# Supplementary material for: An atlas of small non-coding RNAs in human preimplantation development
Source: Nat Commun. 2024 Oct 5;15:8634. doi: 10.1038/s41467-024-52943-w (PMC11452719; doi:10.1038/s41467-024-52943-w)
Supplement: Supplementary file 4 — Supplementary Data 1 [file 41467_2024_52943_MOESM4_ESM.xls]

## Sheet:  temp.cell.meta.tsv
cell	miRNA_embryo_lineage	batch	split_small_EML	split_smt2_EML	Total_reads	SmallRNA_UMI	miRNA.nExpG	miRNA.UMI	piRNA.nExpG	piRNA.UMI	rRNA.nExpG	rRNA.UMI	snoRNA.nExpG	snoRNA.UMI	snRNA.nExpG	snRNA.UMI	tRNA.nExpG	tRNA.UMI	embryo	devTime	mt.perc	Stage	Grade
E7_9_9	TE	batch3	NA	NA	2269012	99393	173	1043.99	1634	3177.93	23	3619.65	171	2936.02	356	1122.9	409	6255.13	E7_9	E7	0.0522459	B5	2
E7_9_17	TE	batch3	NA	NA	2781797	217017	167	986.007	2984	6342.35	23	3838.81	202	4536.02	325	2350.69	401	7228.04	E7_9	E7	0.0308912	B5	2
E7_9_25	TE	batch3	NA	NA	2199998	142397	108	520	1822	4688.24	23	3826.88	181	2810.01	307	1503.92	347	3012.06	E7_9	E7	0.037109	B5	2
E6_21_1	unclassified	batch3	NA	NA	2018887	64308	175	1183.99	889	1715.28	22	3942.7	189	16414	173	181.949	321	3000.08	E6_21	E6	0.128887	B1	1
E6_24_9	TE	batch3	NA	NA	1936458	38674	145	939.002	484	1389.73	23	2090.7	178	4645.01	146	316.028	353	6025.09	E6_24	E6	0.177798	B6	1
E6_24_17	TE	batch3	NA	NA	2322935	54150	156	954.001	596	2049.96	23	2598.68	170	7737.03	144	443.96	391	4523.04	E6_24	E6	0.157907	B6	1
E5_14_1	EB	batch3	NA	NA	3017840	68810	191	1601.01	1502	2855.88	23	3350.84	154	3553.01	201	346.95	441	6847.1	E5_14	E5	0.135611	Mor	3
E5_14_9	TE	batch3	NA	NA	2352137	82227	163	982.991	1272	3718.73	22	4284.88	166	2273.01	239	608.975	338	5152.07	E5_14	E5	0.0895448	Mor	3
E4_12_9	Morula	batch3	NA	NA	1964219	23421	108	335	928	1288.62	22	889.921	118	1645	129	57.967	360	5452.1	E4_12	E4	0.22858	Mor	2
E5_16_9	TE	batch3	NA	NA	1802648	29707	113	646.999	426	1791.97	22	2497.73	118	1222.01	95	205.031	367	4328.13	E5_16	E5	0.209702	B2	3
E6_17_1	TE	batch3	NA	NA	2300851	39730	186	2065.99	517	1221.43	22	2487.72	133	4302.01	94	126.01	390	2586.05	E6_17	E6	0.0614719	B3	2
E7_6_9	TE	batch3	NA	NA	2413676	158418	203	1692.01	1928	5549.3	23	2801.87	234	8900.01	323	2456.72	394	3148.08	E7_6	E7	0.0461337	B6	3
E5_19_25	EB	batch3	NA	NA	2073114	37220	117	600.002	767	970.627	23	2641.78	146	5197	125	132.035	371	4063.06	E5_19	E5	0.19501	B3	1
E5_19_33	TE	batch3	NA	NA	2563200	62961	192	1819.01	1139	3044.61	22	4015.66	193	9428	159	313.965	407	5870.11	E5_19	E5	0.218213	B3	1
E5_19_41	EB	batch3	NA	NA	2273589	31330	123	506.001	550	963.085	22	1781.85	130	2664	90	121.982	325	4643.04	E5_19	E5	0.233199	B3	1
E5_23_1	EB	batch3	NA	NA	2443763	50901	141	678.002	2206	6146.88	22	2966.89	145	6123.02	51	97.99	372	5401.08	E5_23	E5	0.139101	B1	2
E5_23_25	EB	batch3	NA	NA	2489958	34296	123	561	774	1227.53	22	3122.78	136	4045.01	112	102.976	243	2473.05	E5_23	E5	0.232761	B1	2
E7_13_25	TE	batch3	NA	NA	1548246	23280	101	439	306	693.078	22	1633.87	110	825.001	99	104.971	341	4829.08	E7_13	E7	0.222507	B4	2
E7_13_33	TE	batch3	NA	NA	2873731	172529	143	650.996	1729	5733.48	23	3342.68	239	14437	261	1204.81	375	3519.97	E7_13	E7	0.0752215	B4	2
E7_13_41	TE	batch3	NA	NA	2831342	180858	155	941.002	1661	12045.3	22	4261	258	15001	280	1207.77	434	9059.28	E7_13	E7	0.0927671	B4	2
E6_28_17	TE	batch3	NA	NA	1304089	24644	133	781.997	317	315.147	23	1606.83	151	4390.01	70	144.04	267	1019.05	E6_28	E6	0.0951883	B5	1
E5_13_1	TE	batch3	NA	NA	1548416	23963	124	510.002	564	1064.51	22	1669.82	110	1529	84	32.016	319	3830.12	E5_13	E5	0.228922	Mor	2
E7_9_10	TE	batch3	NA	NA	2391938	161678	178	1278.01	1834	6767.5	23	5075.77	219	5006.01	364	1257.79	319	3391.11	E7_9	E7	0.0291432	B5	2
E7_9_18	TE	batch3	NA	NA	3043721	273431	164	969.998	3554	8986.1	23	5287.72	290	5765.02	383	4508.54	392	5310.02	E7_9	E7	0.0294172	B5	2
E7_9_26	TE	batch3	NA	NA	4528820	127393	147	700.005	1297	4921.38	22	6808.62	157	5366.02	250	528.904	421	6953.15	E7_9	E7	0.0990944	B5	2
E6_21_2	EB	batch3	NA	NA	3285756	39900	102	556.002	562	796.821	22	3917.86	170	5357.02	53	11.979	270	1770.98	E6_21	E6	0.0712594	B1	1
E6_24_10	TE	batch3	NA	NA	1691395	48066	131	688.002	613	1626.54	22	2170.78	171	6614.01	155	162.002	362	4268.08	E6_24	E6	0.211041	B6	1
E6_24_18	TE	batch3	NA	NA	2694139	63402	184	1831	700	2575.48	22	4315.81	148	6365.03	150	289.975	417	8437.03	E6_24	E6	0.131173	B6	1
E5_14_2	TE	batch3	NA	NA	1855500	46393	158	986.004	1068	1871.09	22	1864.86	142	2406	130	201.963	322	4704.08	E5_14	E5	0.102872	Mor	3
E5_11_2	EB	batch3	NA	NA	2377155	50102	175	1010.01	1051	2320.61	22	2205.58	160	5566.02	173	433.936	438	11939.1	E5_11	E5	0.240477	Mor	1
E6_17_2	TE	batch3	NA	NA	3052704	44697	141	910.001	512	1844.86	22	2652.78	132	3350.01	136	122.991	337	2031.03	E6_17	E6	0.222158	B3	2
E7_6_2	TE	batch3	NA	NA	2891656	31681	113	536.993	508	1643.68	22	1714.82	163	2181.02	162	177.028	368	3355.02	E7_6	E7	0.117591	B6	3
E7_6_10	TE	batch3	NA	NA	1500415	43979	116	510.002	558	2395.59	23	2236.9	148	2872.02	178	583.033	442	8998.07	E7_6	E7	0.114156	B6	3
E5_19_10	EB	batch3	NA	NA	1824423	25965	115	556	458	524.928	22	2175.82	126	2608	132	92.998	284	2504.07	E5_19	E5	0.218668	B3	1
E5_19_18	TE	batch3	NA	NA	1772860	36002	108	537.002	622	773.763	22	2299.74	166	6457	134	110.983	333	3153.07	E5_19	E5	0.195533	B3	1
E5_23_26	unclassified	batch3	NA	NA	1605063	37167	110	334.002	837	1855.43	22	3058.8	131	3310.01	102	65.018	330	1719.02	E5_23	E5	0.147292	B1	2
E7_13_2	TE	batch3	NA	NA	2297888	24613	129	871	360	441.616	22	2538.87	114	1378.01	174	231.08	350	4670.11	E7_13	E7	0.21337	B4	2
E7_13_26	TE	batch3	NA	NA	2109631	54452	109	404.998	697	2337	22	2366.75	135	1569.02	158	249.964	326	4159.13	E7_13	E7	0.104616	B4	2
E7_13_34	TE	batch3	NA	NA	2740632	48564	130	764.991	487	4411	22	2133.88	142	2378.02	175	291.032	339	3943.1	E7_13	E7	0.157193	B4	2
E6_28_10	TE	batch3	NA	NA	1632589	12951	108	577.002	394	1030.48	22	684.902	89	841.008	73	46.993	256	869	E6_28	E6	0.170387	B5	1
E7_11_3	TE	batch3	NA	NA	2389327	358642	168	1324.01	1423	35728.5	26	11972.2	299	18543	215	672.03	440	10149.3	E7_11	E7	0.23263	B4	3
E7_9_11	TE	batch3	NA	NA	3271446	32707	147	790.999	295	500.639	22	3512.81	110	1056.01	49	28.009	286	2770.06	E7_9	E7	0.0221398	B5	2
E7_9_19	TE	batch3	NA	NA	2422786	44352	133	840.999	401	865.492	23	4217.76	160	4393.02	112	157.956	402	5264.2	E7_9	E7	0.18141	B5	2
E7_9_27	TE	batch3	NA	NA	2666212	198238	117	525.998	1718	11780.4	23	7374.74	175	2223.03	332	1164.89	402	5180	E7_9	E7	0.0681797	B5	2
E6_24_11	EB	batch3	NA	NA	2099771	57442	112	464.004	761	2817.49	23	2774.85	139	2615.02	202	210.918	378	5297.01	E6_24	E6	0.149773	B6	1
E6_24_19	TE	batch3	NA	NA	2287478	47163	137	863.995	480	1310.64	22	3388.84	156	7098.01	107	154.977	378	3100.05	E6_24	E6	0.153889	B6	1
E5_14_3	TE	batch3	NA	NA	2908992	81687	150	937.996	1060	2797.72	23	4332.57	178	4792	192	443.991	396	7206.11	E5_14	E5	0.164334	Mor	3
E5_14_11	EB	batch3	NA	NA	2283583	38869	157	1283	632	1153.8	22	2626.73	138	4029.01	96	81.978	335	4191.05	E5_14	E5	0.165382	Mor	3
E5_16_11	ICM	batch3	NA	NA	2333969	44055	153	933	639	2297.99	22	2194.79	158	4723.02	112	142.012	325	3507.1	E5_16	E5	0.159516	B2	3
E5_11_11	EB	batch3	NA	NA	2454147	32655	106	317.001	814	1087.01	23	3185.79	152	3205.03	157	142.944	369	2473.1	E5_11	E5	0.21334	Mor	1
E6_17_3	TE	batch3	NA	NA	2496873	60221	141	920	684	3004.77	23	4018.65	157	4500.01	120	146.007	402	2590.01	E6_17	E6	0.182518	B3	2
E7_6_3	TE	batch3	NA	NA	1992998	31270	143	709.007	662	1114.62	24	1516.78	139	2540.01	183	225.971	311	5245.12	E7_6	E7	0.0867692	B6	3
E7_6_11	TE	batch3	NA	NA	2217837	70100	176	1289	811	3249.59	23	2000.8	170	8153.02	212	355.913	356	5086.08	E7_6	E7	0.182088	B6	3
E5_19_3	unclassified	batch3	NA	NA	2155565	31988	123	568.998	551	773.956	23	2485.89	132	3782.01	136	99.031	290	3086	E5_19	E5	0.249144	B3	1
E5_23_3	EB	batch3	NA	NA	2788595	44198	131	547.996	1807	4275.06	22	2149.82	144	3336.01	84	121.976	343	5638.1	E5_23	E5	0.237762	B1	2
E7_13_11	TE	batch3	NA	NA	2792262	14123	101	453	233	143.83	23	1216.94	117	1823.02	120	57.969	261	1599.07	E7_13	E7	0.0901611	B4	2
E7_13_19	TE	batch3	NA	NA	2526585	39346	167	1617.01	376	466.507	22	2424.88	148	7374.01	168	200.088	343	5312.17	E7_13	E7	0.177007	B4	2
E7_13_27	TE	batch3	NA	NA	1935239	31810	123	726.002	397	1339.91	23	1682.9	139	3498.01	171	206.995	347	4826.07	E7_13	E7	0.136838	B4	2
E7_13_35	TE	batch3	NA	NA	3187199	38057	122	609.001	609	1254.53	22	2168.83	133	1212.02	169	244.982	335	4453.12	E7_13	E7	0.129464	B4	2
E7_13_43	TE	batch3	NA	NA	2443141	44945	124	584.003	466	1584.98	23	2261.72	133	1891.02	143	119.041	403	3509.12	E7_13	E7	0.0694563	B4	2
E7_13_51	TE	batch3	NA	NA	2622689	28258	136	926.001	290	547.694	23	3202.87	103	313	136	268.99	290	1553	E7_13	E7	0.0686514	B4	2
E6_28_11	ICM	batch3	NA	NA	1600185	33338	117	599.001	540	1893.67	24	1448.77	153	2689.02	89	76.975	272	2887.05	E6_28	E6	0.194558	B5	1
E5_13_3	TE	batch3	NA	NA	2972095	54256	130	601.998	956	2071.89	22	3934.64	150	3490.01	157	136.04	370	3806.06	E5_13	E5	0.239083	Mor	2
E5_13_11	TE	batch3	NA	NA	2035227	42939	140	549.999	807	1489.88	22	2975.85	171	3246.02	163	185.986	350	5042.03	E5_13	E5	0.19577	Mor	2
E7_9_12	TE	batch3	NA	NA	5086456	135834	134	725	915	9309.09	24	5881.88	162	4670.03	231	431.963	379	4532.09	E7_9	E7	0.134997	B5	2
E7_9_20	TE	batch3	NA	NA	2573171	56236	131	634.998	540	3176.57	23	3590.84	126	2443.01	127	108.963	394	4473.1	E7_9	E7	0.12773	B5	2
E7_9_28	TE	batch3	NA	NA	4102740	234482	131	598.999	1983	14251.6	23	7240.77	169	2782.03	257	1221.71	427	6136.06	E7_9	E7	0.0587578	B5	2
E6_21_4	EB	batch3	NA	NA	2485689	58641	240	2858	1790	4987.91	22	3984.78	202	7944.01	160	489.957	361	5013.01	E6_21	E6	0.154661	B1	1
E6_24_12	EB	batch3	NA	NA	1990330	44633	109	436.002	528	1832.75	22	1964.77	126	2035.01	149	192.98	379	4977.09	E6_24	E6	0.181841	B6	1
E6_24_20	TE	batch3	NA	NA	2561813	72424	194	2068.01	794	2714.55	22	4690.72	189	14520	114	278.977	356	5829.12	E6_24	E6	0.113698	B6	1
E5_14_4	EB	batch3	NA	NA	1820215	38027	139	981.001	949	1664.26	23	2347.86	151	4268.01	108	292.008	345	4710.12	E5_14	E5	0.132788	Mor	3
E5_14_12	EB	batch3	NA	NA	2563438	43386	124	559.001	741	1391.4	23	4070.83	132	1489	184	225.935	397	4798.16	E5_14	E5	0.181959	Mor	3
E7_6_4	TE	batch3	NA	NA	1783716	26671	114	458.998	400	592.391	22	1171.86	148	5363.01	92	51.981	279	3424.13	E7_6	E7	0.0714887	B6	3
E7_6_12	TE	batch3	NA	NA	1726040	35222	157	1156	453	910.339	23	2091.77	155	7123.02	109	100.992	326	2327.12	E7_6	E7	0.112626	B6	3
E5_19_4	EB	batch3	NA	NA	2031855	41984	135	620.002	803	1365.52	22	2711.71	150	4712.01	153	120.982	316	3653.04	E5_19	E5	0.202871	B3	1
E5_23_4	EB	batch3	NA	NA	3325247	55641	127	563.996	1086	2426.53	23	3842.88	150	5131.01	101	110.01	368	4860.14	E5_23	E5	0.243893	B1	2
E7_13_12	TE	batch3	NA	NA	2622939	27505	124	696	294	291.843	22	2393.8	141	4246.01	139	74.023	299	2613.97	E7_13	E7	0.0783148	B4	2
E7_13_36	TE	batch3	NA	NA	2557277	65535	102	436.002	646	6983.05	23	2591.87	185	2887.01	139	135.022	319	2812.14	E7_13	E7	0.176782	B4	2
E7_13_44	TE	batch3	NA	NA	2696748	58471	105	389.999	827	2505.2	22	2290.8	113	951.014	214	467.017	345	4797.14	E7_13	E7	0.093529	B4	2
E5_13_4	TE	batch3	NA	NA	3158502	78095	172	1138	1461	6763.35	23	3771.77	149	2920	146	283.954	343	4188.09	E5_13	E5	0.141657	Mor	2
E7_9_13	TE	batch3	NA	NA	3138187	116325	130	476.996	1189	6294.69	23	9833.67	165	2238.02	271	707.904	431	6852.17	E7_9	E7	0.136353	B5	2
E6_21_5	unclassified	batch3	NA	NA	4210969	38511	109	507.999	658	708.29	24	2898.97	147	2707.01	97	117.987	319	816.064	E6_21	E6	0.0121454	B1	1
E6_24_5	TE	batch3	NA	NA	3220314	178970	193	1365.99	2226	8804.47	24	6799.66	195	7605.02	259	1323.81	423	8610.15	E6_24	E6	0.190183	B6	1
E5_14_13	ICM	batch3	NA	NA	2059633	39747	119	615.001	531	1351.63	22	3039.74	128	3661.01	126	73.03	325	3232.1	E5_14	E5	0.199094	Mor	3
E4_12_5	Morula	batch3	NA	NA	3725880	66207	150	609.997	1517	3244.53	23	4359.76	152	5591	154	250.994	374	7665.09	E4_12	E4	0.243961	Mor	2
E5_16_5	EB	batch3	NA	NA	2426139	32946	153	1036	702	1355.65	22	2568.82	153	1955.01	82	301.024	366	5597.12	E5_16	E5	0.113672	B2	3
E7_6_5	TE	batch3	NA	NA	1797566	25705	136	788.003	416	1006.49	22	1554.71	122	1784.02	74	90.003	300	3702.12	E7_6	E7	0.121433	B6	3
E7_6_13	TE	batch3	NA	NA	1819629	35078	132	878	578	853.474	22	1265.8	162	7096.02	127	139.988	322	2275.07	E7_6	E7	0.0985492	B6	3
E5_19_21	EB	batch3	NA	NA	3086575	26361	110	435.995	548	846.645	22	2364.83	123	2690.01	87	57.967	284	2586.07	E5_19	E5	0.232763	B3	1
E5_19_37	TE	batch3	NA	NA	2994756	52726	113	457.003	493	1703.33	22	3201.67	130	4292	115	136.979	374	2991.04	E5_19	E5	0.247632	B3	1
E7_13_13	TE	batch3	NA	NA	2671012	28773	119	882.997	303	259.098	22	2533.8	130	3432.01	188	174.962	346	4046.18	E7_13	E7	0.212197	B4	2
E7_13_21	TE	batch3	NA	NA	2110256	29370	129	947.997	387	550.634	22	1943.83	131	3585.01	110	114.993	252	2242.01	E7_13	E7	0.206651	B4	2
E7_13_37	TE	batch3	NA	NA	2101562	32185	114	584.005	275	1369.95	23	2113.89	138	3298.01	81	111.012	293	2025.99	E7_13	E7	0.147454	B4	2
E5_13_5	TE	batch3	NA	NA	1393134	26742	134	581.999	736	1218.73	22	1982.81	130	2577.02	60	82.011	270	2974.06	E5_13	E5	0.192339	Mor	2
E7_9_14	TE	batch3	NA	NA	2766996	91944	118	379.002	1426	4960.65	22	4226.74	178	2242.01	316	1782.8	423	8793.05	E7_9	E7	0.0690092	B5	2
E7_9_22	TE	batch3	NA	NA	5162396	119284	142	737.002	855	7150.47	22	6728.82	152	3519.02	203	382.052	362	3464.06	E7_9	E7	0.150583	B5	2
E7_9_30	unclassified	batch3	NA	NA	1910837	32355	114	437.997	333	384.749	21	2272.86	112	1076.01	127	101.967	393	5695.1	E7_9	E7	0.137903	B5	2
E6_21_6	EB	batch3	NA	NA	3791264	41495	112	384.003	534	1032.93	22	2979.85	144	3377	110	85.012	321	3953.11	E6_21	E6	0.143828	B1	1
E6_24_6	TE	batch3	NA	NA	2441349	158217	187	1671	1310	12587.3	23	6372.56	177	7045.01	233	371.964	415	6410.13	E6_24	E6	0.14168	B6	1
E3_6_6	8 cell	batch3	NA	NA	1983633	45365	101	275.998	2652	8297.16	22	2272.84	164	1079.03	111	279.023	319	6879.1	E3_6	E3	0.199512	8-C	1
E5_14_6	TE	batch3	NA	NA	3705796	46701	131	854.999	688	1734.63	23	2456.86	154	3244.01	193	286.967	365	4357.11	E5_14	E5	0.177571	Mor	3
E5_14_14	TE	batch3	NA	NA	1984630	45913	121	587.998	653	2209	22	3378.67	132	2557.01	71	92.987	335	4397.08	E5_14	E5	0.240677	Mor	3
E5_16_6	EB	batch3	NA	NA	1854373	32303	135	687.995	605	1798.41	22	1942.8	151	2976.01	117	157.949	330	4582.05	E5_16	E5	0.185739	B2	3
E6_17_6	TE	batch3	NA	NA	2585386	55473	139	698	560	2045.49	22	4408.7	117	1307.01	134	174.972	327	3259.16	E6_17	E6	0.216155	B3	2
E7_6_6	TE	batch3	NA	NA	1697459	45789	123	514.004	1053	1919.83	23	1225.72	156	1691.01	214	381.04	310	4700.15	E7_6	E7	0.0570691	B6	3
E7_6_14	TE	batch3	NA	NA	2389735	91929	161	1058	958	10615.6	26	2430.72	220	5205.02	203	553.078	403	5322.11	E7_6	E7	0.0865758	B6	3
E5_23_22	EB	batch3	NA	NA	2027314	36877	111	388.997	896	1574.06	22	2063.84	141	2676.02	96	193.977	298	4278.03	E5_23	E5	0.23561	B1	2
E7_13_30	TE	batch3	NA	NA	1912539	51942	135	690.996	579	3511.35	22	2495.83	125	1729.02	167	228.989	361	4622.17	E7_13	E7	0.212656	B4	2
E7_13_38	TE	batch3	NA	NA	2380480	41420	115	504.999	557	2992.68	22	2047.81	143	1351.02	160	146.958	332	3491.98	E7_13	E7	0.174317	B4	2
E5_13_14	EB	batch3	NA	NA	2327930	43471	152	746.997	823	2272.86	23	3339.85	154	4700	108	86.986	385	4995.12	E5_13	E5	0.229652	Mor	2
E7_11_7	TE	batch3	NA	NA	4423391	60090	133	857.995	528	1319.92	22	5278.83	170	6179.02	188	356.925	383	3876.12	E7_11	E7	0.143161	B4	3
E7_9_15	TE	batch3	NA	NA	2602971	161378	146	646.999	2159	6501.89	22	4225.82	209	2819.03	386	3179.74	443	10366.1	E7_9	E7	0.0582735	B5	2
E7_9_23	TE	batch3	NA	NA	2709966	116690	130	679.996	853	8797.01	23	5442.79	137	2508.02	156	268.991	378	5485.2	E7_9	E7	0.200729	B5	2
E7_9_31	TE	batch3	NA	NA	5324986	133117	125	592.996	980	7708.57	22	10266.9	137	1871	209	308.895	363	4498.15	E7_9	E7	0.140898	B5	2
E6_21_15	EB	batch3	NA	NA	4799302	81351	134	498.003	739	3941.64	23	11664.8	164	4372.01	155	257.958	410	7736.04	E6_21	E6	0.248591	B1	1
E6_24_15	TE	batch3	NA	NA	2068415	32694	105	451.007	343	872.452	22	2353.88	123	2082.01	73	39.003	276	1889.07	E6_24	E6	0.194283	B6	1
E5_14_15	TE	batch3	NA	NA	5755371	174188	128	558.998	2211	6315.76	23	5093.78	183	2429.01	335	1518.07	376	4766.06	E5_14	E5	0.0466644	Mor	3
E5_16_7	TE	batch3	NA	NA	1834449	37673	150	1150	649	1288.22	22	2475.9	186	3533	113	291.02	349	5363.06	E5_16	E5	0.206201	B2	3
E7_6_15	TE	batch3	NA	NA	1586995	64922	222	2704	707	3932.87	23	2539.91	178	8682.01	182	335.917	386	4356.08	E7_6	E7	0.159457	B6	3
E5_19_15	EB	batch3	NA	NA	2211863	49712	169	1140	1014	2451.67	23	4815.89	152	2683.02	183	327.988	376	4658.03	E5_19	E5	0.213543	B3	1
E5_19_23	EB	batch3	NA	NA	2905701	45496	183	1257	909	1657.97	23	3197.83	137	4638	132	109.937	364	3918.13	E5_19	E5	0.190573	B3	1
E5_19_47	EB	batch3	NA	NA	2285512	40167	145	900.998	764	1736.27	22	3221.78	134	3187	150	85.967	336	3156.06	E5_19	E5	0.209156	B3	1
E7_13_23	TE	batch3	NA	NA	2186324	38676	123	684.001	362	740.993	22	2826.78	134	3937.01	111	132.973	363	2860.06	E7_13	E7	0.238426	B4	2
E7_13_31	TE	batch3	NA	NA	1982763	44634	119	625.002	459	2174.12	23	2037.73	130	1874.02	151	167.962	319	4444.15	E7_13	E7	0.175184	B4	2
E7_13_39	TE	batch3	NA	NA	2293770	39167	125	822.004	360	3614.23	22	2223.78	120	1312.01	118	133.988	287	3414	E7_13	E7	0.116941	B4	2
E7_13_47	TE	batch3	NA	NA	1632773	35793	101	378.001	404	3881.93	23	1547.88	116	1168.01	97	54.994	297	2517.08	E7_13	E7	0.139969	B4	2
E7_11_8	TE	batch3	NA	NA	4175889	58761	131	789.001	468	1255.14	23	5076.76	171	6279.01	210	314.994	365	3898.04	E7_11	E7	0.138626	B4	3
E7_9_16	TE	batch3	NA	NA	4026665	74705	124	556.005	826	2659.29	25	3455.88	173	3587.02	212	731.998	364	7859.06	E7_9	E7	0.0772198	B5	2
E7_9_24	TE	batch3	NA	NA	2729747	47227	115	512.997	601	1330.49	22	3809.87	124	1944.01	115	116.027	347	4960.1	E7_9	E7	0.165985	B5	2
E7_9_32	TE	batch3	NA	NA	2696891	296959	140	637.995	2377	19922	25	10593.7	179	2032.01	320	2223.92	425	6260.1	E7_9	E7	0.0697279	B5	2
E6_21_16	EB	batch3	NA	NA	4347135	68791	125	564.005	791	3417.2	23	4610.77	150	5145.01	129	167.021	406	6919.13	E6_21	E6	0.230986	B1	1
E5_14_16	EB	batch3	NA	NA	6572805	51091	133	582.999	1269	2772.26	23	2514.81	148	1686.01	198	259.958	297	2658.13	E5_14	E5	0.089612	Mor	3
E4_12_8	Morula	batch3	NA	NA	2437312	34076	103	334.003	789	1259.31	22	2046.84	130	1843	159	112.013	304	5388.1	E4_12	E4	0.226508	Mor	2
E6_17_8	TE	batch3	NA	NA	2856385	53542	123	634.002	487	1409.25	24	4276.86	168	4456.02	122	124.954	367	3290.18	E6_17	E6	0.222967	B3	2
E7_6_8	TE	batch3	NA	NA	953671	24062	112	483.002	400	2142.21	22	2359.07	186	1808.01	183	397.892	308	1006.01	E7_6	E7	0.055135	B6	3
E7_6_16	TE	batch3	NA	NA	2816439	108301	230	2764.99	1210	6401.29	23	6447.86	204	11673	243	941.901	470	8804.16	E7_6	E7	0.0844239	B6	3
E5_19_40	EB	batch3	NA	NA	1928488	33061	110	364.999	914	2115.13	22	1193.8	125	1243	204	326	358	6543.13	E5_19	E5	0.216535	B3	1
E7_13_40	TE	batch3	NA	NA	1730685	53883	122	660.998	669	5346.57	23	2728.89	154	2371.02	145	254.083	350	2740.05	E7_13	E7	0.064883	B4	2
E7_12_9	ICM	batch3	NA	NA	1770683	59149	120	526.004	729	2640.32	23	3810.73	208	4954.05	109	430.047	279	2553.06	E7_12	E7	0.138566	B4	2
E7_12_17	TE	batch3	NA	NA	1820443	50105	131	735.001	530	1520.03	22	3879.91	159	5153.01	170	358.982	321	4156.06	E7_12	E7	0.0663903	B4	2
E6_30_1	TE	batch3	NA	NA	2192056	55281	139	676.005	825	2329.81	22	3807.83	151	2787	215	559.009	401	7984.99	E6_30	E6	0.129106	B2	2
E6_30_9	TE	batch3	NA	NA	1637344	66384	113	540.002	915	4388.69	22	3706.82	138	2319.02	208	438.924	374	5791.16	E6_30	E6	0.100598	B2	2
E6_23_9	TE	batch3	NA	NA	1003319	16612	140	910.999	319	328.561	23	1443.83	132	2369.03	80	152.992	275	2609.01	E6_23	E6	0.0261265	B5	1
E6_26_9	TE	batch3	NA	NA	1276309	16958	121	507.001	260	271.69	22	1825.98	115	1185	97	98.013	237	1562.06	E6_26	E6	0.152891	B4	2
E5_26_1	TE	batch3	NA	NA	2884779	85314	138	653.997	917	6018.97	22	3519.62	175	5270.02	162	210.026	342	3092.03	E5_26	E5	0.235156	B3	1
E5_26_9	TE	batch3	NA	NA	4325454	89400	171	841.007	1243	3018.3	22	5365.72	167	6764.02	194	487.089	369	5573.01	E5_26	E5	0.176036	B3	1
E5_26_17	EB	batch3	NA	NA	2804951	46232	165	1222	870	1700	23	3308.82	143	2948.01	142	183.014	354	4660.12	E5_26	E5	0.207901	B3	1
E5_26_25	TE	batch3	NA	NA	865636	17725	160	1108	558	736.603	22	2017.8	156	1177.02	49	124.008	307	2072.11	E5_26	E5	0.139086	B3	1
E5_26_33	TE	batch3	NA	NA	2334968	27808	108	500.002	290	518.766	23	2374.94	114	1802	81	100.972	302	2497.04	E5_26	E5	0.238751	B3	1
E5_24_1	EB	batch3	NA	NA	3551188	42173	137	714.001	549	1073.4	23	3282.87	154	3107.01	122	126.976	345	3365.02	E5_24	E5	0.213153	B3	1
E5_24_33	unclassified	batch3	NA	NA	2281105	63470	115	472.003	747	5108.89	22	2273.91	113	1833	114	111.981	356	5754.99	E5_24	E5	0.111649	B3	1
E5_24_41	EB	batch3	NA	NA	2209751	46793	130	695.004	552	1436.93	23	4130.74	123	2739.01	116	183.978	371	5655.08	E5_24	E5	0.193745	B3	1
E5_25_25	TE	batch3	NA	NA	2190029	25033	123	567.992	459	964.928	23	1605.8	128	1087.01	98	83.996	353	4648.17	E5_25	E5	0.164486	B2	2
E5_27_1	TE	batch3	NA	NA	1948422	107687	123	472.994	1377	3390.98	22	1910.81	199	9409.02	279	731.87	332	2011.02	E5_27	E5	0.0744811	B2	3
E5_27_9	TE	batch3	NA	NA	2804474	147663	143	828.001	1471	9645.11	22	3165.87	256	12088	265	931.888	431	6981.34	E5_27	E5	0.0889077	B2	3
E7_12_10	TE	batch3	NA	NA	2493888	86036	140	711.997	1186	2788.12	22	10052.7	185	2993.03	263	1240.95	342	7017.1	E7_12	E7	0.0980478	B4	2
E7_12_18	TE	batch3	NA	NA	2364576	52343	111	521	435	1809.27	22	3920.87	166	4179.01	149	303.962	329	3820.08	E7_12	E7	0.150426	B4	2
E7_12_26	TE	batch3	NA	NA	3697665	533730	177	972.999	4567	30825.3	23	15326.8	243	4598.01	424	8703.62	458	10496.1	E7_12	E7	0.034815	B4	2
E6_30_10	TE	batch3	NA	NA	2490271	72033	130	519.005	809	3040.95	22	3522.89	146	5147.01	160	269.958	355	6892.07	E6_30	E6	0.146164	B2	2
E6_22_2	EB	batch3	NA	NA	4592128	18880	196	1786	1301	2536.34	23	1435.84	142	1691.01	70	64.991	278	3521.05	E6_22	E6	0.0820557	B2	1
E5_26_2	EB	batch3	NA	NA	1514585	44970	117	783.999	631	2064.68	22	4158.87	158	3989	102	58.964	309	2923.99	E5_26	E5	0.209984	B3	1
E5_26_10	EB	batch3	NA	NA	3810460	42687	129	688.997	627	1084.4	23	3111.8	141	3468	156	126.965	359	4399.08	E5_26	E5	0.18496	B3	1
E5_26_26	EB	batch3	NA	NA	2193415	57178	156	1239	743	2335.36	23	4135.83	156	5058.01	91	142.992	367	5580.11	E5_26	E5	0.187393	B3	1
E5_24_10	EB	batch3	NA	NA	3277828	35796	136	617.004	784	934.544	22	2574.84	128	2445.01	104	67.974	288	2497.07	E5_24	E5	0.227136	B3	1
E5_24_18	EB	batch3	NA	NA	2467510	62531	127	673	567	1607.8	23	3899.79	156	8965.03	102	220.971	370	5244.07	E5_24	E5	0.168221	B3	1
E5_24_34	TE	batch3	NA	NA	4200683	69519	155	703.994	1080	2743.18	24	5869.73	143	4266.01	121	112.969	417	5881.13	E5_24	E5	0.179415	B3	1
E5_25_2	TE	batch3	NA	NA	2357395	17062	115	672.007	306	321.507	22	1823.84	106	871.004	157	165.976	315	2874.07	E5_25	E5	0.181298	B2	2
E5_25_10	TE	batch3	NA	NA	4479098	49961	103	347.997	379	636.903	22	5315.86	115	997.996	153	74.035	334	3664.16	E5_25	E5	0.215191	B2	2
E5_25_18	TE	batch3	NA	NA	1977213	23454	136	835.998	427	457.378	22	2614.94	121	1584	33	38.984	213	1280.02	E5_25	E5	0.063345	B2	2
E5_25_26	TE	batch3	NA	NA	2375359	45813	109	426.001	615	2036.91	22	2082.78	117	1240.02	173	195.949	315	3152.09	E5_25	E5	0.0908033	B2	2
E5_27_2	TE	batch3	NA	NA	2241562	31355	122	607.996	454	2788.93	22	1475.88	135	1590.03	142	162.024	323	2481.02	E5_27	E5	0.154197	B2	3
E6_22_10	TE	batch3	NA	NA	3666273	60702	218	2633.01	1255	2832.04	23	4443.71	234	15489	122	455.966	366	6838.1	E6_22	E6	0.0835935	B2	1
E6_30_3	TE	batch3	NA	NA	2333982	38128	102	440.002	864	1289.67	22	3075.89	124	1596	83	72.009	303	4335.14	E6_30	E6	0.233187	B2	2
E6_23_19	TE	batch3	NA	NA	1002862	26707	112	544.003	567	1295.18	22	2199.97	88	472.012	160	253.949	313	1903	E6_23	E6	0.0540623	B5	1
E5_26_19	TE	batch3	NA	NA	2500142	107129	177	1428.99	1445	5842.75	23	9869.87	157	3785.01	137	217.008	393	5964.01	E5_26	E5	0.242669	B3	1
E5_26_35	TE	batch3	NA	NA	3209025	97697	127	678	948	4722.99	24	5204.92	164	6445.02	152	410.957	388	5972.01	E5_26	E5	0.245799	B3	1
E5_24_3	EB	batch3	NA	NA	4533195	54385	121	784.006	473	951.918	22	4713.81	139	3848.01	112	60.036	321	3705.05	E5_24	E5	0.234149	B3	1
E5_25_11	TE	batch3	NA	NA	5163968	44731	109	463.002	446	536.473	22	4855.91	118	1861.01	116	91.004	341	2861.08	E5_25	E5	0.205793	B2	2
E5_25_27	TE	batch3	NA	NA	2024657	24989	119	638.005	353	1072.05	23	1414.88	136	2797.01	175	181.041	325	3424.09	E5_25	E5	0.137594	B2	2
E5_27_3	TE	batch3	NA	NA	3274425	27974	120	501.998	588	894.485	23	1577.86	113	812.015	160	171.951	334	2950.1	E5_27	E5	0.117953	B2	3
E5_27_11	TE	batch3	NA	NA	2021301	31518	121	489	392	1055.08	23	1580.7	118	1295.01	132	79.984	366	2355.11	E5_27	E5	0.0622705	B2	3
E5_27_19	TE	batch3	NA	NA	1606700	14334	118	593.001	261	311.841	22	1561.85	91	198.006	110	122.015	260	766.036	E5_27	E5	0.0673469	B2	3
E6_22_11	unclassified	batch3	NA	NA	2638849	30099	109	380.995	433	1759.52	24	1193.82	128	2313	152	55.988	362	2791.04	E6_22	E6	0.201068	B2	1
E5_10_3	EB	batch3	NA	NA	1214417	19646	103	461.999	438	1113.98	23	994.835	141	1757.03	94	47.964	246	1560.03	E5_10	E5	0.177526	B2	2
E7_12_4	TE	batch3	NA	NA	1616577	196870	134	635.004	1471	21106.2	24	6672.73	260	9659	230	1041.02	378	5222.14	E7_12	E7	0.132335	B4	2
E7_12_12	TE	batch3	NA	NA	2090752	93526	139	899.998	760	4523.71	22	4237.73	179	8641.01	157	318.016	391	7247.11	E7_12	E7	0.152831	B4	2
E7_12_20	TE	batch3	NA	NA	3455985	338086	176	1107	2356	21621.3	24	16605.7	214	4915.01	338	4272.68	401	11684.1	E7_12	E7	0.0590667	B4	2
E7_12_28	TE	batch3	NA	NA	2831708	178870	137	618.004	839	11922.2	23	6047.77	160	1988.02	239	851.94	371	10144.1	E7_12	E7	0.193774	B4	2
E6_30_12	TE	batch3	NA	NA	2361202	34993	120	711.002	296	442.435	23	2946.98	91	491.002	77	25.985	312	6274.14	E6_30	E6	0.0898505	B2	2
E6_30_20	TE	batch3	NA	NA	2384639	29658	124	577.001	324	353.409	22	3173.89	81	261.002	46	19.991	278	3607.08	E6_30	E6	0.0276944	B2	2
E6_22_4	unclassified	batch3	NA	NA	3746844	35026	211	1540.99	1669	4946.23	24	3740.84	171	1992.01	107	98.985	351	5658.02	E6_22	E6	0.108162	B2	1
E6_26_4	TE	batch3	NA	NA	2715222	40154	105	330.001	362	932.045	22	2473.92	144	6949.01	154	324.975	312	1452.03	E6_26	E6	0.0254383	B4	2
E5_26_4	EB	batch3	NA	NA	1986906	50771	109	681.999	614	1888.86	22	4016.72	151	4366.01	76	106.004	295	3661.05	E5_26	E5	0.175276	B3	1
E5_26_28	EB	batch3	NA	NA	2972733	46402	121	681.001	568	989.541	23	3213.92	154	5260.02	110	98.967	371	4646.12	E5_26	E5	0.170975	B3	1
E5_24_4	EB	batch3	NA	NA	4975296	50991	122	666.003	531	1421.43	23	5034.68	115	1737	129	105.028	388	3188.05	E5_24	E5	0.20114	B3	1
E5_24_12	EB	batch3	NA	NA	4765469	52852	120	438.001	941	1785.23	23	4236.84	143	3165.02	111	97.035	332	3715.05	E5_24	E5	0.215673	B3	1
E5_24_36	TE	batch3	NA	NA	2971655	75834	116	396.001	730	2469.7	24	6038.68	148	5854.01	132	245.869	435	7927.16	E5_24	E5	0.202356	B3	1
E5_24_44	TE	batch3	NA	NA	2540328	63534	125	746.995	566	2210.55	22	4416.75	149	5006.01	143	199.975	365	6204.07	E5_24	E5	0.20375	B3	1
E6_22_12	TE	batch3	NA	NA	3596395	43099	227	3130	958	2395.08	24	5661.89	186	7337	87	155.001	314	6212.04	E6_22	E6	0.104897	B2	1
E7_12_5	TE	batch3	NA	NA	1620165	21732	127	756.999	386	417.583	22	2295.76	134	1180.03	70	389.026	283	2429	E7_12	E7	0.0580025	B4	2
E7_12_13	TE	batch3	NA	NA	2243422	49906	147	961.997	427	1515.35	23	3167.8	144	4060.01	133	139.99	344	5921.07	E7_12	E7	0.117054	B4	2
E7_12_21	TE	batch3	NA	NA	4496782	165323	134	496.995	1265	9348.09	23	13149.8	156	2024.02	299	1440.06	381	5132.01	E7_12	E7	0.116407	B4	2
E7_12_29	TE	batch3	NA	NA	2019083	43511	103	461.006	625	1445.57	22	2483.84	108	855.006	200	382.919	340	4411.04	E7_12	E7	0.070511	B4	2
E5_18_21	TE	batch3	NA	NA	2526331	54397	155	1223.01	675	1840.02	22	2386.88	179	9634.01	89	107.989	343	2289.96	E5_18	E5	0.243264	B2	2
E6_23_13	TE	batch3	NA	NA	1433415	45511	113	487.003	575	2434.51	22	3201.76	137	2096.02	131	218.959	322	4746.04	E6_23	E6	0.142615	B5	1
E6_23_21	TE	batch3	NA	NA	3313116	195283	131	740.003	1281	13680.6	24	5655.85	175	5369.03	218	887.983	377	6182.04	E6_23	E6	0.108817	B5	1
E6_23_45	TE	batch3	NA	NA	2276451	135808	231	3031	1073	7287.2	23	5343.86	272	28511	182	985.993	423	9107.16	E6_23	E6	0.106374	B5	1
E6_26_13	TE	batch3	NA	NA	2589346	49780	101	320.998	438	1342.71	23	3946.85	118	1549.01	128	147.968	364	6126.04	E6_26	E6	0.245905	B4	2
E5_26_13	EB	batch3	NA	NA	2773179	32013	113	421.997	589	786.847	22	2464.75	125	1681	68	52.015	303	2675.99	E5_26	E5	0.220378	B3	1
E5_26_21	EB	batch3	NA	NA	3301510	67826	125	712.003	685	2568.27	24	5049.69	142	2357.01	114	133.98	436	6408.1	E5_26	E5	0.233051	B3	1
E5_26_29	EB	batch3	NA	NA	1798289	40601	118	451.999	474	967.229	23	3323.79	139	2466.01	115	87.974	312	3507.01	E5_26	E5	0.211938	B3	1
E5_25_21	TE	batch3	NA	NA	2793622	35263	114	597.007	469	565.342	22	3588.92	114	1594.01	45	42.03	281	4535.05	E5_25	E5	0.157662	B2	2
E6_22_13	TE	batch3	NA	NA	2329501	71618	271	5714.01	1510	3860.52	23	6816.71	230	20388	114	250.943	387	10121	E6_22	E6	0.0712357	B2	1
E7_12_6	TE	batch3	NA	NA	3686147	285758	155	843.002	2697	16609.7	23	5469.66	266	9688.02	355	3656.59	429	9445.15	E7_12	E7	0.152704	B4	2
E7_12_14	TE	batch3	NA	NA	2877515	262347	142	832.992	1778	14821.6	23	19733.7	199	2923.02	371	3340.85	370	7350.08	E7_12	E7	0.0452842	B4	2
E7_12_30	TE	batch3	NA	NA	2245305	126061	126	673.996	1272	5564.28	22	3992.93	152	2128.99	267	1181.94	372	5724.03	E7_12	E7	0.0669116	B4	2
E6_23_6	TE	batch3	NA	NA	2939841	82875	172	1459	635	4842.25	25	5889.78	144	3234.01	133	186.985	369	9429.1	E6_23	E6	0.161036	B5	1
E6_23_14	TE	batch3	NA	NA	2124104	66396	111	571.994	515	3529.82	23	3530.78	136	3999.02	140	327.972	388	7665.03	E6_23	E6	0.206421	B5	1
E6_23_30	TE	batch3	NA	NA	2017915	120573	126	670.996	943	8398.88	22	5339.8	156	6810.01	153	292.982	377	5793.07	E6_23	E6	0.18063	B5	1
E6_22_6	EB	batch3	NA	NA	8043321	38252	182	1197.01	1687	4208.23	22	3935.88	166	3585.01	132	234.015	300	4887.09	E6_22	E6	0.116858	B2	1
E5_26_22	EB	batch3	NA	NA	2704707	62378	158	878.001	749	1962.37	22	5162.89	135	1318.01	191	297.998	335	4135.98	E5_26	E5	0.185774	B3	1
E5_24_6	EB	batch3	NA	NA	4302905	41130	123	663.999	676	1057.4	22	4005.7	118	1878.01	130	90.95	315	2186.08	E5_24	E5	0.195806	B3	1
E5_24_30	ICM	batch3	NA	NA	3185626	64609	109	426.001	564	2354.82	23	5040.76	150	2348.01	123	182.975	385	6877.03	E5_24	E5	0.179478	B3	1
E5_24_38	TE	batch3	NA	NA	2828798	144026	109	522.001	1293	6553.62	27	8109.7	149	1575.03	230	981.87	419	6597.14	E5_24	E5	0.129287	B3	1
E5_24_46	TE	batch3	NA	NA	3103621	109780	128	653.001	1075	6196.5	22	5137.82	140	3359	190	523	372	8228.02	E5_24	E5	0.104077	B3	1
E5_25_30	TE	batch3	NA	NA	2235931	45818	131	673.997	600	3242.71	22	2127.76	113	1549.01	156	186.997	354	3701.14	E5_25	E5	0.19685	B2	2
E6_22_14	unclassified	batch3	NA	NA	3774347	19062	118	541.999	1529	2837.42	22	913.971	169	3517.99	73	43.01	275	2223.03	E6_22	E6	0.0416492	B2	1
E5_10_6	TE	batch3	NA	NA	1041307	15808	109	577.003	269	254.857	22	1061.88	134	2857	44	64.973	230	633.034	E5_10	E5	0.0905318	B2	2
E6_23_7	TE	batch3	NA	NA	3241974	73417	138	878.997	672	5892.28	23	4935.57	142	1992.02	167	235.955	327	4037.08	E6_23	E6	0.187668	B5	1
E6_23_23	TE	batch3	NA	NA	3946994	124120	105	439.003	1010	7977.74	24	5135.64	143	2347.01	217	536	381	6038.09	E6_23	E6	0.106931	B5	1
E6_23_39	TE	batch3	NA	NA	3288975	81781	109	524.003	861	4207.27	23	5287.84	135	1718.02	121	201.972	334	5914.06	E6_23	E6	0.123163	B5	1
E6_22_7	unclassified	batch3	NA	NA	3761851	14712	137	691.002	1003	1713.29	22	1008.97	127	1557	42	70.98	307	2745.05	E6_22	E6	0.0452302	B2	1
E5_26_23	TE	batch3	NA	NA	4363475	63091	176	1152.01	748	1778.85	24	4323.73	131	3257.01	138	138.978	381	5416.15	E5_26	E5	0.215571	B3	1
E5_26_31	EB	batch3	NA	NA	2326299	51856	131	718.999	596	1318.74	23	3962.76	156	5024.02	63	111.998	344	3137.05	E5_26	E5	0.145657	B3	1
E5_24_7	EB	batch3	NA	NA	3423009	47558	127	769.996	727	1437.36	22	3464.89	126	2344.01	119	81.997	310	2508.07	E5_24	E5	0.181713	B3	1
E5_25_15	ICM	batch3	NA	NA	5113300	48917	104	673.995	350	417.731	22	5233.79	143	2052.02	188	162.966	357	4025.16	E5_25	E5	0.173742	B2	2
E6_22_15	unclassified	batch3	NA	NA	2770175	50120	147	899.001	569	1752.22	22	2221.79	197	16393	121	143.011	339	4242.97	E6_22	E6	0.136913	B2	1
E7_12_16	TE	batch3	NA	NA	2848717	102084	205	2099.99	790	4377.28	23	4759.81	211	15259	152	360.002	395	5621.96	E7_12	E7	0.133979	B4	2
E6_30_8	TE	batch3	NA	NA	6507453	60006	110	401.002	994	3133.45	22	2417.92	138	2005.99	219	690.891	304	3919.05	E6_30	E6	0.188967	B2	2
E5_18_16	unclassified	batch3	NA	NA	3888083	40520	108	345.002	567	1733.95	23	2602.88	135	1810.01	149	141.962	428	4020.07	E5_18	E5	0.0953893	B2	2
E6_23_8	TE	batch3	NA	NA	2099124	52388	147	1020	687	1592.36	22	2938.89	142	3167.01	169	326.954	267	3600.03	E6_23	E6	0.0649728	B5	1
E6_22_8	unclassified	batch3	NA	NA	10721855	89831	218	1795.01	926	5090.93	24	7438.84	212	10173	214	430.975	431	12802.1	E6_22	E6	0.200736	B2	1
E5_26_8	TE	batch3	NA	NA	4018866	44174	110	461.999	745	993.296	22	3421.79	125	1783.01	119	116.991	360	3972.04	E5_26	E5	0.241229	B3	1
E5_26_16	EB	batch3	NA	NA	2108442	28414	116	581.998	529	1167.18	22	1745.8	128	1424.01	116	97.016	335	2051	E5_26	E5	0.18477	B3	1
E5_26_24	TE	batch3	NA	NA	3593046	94525	113	510.001	1174	3784.12	22	5439.87	145	2049.01	222	716.034	375	6101.08	E5_26	E5	0.106979	B3	1
E5_26_32	TE	batch3	NA	NA	3518819	30592	109	513.998	555	1527.6	22	2594.82	138	1909.02	114	232.982	363	3110.09	E5_26	E5	0.149009	B3	1
E5_24_40	EB	batch3	NA	NA	3039958	79957	124	624.996	1116	4141.07	23	5800.67	156	3600.01	165	378.936	421	9448.04	E5_24	E5	0.221747	B3	1
E5_27_8	TE	batch3	NA	NA	1470513	35980	117	509.007	578	3357.12	23	1774.96	150	1650.02	176	159.091	306	1716.03	E5_27	E5	0.06025	B2	3
E7_2_9	TE	batch2	NA	NA	1670107	53317	214	3084	796	2969.41	24	3290.76	243	9098.02	209	1020.83	412	6961.02	E7_2	E7	0.0611756	B4	1
E7_2_10	TE	batch2	NA	NA	1891788	40895	210	2855	779	1362.76	23	4418.79	229	9186.04	201	577.859	378	3413.17	E7_2	E7	0.0961862	B4	1
E7_2_11	TE	batch2	NA	NA	1907870	30483	199	2627	708	1122.34	22	1653.78	182	3220.03	92	155.971	368	5610.07	E7_2	E7	0.0562787	B4	1
E7_2_12	TE	batch2	NA	NA	2292192	53505	236	3629.99	1185	2513.15	22	2945.53	195	8322.02	153	339.997	412	7680.09	E7_2	E7	0.0604401	B4	1
E7_2_13	TE	batch2	NA	NA	2612827	76987	227	3189.01	883	3257.44	23	3090.81	148	3132.02	129	164.002	465	41240.4	E7_2	E7	0.0443188	B4	1
E7_2_14	TE	batch2	NA	NA	2059945	27570	197	2072.01	502	960.087	22	1789.89	157	3066.01	75	67.977	329	5541.99	E7_2	E7	0.053091	B4	1
E7_2_15	TE	batch2	NA	NA	2444854	55804	187	1616	651	4004.51	22	5772.96	230	7156.02	153	347.077	400	7660.27	E7_2	E7	0.151708	B4	1
E5_4_6	EB	batch2	NA	NA	2027888	52936	248	3005	2050	5516.68	25	2698.91	210	8672	168	208.959	431	7211.07	E5_4	E5	0.0987149	B1	1
E4_8_1	Morula	batch2	NA	NA	1280881	35615	221	1766	1783	4453.19	22	1749.78	178	3466.01	83	123.958	422	6290.12	E4_8	E4	0.141314	Mor	1
E4_8_2	Morula	batch2	NA	NA	2113890	62341	281	2831.99	2716	9439	25	4136.96	220	4985.02	160	204.956	458	10734.3	E4_8	E4	0.110057	Mor	1
E4_8_3	Morula	batch2	NA	NA	1773181	55979	262	2865	2493	7280.58	26	3774.73	199	5338.01	120	155.999	470	9681.22	E4_8	E4	0.120443	Mor	1
E4_8_4	Morula	batch2	NA	NA	2029362	75520	299	3338.01	3049	11136	22	4809.9	235	7453	155	234.014	480	13287.2	E4_8	E4	0.113535	Mor	1
E4_8_5	Morula	batch2	NA	NA	2087724	70247	268	3048	2663	8942.38	25	4468.94	226	10746	162	298.981	440	5425.16	E4_8	E4	0.123689	Mor	1
E4_8_6	Morula	batch2	NA	NA	2203057	52832	253	2400	2213	6665.7	22	3588.79	193	2498.01	131	440.986	465	9361.2	E4_8	E4	0.14483	Mor	1
E4_8_7	Morula	batch2	NA	NA	2036968	55577	282	2595	2532	7989.81	22	3263.66	187	5439.02	88	183.01	434	9067.15	E4_8	E4	0.122114	Mor	1
E4_8_8	Morula	batch2	NA	NA	1715615	69600	299	4271	2951	10729.5	22	4073.67	214	7263.02	129	229.943	460	11444.3	E4_8	E4	0.100087	Mor	1
E6_6_17	ICM	batch2	NA	NA	1753160	31934	202	2262.01	570	951.23	22	2282.8	155	5546.01	59	65.991	387	4414.05	E6_6	E6	0.0964943	B4	2
E6_6_18	TE	batch2	NA	NA	2035265	38061	227	3019.99	725	1003.05	22	2426.83	163	7282	77	118.984	357	4329.03	E6_6	E6	0.101305	B4	2
E6_6_20	TE	batch2	NA	NA	2052674	48013	245	4124	874	1825.6	24	3612.54	170	7859.02	70	170.002	421	6878.06	E6_6	E6	0.100185	B4	2
E6_6_21	TE	batch2	NA	NA	1682116	16116	110	507	769	1222.58	22	1325.91	103	481.004	33	37.993	268	1634.05	E6_6	E6	0.163639	B4	2
E6_6_22	TE	batch2	NA	NA	1791747	25380	187	1802.99	616	604.084	23	1986.77	135	2124.01	99	61.979	321	3574.08	E6_6	E6	0.141689	B4	2
E6_6_24	TE	batch2	NA	NA	2117506	55853	260	4758	969	2170.75	22	3988.64	207	11253	127	237.968	377	6392.03	E6_6	E6	0.112445	B4	2
E6_12_1	unclassified	batch2	NA	NA	1951704	29822	215	1890	1428	3066.8	22	1513.86	127	2073.01	108	63.999	380	5710.12	E6_12	E6	0.0796317	B4	2
E6_12_2	TE	batch2	NA	NA	2231784	44508	168	1559.99	571	2632.44	24	2515.91	204	10880	79	93.021	303	2202.02	E6_12	E6	0.0938675	B4	2
E6_12_3	TE	batch2	NA	NA	1692529	59098	312	5447.01	867	2597.96	24	4066.91	203	11138	108	171.992	410	6107.24	E6_12	E6	0.105061	B4	2
E6_12_4	TE	batch2	NA	NA	2036263	45855	207	1955	505	1057.29	22	2634.76	228	12781	99	229.029	357	4064.08	E6_12	E6	0.0909428	B4	2
E6_12_5	TE	batch2	NA	NA	1255650	28861	154	1206.01	433	1170.33	22	1619.8	168	6311.01	57	115.005	284	1381.04	E6_12	E6	0.102052	B4	2
E6_12_6	TE	batch2	NA	NA	2022237	43450	236	2824	602	2338.76	22	2795.74	133	1661.02	72	83.007	344	5267.07	E6_12	E6	0.234856	B4	2
E6_12_7	TE	batch2	NA	NA	1831317	52552	232	2584.01	643	2701.79	22	3685.7	182	7665.01	129	139.975	378	5815.13	E6_12	E6	0.127845	B4	2
E6_12_8	TE	batch2	NA	NA	1848926	45015	241	3338	688	2412.07	23	3025.76	157	5352.01	174	141.041	384	5297.03	E6_12	E6	0.0993658	B4	2
E5_5_1	unclassified	batch2	NA	NA	1810583	44924	222	1049	2786	8947.71	22	2325.91	176	1623.99	168	97.932	434	7782.15	E5_5	E5	0.138259	Mor	2
E5_5_2	EB	batch2	NA	NA	1917717	46383	208	2079	2036	5255.72	22	2962.72	205	6983.01	155	173.04	413	6420.06	E5_5	E5	0.0969511	Mor	2
E5_5_3	EB	batch2	NA	NA	1965383	68207	293	3395	2777	9142.08	22	4066.76	227	8072.01	171	372.981	465	11296.3	E5_5	E5	0.112512	Mor	2
E5_5_4	EB	batch2	NA	NA	1883055	59511	264	2691	2635	7979.94	23	3975.8	227	6629.01	167	220.007	463	9203.11	E5_5	E5	0.11285	Mor	2
E5_5_5	TE	batch2	NA	NA	1235863	16417	116	541.996	1439	2738.1	25	951.022	139	615.988	81	47.975	385	2807.08	E5_5	E5	0.155972	Mor	2
E5_5_6	EB	batch2	NA	NA	1842525	64387	288	3067	3304	11153.3	22	2981.8	224	6631.03	154	220.996	439	8837.17	E5_5	E5	0.1117	Mor	2
E5_4_7	TE	batch2	NA	NA	1703661	30121	204	2154.01	1566	3168.59	22	2235.82	164	3197.01	78	86.004	419	4504.16	E5_4	E5	0.0847365	B1	1
E6_8_18	TE	batch2	NA	NA	1938103	50332	249	3556	950	2306.41	22	3199.9	180	9356.02	120	176.991	371	5653.05	E6_8	E6	0.109074	B2	2
E6_8_19	TE	batch2	NA	NA	1987959	62792	237	3956	1112	4350.07	25	4678.85	196	8680.03	115	295.966	425	7062.1	E6_8	E6	0.122955	B2	2
E6_8_20	TE	batch2	NA	NA	2082229	44983	219	3216	878	1675.63	24	2745.9	184	9314.03	102	159.012	391	4152.09	E6_8	E6	0.104444	B2	2
E5_8_18	TE	batch2	NA	NA	1718490	27167	132	895.001	493	557.338	22	1552.78	140	5792.01	51	30.997	284	1591.01	E5_8	E5	0.178595	B2	2
E5_8_19	TE	batch2	NA	NA	1700874	26986	216	2522	665	1062.67	22	2161.7	158	4359.02	75	150.01	350	4125.04	E5_8	E5	0.091938	B2	2
E5_8_20	TE	batch2	NA	NA	2139267	30412	104	605.994	442	626.561	24	1443.98	172	7102.01	74	45.004	269	1293.01	E5_8	E5	0.153333	B2	2
E5_8_21	TE	batch2	NA	NA	2270223	24859	153	1145	495	611.99	22	2133.85	140	2777	79	67.987	276	2575.1	E5_8	E5	0.1724	B2	2
E4_7_1	Morula	batch2	NA	NA	1683959	71257	244	1679	3612	17191.1	22	2959.85	181	2704	132	170.948	477	11301.2	E4_7	E4	0.128127	8-C	1
E4_7_2	Morula	batch2	NA	NA	1781109	52101	226	1307.01	2998	11122.2	22	2705.89	181	2222	139	131.957	437	8349.29	E4_7	E4	0.124656	8-C	1
E4_7_3	Morula	batch2	NA	NA	1789895	62002	220	1331	3086	13546.6	22	3046.75	177	1776.99	142	188.014	466	11480.2	E4_7	E4	0.128264	8-C	1
E4_7_4	Morula	batch2	NA	NA	1540011	31897	162	684.004	2230	5804.13	22	1819.82	148	790	141	55.938	392	4979.13	E4_7	E4	0.138289	8-C	1
E4_7_5	Morula	batch2	NA	NA	1938219	36572	180	872.001	2623	7102.1	22	1901.94	164	810.977	106	76.98	432	6438.19	E4_7	E4	0.13507	8-C	1
E4_7_6	Morula	batch2	NA	NA	980837	37482	161	497.005	2569	8258.38	24	1931.93	162	1219.99	119	55.963	423	4405.22	E4_7	E4	0.121083	8-C	1
E4_7_7	Morula	batch2	NA	NA	1687416	30892	145	703.006	2191	5912.64	22	1555.95	160	1354.01	83	61.969	346	4219.18	E4_7	E4	0.171525	8-C	1
E5_4_8	TE	batch2	NA	NA	2021096	58077	267	4273	2399	6625.35	23	3986.68	200	8879.02	141	268.966	449	9001.24	E5_4	E5	0.0907929	B1	1
E6_9_9	TE	batch2	NA	NA	1823285	30961	223	2949	698	1001.47	25	2569.61	161	5294.01	55	106.001	350	4752.03	E6_9	E6	0.0935558	B3	2
E6_9_10	TE	batch2	NA	NA	2356143	32605	169	1611	709	1426.63	22	2610.78	179	3541.01	150	163.988	303	2700.03	E6_9	E6	0.155303	B3	2
E6_9_11	TE	batch2	NA	NA	2059909	32628	168	1370	585	806.267	23	1880.85	208	7604	83	109.015	324	3502.05	E6_9	E6	0.120821	B3	2
E6_9_12	TE	batch2	NA	NA	1615104	33287	228	2783.01	754	2185.88	24	2346.72	173	5255.02	131	220.031	352	4097.15	E6_9	E6	0.109707	B3	2
E6_9_13	EB	batch2	NA	NA	2339235	49597	231	2838	836	4019.1	22	3115.72	183	6157.01	119	205.997	366	4546.11	E6_9	E6	0.138162	B3	2
E6_9_14	TE	batch2	NA	NA	2372524	61464	252	3380	821	2164.91	24	3280.71	219	18671	140	279.975	383	5854.01	E6_9	E6	0.0752183	B3	2
E6_9_15	TE	batch2	NA	NA	2497185	29405	209	2421	684	1436.45	25	2093.68	166	5306	73	110.015	338	3581.08	E6_9	E6	0.112993	B3	2
E6_9_16	TE	batch2	NA	NA	2273685	44854	246	3614.99	816	1367.97	23	3049.69	200	8370.01	93	177.997	392	6958.18	E6_9	E6	0.114544	B3	2
E7_3_1	TE	batch2	NA	NA	2451623	37269	240	3778	639	1000.75	23	2657.61	171	3922.03	165	522.021	421	13093.2	E7_3	E7	0.0112028	B4	3
E7_3_3	unclassified	batch2	NA	NA	2199776	27518	228	3186	505	756.391	22	2122.74	172	4925.02	165	559.105	402	4684.12	E7_3	E7	0.0391274	B4	3
E7_3_4	TE	batch2	NA	NA	1989050	45948	246	3830.01	766	1924.87	23	4098.6	194	6464.02	141	396.05	411	8602.25	E7_3	E7	0.106557	B4	3
E7_3_5	TE	batch2	NA	NA	1763008	24666	179	1750	445	610.022	22	2281.7	149	2474.02	119	229.99	379	4782.15	E7_3	E7	0.0541953	B4	3
E7_3_6	TE	batch2	NA	NA	1860039	17477	138	794.007	627	658.212	22	1817.72	146	2621	89	88.981	276	1991.11	E7_3	E7	0.056503	B4	3
E7_3_7	TE	batch2	NA	NA	1816351	42369	218	2990.99	558	835.527	22	2971.86	190	8031.02	134	301.008	433	13037.3	E7_3	E7	0.0365363	B4	3
E5_4_9	EB	batch2	NA	NA	1931393	52742	246	2821	2009	5520.35	25	3277.89	202	8320.03	128	158.969	441	8019.08	E5_4	E5	0.104233	B1	1
E5_8_1	ICM	batch2	NA	NA	2171647	36537	210	2591.99	816	1624.7	23	3399.68	183	5982.01	126	161.971	376	4452.1	E5_8	E5	0.0858103	B2	2
E5_8_2	EB	batch2	NA	NA	1956936	46154	242	3391.01	914	2597.95	23	5063.81	189	6369.02	129	166.024	452	6955.06	E5_8	E5	0.0910211	B2	2
E5_8_3	TE	batch2	NA	NA	1959238	14141	133	726	432	483.759	22	1449.89	136	1224.01	26	39.002	250	716.999	E5_8	E5	0.0439106	B2	2
E5_8_4	TE	batch2	NA	NA	1605052	18142	158	1189	478	745.439	22	2037.83	113	563.012	64	71.015	266	1664.07	E5_8	E5	0.225455	B2	2
E5_8_5	TE	batch2	NA	NA	1812618	38869	237	2986	830	1440.29	23	3246.68	202	7197	135	165.959	384	5141.03	E5_8	E5	0.0972416	B2	2
E5_8_6	TE	batch2	NA	NA	2025641	35991	192	1697	706	1237.14	23	2405.8	180	8316.01	110	148.024	350	1830.05	E5_8	E5	0.116192	B2	2
E5_8_7	TE	batch2	NA	NA	1758385	18833	158	1180	478	671.106	23	1542.73	160	4071.01	62	51	266	976.001	E5_8	E5	0.116863	B2	2
E5_8_8	TE	batch2	NA	NA	1871481	31986	135	1034	472	576.057	22	1728.8	214	9536.01	76	126.994	316	1475.99	E5_8	E5	0.108639	B2	2
E6_11_17	TE	batch2	NA	NA	1442377	57274	276	4997.99	1127	3102.83	22	3738.8	198	9625.01	117	264.963	403	6914.07	E6_11	E6	0.0732076	B4	3
E6_11_18	TE	batch2	NA	NA	1929397	32396	261	4441	730	1509.05	22	2908.67	152	3388.01	131	216.986	415	8416.12	E6_11	E6	0.0294565	B4	3
E6_11_19	TE	batch2	NA	NA	2124523	39417	242	4112	588	1693.03	22	2613.77	168	4693.02	128	136.982	435	9729.08	E6_11	E6	0.0790027	B4	3
E6_11_20	TE	batch2	NA	NA	1637913	33136	236	3858.99	647	1590.37	23	2948.72	153	3894.02	109	150.015	389	4689.1	E6_11	E6	0.0669649	B4	3
E6_11_21	TE	batch2	NA	NA	1859708	31421	194	2375	757	1511.39	22	2186.72	154	4337.02	138	157.982	308	2400.05	E6_11	E6	0.084151	B4	3
E6_11_22	TE	batch2	NA	NA	2474404	43956	166	1390	539	3005.83	23	4053.09	202	2017.01	130	238.986	388	4176	E6_11	E6	0.119582	B4	3
E4_8_9	Morula	batch2	NA	NA	1627015	46222	245	2444	2242	6421.98	25	3316.04	196	4682.01	168	202.957	435	7060.12	E4_8	E4	0.0915818	Mor	1
E4_8_10	Morula	batch2	NA	NA	2207692	47100	244	2511	2179	6016.6	24	3160.83	202	5625.01	132	135.998	445	7199.19	E4_8	E4	0.0787981	Mor	1
E4_8_11	Morula	batch2	NA	NA	1632978	50437	261	2622	2514	7564.5	24	3434.8	198	5557	144	177.023	441	7347.17	E4_8	E4	0.0938539	Mor	1
E4_8_12	Morula	batch2	NA	NA	1401804	41454	254	2352	2197	6346.19	23	3153.68	187	3361.99	128	145.02	443	6608.09	E4_8	E4	0.103266	Mor	1
E4_8_13	Morula	batch2	NA	NA	1710002	53146	281	3256	2643	9111.77	24	3368.89	194	4417.01	150	188.018	425	7559.19	E4_8	E4	0.0860825	Mor	1
E4_8_14	Morula	batch2	NA	NA	1689263	46254	239	2316.01	2400	6366.87	22	2874.72	194	5484.01	72	156.01	412	7344.3	E4_8	E4	0.090637	Mor	1
E4_8_15	Morula	batch2	NA	NA	1172460	32581	215	2071.01	1812	4640.43	22	3122.84	171	2923.02	103	108.016	428	4733.16	E4_8	E4	0.0934558	Mor	1
E4_8_16	Morula	batch2	NA	NA	1798678	56554	278	3480.01	2834	9561.18	24	3485.88	201	4794	129	191.013	457	8852.16	E4_8	E4	0.0919939	Mor	1
E5_3_9	EB	batch2	NA	NA	1960856	57833	285	3051	2067	6520.98	24	4214.81	215	5506	146	287.011	467	7257.26	E5_3	E5	0.178109	B2	1
E5_3_10	TE	batch2	NA	NA	2315459	81853	202	1745	1075	4752.3	23	2476.64	152	3222.01	156	110.039	431	3388.23	E5_3	E5	0.0917233	B2	1
E5_3_11	EB	batch2	NA	NA	1734212	43714	264	4047.99	1837	5035.47	24	2866.89	195	6087.01	120	229.021	403	5063.15	E5_3	E5	0.0830947	B2	1
E5_3_12	EB	batch2	NA	NA	2105338	42046	226	2694.01	1399	3192.46	23	3159.75	198	5216	96	181.996	433	5604.12	E5_3	E5	0.127617	B2	1
E5_3_13	TE	batch2	NA	NA	2292318	38811	143	1029	844	1710.24	22	2432.7	195	7627	96	188.002	354	1969.06	E5_3	E5	0.151348	B2	1
E4_2_1	Morula	batch2	NA	NA	1393595	53899	324	3214	2822	11348.6	22	3031.8	215	4037	109	158.969	381	8467.21	E4_2	E4	0.0667801	8-C	1
E4_2_2	Morula	batch2	NA	NA	2163564	58059	305	2939	2788	11610.5	22	2982.77	203	4373.02	130	183.977	384	7851.28	E4_2	E4	0.0601383	8-C	1
E4_2_3	Morula	batch2	NA	NA	1565836	58732	319	3167.01	2908	12306	22	2903.84	191	5374.02	123	245.961	417	7823.07	E4_2	E4	0.0754188	8-C	1
E4_2_4	Morula	batch2	NA	NA	1736498	36970	161	773.002	1718	3763.9	22	1919.99	215	8190.96	115	119.002	340	2833.04	E4_2	E4	0.111735	8-C	1
E4_2_5	Morula	batch2	NA	NA	1799985	54829	307	2881.99	2829	11279.6	23	2479.86	195	3949.99	79	160.984	412	8063.18	E4_2	E4	0.0592476	8-C	1
E4_2_6	Morula	batch2	NA	NA	1567180	50218	300	2907	2791	10582	22	2465.93	184	4224.01	87	140.987	376	7059.12	E4_2	E4	0.0578659	8-C	1
E4_2_7	Morula	batch2	NA	NA	1778506	43146	290	2426.99	2487	8315.6	23	2232.95	179	3462.01	82	125.026	398	7025.23	E4_2	E4	0.0583553	8-C	1
E6_6_25	TE	batch2	NA	NA	1941627	38954	248	3684	1052	2047.51	23	3142.71	158	5460.01	120	189.022	357	5137.06	E6_6	E6	0.121672	B4	2
E6_6_26	TE	batch2	NA	NA	2125828	29068	202	2627	650	955.958	22	2662.72	125	1191.01	74	128.985	353	5419.11	E6_6	E6	0.144109	B4	2
E6_6_27	TE	batch2	NA	NA	2212709	54024	241	4804	883	2533.42	23	3294.66	180	8620.02	118	258.976	374	6538.05	E6_6	E6	0.0821284	B4	2
E6_6_28	TE	batch2	NA	NA	2321854	28142	153	931.002	1274	2878.77	22	1931.86	114	1242	85	66.968	317	3671.06	E6_6	E6	0.179853	B4	2
E6_6_29	TE	batch2	NA	NA	1781724	36794	243	3877.99	689	1135.92	23	2674.86	174	7098.01	102	162.008	380	7044.07	E6_6	E6	0.0732641	B4	2
E6_6_31	TE	batch2	NA	NA	1964964	37287	228	3347	876	1328.15	22	2453.74	162	5787	92	159.023	373	6744.03	E6_6	E6	0.108516	B4	2
E6_6_32	TE	batch2	NA	NA	2451740	50425	250	4948	947	2125.03	22	3893.65	172	8398.02	134	272.978	380	6710.1	E6_6	E6	0.137328	B4	2
E6_12_9	TE	batch2	NA	NA	1844905	60220	241	3873	799	4160.9	23	4006.73	189	8829.02	118	319.046	386	5701.04	E6_12	E6	0.0927308	B4	2
E6_12_11	TE	batch2	NA	NA	2042380	44779	275	5499	886	2534.26	23	3575.65	157	4598.02	120	147.963	426	7719.2	E6_12	E6	0.0760745	B4	2
E6_12_12	TE	batch2	NA	NA	1850950	32501	250	4010	673	1779.29	22	2528.74	172	4675.03	133	125.04	389	4205.11	E6_12	E6	0.051088	B4	2
E6_12_13	TE	batch2	NA	NA	1825140	16100	204	1944	388	470.937	22	1017.86	130	2580.01	67	50.019	316	2926.07	E6_12	E6	0.0540779	B4	2
E6_12_14	TE	batch2	NA	NA	1901296	53802	259	4541.99	876	3722.01	23	3128.8	189	5527.02	117	169.986	387	4889.1	E6_12	E6	0.0831838	B4	2
E6_12_15	TE	batch2	NA	NA	1856338	54996	299	5600.99	876	2725.56	22	6839.77	191	8345.02	114	224.035	419	6991.12	E6_12	E6	0.0749723	B4	2
E5_4_10	TE	batch2	NA	NA	2202660	71043	298	5135	2723	10390.4	24	4752.8	226	9669.02	181	409.052	454	10143.2	E5_4	E5	0.0721234	B1	1
E5_5_9	EB	batch2	NA	NA	1795299	23933	178	1023	1389	3280.39	23	1881.91	70	203	29	25.988	361	3268.14	E5_5	E5	0.112492	Mor	2
E5_5_10	EB	batch2	NA	NA	2084512	53390	254	2615	2410	7237.97	25	3648.86	208	5278.01	125	216.991	452	7801.14	E5_5	E5	0.106808	Mor	2
E5_5_11	EB	batch2	NA	NA	1558431	27435	189	1303	1993	4825.1	23	1588.93	169	1882.01	141	129.004	395	3841.06	E5_5	E5	0.0718618	Mor	2
E5_5_12	unclassified	batch2	NA	NA	1510756	27771	189	730.004	2089	5787.83	22	1530.95	145	725.005	131	74.047	411	4913.14	E5_5	E5	0.0971492	Mor	2
E5_5_15	EB	batch2	NA	NA	1615924	34986	217	1698	2263	6818.93	22	1523	161	2429.01	90	116.977	393	5154.19	E5_5	E5	0.0835451	Mor	2
E5_5_16	EB	batch2	NA	NA	1674330	39259	242	1777	2233	6521.39	22	2221.89	180	2851.01	157	139.99	410	5574.18	E5_5	E5	0.106116	Mor	2
E4_5_1	Morula	batch2	NA	NA	1572260	49176	290	3026.01	2472	7685.62	22	3109.73	193	4622.02	168	247.931	450	7242.23	E4_5	E4	0.0930648	8-C	2
E4_5_2	Morula	batch2	NA	NA	1915817	64369	350	4179	3088	11453.4	25	5264.77	204	4773.02	156	326.033	458	8508.31	E4_5	E4	0.0941859	8-C	2
E4_5_3	Morula	batch2	NA	NA	2014025	46521	318	3881	2542	9320.05	22	3304.75	181	2751.02	101	232.949	418	6095.09	E4_5	E4	0.0695687	8-C	2
E4_5_4	Morula	batch2	NA	NA	1747275	56066	272	2605	2526	6897.09	24	2746.81	201	3841.01	132	144.977	478	10521.4	E4_5	E4	0.0951569	8-C	2
E4_5_5	Morula	batch2	NA	NA	2209106	28626	249	2298	1985	5710.97	22	1658.81	153	1748.02	96	191.011	410	3528.09	E4_5	E4	0.0643033	8-C	2
E4_5_7	Morula	batch2	NA	NA	2139952	49904	286	3248	2381	6923.7	23	3128.72	193	4726.01	110	182.929	446	7384.24	E4_5	E4	0.0970774	8-C	2
E4_5_8	Morula	batch2	NA	NA	2108950	76333	387	4983	3056	13377.6	22	6004.8	230	6727.01	183	369.02	457	10674.1	E4_5	E4	0.0932984	8-C	2
E4_7_9	Morula	batch2	NA	NA	1978728	46999	202	1209	2762	10199.2	24	2366.99	173	1421.01	129	167.988	443	7509.2	E4_7	E4	0.114288	8-C	1
E4_7_10	Morula	batch2	NA	NA	1904551	75608	247	1891.01	3616	17184	24	3687.77	198	2545.01	181	226.936	464	11224.2	E4_7	E4	0.119351	8-C	1
E4_7_11	Morula	batch2	NA	NA	1667323	52746	228	1477	3225	13881.7	22	2300.07	154	1080.01	176	238.902	449	9022.25	E4_7	E4	0.0726769	8-C	1
E4_7_12	Morula	batch2	NA	NA	2059158	31837	181	893.001	2312	6813.73	22	1431.91	151	902.988	123	66.001	388	5380.13	E4_7	E4	0.144912	8-C	1
E4_7_13	Morula	batch2	NA	NA	2045289	57651	221	1592	3134	12515.5	24	2746.8	190	2254.99	150	132.999	454	8143.23	E4_7	E4	0.116178	8-C	1
E4_7_14	Morula	batch2	NA	NA	2106383	35205	184	957.003	2399	7191.02	23	1831.89	166	1007	111	92.968	429	4426.19	E4_7	E4	0.128076	8-C	1
E4_7_15	Morula	batch2	NA	NA	1940111	38930	167	875.004	2599	8155.86	22	1789.03	164	871.999	116	119.952	432	5753.06	E4_7	E4	0.125397	8-C	1
E6_9_25	TE	batch2	NA	NA	1819340	30823	226	3429	655	968.587	22	2081.62	155	4954.02	81	109.985	360	4703.09	E6_9	E6	0.0599643	B3	2
E6_9_26	ICM	batch2	NA	NA	2255764	40329	231	3011	657	3634.97	24	3026.67	174	4440.03	74	145.984	410	4898.09	E6_9	E6	0.0852978	B3	2
E6_9_27	TE	batch2	NA	NA	2133078	34116	220	3031	653	1199.24	22	2511.74	161	5240.02	80	124.985	375	4057.16	E6_9	E6	0.0832988	B3	2
E6_9_28	EB	batch2	NA	NA	2195929	41681	248	3158.02	964	2901.41	23	3224.82	204	4926	133	318.982	398	5692.2	E6_9	E6	0.140695	B3	2
E6_9_29	TE	batch2	NA	NA	2115861	40556	254	4331.99	878	1592.13	23	3084.62	174	7001.01	68	169.008	417	6357.17	E6_9	E6	0.0884363	B3	2
E6_9_30	EB	batch2	NA	NA	1917204	28113	218	2542.99	730	1299.45	23	2677.8	171	3829.01	90	106.011	369	4240.05	E6_9	E6	0.0953673	B3	2
E6_9_31	TE	batch2	NA	NA	2730344	40303	242	4093	823	1478.47	22	3433.65	174	5870.01	102	154.991	404	5427.08	E6_9	E6	0.0805795	B3	2
E6_9_32	ICM	batch2	NA	NA	2141349	44257	249	3878	988	1878.66	23	4779.78	221	6877.01	108	201.006	379	5659.1	E6_9	E6	0.0815152	B3	2
E7_3_9	TE	batch2	NA	NA	1873940	34107	224	3027.99	529	748.14	23	2148.83	169	6127.02	105	153.028	357	5533.18	E7_3	E7	0.104001	B4	3
E7_3_11	TE	batch2	NA	NA	1739081	35124	229	2938.99	447	668.264	22	1930.86	195	10013	133	319.008	419	6612.07	E7_3	E7	0.00581259	B4	3
E7_3_12	TE	batch2	NA	NA	2197509	17364	122	665.003	251	194.933	22	1337.92	122	1449.01	57	42.012	285	1862.04	E7_3	E7	0.0451459	B4	3
E7_3_13	TE	batch2	NA	NA	2328847	51414	213	3004	501	785.652	22	6978.81	233	13358	158	504.058	413	6361.23	E7_3	E7	0.0890773	B4	3
E7_3_14	TE	batch2	NA	NA	2053360	16593	137	881.002	260	203.355	22	1432.94	118	1588.01	48	37.02	213	959.031	E7_3	E7	0.0323148	B4	3
E7_3_15	TE	batch2	NA	NA	2449788	32287	197	2621.01	484	509.74	23	2842.79	187	6879.01	170	216.052	348	1883.06	E7_3	E7	0.0380198	B4	3
E7_3_16	TE	batch2	NA	NA	2229872	37442	218	2911	589	785.871	22	2914.75	175	5484.01	140	277.055	388	3912.15	E7_3	E7	0.176297	B4	3
E5_8_9	TE	batch2	NA	NA	1767040	41416	238	3431	834	1816.16	22	4058.84	212	8293.03	71	246.99	394	3152.08	E5_8	E5	0.0744074	B2	2
E5_8_10	TE	batch2	NA	NA	1813549	40487	241	4022	998	2299.53	23	4035.64	185	6335.03	118	219.03	405	5929.1	E5_8	E5	0.0507822	B2	2
E5_8_12	TE	batch2	NA	NA	1284686	28824	250	3416.99	813	1476.8	23	2794.67	166	3314.02	88	103.016	399	5393.07	E5_8	E5	0.0854629	B2	2
E5_8_13	TE	batch2	NA	NA	1746357	39641	278	5110.01	1040	2233.09	24	4158.72	172	4460	99	164.04	441	6571.09	E5_8	E5	0.0699148	B2	2
E5_8_14	TE	batch2	NA	NA	1923661	47205	233	2728	772	1831.94	23	3782.8	216	11386	67	210.005	385	2820.99	E5_8	E5	0.105926	B2	2
E5_8_15	TE	batch2	NA	NA	1829724	37063	233	2555	1214	2266.81	25	3456.95	185	6265.02	108	175.023	395	4476.13	E5_8	E5	0.0928571	B2	2
E5_8_16	TE	batch2	NA	NA	1919779	40166	256	4133	975	1908.3	27	3682.74	195	6275.02	124	190.013	426	6331.1	E5_8	E5	0.0779042	B2	2
E7_2_17	TE	batch2	NA	NA	2407663	44753	182	2020	597	1606.65	22	2283.73	174	4787.02	64	335.984	340	3974.08	E7_2	E7	0.158631	B4	1
E7_2_18	TE	batch2	NA	NA	2428782	27612	145	904.999	392	713.347	22	1280.72	135	2313.01	87	76.995	353	4403.06	E7_2	E7	0.103468	B4	1
E7_2_23	TE	batch2	NA	NA	2866164	38242	159	1060	494	1187.08	22	1611.77	153	3403.01	118	158.085	370	6268.1	E7_2	E7	0.0533485	B4	1
E7_2_26	TE	batch2	NA	NA	3169362	11117	105	431.998	327	556.269	23	678.722	122	846.003	108	109.983	266	1457.06	E7_2	E7	0.180541	B4	1
E7_2_27	TE	batch2	NA	NA	2572413	43816	151	891.003	627	7808.73	24	1990.66	165	2212.01	150	252.032	376	4002.95	E7_2	E7	0.183787	B4	1
E7_2_28	TE	batch2	NA	NA	2320486	31740	176	1532	480	1094.15	22	1547.7	171	3947.02	117	170.045	343	3761.01	E7_2	E7	0.187059	B4	1
E5_4_11	TE	batch2	NA	NA	2797420	19392	139	767.997	926	1287.82	22	914.893	114	671.006	80	80.996	321	3408.04	E5_4	E5	0.243654	B1	1
E5_4_12	TE	batch2	NA	NA	2328411	38062	200	1656	1664	3446.23	22	2297.75	166	4422.01	92	185.996	373	4941.09	E5_4	E5	0.149712	B1	1
E5_4_13	TE	batch2	NA	NA	3288331	10989	101	470.998	614	598.338	22	543.878	117	1082	70	60	298	1949.05	E5_4	E5	0.169603	B1	1
E5_1_10	TE	batch2	NA	NA	2272869	27770	153	1035	851	1096.63	22	1879.77	136	1948.03	98	179.986	365	4812.03	E5_1	E5	0.237526	B3	2
E5_1_12	TE	batch2	NA	NA	2177290	39932	190	1661	964	1746.56	22	2698.78	158	3085	114	221.95	362	6038.11	E5_1	E5	0.225575	B3	2
E6_6_33	TE	batch2	NA	NA	3010632	25386	135	934.002	513	624.82	22	1180.72	149	3917.02	93	105.962	302	3048.02	E6_6	E6	0.121726	B4	2
E6_6_37	TE	batch2	NA	NA	3093414	26449	161	1244	510	637.021	23	1382.71	151	3742.01	95	133.967	282	3466.06	E6_6	E6	0.148541	B4	2
E6_6_38	TE	batch2	NA	NA	2349248	26555	138	861.997	418	472.54	22	1340.69	142	2582	105	142.001	296	3994.05	E6_6	E6	0.160039	B4	2
E6_6_39	TE	batch2	NA	NA	2717759	41119	190	1626	571	993.878	23	2157.48	178	4712.02	105	231.024	353	4689.1	E6_6	E6	0.129083	B4	2
E6_6_40	TE	batch2	NA	NA	3550947	14249	121	522.995	293	282.929	22	772.964	118	1143.01	73	54.981	274	1917.03	E6_6	E6	0.186959	B4	2
E6_12_18	TE	batch2	NA	NA	3093694	14849	119	409	318	363.936	22	967.934	126	1245.01	35	92.987	190	813.029	E6_12	E6	0.181298	B4	2
E6_12_19	TE	batch2	NA	NA	3121602	37290	170	1193	508	1373.39	22	1572.81	198	6380.01	89	286.008	331	2491.04	E6_12	E6	0.214612	B4	2
E6_12_21	TE	batch2	NA	NA	2244965	37023	209	2043	829	1622.97	23	2661.81	179	4748.01	129	321.996	383	5547.05	E6_12	E6	0.148903	B4	2
E6_12_22	TE	batch2	NA	NA	3195788	20470	165	1029	619	763	22	823.827	173	2496.01	104	155.035	303	2910.09	E6_12	E6	0.213583	B4	2
E6_12_23	ICM	batch2	NA	NA	1715767	43002	187	1581.99	871	4413.25	23	2666.71	178	3662.03	136	264.013	391	5897.07	E6_12	E6	0.132386	B4	2
E5_5_17	EB	batch2	NA	NA	3200222	16930	128	439.998	964	1486.42	22	1155.85	139	1213	92	118.989	342	2885.07	E5_5	E5	0.166873	Mor	2
E5_5_18	TE	batch2	NA	NA	2800870	52433	202	1305.01	2020	4460.83	24	2932.72	183	3015.02	156	397.993	406	7840.07	E5_5	E5	0.203461	Mor	2
E5_5_19	TE	batch2	NA	NA	2740952	33546	174	912.006	1601	3347.73	22	1778.73	174	2145.01	101	213.984	422	6521.07	E5_5	E5	0.196803	Mor	2
E5_5_22	TE	batch2	NA	NA	2554264	31499	109	426.001	1317	2054.57	22	1452.87	100	425.004	80	78.005	338	3585.1	E5_5	E5	0.173822	Mor	2
E4_5_10	Morula	batch2	NA	NA	2517190	72595	297	2527.01	2532	8397.33	22	3882.66	216	5493.01	152	561.936	449	10834.1	E4_5	E4	0.196505	8-C	2
E5_4_14	EB	batch2	NA	NA	2568530	68430	249	3008.99	2244	5000.51	24	4269.93	243	10355	187	570.991	409	7457.08	E5_4	E5	0.156373	B1	1
E5_4_15	TE	batch2	NA	NA	2609660	19319	155	804.01	831	1200.68	22	1070.83	142	1742.01	70	123.01	340	3254.13	E5_4	E5	0.170195	B1	1
E5_4_18	TE	batch2	NA	NA	2332007	43546	200	1561	1351	2889.68	24	2319.79	186	5190	165	304.984	348	5096.09	E5_4	E5	0.197793	B1	1
E5_2_1	TE	batch2	NA	NA	2733555	31438	178	1461	958	1701.53	22	1872.74	141	2104.02	124	382.968	365	6713.14	E5_2	E5	0.205765	B2	2
E5_2_2	TE	batch2	NA	NA	2827716	9932	107	375.005	611	571.468	22	537.857	93	331.01	28	63.988	248	1432.05	E5_2	E5	0.238388	B2	2
E5_2_7	TE	batch2	NA	NA	3047729	33576	161	877.996	914	1777.81	23	1769.6	166	3876.01	102	187.97	371	6644.02	E5_2	E5	0.204635	B2	2
E6_9_17	TE	batch2	NA	NA	3748171	16797	131	781.005	421	468.991	22	1410.71	145	1549.02	73	126.995	288	2756.1	E6_9	E6	0.159118	B3	2
E6_9_2	EB	batch2	NA	NA	2398608	36716	177	1472	796	2498.69	22	2615.8	179	2887.02	123	269.984	354	5448.08	E6_9	E6	0.136407	B3	2
E6_9_18	EB	batch2	NA	NA	2500372	47392	199	1744.99	750	1858.86	22	2492.68	165	4688.02	92	238.978	374	5716.15	E6_9	E6	0.19828	B3	2
E6_9_4	TE	batch2	NA	NA	2300765	29629	127	691.998	989	1382.8	22	1435.81	124	1089.02	97	92.014	318	3417.11	E6_9	E6	0.147339	B3	2
E6_9_21	TE	batch2	NA	NA	2401328	61244	206	2350	796	1908.44	23	3963.55	195	7562.01	121	522.974	419	9921.07	E6_9	E6	0.162245	B3	2
E6_9_6	TE	batch2	NA	NA	2955833	48963	218	1966.99	841	2947.65	24	3737.62	218	4152.01	191	857.945	387	8037.05	E6_9	E6	0.11888	B3	2
E6_9_7	ICM	batch2	NA	NA	2458727	71764	253	3065	996	8045.67	24	5570.72	234	6961.02	166	807.019	421	9306.13	E6_9	E6	0.133331	B3	2
E6_9_23	TE	batch2	NA	NA	2608721	51751	220	2325	875	1631.7	22	3696.59	199	5657.02	118	638.005	415	8159.97	E6_9	E6	0.120841	B3	2
E5_4_20	TE	batch2	NA	NA	2988794	50996	212	1985	665	1279.18	23	3490.84	190	5716	144	460.908	372	5576.12	E5_4	E5	0.124753	B1	1
E6_9_24	unclassified	batch2	NA	NA	2580155	33215	120	538.006	608	817.216	22	2005.77	125	1548	74	94.008	347	4664.2	E6_9	E6	0.0755877	B3	2
E6_10_17	TE	batch2	NA	NA	2209064	63185	238	3512.01	1004	2482.17	22	4335.69	197	8079.03	167	677.031	416	6279.14	E6_10	E6	0.172579	B5	1
E6_10_18	TE	batch2	NA	NA	2102548	57778	222	2794	785	1642.9	23	4091.74	211	8709.04	125	779.99	383	7861.06	E6_10	E6	0.135313	B5	1
E6_10_19	TE	batch2	NA	NA	2464493	60392	232	2992.01	731	2200.28	24	4407.89	194	6377.04	151	747.941	431	8285.07	E6_10	E6	0.132241	B5	1
E6_10_20	TE	batch2	NA	NA	2315602	41312	159	1061.01	459	1843.97	22	1618.78	192	6610.02	102	477.989	315	2432	E6_10	E6	0.150756	B5	1
E6_10_22	TE	batch2	NA	NA	2683299	18276	122	732.004	405	599.882	23	1239.7	134	2862.02	82	191.992	286	1651.01	E6_10	E6	0.12093	B5	1
E6_10_23	unclassified	batch2	NA	NA	2920992	46908	165	1705	614	1697.44	23	2668.63	165	2918.01	139	542.995	369	3837.01	E6_10	E6	0.213642	B5	1
E7_3_17	TE	batch2	NA	NA	2355033	50697	156	1170	311	297.255	22	848.813	133	2235	76	81.98	295	1761.06	E7_3	E7	0.012548	B4	3
E7_3_22	TE	batch2	NA	NA	3165711	29464	134	829.997	310	255.101	22	827.776	128	1371.01	105	97.054	266	902.101	E7_3	E7	0.0316523	B4	3
E7_3_33	TE	batch2	NA	NA	2133001	32434	162	1238.99	416	759.787	22	1626.91	150	1978	124	126.967	274	1236.06	E7_3	E7	0.037654	B4	3
E7_3_34	TE	batch2	NA	NA	2454305	63161	159	1105	576	2642.87	22	1860.87	139	2094.01	91	204.997	290	1674.04	E7_3	E7	0.0159357	B4	3
E7_3_37	TE	batch2	NA	NA	2787050	35450	110	560.004	322	1020.52	22	928.932	66	179.014	22	35.005	245	1110.05	E7_3	E7	0.0119276	B4	3
E7_3_39	TE	batch2	NA	NA	2684564	32049	131	823.003	444	825.285	22	809.872	104	739.014	48	56.006	250	1028.09	E7_3	E7	0.0129978	B4	3
E7_3_40	TE	batch2	NA	NA	2711826	46998	151	892.003	554	6226.79	22	1031.77	98	458.017	92	72.009	306	2621.05	E7_3	E7	0.0245941	B4	3
E6_5_8	TE	batch2	NA	NA	2367900	43579	145	1034	424	541.748	22	1019.81	119	1686	59	64.985	233	1200.99	E6_5	E6	0.0114559	B3	2
E4_1_2	Morula	batch2	NA	NA	3769898	15823	106	421.006	597	766.757	22	438.976	85	466.006	33	40.994	253	1383.06	E4_1	E4	0.0324096	Mor	1
E4_1_3	Morula	batch2	NA	NA	2656106	63912	204	1453.01	1403	3399.97	22	3109.43	196	2253.04	122	417.983	361	6322.16	E4_1	E4	0.0295361	Mor	1
E4_1_4	Morula	batch2	NA	NA	2668052	31722	147	756.004	866	1757.28	22	845.763	115	798.017	110	92.029	312	2299.05	E4_1	E4	0.0190939	Mor	1
E4_1_5	Morula	batch2	NA	NA	3195945	38340	185	1200.99	1201	2526.5	22	1306.78	144	1499.01	68	110.013	368	3489.02	E4_1	E4	0.0265123	Mor	1
E4_1_6	Morula	batch2	NA	NA	2046519	24061	168	889	860	1495.31	22	717.76	111	803.018	35	38.995	292	2072.03	E4_1	E4	0.0208449	Mor	1
E4_1_7	Morula	batch2	NA	NA	2109134	34561	147	697.999	960	1375.36	22	744.769	123	838.007	79	63.015	277	2141.1	E4_1	E4	0.0137355	Mor	1
E6_1_11	TE	batch2	NA	NA	3175856	41997	175	1257.01	654	901.058	22	781.804	117	948.009	48	62.98	271	2072.13	E6_1	E6	0.0112401	B4	2
E6_1_3	EB	batch2	NA	NA	2872018	47882	158	1068.99	637	954.892	22	1126.87	145	2168.01	103	113.008	277	2688.03	E6_1	E6	0.0210386	B4	2
E6_1_5	TE	batch2	NA	NA	1722087	28888	124	673.008	422	447.832	22	618.896	114	1297.01	51	52.988	277	1599.02	E6_1	E6	0.0143305	B4	2
E6_1_7	EB	batch2	NA	NA	2562605	21852	118	623.002	375	417.86	22	592.811	109	773.005	27	44.998	281	1467.04	E6_1	E6	0.0160177	B4	2
E6_1_8	TE	batch2	NA	NA	2195104	27116	117	570.002	376	358.326	22	394.987	116	905.008	50	42.999	274	1057.01	E6_1	E6	0.0138794	B4	2
E5_7_9	TE	batch2	NA	NA	2666101	26786	104	560.004	326	389.568	22	564.811	101	464.01	49	35.02	246	1466.09	E5_7	E5	0.0291648	B5	1
E5_7_10	TE	batch2	NA	NA	2716579	35152	107	534.998	405	469.842	22	546.874	94	559.014	69	31	287	1457.12	E5_7	E5	0.0117246	B5	1
E5_7_11	TE	batch2	NA	NA	2416904	47539	161	1140	484	784.345	23	1204.74	140	1505.02	80	76.049	312	2639.08	E5_7	E5	0.0175985	B5	1
E5_7_12	EB	batch2	NA	NA	2477120	50760	117	669.999	438	495.352	22	978.8	99	567.002	54	55.997	293	1654.01	E5_7	E5	0.00847434	B5	1
E5_7_13	ICM	batch2	NA	NA	1992895	44902	140	881.998	429	707.102	22	1273.62	129	784.006	63	61.996	311	1649.99	E5_7	E5	0.0115179	B5	1
E5_7_14	TE	batch2	NA	NA	2479609	60424	190	1978.01	784	1914.09	22	3375.81	161	2490.02	138	218.018	359	4481.13	E5_7	E5	0.0196574	B5	1
E5_7_15	EB	batch2	NA	NA	2426235	46503	183	1279	590	945.568	22	1527.75	127	1299.01	66	88.995	345	2752.08	E5_7	E5	0.0125374	B5	1
E5_7_16	TE	batch2	NA	NA	2932053	38489	156	938.997	459	687.438	22	1020.75	130	1286.01	60	65.996	300	2221.02	E5_7	E5	0.0187792	B5	1
E7_3_26	TE	batch2	NA	NA	3135278	50922	152	873.005	318	323.244	22	840.88	88	342.01	83	49.015	279	1630.03	E7_3	E7	0.0149361	B4	3
E7_3_27	TE	batch2	NA	NA	2881124	41026	140	680.997	346	350.608	22	615.777	99	764.009	95	62.009	250	1523.06	E7_3	E7	0.0125676	B4	3
E7_3_28	TE	batch2	NA	NA	2597615	44472	127	629.999	575	998.962	22	918.913	107	404.005	99	113.009	264	1734.05	E7_3	E7	0.0126621	B4	3
E7_3_31	TE	batch2	NA	NA	2539072	40267	150	856.002	351	383.774	23	775.939	130	1325.01	68	72.985	291	2265.06	E7_3	E7	0.0328758	B4	3
E7_3_32	TE	batch2	NA	NA	2792279	40782	156	941.002	440	515.21	22	903.842	119	949.014	73	53.034	282	1382.04	E7_3	E7	0.00973015	B4	3
E6_5_9	TE	batch2	NA	NA	2570218	47803	145	1076	482	704.723	22	1073.76	125	1564.02	53	100.994	312	2448.01	E6_5	E6	0.010803	B3	2
E6_5_10	ICM	batch2	NA	NA	2764935	52936	129	646.007	477	483.278	22	833.799	122	1309.01	54	76.018	258	1900.01	E6_5	E6	0.00971211	B3	2
E6_5_11	TE	batch2	NA	NA	2583567	42423	127	628	394	524.149	22	863.734	105	1184	47	40.999	248	1159.05	E6_5	E6	0.0133352	B3	2
E6_5_12	ICM	batch2	NA	NA	2032929	46887	170	1084	539	735.784	22	1043.79	124	1293	57	77.979	345	2256.96	E6_5	E6	0.00794048	B3	2
E6_5_13	TE	batch2	NA	NA	2533119	46547	149	850.998	357	422.039	22	973.851	144	1561	84	119.988	304	2291.08	E6_5	E6	0.0304923	B3	2
E6_5_16	EB	batch2	NA	NA	2789898	19932	119	614.003	392	546.154	22	689.838	115	1374	31	38	297	1404.04	E6_5	E6	0.0222067	B3	2
E6_10_11	TE	batch2	NA	NA	2882564	34203	107	564.002	388	305.965	23	637.774	98	707.009	41	46.002	242	1241.07	E6_10	E6	0.00745362	B5	1
E6_10_13	TE	batch2	NA	NA	2905596	28422	128	861.998	450	766.284	22	1088.77	117	818.019	65	60.987	274	940	E6_10	E6	0.0114424	B5	1
E6_10_14	TE	batch2	NA	NA	2655211	38741	112	637.003	400	327.835	22	797.727	120	1128.02	28	51.993	238	1015.07	E6_10	E6	0.0111062	B5	1
E6_10_15	TE	batch2	NA	NA	2473866	37235	112	615.009	383	378.536	22	943.652	149	5037.02	85	52.999	252	727.993	E6_10	E6	0.00860382	B5	1
E6_10_16	TE	batch2	NA	NA	2687346	57505	141	741.001	395	857.556	22	966.695	126	1237.01	92	97.983	255	1279.03	E6_10	E6	0.0122771	B5	1
E4_1_10	Morula	batch2	NA	NA	2262164	46088	142	718.003	876	1339.98	22	1027.74	141	1216	62	62.979	284	1824.05	E4_1	E4	0.02	Mor	1
E4_1_11	Morula	batch2	NA	NA	2054099	46141	152	866.994	843	1466.85	23	1134.85	124	1091.01	59	69.983	357	2768.07	E4_1	E4	0.0165155	Mor	1
E4_1_13	Morula	batch2	NA	NA	2487863	42275	196	1458	1238	2803.91	22	2107.89	159	2440.02	97	124.006	409	4030.17	E4_1	E4	0.0216686	Mor	1
E4_1_14	Morula	batch2	NA	NA	2004797	44697	133	695.002	854	1391.67	22	1051.72	114	928.006	81	51.959	263	1699.07	E4_1	E4	0.0135876	Mor	1
E4_1_15	Morula	batch2	NA	NA	3018030	25678	146	730.998	799	1165.22	22	831.833	120	962.004	58	40	333	2141.1	E4_1	E4	0.0215735	Mor	1
E4_1_16	Morula	batch2	NA	NA	3211828	32171	117	540.001	717	1010.82	22	823.88	95	413.007	63	30.986	245	1342.06	E4_1	E4	0.0285727	Mor	1
E5_7_2	TE	batch2	NA	NA	1302447	29829	110	592.998	338	442.138	22	822.915	74	321.014	22	33.002	256	944.976	E5_7	E5	0.0084372	B5	1
E5_7_3	EB	batch2	NA	NA	2203724	44178	125	663	392	638.272	23	1078.68	117	885.014	37	61.004	303	1502.97	E5_7	E5	0.00841856	B5	1
E5_7_4	EB	batch2	NA	NA	2791452	61542	173	1237.01	605	1091.71	23	2651.65	153	1684.02	112	151.992	326	3396.04	E5_7	E5	0.0126185	B5	1
E5_7_5	EB	batch2	NA	NA	2055751	51051	169	1276	528	1250.17	22	2498.81	124	1220.02	92	113.03	335	2858.08	E5_7	E5	0.0189162	B5	1
E5_7_6	EB	batch2	NA	NA	2347790	41440	158	1165.01	535	906.669	22	1828.76	180	4019	70	94.997	336	2156.03	E5_7	E5	0.0186388	B5	1
E5_7_7	TE	batch2	NA	NA	2208427	43183	141	775.003	625	1618.86	24	1151.85	115	830.014	87	117.026	311	2247.06	E5_7	E5	0.0132673	B5	1
E5_7_8	ICM	batch2	NA	NA	2892273	26418	140	866.999	508	526.572	23	1080.83	124	1221.01	70	52.983	290	1240.03	E5_7	E5	0.0143012	B5	1
E6_41_1	unclassified	split-seq	polar	None	3117296	44913	113	364.001	467	3337.79	22	1133.79	191	987.009	166	191.951	334	763.014	E6_41	E6	0.021158	B5	1
E6_41_41	TE	split-seq	mural	mural	2794949	11353	154	982.007	293	316.456	22	1209.84	145	1188.01	58	70.998	290	605.059	E6_41	E6	0.0573183	B5	1
E6_42_9	TE	split-seq	ICM	None	3061965	7448	121	455.002	265	163.686	22	492.051	23	26	63	7.998	294	405.069	E6_42	E6	0.0797068	B5	1
E6_42_17	TE	split-seq	mural	mural	1521473	7994	119	598.999	332	273.683	24	764.772	90	226.01	58	38.009	245	394.993	E6_42	E6	0.0966967	B5	1
E6_40_1	TE	split-seq	polar	None	1460167	9190	155	1234	343	315.924	24	586.823	116	1349	60	51.996	300	881.031	E6_40	E6	0.0884354	B3	1
E6_40_9	TE	split-seq	polar	polar	3811420	12444	164	1188	318	546.339	22	1221.88	135	1370	93	51	241	583.036	E6_40	E6	0.0274029	B3	1
E6_40_17	TE	split-seq	polar	None	2677979	11891	149	826.996	296	297.864	22	1619.92	112	620.004	91	47.005	291	497.063	E6_40	E6	0.109091	B3	1
E4_30_1	Morula	split-seq	EM_NA	EM_NA	3821589	23818	205	1436.99	965	1552.38	23	4006.63	200	1581.03	133	285.027	349	1861.03	E4_30	E4	0.176939	B1	1
E4_30_9	Morula	split-seq	EM_NA	EM_NA	3384204	21240	172	1266	1010	1737.07	22	2513.82	178	1203.01	115	137.987	315	1727.08	E4_30	E4	0.193269	B1	1
E5_32_9	TE	split-seq	E5_uncertain	None	2868566	25489	188	1600.99	747	1852.37	22	2429.91	237	2270.01	177	309.057	400	3057.09	E5_32	E5	0.160207	B3	1
E5_32_17	unclassified	split-seq	E5_uncertain	None	3811251	15481	141	573.003	378	690.177	23	1295.88	123	161.991	154	106.985	370	913.012	E5_32	E5	0.0874113	B3	1
E7_44_1	TE	split-seq	polar	None	3116654	12853	127	707.001	317	278.607	23	886.988	88	311.006	58	13.004	325	507.104	E7_44	E7	0.0256516	B6	1
E7_44_9	TE	split-seq	polar	None	3094891	13092	143	842.999	293	330.132	22	1143.95	63	127	63	34.981	303	717.038	E7_44	E7	0.116901	B6	1
E7_44_25	TE	split-seq	polar	polar	3856284	11771	143	845.993	271	341.455	23	1278.91	20	23.004	111	20.017	328	726.029	E7_44	E7	0.0666254	B6	1
E7_44_41	TE	split-seq	polar	polar	3670500	19138	205	2218	454	518.309	22	1775.8	152	1252	144	171.953	367	3453.13	E7_44	E7	0.134606	B6	1
E6_41_42	TE	split-seq	mural	mural	2542175	21888	201	2252	355	333.914	22	1619.69	184	5632.99	83	119.02	315	2732.08	E6_41	E6	0.0777162	B5	1
E6_42_10	TE	split-seq	mural	None	3250929	14183	145	1108	313	346.337	22	1260.87	130	514	89	83.009	291	1127.02	E6_42	E6	0.234203	B5	1
E6_42_18	TE	split-seq	mural	None	3289561	20459	179	1524.99	507	636.768	22	1609.78	178	3273.02	123	153.038	311	811.015	E6_42	E6	0.17317	B5	1
E6_42_26	TE	split-seq	mural	None	3617346	19568	172	1365.01	441	626.403	22	1887.82	219	1868.01	175	308.03	352	1096.09	E6_42	E6	0.224424	B5	1
E6_43_2	ICM	split-seq	EPI	EPI	2666017	9217	143	968.001	401	286.814	22	1297.94	117	525.004	100	46.999	296	1018.03	E6_43	E6	0.123547	B4	1
E6_43_18	TE	split-seq	mural	mural	2889236	12798	168	1169	447	692.945	22	1491.92	131	322.013	122	205.987	330	1366.04	E6_43	E6	0.154016	B4	1
E6_43_26	TE	split-seq	polar	None	3992083	14295	132	755.996	317	403.008	22	1426.91	38	41	71	29.012	303	643.014	E6_43	E6	0.0997284	B4	1
E6_40_2	TE	split-seq	polar	None	3446430	21263	210	2731	446	514.65	22	2355.86	148	1156.01	139	121.975	364	2873.1	E6_40	E6	0.131106	B3	1
E6_40_18	TE	split-seq	polar	None	3182554	24652	193	1791	398	645.766	22	2143.97	128	1321	91	36.002	362	9760.06	E6_40	E6	0.0638345	B3	1
E5_30_2	EB	split-seq	E5_uncertain	None	3187203	10136	123	537.006	421	344.87	22	1403.94	91	267.006	33	19.002	221	182.018	E5_30	E5	0.0220624	B3	1
E4_30_2	Morula	split-seq	EM_NA	None	2427619	8888	136	506.007	388	509.673	22	1434.83	131	377.99	108	207.979	304	666.025	E4_30	E4	0.10836	B1	1
E4_30_10	Morula	split-seq	EM_NA	None	1972949	42353	250	3333	1631	3938.44	23	5270.75	178	3930.01	146	188.971	424	5795.14	E4_30	E4	0.214538	B1	1
E5_32_2	ICM	split-seq	E5_uncertain	None	2180343	13478	177	1566.99	592	552.04	23	1351.89	119	439.01	105	87.994	344	1247.08	E5_32	E5	0.123811	B3	1
E5_32_18	TE	split-seq	E5_uncertain	None	2740546	11186	158	993.995	381	372.728	22	1225.91	133	791.005	85	46.977	261	295.028	E5_32	E5	0.078264	B3	1
E7_44_10	TE	split-seq	polar	None	3036598	12070	116	467	259	266.001	22	1240.85	134	642.008	73	116.01	294	386.017	E7_44	E7	0.115588	B6	1
E7_44_18	TE	split-seq	polar	None	2947531	16232	191	2367	370	399.309	23	1681.89	75	160	120	70.995	408	3106.17	E7_44	E7	0.136886	B6	1
E7_44_26	ICM	split-seq	EPI	EPI	4129039	11790	165	1018	413	364.334	22	1176.84	46	66.002	58	25.007	343	757.066	E7_44	E7	0.0620472	B6	1
E7_44_34	ICM	split-seq	ICM	None	2799691	10121	156	768.001	264	349.517	22	577.919	55	74.002	33	6.003	304	632.102	E7_44	E7	0.0600801	B6	1
E7_44_42	TE	split-seq	polar	None	3539533	10848	156	896.993	326	215.884	23	1059.9	30	34	61	23	282	1754.08	E7_44	E7	0.108301	B6	1
E6_41_11	TE	split-seq	mural	None	3737823	34257	227	3141.99	447	747.199	24	2838.82	189	6127.02	141	272.032	396	3009.13	E6_41	E6	0.10822	B5	1
E6_41_19	TE	split-seq	polar	None	2469145	25833	138	594.002	598	1180.12	22	1665.74	187	1132.01	232	751.974	277	899.034	E6_41	E6	0.035611	B5	1
E6_41_27	TE	split-seq	mural	mural	3176941	10953	163	956.998	261	283.438	21	1283.95	44	75.002	79	12.005	304	399.017	E6_41	E6	0.0550417	B5	1
E6_41_35	TE	split-seq	mural	mural	2310390	18066	208	2069.99	352	438.941	23	1475.75	145	2585	144	123.034	356	2190.11	E6_41	E6	0.0669953	B5	1
E6_41_43	TE	split-seq	mural	None	3148067	11515	113	591.998	179	124.866	22	1284.87	107	835	42	39.987	250	946.051	E6_41	E6	0.0856527	B5	1
E6_42_3	TE	split-seq	ICM	None	3003722	8338	119	718	251	158.657	22	1165.99	5	6	48	5.985	209	343.07	E6_42	E6	0.00792021	B5	1
E6_42_19	TE	split-seq	mural	unknown	1020594	8166	126	946.002	285	291.046	22	749.97	115	1637	42	23.988	246	653.066	E6_42	E6	0.133945	B5	1
E6_43_11	ICM	split-seq	ICM	None	3385979	12454	193	1451	549	534.685	23	1615.89	125	449.003	90	74.011	374	1656.07	E6_43	E6	0.133365	B4	1
E6_43_19	TE	split-seq	polar	None	3308229	7222	104	319.002	240	159.597	22	883.929	13	9	37	12.001	246	346.098	E6_43	E6	0.0659493	B4	1
E6_43_27	TE	split-seq	polar	None	4298909	10841	154	737.998	354	325.999	22	1115.91	75	214	69	11.984	295	698.008	E6_43	E6	0.119577	B4	1
E6_40_11	TE	split-seq	polar	polar	632650	5086	125	534.001	250	455.229	22	522.936	40	57	25	9	218	654.023	E6_40	E6	0.146569	B3	1
E6_40_19	TE	split-seq	polar	polar	2730551	41546	287	6438	886	1537.29	24	4526.78	233	4730.02	171	567.036	441	5606.19	E6_40	E6	0.113643	B3	1
E5_30_3	TE	split-seq	TE	TE	3674778	16879	151	1028.99	700	874.657	23	1739.94	90	347	88	26.989	343	532.059	E5_30	E5	0.0758377	B3	1
E5_30_11	EB	split-seq	E5_uncertain	None	3192439	15288	180	1349	814	1135.85	24	2242	82	161.003	89	32.001	321	960.034	E5_30	E5	0.143895	B3	1
E4_30_3	Morula	split-seq	EM_NA	None	3030235	63991	341	5386	2907	10576.3	23	2854.85	272	6518.01	184	453.973	438	6133.08	E4_30	E4	0.128703	B1	1
E5_31_19	TE	split-seq	E5_uncertain	None	3097002	15622	163	1163.01	397	845.108	23	1245.98	141	633.01	72	61.998	253	496.078	E5_31	E5	0.0701886	B3	1
E5_32_3	TE	split-seq	E5_uncertain	None	2986286	9821	152	1068	347	311.671	23	1156.98	115	543.996	34	33.004	253	371.033	E5_32	E5	0.0608589	B3	1
E5_32_19	unclassified	split-seq	E5_uncertain	None	3750802	13582	121	414.002	285	350.881	22	1492.83	89	252.001	68	24.991	312	854.019	E5_32	E5	0.14598	B3	1
E5_32_27	TE	split-seq	E5_uncertain	None	3490213	18462	182	1637	762	1332.42	23	1742.98	141	811.013	97	115.048	343	1089.08	E5_32	E5	0.162649	B3	1
E7_44_3	TE	split-seq	polar	None	2903355	11127	149	819.994	288	221.808	23	1161.87	100	415.004	84	49.016	303	714.057	E7_44	E7	0.062007	B6	1
E7_44_11	TE	split-seq	polar	None	3175590	11418	187	1489.99	344	306.392	22	1029.93	113	876.002	53	27.995	305	474.135	E7_44	E7	0.0343242	B6	1
E7_44_19	ICM	split-seq	ICM	None	3163302	12437	194	1629	363	354.668	22	1613.8	85	147	98	97.995	325	1372.02	E7_44	E7	0.115	B6	1
E7_44_27	unclassified	split-seq	ICM	None	3938426	10929	156	1001	310	337.179	23	1457.98	29	42	70	16.99	304	588.09	E7_44	E7	0.0380545	B6	1
E7_44_35	TE	split-seq	polar	None	2463391	11076	171	1379	363	451.014	22	730.896	68	254.006	97	25.005	291	731.062	E7_44	E7	0.0435411	B6	1
E7_44_43	TE	split-seq	polar	None	2882443	20921	211	2708	484	716.728	24	2261.84	168	1589	140	178.997	373	2185.07	E7_44	E7	0.0614191	B6	1
E6_41_4	ICM	split-seq	EPI	EPI	2573600	9218	145	817.003	378	311.14	23	954.987	145	1148.02	86	47.019	231	410.071	E6_41	E6	0.0613676	B5	1
E6_41_12	TE	split-seq	ICM	None	2111470	12465	124	645.995	388	713.491	23	1421.68	160	1497.01	75	100.981	286	781.013	E6_41	E6	0.0470002	B5	1
E6_41_20	TE	split-seq	polar	None	2008916	19595	125	543.001	347	728.709	22	949.929	128	1486	96	85.964	330	578.064	E6_41	E6	0.198153	B5	1
E6_41_28	TE	split-seq	polar	None	2934469	9690	141	636.996	234	130.397	22	1125.94	140	789.991	32	30.002	182	335.017	E6_41	E6	0.0373832	B5	1
E6_41_36	TE	split-seq	mural	mural	1847563	7838	151	993.003	250	185.014	22	974.866	49	69	54	18.985	236	722.093	E6_41	E6	0.216917	B5	1
E6_41_44	TE	split-seq	mural	mural	2894801	15088	178	1539	301	238.72	22	1786.81	134	2064	83	71.974	314	1376.12	E6_41	E6	0.109051	B5	1
E6_42_4	TE	split-seq	mural	None	3074141	7262	115	585.002	134	70.541	21	1124.96	11	10	9	0.999	210	625.023	E6_42	E6	0.00308166	B5	1
E6_42_12	TE	split-seq	mural	mural	3281186	8218	137	677.996	274	141.4	21	987.986	63	114	67	6.003	199	377.053	E6_42	E6	0.110619	B5	1
E6_42_20	TE	split-seq	mural	mural	3061576	12033	164	1049	341	256.572	22	1310.92	99	371.003	85	58.996	310	1275.09	E6_42	E6	0.168037	B5	1
E6_42_28	TE	split-seq	mural	None	3714369	10308	130	830.004	294	196.665	22	1245.91	89	406.999	50	15.994	233	642.012	E6_42	E6	0.143566	B5	1
E6_43_4	ICM	split-seq	PE	PE	3314436	10234	168	989.992	403	239.75	22	986.021	100	252.998	57	26.99	282	490.029	E6_43	E6	0.203003	B4	1
E6_43_12	EB	split-seq	ICM	None	3718889	12436	165	1265	572	527.628	23	1438.95	133	417.993	138	84.033	352	1107.04	E6_43	E6	0.123457	B4	1
E6_43_20	TE	split-seq	polar	None	4054609	9735	139	571.996	353	272.946	22	891.917	92	205.006	97	42.025	257	660.031	E6_43	E6	0.120791	B4	1
E6_43_36	TE	split-seq	mural	mural	3151909	10578	128	689.002	334	416.707	24	1333.87	88	107.992	111	32.006	327	929.028	E6_43	E6	0.121968	B4	1
E6_40_4	TE	split-seq	polar	None	1325618	14712	216	2732	379	708.908	22	985.888	105	527.009	104	51.991	401	2234.11	E6_40	E6	0.0428308	B3	1
E6_40_12	TE	split-seq	polar	None	3738358	17355	202	1673	388	816.142	23	988.908	96	373.002	90	47.005	373	1942.12	E6_40	E6	0.141428	B3	1
E6_40_20	EB	split-seq	ICM	None	1124466	12376	145	919.999	309	566.76	24	1120.84	169	2106.01	107	115.937	319	1518.15	E6_40	E6	0.0486077	B3	1
E5_30_12	EB	split-seq	E5_uncertain	None	2897743	18447	143	737.998	542	735.665	22	1155.99	100	447	69	26.01	317	422.066	E5_30	E5	0.0312034	B3	1
E4_30_4	Morula	split-seq	EM_NA	None	1673017	22475	231	2695	1425	2716.11	22	2286.75	146	1034.02	107	140.994	354	3022.09	E4_30	E4	0.189173	B1	1
E5_32_4	TE	split-seq	EPI	EPI	3170222	15908	147	975.996	544	1544.05	23	1498.03	122	373.003	119	317.05	338	1626.05	E5_32	E5	0.135704	B3	1
E5_32_20	TE	split-seq	E5_uncertain	None	2794323	15617	188	1596	486	557.074	22	1195.92	170	2858.01	94	88.976	314	849.024	E5_32	E5	0.0477842	B3	1
E5_32_28	TE	split-seq	E5_uncertain	None	2473130	7015	112	411.998	304	196.682	22	893.03	92	252.002	101	49.018	241	411.983	E5_32	E5	0.11378	B3	1
E7_44_12	ICM	split-seq	ICM	None	3643521	12114	139	960.999	424	565.938	23	1187.01	114	579.006	78	113.99	306	826.039	E7_44	E7	0.12724	B6	1
E7_44_28	TE	split-seq	polar	None	4669311	9100	135	602.004	234	149.126	23	725.05	53	124	39	12.008	244	308.065	E7_44	E7	0.0432778	B6	1
E7_44_36	TE	split-seq	polar	None	2782312	13672	176	1461	417	475.561	23	1060.76	159	708.012	148	247.973	319	864.109	E7_44	E7	0.0506101	B6	1
E7_44_44	unclassified	split-seq	polar	None	3476858	14190	114	339.001	277	710.163	23	717.841	59	121.002	71	37.98	372	1950.03	E7_44	E7	0.00583448	B6	1
E6_41_5	ICM	split-seq	EPI	EPI	2976229	8102	132	569.998	281	359.453	22	543.92	110	526.012	31	32.993	298	658.095	E6_41	E6	0.0455789	B5	1
E6_41_13	TE	split-seq	mural	None	3647455	13889	135	769.996	244	198.864	22	1310.89	133	1698.01	87	39.019	274	724.022	E6_41	E6	0.0781789	B5	1
E6_41_29	TE	split-seq	polar	polar	3194449	8963	156	909.997	233	161.114	22	1176.94	39	50	61	12.009	235	453.118	E6_41	E6	0.0396217	B5	1
E6_41_37	TE	split-seq	mural	mural	1197797	7752	162	1232	274	227.021	22	697.875	36	54.002	55	14.994	276	679.973	E6_41	E6	0.0903179	B5	1
E6_41_45	TE	split-seq	mural	mural	3415079	20956	242	3146.99	412	484.913	23	2192.75	156	2676.01	120	184.991	343	1965.05	E6_41	E6	0.0806979	B5	1
E6_42_13	TE	split-seq	mural	mural	3073558	9970	151	969.999	293	152.299	22	1512.75	66	153	65	14.989	235	774.014	E6_42	E6	0.126885	B5	1
E6_42_21	TE	split-seq	mural	mural	2967770	7940	106	411.003	185	126.957	21	804.983	63	136.002	30	18.004	205	444.043	E6_42	E6	0.119499	B5	1
E6_42_29	TE	split-seq	mural	mural	4673035	11295	146	783	326	230.763	22	1255.95	86	230.003	67	10.994	309	473.051	E6_42	E6	0.0921948	B5	1
E6_43_5	TE	split-seq	polar	polar	3339958	8177	134	474.003	282	203.977	22	711.96	81	215	32	13.997	370	711.944	E6_43	E6	0.100201	B4	1
E6_43_13	EB	split-seq	PE	PE	3859214	10774	166	1452	434	365.105	22	1335.93	127	730.005	88	43.009	243	839.043	E6_43	E6	0.0744401	B4	1
E6_43_29	TE	split-seq	polar	None	3249912	9454	147	870.996	388	296.787	22	1216	101	325.002	92	47.016	218	598.026	E6_43	E6	0.0600886	B4	1
E6_40_5	TE	split-seq	polar	None	2908981	19533	192	1893.99	355	494.291	22	1349.96	162	3052.01	55	52.978	378	1564.16	E6_40	E6	0.00738007	B3	1
E6_40_13	ICM	split-seq	EPI	EPI	4701148	30422	240	2826.01	535	2118.54	24	2233.73	186	2020.01	174	198.986	413	2596.2	E6_40	E6	0.096348	B3	1
E6_40_21	TE	split-seq	PE	PE	2036207	44928	217	2706	630	3235.09	25	4475.81	277	7591.02	133	265.986	430	6401.1	E6_40	E6	0.0826946	B3	1
E4_30_5	Morula	split-seq	EM_NA	None	2797387	33065	251	1956.01	1783	4115.62	23	2170.81	254	4754.04	148	430.958	380	2460.08	E4_30	E4	0.161643	B1	1
E5_31_5	TE	split-seq	E5_uncertain	None	979556	8060	135	840.001	350	352.256	22	669.855	104	1270.01	61	44.011	253	437.078	E5_31	E5	0.0527458	B3	1
E5_32_5	TE	split-seq	EPI	EPI	2601006	21757	201	1941	657	952.053	23	3598.8	185	3170.01	118	138.975	332	1714.01	E5_32	E5	0.12464	B3	1
E5_32_13	TE	split-seq	E5_uncertain	None	3593313	14406	126	660.999	329	442.37	22	1005.95	57	90	56	23.003	310	428.002	E5_32	E5	0.0184145	B3	1
E5_32_21	TE	split-seq	E5_uncertain	None	3414690	10712	147	929.001	359	308.364	22	1237.91	129	586.006	57	35.993	265	296.059	E5_32	E5	0.0415961	B3	1
E5_32_29	TE	split-seq	E5_uncertain	None	3486892	15423	208	2331	672	832.64	23	1739.81	59	111.002	119	51.992	357	1175.09	E5_32	E5	0.0828986	B3	1
E7_44_5	TE	split-seq	polar	None	3083797	9698	147	883	226	220.007	23	1077.92	28	38.004	18	6	275	330.052	E7_44	E7	0.0367212	B6	1
E7_44_13	TE	split-seq	polar	None	3594802	10703	154	797	254	203.909	22	1160.93	52	91.006	84	20.985	228	399.022	E7_44	E7	0.0202194	B6	1
E7_44_21	TE	split-seq	polar	unknown	2470498	11847	143	880.998	314	794.017	22	1106.83	100	272.002	91	49.99	307	825.043	E7_44	E7	0.0782998	B6	1
E7_44_29	TE	split-seq	polar	None	3212392	16524	207	2639	488	524.371	22	1627.91	143	1595.01	131	65.998	372	996.05	E7_44	E7	0.0579662	B6	1
E7_44_37	TE	split-seq	polar	None	3108929	11745	177	1570	406	330.893	23	959.946	139	1082.01	86	54.016	315	653.094	E7_44	E7	0.0637515	B6	1
E7_44_45	TE	split-seq	mural	mural	3599990	7193	113	414.005	230	149.193	22	460.988	34	44.006	57	13.02	228	271.036	E7_44	E7	0.0263043	B6	1
E6_41_6	unclassified	split-seq	mural	None	2629930	11041	118	465	391	393.648	22	875.754	173	1096	102	144.021	268	327.043	E6_41	E6	0.050554	B5	1
E6_41_14	ICM	split-seq	ICM	None	3883436	10589	126	635.003	271	182.674	22	1094.96	63	106.002	26	28.002	212	402.022	E6_41	E6	0.111086	B5	1
E6_41_30	TE	split-seq	polar	polar	3034078	6624	111	393.003	162	75.314	22	986.994	31	35.002	49	3.995	197	201.102	E6_41	E6	0.0257123	B5	1
E6_41_38	TE	split-seq	mural	None	3004291	7465	127	565.001	204	111.929	21	762.916	39	47.002	47	5.991	237	199.025	E6_41	E6	0.0216933	B5	1
E6_41_46	TE	split-seq	mural	mural	4168818	13933	218	2211	321	276.965	23	1558.93	59	115	60	20	327	1087.07	E6_41	E6	0.0751767	B5	1
E6_42_14	TE	split-seq	mural	None	3398627	9888	129	772.994	302	196.353	21	994.939	96	573	29	11.998	210	209.003	E6_42	E6	0.10502	B5	1
E6_42_22	TE	split-seq	mural	mural	3030689	10942	153	1138	341	224.919	23	1175.98	114	723	83	32.981	233	472.062	E6_42	E6	0.0558479	B5	1
E6_42_30	TE	split-seq	mural	None	3267010	11862	152	934.997	309	223.413	22	1340.83	114	528.001	45	58.995	316	1143.06	E6_42	E6	0.144283	B5	1
E6_43_6	TE	split-seq	mural	None	3225482	17124	206	1780.99	630	752.65	22	1581.87	168	955.009	135	220.965	382	2558.05	E6_43	E6	0.18959	B4	1
E6_43_14	EB	split-seq	ICM	None	3264348	7992	131	652.002	296	210.016	22	1254	34	44	70	10.983	240	302.04	E6_43	E6	0.0580411	B4	1
E6_43_22	TE	split-seq	mural	mural	1527488	14117	230	2811.99	642	1243.14	23	1148.82	105	462.005	98	39.987	362	2987.13	E6_43	E6	0.0974359	B4	1
E6_40_6	TE	split-seq	polar	polar	2355291	11224	190	1813	308	412.9	23	1318.97	64	133.004	55	23.015	338	1004.04	E6_40	E6	0.116122	B3	1
E6_40_14	TE	split-seq	polar	polar	1573198	11676	181	1337	313	586.364	23	689.829	145	1332.01	73	51.002	290	788.993	E6_40	E6	0.0700515	B3	1
E5_30_6	TE	split-seq	E5_uncertain	None	4559630	21405	203	1665	1052	1358.06	24	1920.75	149	1354.02	98	99.009	335	731.046	E5_30	E5	0.0810524	B3	1
E5_30_14	EB	split-seq	E5_uncertain	None	3181063	11182	160	814.996	628	723.97	22	1293.94	78	206	84	26.014	266	393.031	E5_30	E5	0.0658717	B3	1
E4_30_6	Morula	split-seq	EM_NA	None	2471403	22991	217	1893.01	1120	2452.01	23	2290.81	183	1251.03	117	316.948	376	2625.16	E4_30	E4	0.189339	B1	1
E5_31_14	unclassified	split-seq	E5_uncertain	None	2888613	14977	157	657.002	460	900.309	22	919.935	71	128.002	94	152.027	386	978.018	E5_31	E5	0.0441462	B3	1
E5_31_22	TE	split-seq	E5_uncertain	None	2341675	9349	153	861.002	358	315.004	21	879.95	78	245.001	36	20.995	243	452.079	E5_31	E5	0.119456	B3	1
E5_32_22	TE	split-seq	E5_uncertain	None	2849962	11630	141	794.998	404	491.457	22	1147.84	105	459.003	122	76.963	269	640.036	E5_32	E5	0.0702829	B3	1
E7_44_6	TE	split-seq	mural	mural	2878112	15177	120	390.006	236	321.913	23	1036.9	16	16.999	51	14.992	296	398.039	E7_44	E7	0.0150125	B6	1
E7_44_14	ICM	split-seq	ICM	None	3593126	11972	139	879.998	336	448.158	23	1143.89	118	286.011	143	54.017	347	504.009	E7_44	E7	0.057117	B6	1
E7_44_22	TE	split-seq	mural	mural	3284157	11210	125	701.001	239	205.522	21	1211.93	6	6	85	17.999	266	302.049	E7_44	E7	0.0178278	B6	1
E7_44_30	unclassified	split-seq	polar	None	4418105	12727	124	338.001	271	245.16	22	1147.96	18	19	80	19.982	281	421.068	E7_44	E7	0.00736687	B6	1
E7_44_38	TE	split-seq	polar	polar	3332702	8338	138	750.997	253	230.346	22	827.868	65	76.999	39	8.004	241	722.031	E7_44	E7	0.0545379	B6	1
E6_41_23	TE	split-seq	mural	unknown	1302452	10078	118	469.004	244	305.922	22	982.876	112	1743.01	107	46.98	291	541.05	E6_41	E6	0.0807453	B5	1
E6_41_39	TE	split-seq	mural	mural	1791481	8979	170	1812	291	280.588	23	922.853	61	122.003	23	10.001	305	1356.07	E6_41	E6	0.0872669	B5	1
E6_41_47	TE	split-seq	mural	mural	3208189	14797	201	2028	386	249.892	23	2051.93	113	953.008	71	52.989	295	1287	E6_41	E6	0.0986914	B5	1
E6_42_7	TE	split-seq	polar	polar	3012793	9731	175	1543.99	334	231.245	22	1641.85	5	5	14	3	266	1408.03	E6_42	E6	0.00346245	B5	1
E6_42_15	TE	split-seq	mural	mural	3215986	10145	147	931.997	285	198.191	22	1319.82	121	364.005	51	72.973	227	771.054	E6_42	E6	0.134219	B5	1
E6_42_23	TE	split-seq	mural	mural	3444281	10990	169	1124	381	307.223	22	1286.98	53	107.002	67	18.018	260	951.97	E6_42	E6	0.150085	B5	1
E6_43_7	EB	split-seq	mural	mural	3192618	14167	177	1499	466	394.717	23	1476.92	137	1150.01	84	47.003	269	1109.05	E6_43	E6	0.163479	B4	1
E6_43_23	TE	split-seq	polar	None	2763100	8117	118	505.998	234	164.979	22	885.961	87	304	72	30.016	247	523.049	E6_43	E6	0.132029	B4	1
E6_43_31	TE	split-seq	mural	None	4267820	10796	159	905.998	347	320.821	23	1362.94	39	55	59	30.997	329	797.029	E6_43	E6	0.0951616	B4	1
E6_40_7	TE	split-seq	polar	polar	3379068	11536	184	1456	296	264.66	22	1552.02	93	272.002	24	12	332	1028.02	E6_40	E6	0.0672128	B3	1
E6_40_15	TE	split-seq	polar	None	3717400	31878	225	3373.01	558	1084.99	23	2808.89	258	4780.01	175	407.992	373	2688.08	E6_40	E6	0.103839	B3	1
E6_40_23	TE	split-seq	polar	None	2937473	27824	252	4329	609	988.92	23	3238.87	175	3320	129	111.018	394	2735.07	E6_40	E6	0.0924988	B3	1
E5_30_7	EB	split-seq	EPI	EPI	4201809	18234	248	2877	1252	1926.95	22	2083.96	127	612.008	66	48.998	351	1096.1	E5_30	E5	0.0796487	B3	1
E5_30_15	EB	split-seq	PE	PE	3185214	15870	172	1096	903	1119.75	23	1976.93	119	890.006	56	61.978	306	979.057	E5_30	E5	0.149556	B3	1
E4_30_7	Morula	split-seq	EM_NA	EM_NA	1225265	33282	253	2580	1569	4591.63	25	1919.77	143	716.01	136	236.95	412	3273.16	E4_30	E4	0.0528684	B1	1
E5_31_23	TE	split-seq	E5_uncertain	None	3746690	32015	118	597.002	340	2249.38	22	1013.02	120	408.008	163	97.018	334	718.969	E5_31	E5	0.016908	B3	1
E5_32_7	EB	split-seq	E5_uncertain	None	1581149	6521	122	634	329	438.162	22	746.016	66	87.004	82	39.992	265	558.998	E5_32	E5	0.145197	B3	1
E5_32_15	TE	split-seq	TE	TE	3241917	16981	208	2124	639	978.688	23	2088.93	184	1271.01	163	190	377	1348.07	E5_32	E5	0.0756757	B3	1
E5_32_23	TE	split-seq	TE	TE	3070703	13615	176	1304	579	531.652	23	2233.96	86	204.002	79	57.017	318	915.045	E5_32	E5	0.120705	B3	1
E5_32_31	TE	split-seq	TE	TE	3026794	21012	190	1761	601	793.653	23	2937.87	118	474.02	149	367.017	428	3495.14	E5_32	E5	0.183931	B3	1
E7_44_7	TE	split-seq	polar	unknown	2489493	10859	155	881.995	293	235.13	23	967.889	85	371.004	114	40.988	314	778.047	E7_44	E7	0.0732265	B6	1
E7_44_15	TE	split-seq	mural	mural	3069155	11400	192	1784	329	329.218	22	1221.98	56	73.999	77	27.015	268	661.013	E7_44	E7	0.0414168	B6	1
E7_44_23	ICM	split-seq	polar	None	2835555	11150	146	972.999	342	678.474	23	1051.98	56	102.002	70	16.987	270	395.992	E7_44	E7	0.0784086	B6	1
E7_44_31	TE	split-seq	polar	None	3732247	8734	101	326	219	170.01	22	912.977	60	125	29	14.997	264	187.981	E7_44	E7	0.0425761	B6	1
E7_44_47	TE	split-seq	polar	None	3182701	15064	202	1866	398	706.809	23	1155.88	107	827.003	56	48	365	1527.03	E7_44	E7	0.0936893	B6	1
E6_41_16	EB	split-seq	ICM	None	3533600	8791	120	408.001	243	207.974	22	848.968	51	60.006	34	8.004	276	347.108	E6_41	E6	0.0467933	B5	1
E6_41_24	TE	split-seq	mural	None	2492981	49383	317	7758	840	1684.8	24	6141.74	236	7361.03	155	509.008	434	7585.25	E6_41	E6	0.0960868	B5	1
E6_41_40	TE	split-seq	mural	mural	2700220	7328	114	307.002	214	120.988	22	919.951	109	466.001	52	14.01	176	168.045	E6_41	E6	0.0569152	B5	1
E6_42_16	TE	split-seq	mural	unknown	2941706	8297	129	712.002	244	157.042	22	987.006	90	361.002	56	26.014	211	377.055	E6_42	E6	0.0871756	B5	1
E6_42_24	TE	split-seq	mural	mural	2656776	9066	125	717.002	279	218.03	22	948.022	106	514.999	81	56.002	244	360.011	E6_42	E6	0.0907249	B5	1
E6_42_32	TE	split-seq	mural	mural	2964251	10166	169	1162	264	262.33	22	932.99	36	38	58	10.014	302	620.047	E6_42	E6	0.101411	B5	1
E6_43_16	TE	split-seq	polar	None	3731753	10512	163	785.005	263	220.147	23	1404.88	89	124.003	93	84.005	258	579.053	E6_43	E6	0.099855	B4	1
E6_43_24	TE	split-seq	mural	mural	3227223	10690	154	1061	343	343.597	23	1212.93	112	659	72	60.005	260	802.119	E6_43	E6	0.0963406	B4	1
E6_40_8	TE	split-seq	polar	None	3517923	13560	196	1638	380	643.649	22	1427.94	69	135.004	98	35.989	316	682.071	E6_40	E6	0.0659435	B3	1
E6_40_16	TE	split-seq	polar	polar	3747363	14369	172	1205	345	549.947	23	1027.95	116	249.998	133	42.995	338	1020.05	E6_40	E6	0.0480241	B3	1
E6_40_24	TE	split-seq	polar	None	2317075	36122	229	3140.01	574	1502.58	25	3687.76	195	4302.03	118	291.006	431	4509.19	E6_40	E6	0.125907	B3	1
E5_31_24	TE	split-seq	TE	TE	3369776	10626	121	680.996	326	221.01	22	1116.97	123	1518	88	35.981	220	381.028	E5_31	E5	0.0481469	B3	1
E5_32_16	unclassified	split-seq	EPI	EPI	2275773	13368	158	1201	423	737.056	24	1105.83	68	161.01	81	38.981	362	1032.03	E5_32	E5	0.0657585	B3	1
E5_32_24	unclassified	split-seq	E5_uncertain	None	2785773	9150	101	258	275	374.204	22	827.977	89	239.999	109	47.007	296	429.073	E5_32	E5	0.0330346	B3	1
E7_44_8	TE	split-seq	mural	mural	3020188	10765	174	1486	292	258.958	22	1018.88	49	111	93	12.009	341	1152.02	E7_44	E7	0.104503	B6	1
E7_44_32	TE	split-seq	mural	mural	3705269	8842	110	368.996	242	148.017	22	857.998	20	31	27	13.998	181	161.068	E7_44	E7	0.0124104	B6	1
E7_44_40	TE	split-seq	mural	mural	2699921	8289	133	617.003	213	135.953	22	620.918	89	429.01	60	24.997	242	779.025	E7_44	E7	0.0490498	B6	1
E7_44_48	TE	split-seq	mural	mural	3153983	24782	196	2784	470	578.254	22	2910.64	175	5263.02	85	167.998	346	2601.11	E7_44	E7	0.0689164	B6	1
E6_29_1	TE	batch4	NA	NA	7756551	164856	333	8524	1304	3687.69	25	20406.5	290	26810	209	2078.04	469	20848.2	E6_29	E6	0.0960621	B3	1
E6_29_2	TE	batch4	NA	NA	8466238	153973	315	6778	1091	3121.1	24	15545.7	257	25123	165	1831.93	459	19664.2	E6_29	E6	0.102438	B3	1
E6_29_3	TE	batch4	NA	NA	7795395	164003	308	7642.99	1282	3105.25	24	17254.8	262	25239	181	1432.03	429	19011.2	E6_29	E6	0.087632	B3	1
E6_29_4	ICM	batch4	NA	NA	8519483	198312	344	7822.01	1459	4273.66	25	17565.5	298	29285	192	1691.03	469	17977.2	E6_29	E6	0.0842312	B3	1
E6_29_5	EB	batch4	NA	NA	7284473	131865	258	2166.01	1930	5057.24	22	7557.8	217	7062.01	108	395.999	389	8540.1	E6_29	E6	0.0346867	B3	1
E6_29_6	TE	batch4	NA	NA	7125070	116466	174	758.995	1851	4570.53	23	5184.93	192	5603.01	188	381.947	425	7732.22	E6_29	E6	0.0514541	B3	1
E6_29_7	TE	batch4	NA	NA	7378078	171540	321	7175.01	1278	3300.72	23	17231.3	253	23254	188	1393.96	455	18661.2	E6_29	E6	0.0851421	B3	1
E6_29_9	TE	batch4	NA	NA	5562843	79709	177	1016	1729	3832.58	22	6088.67	179	2558.03	99	362.988	371	6945.09	E6_29	E6	0.102151	B3	1
E6_29_10	unclassified	batch4	NA	NA	6495776	108650	133	524.999	2007	4904.38	23	4917.86	126	503.996	107	115.003	372	5042.07	E6_29	E6	0.111029	B3	1
E6_29_11	unclassified	batch4	NA	NA	4426378	65337	141	608.996	1116	1909.49	22	4230.77	134	872.009	93	96.983	317	4195.04	E6_29	E6	0.0830338	B3	1
E6_29_12	TE	batch4	NA	NA	4767611	119661	255	2396	2391	8107.81	24	9881.83	222	6557.02	175	525.96	456	12631.3	E6_29	E6	0.105118	B3	1
E6_29_13	TE	batch4	NA	NA	3994687	71889	156	967.006	1600	3592.3	22	7162.78	155	4606.02	92	140.985	373	5072.16	E6_29	E6	0.0625799	B3	1
E6_29_14	TE	batch4	NA	NA	7482867	134958	282	6078	1116	2284.39	22	12043.7	252	18722	197	1218.94	419	13731.1	E6_29	E6	0.0938262	B3	1
E6_29_15	ICM	batch4	NA	NA	4713952	76002	143	551.007	1113	1883.1	22	3735.86	104	519	70	46.975	290	3852.05	E6_29	E6	0.101488	B3	1
E6_29_17	TE	batch4	NA	NA	6261544	112895	234	2618	867	5951.98	25	8262.8	246	5018.02	198	546.978	428	12190.4	E6_29	E6	0.121729	B3	1
E6_29_18	TE	batch4	NA	NA	8877478	202976	392	9893	1539	5343.75	25	23884.6	281	31718	201	2219.94	475	24381.3	E6_29	E6	0.0935345	B3	1
E6_29_19	TE	batch4	NA	NA	7121714	92533	159	800.004	1545	3291.91	23	5840.85	135	1967	101	172.007	349	6659.14	E6_29	E6	0.0897212	B3	1
E6_29_20	unclassified	batch4	NA	NA	6830625	78299	179	859.002	1941	5051.28	22	5615.7	161	1558	134	204.953	388	7300.03	E6_29	E6	0.0909528	B3	1
E6_29_21	unclassified	batch4	NA	NA	13562073	400474	104	387.998	440	34914	26	4944.18	118	1080.01	279	498.841	472	25773.5	E6_29	E6	0.0204794	B3	1
E6_29_24	unclassified	batch4	NA	NA	5971859	64347	138	638	464	1297.73	23	4465.78	120	790.005	104	109.991	370	3909.15	E6_29	E6	0.0661509	B3	1
E6_29_25	TE	batch4	NA	NA	5412328	105589	264	4691	1425	3020.6	22	10812.7	228	6669.99	182	668.982	420	5851.13	E6_29	E6	0.0440348	B3	1
E6_29_26	TE	batch4	NA	NA	5799179	82138	143	697.001	999	1409.6	25	5039.9	130	1296.01	116	113.019	349	4314.04	E6_29	E6	0.057693	B3	1
E6_29_27	EB	batch4	NA	NA	4558952	58441	136	530	2086	4510.43	22	3602.94	152	910.002	74	112.01	340	5489.15	E6_29	E6	0.0834181	B3	1
E6_29_28	TE	batch4	NA	NA	7527636	191266	372	9777	1635	5681.65	23	24169.8	280	30280	201	1968.94	455	24780.2	E6_29	E6	0.111175	B3	1
E6_29_29	unclassified	batch4	NA	NA	5731608	79931	131	591.005	1160	1802.1	22	4390.73	126	1331.01	110	134.993	303	4759.12	E6_29	E6	0.062221	B3	1
E6_29_30	ICM	batch4	NA	NA	5931208	142010	324	6548	1045	2561.62	25	12304.6	259	18853	151	943.959	419	14443.2	E6_29	E6	0.0959275	B3	1
E6_29_31	TE	batch4	NA	NA	5421913	118611	254	4505	804	1463.19	22	9539.75	225	16652	155	768.999	401	11809	E6_29	E6	0.0768317	B3	1
E6_29_32	TE	batch4	NA	NA	6489279	132333	273	5850.01	997	2076.42	23	12874.8	236	19272	149	992.988	415	14516.3	E6_29	E6	0.0901066	B3	1
E6_29_33	TE	batch4	NA	NA	7535007	152829	297	6801.02	1194	3373.76	24	17874.7	256	22035	159	1501.92	467	16659.2	E6_29	E6	0.0993318	B3	1
E6_29_34	TE	batch4	NA	NA	6455300	125387	226	3139.01	815	2235.73	22	9118.78	221	15235	114	415.979	428	6215.21	E6_29	E6	0.149642	B3	1
E6_29_35	TE	batch4	NA	NA	6069134	163019	239	3968	1007	3468.91	22	8283.91	255	28122	164	676.969	407	4352.02	E6_29	E6	0.183635	B3	1
E6_29_36	TE	batch4	NA	NA	5844377	134483	299	6382.01	1101	2745.12	22	13123.7	238	20415	185	1135.99	425	17447.2	E6_29	E6	0.087892	B3	1
E6_29_37	TE	batch4	NA	NA	5634449	117793	167	1600.99	506	1255.25	23	5945.89	201	17665	102	237.011	309	2430.04	E6_29	E6	0.106603	B3	1
E6_29_38	TE	batch4	NA	NA	6137190	125876	264	5195	849	2353.4	23	11503.7	231	17026	178	840.989	444	14906	E6_29	E6	0.097554	B3	1
E6_29_39	ICM	batch4	NA	NA	9851639	214325	423	9687.01	2532	12169.9	25	20297.7	321	30648	233	1620.83	487	26314.4	E6_29	E6	0.149446	B3	1
E6_29_40	unclassified	batch4	NA	NA	9299379	76407	150	802.003	1498	3022.25	22	5871.78	131	562.994	46	76.993	373	4472.1	E6_29	E6	0.0797493	B3	1
E6_29_41	TE	batch4	NA	NA	6392938	193005	344	9237	1478	6036.35	26	21194.9	273	29771	272	2171.84	476	24058.2	E6_29	E6	0.10759	B3	1
E6_29_42	unclassified	batch4	NA	NA	5155378	77629	116	488.003	913	1696.68	22	3898.78	104	709.002	132	71.998	365	3237.07	E6_29	E6	0.0580935	B3	1
E6_29_43	TE	batch4	NA	NA	5192523	136409	277	6281	1046	2754.62	24	15660.5	244	23713	127	1218.96	446	17979.1	E6_29	E6	0.0864048	B3	1
E6_29_44	TE	batch4	NA	NA	6707079	214044	396	11425	1935	6489.13	27	20202.8	316	39948	218	2661.89	491	22285.3	E6_29	E6	0.126941	B3	1
E6_29_45	TE	batch4	NA	NA	6889739	198136	382	11845	1720	6413.67	24	23638.1	288	31176	187	2130.82	454	24306.1	E6_29	E6	0.103092	B3	1
E6_29_46	TE	batch4	NA	NA	5608643	134947	304	6486	1109	2635.26	24	12577.9	239	18611	165	1148.88	381	14978.2	E6_29	E6	0.0945351	B3	1
E6_29_47	TE	batch4	NA	NA	5128733	501706	238	3244.01	1182	23489.8	29	148355	353	14694.1	369	15967.4	515	60562.4	E6_29	E6	0.0633061	B3	1
E6_29_48	TE	batch4	NA	NA	5896016	78305	138	1038	488	683.322	23	4826.88	135	1287	130	386.97	250	1694.01	E6_29	E6	0.011179	B3	1
E6_29_49	TE	batch4	NA	NA	9035225	147047	310	6559	1382	4196.74	24	20998.8	259	17586	240	1509.83	451	16208.2	E6_29	E6	0.122731	B3	1
E6_29_50	TE	batch4	NA	NA	7115744	200909	362	10582	1520	5841.15	24	19548.8	298	29573	209	2174.96	478	30036.2	E6_29	E6	0.107354	B3	1
E6_29_51	TE	batch4	NA	NA	5477479	74607	105	547.001	336	397.887	24	4803.78	136	2795	72	63.005	236	1806.03	E6_29	E6	0.0272333	B3	1
E6_29_52	TE	batch4	NA	NA	7652429	209842	495	11839	2975	12364.4	25	17738.8	304	27622	196	1957.95	460	22073.2	E6_29	E6	0.110889	B3	1
E6_29_53	TE	batch4	NA	NA	6721150	165223	315	7843	1248	3318.61	23	16186.6	252	25049	197	1522.84	434	19070.3	E6_29	E6	0.0951835	B3	1
E6_29_54	TE	batch4	NA	NA	7044008	208915	402	12354	1679	5443.71	25	23428.3	296	34057	212	2481.93	469	27467.3	E6_29	E6	0.0902698	B3	1
E6_29_55	TE	batch4	NA	NA	6573880	196152	347	11115	1530	4811.31	22	21244.5	267	31189	199	1994.04	463	24751.1	E6_29	E6	0.0977173	B3	1
E6_29_56	TE	batch4	NA	NA	10654667	246673	415	15380	2016	9245.23	25	33248.3	302	32093	209	2903.8	490	38606.1	E6_29	E6	0.0989409	B3	1
E6_16_2	TE	batch4	NA	NA	4427228	92915	213	2137	1583	3008.43	23	6309.81	290	18068	191	4139.99	354	5219.14	E6_16	E6	0.0423057	B4	2
E6_16_4	TE	batch4	NA	NA	6210440	45515	125	468.002	1252	1972.61	22	3919.81	103	408.001	97	87.999	348	4259.17	E6_16	E6	0.0834932	B4	2
E6_16_5	EB	batch4	NA	NA	8019171	39150	128	415.999	1841	3722.2	23	3047.86	124	613.002	95	236.982	368	6382.22	E6_16	E6	0.141029	B4	2
E6_16_6	TE	batch4	NA	NA	9868412	38031	110	565.995	1147	1467.53	24	3643.75	198	5039.04	147	923.941	307	1911.08	E6_16	E6	0.0861046	B4	2
E6_16_7	TE	batch4	NA	NA	5677096	52501	127	826.998	938	1221.46	22	4385.87	191	6325.03	67	404.982	308	2390.12	E6_16	E6	0.0609734	B4	2
E6_16_9	EB	batch4	NA	NA	8242118	168868	332	5375	2774	9609.37	23	26122	293	20348	216	1589.91	472	16750.2	E6_16	E6	0.175119	B4	2
E6_16_10	ICM	batch4	NA	NA	6441508	148229	329	5819	2253	6527.24	22	15024.7	273	17426	165	967.952	444	14290.1	E6_16	E6	0.161449	B4	2
E6_16_11	EB	batch4	NA	NA	9082385	242681	430	10578	3243	15605.8	26	25816.7	312	25295	203	1877.89	488	25100.2	E6_16	E6	0.234919	B4	2
E6_16_12	EB	batch4	NA	NA	6752121	139603	315	5214	1913	5063.11	23	15266.6	249	19267	131	918.971	438	13810.2	E6_16	E6	0.120079	B4	2
E6_16_13	EB	batch4	NA	NA	9225611	226775	405	9982	2907	13311	23	30206.7	351	31747	191	3745.97	474	22237.2	E6_16	E6	0.136019	B4	2
E6_16_14	EB	batch4	NA	NA	5829595	117060	331	5961.01	1646	4971.12	23	13878.7	122	589.006	135	500.979	437	15552.1	E6_16	E6	0.196384	B4	2
E6_16_15	TE	batch4	NA	NA	6065357	95859	254	3084	1380	3811.78	23	10568.7	138	1736.01	203	492.022	435	8958.09	E6_16	E6	0.13226	B4	2
E6_16_17	TE	batch4	NA	NA	5301358	67702	246	2942.99	1228	2322.61	22	8851.64	87	289.002	53	65.997	375	10031.2	E6_16	E6	0.0442155	B4	2
E6_16_18	EB	batch4	NA	NA	6095194	134350	291	4992.01	1832	5142.21	23	13138.6	229	8326.02	159	1024.96	449	14929.2	E6_16	E6	0.182399	B4	2
E6_16_19	EB	batch4	NA	NA	6143027	144738	314	5622.99	1932	5409.4	25	14300.7	238	17077	168	998.992	470	14924.2	E6_16	E6	0.125776	B4	2
E6_16_20	EB	batch4	NA	NA	5610195	128578	326	5101.99	2227	6107.94	24	13846.7	265	14995	162	841.902	431	13026.1	E6_16	E6	0.130723	B4	2
E6_16_21	EB	batch4	NA	NA	6350328	217205	403	9167.99	3031	12580.4	27	28053.8	314	25427	177	1753.87	484	21138.1	E6_16	E6	0.196352	B4	2
E6_16_22	EB	batch4	NA	NA	6512498	164475	341	6845.01	2012	7219.92	23	16990.8	268	18347	155	1247.96	451	17558.1	E6_16	E6	0.129725	B4	2
E6_16_23	unclassified	batch4	NA	NA	4757861	73351	159	713.002	2129	4673.2	22	4799.8	134	2302.01	108	170.984	389	4944.02	E6_16	E6	0.100177	B4	2
E6_16_24	EB	batch4	NA	NA	6478382	116236	283	4262	1659	4216.75	24	13530.7	254	14686	149	846.974	445	13715.2	E6_16	E6	0.133047	B4	2
E6_16_25	EB	batch4	NA	NA	6895973	169131	341	5984	2325	8066.92	25	15816.7	265	23459	208	1170.96	446	14580.1	E6_16	E6	0.143658	B4	2
E6_16_26	TE	batch4	NA	NA	6982243	135964	302	4557.99	2013	5619.56	22	14962.8	188	6931.01	130	239.997	409	10435.1	E6_16	E6	0.0843858	B4	2
E6_16_27	TE	batch4	NA	NA	6465043	201343	395	7623.01	2777	11606.7	26	16795.7	312	27932	255	1887.94	497	19030.1	E6_16	E6	0.141923	B4	2
E6_16_28	EB	batch4	NA	NA	8211963	278696	422	9736.01	3934	22927.4	26	25269.9	337	35879	191	2419.88	514	26797.2	E6_16	E6	0.192547	B4	2
E6_16_29	TE	batch4	NA	NA	8057374	238211	406	10200	2816	12347.6	24	20409.5	305	29443	195	1931.93	499	23517.1	E6_16	E6	0.199117	B4	2
E6_16_31	EB	batch4	NA	NA	3952615	49217	204	1562	1074	1727.15	23	4998.6	182	7298.01	113	256.986	347	4417.11	E6_16	E6	0.12835	B4	2
E6_16_32	TE	batch4	NA	NA	5048571	70591	270	3104	1454	3101.8	22	8762.85	126	946.004	100	88.998	356	8050.12	E6_16	E6	0.0384572	B4	2
E6_16_33	TE	batch4	NA	NA	4764008	124506	252	2656	1602	4390.74	25	9163.83	285	25062	182	1217.98	393	3681.12	E6_16	E6	0.16382	B4	2
E6_16_37	unclassified	batch4	NA	NA	3071601	57035	134	435.001	2160	4526.28	23	3153.9	95	353.002	32	78.999	355	5016.12	E6_16	E6	0.128013	B4	2
E6_16_38	unclassified	batch4	NA	NA	4755457	45937	126	372.003	1911	4104.75	22	3217.94	100	349.002	102	63.977	324	4587.1	E6_16	E6	0.100802	B4	2
E5_22_1	EB	batch4	NA	NA	7749965	192724	355	6706.01	3574	14775.7	25	20266.7	297	30448	188	1566.95	423	21272.1	E5_22	E5	0.138388	B2	1
E5_22_3	TE	batch4	NA	NA	8470576	186422	338	6220	2411	8506.6	24	16790.9	254	21293	164	1123.93	467	23039.4	E5_22	E5	0.121683	B2	1
E5_22_4	unclassified	batch4	NA	NA	6475964	115439	177	766.003	2975	8707.85	24	6593	244	7871.02	161	420.952	432	9241.07	E5_22	E5	0.0802175	B2	1
E5_22_5	unclassified	batch4	NA	NA	6915112	101876	136	463	2544	6322.87	25	5212.87	139	744.997	139	138.981	410	6573.22	E5_22	E5	0.0931313	B2	1
E5_22_7	unclassified	batch4	NA	NA	7821980	112190	181	1218	2114	5838.87	22	7491.81	149	1511.01	203	599.974	436	11094.2	E5_22	E5	0.0544466	B2	1
E5_22_9	TE	batch4	NA	NA	6721597	90282	141	898.001	751	2735.74	23	7488.76	99	327.999	121	107.989	402	5187.14	E5_22	E5	0.114306	B2	1
E5_22_11	unclassified	batch4	NA	NA	6341043	95858	146	618.999	2652	8366.35	23	4587.67	121	351.002	134	255.997	396	8189.17	E5_22	E5	0.0609974	B2	1
E5_22_12	unclassified	batch4	NA	NA	5961632	86947	205	1486.99	1132	2873.13	24	6291.84	155	2578.01	83	317.021	355	4572.1	E5_22	E5	0.108056	B2	1
E5_22_13	unclassified	batch4	NA	NA	5308635	65302	134	547.999	711	809.899	23	4669.81	139	2686	84	90.986	354	2503.12	E5_22	E5	0.069738	B2	1
E5_22_14	TE	batch4	NA	NA	4732557	124314	294	5420.99	2322	6226.53	25	16371.7	250	22409	235	644	415	5180.15	E5_22	E5	0.0403703	B2	1
E5_22_15	TE	batch4	NA	NA	7754719	189430	348	8004	2813	10013	25	23936.4	262	24472	170	1260	476	17478.2	E5_22	E5	0.155028	B2	1
E5_22_16	TE	batch4	NA	NA	3093174	98048	287	3296	1708	4099.56	23	11092.5	242	14818	144	773.993	440	12381.2	E5_22	E5	0.125964	B2	1
E5_22_17	TE	batch4	NA	NA	9970331	232300	340	7019.99	2388	12162.2	24	24923.6	305	32187	203	1494.86	484	23517.2	E5_22	E5	0.180699	B2	1
E5_22_18	TE	batch4	NA	NA	8140177	182720	362	6363	2683	8596.09	22	19873.9	265	20967	166	922.977	466	15112.2	E5_22	E5	0.178553	B2	1
E5_22_20	unclassified	batch4	NA	NA	7348712	79172	146	761	1286	2183.12	23	6565.6	155	3351.01	88	97.01	337	3564.1	E5_22	E5	0.125325	B2	1
E5_22_21	TE	batch4	NA	NA	7759961	218171	369	8780	2988	12576.2	26	26259.7	286	32519	229	1535.82	489	21620.2	E5_22	E5	0.152469	B2	1
E5_22_23	TE	batch4	NA	NA	6348395	149001	303	5499.99	2228	6890.14	23	13051.8	257	19595	184	1039.98	452	12453.1	E5_22	E5	0.142427	B2	1
E5_22_25	TE	batch4	NA	NA	3037557	54716	183	1477	814	1919.8	23	3929.76	66	160	157	182.944	347	5228.03	E5_22	E5	0.00739095	B2	1
E5_22_26	ICM	batch4	NA	NA	6614856	177105	398	7671	2826	9129.55	25	21006.7	267	21456	167	1229.99	441	18815	E5_22	E5	0.148442	B2	1
E5_22_27	TE	batch4	NA	NA	7886488	188235	348	6955.99	2597	9285.28	26	21092.7	255	23115	209	1211.89	442	17337.1	E5_22	E5	0.142049	B2	1
E5_22_28	TE	batch4	NA	NA	5933926	147751	301	5495	1923	4681.31	22	13641.3	256	21054	167	980.95	435	14072.1	E5_22	E5	0.116813	B2	1
E5_22_29	TE	batch4	NA	NA	7153904	218532	344	6943.01	2231	13032.5	26	23292.9	293	24842	260	1547.83	484	16747.2	E5_22	E5	0.123196	B2	1
E5_22_30	TE	batch4	NA	NA	5797155	140132	289	4542	2087	5154.4	24	11850.7	230	16786	126	655.972	448	11415.2	E5_22	E5	0.113337	B2	1
E5_22_31	unclassified	batch4	NA	NA	10028018	456280	269	3035	1624	37709.6	28	13586.6	254	10031	380	1218.89	488	14156.6	E5_22	E5	0.0382253	B2	1
E5_22_32	TE	batch4	NA	NA	1803731	49426	177	1215.01	855	1769.18	24	5579.64	171	6555.02	184	295.964	420	4327.13	E5_22	E5	0.145801	B2	1
E5_22_33	TE	batch4	NA	NA	6348035	165358	311	6126.01	2129	6549.07	24	13135.8	249	20143	128	821.979	436	12816.1	E5_22	E5	0.116344	B2	1
E5_22_34	TE	batch4	NA	NA	7256648	191549	332	5918	2207	7038.48	24	12775.8	221	18997	159	704.966	445	13600.1	E5_22	E5	0.123092	B2	1
E5_22_35	TE	batch4	NA	NA	8626832	200847	354	7635.99	2387	9494.23	26	20797.8	272	22605	168	991.958	484	17411.1	E5_22	E5	0.128226	B2	1
E5_22_36	EB	batch4	NA	NA	5647259	141252	288	5362	1879	4947.63	24	10323.8	226	19218	170	892.97	446	13231.2	E5_22	E5	0.125531	B2	1
E5_22_38	TE	batch4	NA	NA	7445363	142067	126	626.998	689	3141.82	23	9649.71	248	10407	180	299.026	475	25556.7	E5_22	E5	0.184925	B2	1
E5_12_1	TE	batch4	NA	NA	7052212	152062	359	8531	2482	7313.61	24	11734.5	242	22503	188	1488.94	456	25307.2	E5_12	E5	0.128199	B4	1
E5_12_2	EB	batch4	NA	NA	5904253	147708	327	6872.99	2628	7549.88	24	12498.7	277	22502	186	1523	458	21389.2	E5_12	E5	0.11973	B4	1
E5_12_3	TE	batch4	NA	NA	7601250	149958	333	6676.99	2364	6542.44	22	16390.8	280	18422	177	1555.95	428	17904.2	E5_12	E5	0.170596	B4	1
E5_12_4	TE	batch4	NA	NA	7585680	175181	345	8857.01	2278	6913.85	23	16121.9	281	24818	161	1870.98	439	21490.2	E5_12	E5	0.127409	B4	1
E5_12_5	ICM	batch4	NA	NA	3423287	107626	302	5194.99	2005	4972.84	23	9225.76	248	19072	168	539.968	427	11224.3	E5_12	E5	0.113494	B4	1
E5_12_6	TE	batch4	NA	NA	4865997	138109	363	7086.99	2759	8006.9	22	13549.8	250	19983	179	1156.97	430	14914.3	E5_12	E5	0.148603	B4	1
E5_12_7	EB	batch4	NA	NA	5944094	134248	318	6351.99	2272	5958.42	25	10383.7	258	18863	150	1051.01	417	15274.1	E5_12	E5	0.133641	B4	1
E5_12_9	TE	batch4	NA	NA	7051120	151820	326	6230	1963	5512.74	25	13719.8	241	16821	173	991.947	454	15240.3	E5_12	E5	0.117086	B4	1
E5_12_10	TE	batch4	NA	NA	7425476	224060	416	11738	3296	12943.9	25	21466.7	294	28570	211	2089.98	475	27333.3	E5_12	E5	0.112548	B4	1
E5_12_11	TE	batch4	NA	NA	7893346	193362	343	7718.99	2366	7348.87	23	15697.6	263	23335	173	1121.94	454	16114.1	E5_12	E5	0.140393	B4	1
E5_12_12	ICM	batch4	NA	NA	7498199	215729	389	8901.99	2847	11376.1	25	22088.7	286	29314	173	1445.95	483	23580.3	E5_12	E5	0.106936	B4	1
E5_12_13	TE	batch4	NA	NA	6605282	131442	295	4881	1732	3832.26	26	11098.6	209	15407	181	708.977	431	13228.2	E5_12	E5	0.104598	B4	1
E5_12_14	TE	batch4	NA	NA	7150193	55225	218	2244	1001	2386.38	22	4262.47	206	7510.01	121	250.995	414	5339.14	E5_12	E5	0.14315	B4	1
E5_12_15	TE	batch4	NA	NA	8399070	189571	380	9804	2685	9874.42	24	19020.8	267	22231	209	1689.95	487	24055.3	E5_12	E5	0.130103	B4	1
E5_12_17	TE	batch4	NA	NA	6897518	175761	339	7907.99	2431	8224.92	23	15941.8	282	23402	186	1510.01	475	20242.1	E5_12	E5	0.178464	B4	1
E5_12_18	TE	batch4	NA	NA	7212846	162165	320	6284.01	2047	6568.74	24	13551.8	268	19380	188	1205.92	443	16563	E5_12	E5	0.229499	B4	1
E5_12_19	TE	batch4	NA	NA	6849576	131583	312	5530.99	1948	5162.16	23	12264.8	263	19073	184	1155.96	451	14962.2	E5_12	E5	0.153339	B4	1
E5_12_20	TE	batch4	NA	NA	6984423	49391	130	549.997	2062	4239.99	22	2899.8	151	2384	113	160.008	303	4406.08	E5_12	E5	0.0739744	B4	1
E5_12_21	TE	batch4	NA	NA	5008035	62685	158	958.001	1101	1754.43	22	4137.75	184	3800.02	111	200.955	325	4279.12	E5_12	E5	0.100523	B4	1
E5_20_1	EB	batch4	NA	NA	6015370	161017	315	3766	5041	31124.8	23	9954.76	188	3593.03	160	1319.95	461	16697.1	E5_20	E5	0.127845	B1	2
E5_20_2	unclassified	batch4	NA	NA	6313559	118515	218	1794	3055	11512.2	23	6267.7	202	3852.02	155	1603.92	391	8725.11	E5_20	E5	0.0799222	B1	2
E5_20_3	EB	batch4	NA	NA	7589658	220988	371	7177.99	3243	15988.2	25	16733.8	299	20387	207	2679.99	481	21198.3	E5_20	E5	0.146343	B1	2
E5_20_4	EB	batch4	NA	NA	5344378	102902	250	2212	2757	9420.9	22	5340.64	180	2959.02	141	957.008	421	10503.1	E5_20	E5	0.0777337	B1	2
E5_20_5	EB	batch4	NA	NA	7206799	220819	424	10136	4049	21918.8	25	20754.7	307	23118	173	2413.87	482	25738.1	E5_20	E5	0.14135	B1	2
E5_20_6	TE	batch4	NA	NA	4835758	67432	142	807.995	795	941.444	22	4326.84	132	1169	125	278.973	289	2157.99	E5_20	E5	0.0328103	B1	2
E5_20_7	TE	batch4	NA	NA	7047346	184833	287	3501.99	2075	10950	26	10432.8	233	10406	314	1209.04	484	11805.3	E5_20	E5	0.14517	B1	2
E5_20_8	EB	batch4	NA	NA	4503799	146436	322	4627.99	2375	9593.17	24	8128.62	261	14976	226	876.036	488	12992.3	E5_20	E5	0.0853138	B1	2
E5_20_9	EB	batch4	NA	NA	5391354	72525	170	895.002	2759	8364.73	22	3129.79	182	4870.02	137	532.943	368	5075.15	E5_20	E5	0.106226	B1	2
E5_20_10	unclassified	batch4	NA	NA	6335199	187647	266	1795	5055	36233.3	23	7630.86	200	3810.01	151	686.925	439	18357.2	E5_20	E5	0.0875467	B1	2
E5_20_11	TE	batch4	NA	NA	6751343	192114	359	6929	2553	12117.1	24	14217.8	273	21791	179	1542.96	481	19022.2	E5_20	E5	0.113144	B1	2
E5_20_13	TE	batch4	NA	NA	3675107	89268	172	1054	2218	5032.56	24	4267.7	157	2527.02	78	404.973	402	19664.2	E5_20	E5	0.150858	B1	2
E5_20_14	EB	batch4	NA	NA	6734893	193996	381	6750.01	2913	13234.4	23	14896.8	273	21375	184	1779.92	479	20916.1	E5_20	E5	0.127086	B1	2
E5_20_15	unclassified	batch4	NA	NA	4195174	85410	161	661.999	2674	7816.87	23	4067.92	154	1623	89	203.98	361	6516.05	E5_20	E5	0.069747	B1	2
E5_20_16	TE	batch4	NA	NA	3472072	100280	307	4467.01	2062	6195.97	22	8497.73	227	12053	148	752.967	425	12720.1	E5_20	E5	0.128861	B1	2
E5_20_17	unclassified	batch4	NA	NA	5620350	113786	212	1112	4332	24173.2	23	4105.84	144	1332	125	332.924	441	10159.4	E5_20	E5	0.100154	B1	2
E5_20_18	unclassified	batch4	NA	NA	4596403	117063	239	1919.01	2871	8921.78	24	7185.75	216	5949.02	91	557.995	405	10165.1	E5_20	E5	0.115623	B1	2
E5_20_19	TE	batch4	NA	NA	3501967	129663	301	4784.99	2287	7406.75	25	9199.67	266	16353	185	1396.92	452	12444.2	E5_20	E5	0.136223	B1	2
E5_20_20	unclassified	batch4	NA	NA	9611027	69381	172	707.002	3238	10388.6	22	5313.78	131	796.006	77	149.001	375	5420.07	E5_20	E5	0.136049	B1	2
E5_20_21	unclassified	batch4	NA	NA	5737945	161193	286	2329	4668	28089.7	23	9369.66	231	8578.02	175	898.961	460	16831.1	E5_20	E5	0.116859	B1	2
E5_20_22	unclassified	batch4	NA	NA	7289137	181375	169	1140	1556	15673.6	24	4459.88	168	3359.01	121	393.957	424	10150	E5_20	E5	0.0510415	B1	2
E3_3_1	8 cell	batch4	NA	NA	8020638	323784	414	4953.99	6486	66897.9	24	14220.2	268	3286.01	263	2449	477	48091.4	E3_3	E3	0.145028	8-C	2
E3_3_2	8 cell	batch4	NA	NA	6992889	227576	384	5218.99	5311	44246.8	23	9598.85	290	9812.01	259	2069.98	497	39804.2	E3_3	E3	0.146012	8-C	2
E3_3_3	8 cell	batch4	NA	NA	8657225	242061	382	4164.01	5573	51322.5	23	7682.97	265	5231	199	1645.88	470	42057.4	E3_3	E3	0.185827	8-C	2
E3_3_4	8 cell	batch4	NA	NA	6592156	191265	362	4188.01	5030	38352.4	23	7939.96	261	6625.99	218	1452.87	455	32613.2	E3_3	E3	0.186202	8-C	2
E3_3_5	8 cell	batch4	NA	NA	7695576	257889	398	4001.01	5539	52689.9	24	13537.8	277	9516.97	246	3087.82	478	33482.2	E3_3	E3	0.186962	8-C	2
E5_7_25	TE	batch4	NA	NA	12831409	301987	374	7320	2442	19132.6	24	49312.5	355	17773	279	6511.97	490	28538.2	E5_7	E5	0.199585	B5	1
E5_7_28	TE	batch4	NA	NA	7514969	110412	270	3715.99	1450	5072.63	25	7480.74	211	5167.01	229	875.08	459	16435.3	E5_7	E5	0.248382	B5	1
E5_7_29	EB	batch4	NA	NA	5473645	57313	184	1452	1045	2032.65	22	3298.62	178	3641.02	123	319.017	391	8577.05	E5_7	E5	0.135992	B5	1
E5_7_30	TE	batch4	NA	NA	5779149	56250	198	1563	1200	2505.21	23	3529.62	175	3671.01	126	351.939	402	8497.05	E5_7	E5	0.110239	B5	1
E5_7_31	TE	batch4	NA	NA	8837760	137319	306	6286.99	1867	6848.82	25	13592.7	296	17055	222	1900.94	456	17854.1	E5_7	E5	0.17852	B5	1
E7_4_25	TE	batch4	NA	NA	6527486	100178	276	4302	1659	5564.46	23	6335.77	204	7041.03	181	719.996	438	15452.3	E7_4	E7	0.153483	B5	2
E7_4_26	TE	batch4	NA	NA	8318646	179488	328	5997.99	1858	17995.1	25	12834.1	257	17136	207	1456.89	488	24612.3	E7_4	E7	0.137925	B5	2
E6_25_3	TE	batch4	NA	NA	7007956	105819	223	3269.01	968	2263.64	22	9150.94	220	9349.02	159	272.977	430	6729.21	E6_25	E6	0.158834	B3	2
E6_2_9	TE	batch4	NA	NA	14354520	36825	173	1144	509	753.023	23	2969.88	190	5966.02	182	525.963	383	5500.11	E6_2	E6	0.193257	B4	3
E6_27_2	unclassified	batch4	NA	NA	4514836	80567	108	459.004	1081	3856.82	24	6112.83	125	587.003	115	96.979	378	9225.19	E6_27	E6	0.185478	B3	2
E6_27_3	TE	batch4	NA	NA	6721305	201829	403	10147	2081	8079.51	24	21349.7	320	29864	214	2087.95	512	27652.3	E6_27	E6	0.114815	B3	2
E6_27_4	EB	batch4	NA	NA	5935797	153686	294	4284.01	1770	11667.6	25	11956.7	237	15196	152	736.953	473	15433.1	E6_27	E6	0.20956	B3	2
E6_27_5	TE	batch4	NA	NA	7438822	110658	118	557.003	632	4388.06	25	7718.83	229	3231	138	158.957	392	5188.1	E6_27	E6	0.146565	B3	2
E6_27_6	unclassified	batch4	NA	NA	4089543	55646	138	562	692	1032.04	22	3907.71	104	481.002	87	74.989	322	2778.01	E6_27	E6	0.056871	B3	2
E6_27_7	unclassified	batch4	NA	NA	3619613	46389	104	340.996	432	537.45	22	3282.97	97	296.006	56	30.998	325	3466.05	E6_27	E6	0.0905337	B3	2
E6_2_10	TE	batch4	NA	NA	7696224	120797	233	4418	976	2458.82	24	12092.8	233	18386	215	1751.88	405	15917.2	E6_2	E6	0.192347	B4	3
E6_25_9	TE	batch4	NA	NA	8127350	126691	232	3113	1184	4486.57	27	13997.8	275	9646.02	382	2697.49	473	10664.3	E6_25	E6	0.197247	B3	2
E6_25_10	TE	batch4	NA	NA	8124144	109110	249	3308	1175	3018.11	23	11119.7	179	7713	167	461.051	397	13638.2	E6_25	E6	0.12802	B3	2
E6_25_13	TE	batch4	NA	NA	6016203	95413	139	926.997	758	1813.53	22	5679.77	274	8233.03	109	307.954	342	4199.04	E6_25	E6	0.123422	B3	2
E6_27_9	TE	batch4	NA	NA	7855312	125541	333	5981.01	2245	6166.15	24	15446.6	238	8047.03	168	1582.85	475	16469.1	E6_27	E6	0.223169	B3	2
E6_27_10	TE	batch4	NA	NA	6979187	191803	303	5098	1541	6118.58	24	16692.8	353	39365	250	3756.86	475	13632	E6_27	E6	0.197175	B3	2
E6_27_12	unclassified	batch4	NA	NA	5575975	43993	124	652.998	582	611.86	22	4288.94	150	1994.01	103	270.006	324	1230.08	E6_27	E6	0.0411062	B3	2
E6_27_14	ICM	batch4	NA	NA	6190892	130295	316	5487	2212	7900.79	25	18724.8	253	5778.01	243	1396.97	481	17626.3	E6_27	E6	0.134347	B3	2
E6_22_17	unclassified	batch4	NA	NA	1032383	10563	116	504.004	344	377.12	23	563.831	124	2792	64	20.001	230	1161.07	E6_22	E6	0.1425	B2	1
E6_22_18	TE	batch4	NA	NA	2111741	40092	214	2953	1069	2420.83	22	2743.78	210	12574	135	111.03	356	4124.03	E6_22	E6	0.0712541	B2	1
E6_22_20	TE	batch4	NA	NA	1555828	31656	220	2896	1179	2218.36	22	2240.75	186	8585.01	57	65.986	352	3819.1	E6_22	E6	0.0663052	B2	1
E6_22_21	TE	batch4	NA	NA	1264194	22770	191	1632	774	1052.71	24	1480.79	170	6351.01	110	61.001	281	2074.09	E6_22	E6	0.0970397	B2	1
E6_22_23	TE	batch4	NA	NA	778363	24106	203	2396	804	1460.18	23	1545.89	153	5682.01	81	47.007	323	2966.04	E6_22	E6	0.0555903	B2	1
E6_3_1	unclassified	batch1	NA	NA	1023641	75833	293	3612.01	1514	5904	24	4657.96	198	3516	260	922.959	440	9603.14	E6_3	E6	0.062681	B4	2
E6_3_2	unclassified	batch1	NA	NA	2993590	194622	303	5021.01	1133	13222.8	24	6214.94	251	2866.01	337	3059.94	441	21517.3	E6_3	E6	0.0205302	B4	2
E6_3_4	TE	batch1	NA	NA	2896948	112500	395	9110	2027	9494.92	23	6439.74	245	11375	226	549.972	484	16954.4	E6_3	E6	0.139384	B4	2
E6_3_5	TE	batch1	NA	NA	3198427	106670	399	9573	2183	9139.85	23	7220.85	253	15631	207	451.986	463	14479.3	E6_3	E6	0.115236	B4	2
E6_3_6	TE	batch1	NA	NA	3105306	189271	463	15914	2563	14391.1	24	15542.7	318	30452	212	938.932	481	25471.2	E6_3	E6	0.0975909	B4	2
E6_3_7	TE	batch1	NA	NA	3329828	214453	464	17294	3175	20081.1	25	17061.8	306	35493	257	1050.07	488	22297.3	E6_3	E6	0.0827121	B4	2
E6_3_8	TE	batch1	NA	NA	3204463	138972	403	12787	2788	16324.2	24	11657	249	14776	199	791.073	476	20730.2	E6_3	E6	0.0854794	B4	2
E6_3_17	EB	batch1	NA	NA	2440773	39392	258	3114	926	3776.29	26	1928.86	181	5896.01	159	129.004	383	3553.16	E6_3	E6	0.070239	B4	2
E6_3_18	EB	batch1	NA	NA	2883467	78929	325	6027.01	1555	7270.15	25	4181.69	214	12151	161	300.984	453	7664.1	E6_3	E6	0.0728708	B4	2
E6_3_19	EB	batch1	NA	NA	2413895	72484	337	6334	1624	6877.36	24	4278.84	228	9749.01	215	258.966	464	6993.19	E6_3	E6	0.068599	B4	2
E6_3_20	EB	batch1	NA	NA	2415127	95517	364	8034.99	2000	8904.92	26	5488.78	254	15689	189	485.967	463	10086.2	E6_3	E6	0.0738809	B4	2
E6_3_21	EB	batch1	NA	NA	3384915	139704	410	11358	2490	12330.3	25	9001	268	23771	216	722.951	486	15864.2	E6_3	E6	0.0839008	B4	2
E6_3_22	EB	batch1	NA	NA	3326856	126625	390	9605	2325	10785.8	25	8030.63	260	23817	198	583.956	477	14138.2	E6_3	E6	0.0874299	B4	2
E6_3_23	TE	batch1	NA	NA	632277	30609	194	2028	784	1768.27	23	1450.84	163	5566	91	100.995	350	4320.03	E6_3	E6	0.104359	B4	2
E6_3_24	TE	batch1	NA	NA	1116106	47082	241	3211.01	1273	3690.95	22	2792.84	171	6140.01	78	210.001	431	6853.13	E6_3	E6	0.116086	B4	2
E6_3_25	TE	batch1	NA	NA	1242222	76630	319	6284.01	1508	6296.28	23	4722.56	212	12831	202	403.954	449	10195.3	E6_3	E6	0.0753966	B4	2
E6_3_26	TE	batch1	NA	NA	960634	66035	316	5742.01	1405	5539.32	24	4616.61	223	11779	124	233.983	439	7677.13	E6_3	E6	0.0828679	B4	2
E6_3_27	TE	batch1	NA	NA	1954801	143361	382	10703	2257	11614.8	24	9767.88	255	26281	192	543.939	444	18007.1	E6_3	E6	0.0867489	B4	2
E6_3_28	TE	batch1	NA	NA	2245464	156187	387	11596	2421	13132.4	22	10663.8	246	28635	200	638.984	444	18644.1	E6_3	E6	0.0825247	B4	2
E6_3_29	TE	batch1	NA	NA	2187506	133144	374	9225.01	2531	10554.5	25	8195.63	257	25850	220	452.966	443	15280.3	E6_3	E6	0.0874749	B4	2
E6_3_30	TE	batch1	NA	NA	2320551	120590	340	7263	2587	10280.4	24	8733.61	234	21262	188	377.933	423	13655.3	E6_3	E6	0.0832198	B4	2
E6_4_1	unclassified	batch1	NA	NA	1487499	48486	186	1494.01	782	3226.7	23	2390.79	141	2421.01	159	198.995	351	3949.12	E6_4	E6	0.0594845	B4	1
E6_4_2	ICM	batch1	NA	NA	2051173	101819	339	5756	2241	8224.26	26	5267.69	249	18275	190	564.969	453	11823.3	E6_4	E6	0.0540845	B4	1
E6_4_3	TE	batch1	NA	NA	2231457	147994	221	1922	2098	7349.64	24	3545.91	301	49710	246	1760.02	448	10060.1	E6_4	E6	0.0257694	B4	1
E6_4_4	ICM	batch1	NA	NA	2915134	144061	384	9175	2628	13625.3	26	9133.9	261	19095	178	677.914	483	17718.2	E6_4	E6	0.0654436	B4	1
E6_4_5	ICM	batch1	NA	NA	2776602	110274	406	10078	2596	10797.3	25	9963.71	226	14160	171	576.942	479	18229.2	E6_4	E6	0.0803867	B4	1
E6_4_6	TE	batch1	NA	NA	2156721	35383	158	1278	713	1591.91	23	1465.95	170	3942.02	130	194.988	343	4067.06	E6_4	E6	0.209879	B4	1
E6_4_9	ICM	batch1	NA	NA	3295028	119243	377	7709	2459	10423.5	23	9524.72	263	13684	198	725.884	499	12983.3	E6_4	E6	0.105661	B4	1
E6_4_10	EB	batch1	NA	NA	3056753	85296	261	3356	1392	4773.41	22	4380.79	192	7810.02	169	489.961	459	7223.17	E6_4	E6	0.122696	B4	1
E6_4_11	TE	batch1	NA	NA	2130096	96318	270	3938	2207	5755.37	24	4535.86	272	14398	159	719.975	426	6854.06	E6_4	E6	0.118286	B4	1
E6_4_12	ICM	batch1	NA	NA	3137024	72809	279	3771.99	1395	9189.88	23	3393.82	226	5170.01	145	453.02	438	6092.08	E6_4	E6	0.0971552	B4	1
E6_2_1	TE	batch1	NA	NA	1352132	90581	327	5786.01	2054	10254.2	24	5423.81	167	6336	149	183.99	469	25157.3	E6_2	E6	0.0512852	B4	3
E6_2_2	TE	batch1	NA	NA	2971616	223374	452	16067	3408	27673.5	27	19536.7	238	20155	197	701.912	493	48432.1	E6_2	E6	0.0598106	B4	3
E6_2_3	TE	batch1	NA	NA	3285621	77124	267	3714	1131	4329.76	24	3474.9	154	4683.02	144	156.033	438	6997.14	E6_2	E6	0.0254663	B4	3
E6_2_4	EB	batch1	NA	NA	2555324	162598	388	9448.99	3204	20618	25	11839.8	243	14128	245	758.022	477	30891.2	E6_2	E6	0.131583	B4	3
E4_4_1	unclassified	batch1	NA	NA	2065787	44733	115	532.999	535	3525.2	22	1249.97	94	471	103	93.997	347	3402.05	E4_4	E4	0.0490356	B1	1
E4_4_2	Morula	batch1	NA	NA	2437203	64668	158	1037	1707	7562.36	22	2190.08	122	1125	110	93.011	390	6502.13	E4_4	E4	0.0514389	B1	1
E4_4_4	Morula	batch1	NA	NA	2078934	65403	171	1221.01	2516	9718.12	23	1937.99	125	1989	113	47.982	386	8529.15	E4_4	E4	0.0462975	B1	1
E4_4_5	Morula	batch1	NA	NA	777019	46621	219	2260	2471	7357.24	24	1967.82	139	4954	87	91.007	381	7155.12	E4_4	E4	0.0755205	B1	1
E4_4_6	Morula	batch1	NA	NA	1901063	114630	335	6794.99	3258	15342.3	25	7441.86	217	15984	178	429.947	429	18240.1	E4_4	E4	0.0869314	B1	1
E6_2_5	TE	batch1	NA	NA	2700601	188379	384	9728.01	2627	23301.4	26	14742	256	19672	227	1040.91	480	30499.2	E6_2	E6	0.0786954	B4	3
E6_2_6	TE	batch1	NA	NA	2888346	202894	406	10448	2692	25021.6	27	16258.8	278	20405	227	1032.02	487	33074.3	E6_2	E6	0.0747325	B4	3
E4_4_9	Morula	batch1	NA	NA	2331926	97998	324	5110	3131	15868.1	24	4100.63	196	7676.01	159	259.013	455	12166.2	E4_4	E4	0.0525513	B1	1
E4_4_10	Morula	batch1	NA	NA	2331829	139281	390	8769	4126	25294	24	6723	233	14780	195	472.943	474	17295.2	E4_4	E4	0.0594933	B1	1
E4_4_11	Morula	batch1	NA	NA	2701566	175814	394	10064	4430	31475.2	26	11356.9	265	17365	189	709.952	500	24440.3	E4_4	E4	0.0642807	B1	1
E4_4_12	Morula	batch1	NA	NA	2725165	172785	411	9741.01	4208	29271.8	25	10379.9	254	18414	232	642.971	488	23032.3	E4_4	E4	0.0725634	B1	1
E4_4_13	Morula	batch1	NA	NA	2197316	157639	407	9641.01	4193	30381.9	25	8908.71	245	16413	180	726.962	465	23056.2	E4_4	E4	0.0673728	B1	1
E4_4_14	Morula	batch1	NA	NA	2611211	161499	391	9732	3858	23675.7	24	12641.9	264	21205	212	654.876	484	21104.4	E4_4	E4	0.0911971	B1	1
E4_4_15	Morula	batch1	NA	NA	2832553	189982	396	8882.01	4567	31353.4	23	11726.7	262	28110	183	744.974	462	16503.3	E4_4	E4	0.0984645	B1	1
E4_4_16	Morula	batch1	NA	NA	3618128	149122	405	8192	4460	29047.2	23	8312.82	252	14883	163	472.94	466	20821.3	E4_4	E4	0.0909153	B1	1
E4_4_17	Morula	batch1	NA	NA	2632595	113161	347	6842	3629	17494.8	24	7873.89	210	11722	166	463.96	467	14899.3	E4_4	E4	0.0661426	B1	1
E4_4_18	Morula	batch1	NA	NA	1455598	75760	292	4536	2784	11156.2	24	4583.69	200	10821	150	238.973	468	10553.2	E4_4	E4	0.0833979	B1	1
E4_4_19	Morula	batch1	NA	NA	2095954	100707	354	6360	3332	15779.6	24	6466.11	238	12900	184	399.953	467	14049.1	E4_4	E4	0.0662894	B1	1
E4_4_20	Morula	batch1	NA	NA	2580252	120867	366	7335	3380	18679.6	25	7688.84	238	14531	185	557.924	473	18026.2	E4_4	E4	0.0623995	B1	1
E4_4_21	Morula	batch1	NA	NA	2140072	121459	352	7308	3405	17279.6	24	7756.65	238	16143	199	524.979	471	15777.2	E4_4	E4	0.0809646	B1	1
E4_4_22	Morula	batch1	NA	NA	996619	61247	299	3949	2641	8687.36	25	3298.63	195	9243	95	254.967	439	8340.28	E4_4	E4	0.0706685	B1	1
E3_5_5	8 cell	batch1	NA	NA	3634435	36939	244	1611	2134	6930.79	24	1099.95	146	833.013	157	62.997	490	11134.3	E3_5	E3	0.0553517	8-C	3
E3_5_1	unclassified	batch1	NA	NA	2661310	112486	306	3496	3467	18470	25	3214.99	193	2042.01	248	369.037	513	33389	E3_5	E3	0.0318055	8-C	3
E3_5_2	unclassified	batch1	NA	NA	2927735	93922	316	3457	3064	15476.8	25	3293.18	187	1519.02	212	279.976	510	27071.6	E3_5	E3	0.0354391	8-C	3
E3_5_3	8 cell	batch1	NA	NA	2751842	119649	344	4220	4046	27853.1	26	4451.1	204	1726.01	215	577.948	488	27951.4	E3_5	E3	0.0428797	8-C	3
E3_5_4	8 cell	batch1	NA	NA	2996418	150822	370	5046	4716	34890.3	25	4994.84	218	3907.02	215	749.899	507	30305.4	E3_5	E3	0.0660169	8-C	3
E3_1_1	8 cell	batch1	NA	NA	3751104	164775	378	4791	4847	35833.5	26	7477.96	221	5536	224	696.921	507	37447.5	E3_1	E3	0.049078	8-C	2
E3_1_2	8 cell	batch1	NA	NA	4297523	136805	328	3389	4183	26788	26	6539.78	224	4683.03	233	428.965	509	26985.3	E3_1	E3	0.0800693	8-C	2
E3_1_4	8 cell	batch1	NA	NA	2104909	149836	350	4680.99	4514	31837.3	25	7331.91	239	6796.99	263	573.003	502	23116.4	E3_1	E3	0.0686781	8-C	2
E5_6_1	unclassified	batch1	NA	NA	3687405	104458	321	4791	1688	9324.23	25	6429.87	227	9064.02	238	847.052	510	15298.2	E5_6	E5	0.0892308	B1	2
E5_6_2	TE	batch1	NA	NA	3008573	92229	290	5349.99	1364	6986.09	22	5080.81	206	13520	183	418.958	460	10109.2	E5_6	E5	0.0922252	B1	2
E5_6_3	EB	batch1	NA	NA	3010586	107520	317	6666.99	1495	8640.24	25	7784.79	229	15301	181	342.076	452	12230.1	E5_6	E5	0.0907308	B1	2
E5_6_4	EB	batch1	NA	NA	3235247	98885	252	5071	1332	6414.04	22	7067.65	219	15561	130	390.979	439	11466.2	E5_6	E5	0.0898722	B1	2
E5_6_5	EB	batch1	NA	NA	2613232	109712	294	6598	1895	12103.8	25	8379.71	246	13601	189	475.987	453	13379.2	E5_6	E5	0.124828	B1	2
E5_6_6	unclassified	batch1	NA	NA	2705433	75411	285	4301	1612	5909.8	25	7002.89	198	5527.02	141	408.015	454	12833.2	E5_6	E5	0.0968381	B1	2
E3_1_5	8 cell	batch1	NA	NA	2786464	193902	357	5421	5338	54436.2	27	7914.86	241	6140.03	225	467.037	484	27958.2	E3_1	E3	0.050658	8-C	2
E5_6_9	unclassified	batch1	NA	NA	3028655	97328	224	2395	1155	7955.34	24	3725.69	199	5158.02	193	431.013	447	7686.08	E5_6	E5	0.0492936	B1	2
E5_6_10	unclassified	batch1	NA	NA	4668768	10540	122	426	412	696.599	22	441.84	105	540.01	70	34.006	280	1356.03	E5_6	E5	0.239237	B1	2
E5_6_11	TE	batch1	NA	NA	3843562	40701	240	2610	1101	2952.28	24	2419.79	218	7717.04	127	751.031	417	4610.11	E5_6	E5	0.0926348	B1	2
E5_6_12	TE	batch1	NA	NA	2651003	71024	254	3793	1111	3719.41	23	3482.7	208	18063	152	216.968	457	8099.18	E5_6	E5	0.0782602	B1	2
E6_7_1	unclassified	batch1	NA	NA	2132833	67011	263	3296	934	5314.48	22	3220.73	168	4316.02	187	314.017	470	13153	E6_7	E6	0.0622428	B3	2
E6_7_2	TE	batch1	NA	NA	2713308	135786	341	8788.01	1992	9000.58	24	7755.78	245	18945	156	383.993	475	31256.3	E6_7	E6	0.0914746	B3	2
E6_7_3	ICM	batch1	NA	NA	2558645	136229	398	11370	2292	10141.6	25	8777.84	259	22081	182	364.99	472	21174.2	E6_7	E6	0.0871426	B3	2
E6_7_4	TE	batch1	NA	NA	2036018	132699	276	5426.01	1636	7111.77	24	6742.64	243	26035	190	576.014	438	32719	E6_7	E6	0.0478626	B3	2
E6_7_5	TE	batch1	NA	NA	2030015	101541	233	3168.99	1248	4578.69	22	4807.84	259	22773	208	517.987	416	13774.1	E6_7	E6	0.0657634	B3	2
E6_7_6	unclassified	batch1	NA	NA	2167939	98307	279	4236	1429	6483.27	22	4912.82	216	7390.02	209	461.026	447	22471.2	E6_7	E6	0.115785	B3	2
E6_7_9	unclassified	batch1	NA	NA	1761140	58311	285	4190.99	1299	5826.33	23	3567.87	180	3487.01	220	729.928	468	10706.3	E6_7	E6	0.0614472	B3	2
E6_7_10	unclassified	batch1	NA	NA	3237985	76380	315	6244.99	1344	5421.15	24	4626.74	186	9782.02	176	376.969	486	12363	E6_7	E6	0.0509088	B3	2
E6_7_11	TE	batch1	NA	NA	2469527	167780	402	10844	3057	15094.2	26	15865.7	287	29197	170	805.028	484	20880.4	E6_7	E6	0.0980586	B3	2
E6_7_12	ICM	batch1	NA	NA	1922944	89649	334	6501.01	1749	7964.37	25	6235.94	237	12199	147	311.979	483	14693.2	E6_7	E6	0.0683098	B3	2
E6_7_13	TE	batch1	NA	NA	2000362	153814	335	9890	2175	10920.2	26	9052.51	261	27231	164	394.031	476	18888.2	E6_7	E6	0.0900986	B3	2
E6_7_14	EB	batch1	NA	NA	2518161	132206	339	7186	1700	14267.8	27	8087.82	222	10548	181	438.02	483	29695.4	E6_7	E6	0.0977193	B3	2
E6_7_15	ICM	batch1	NA	NA	4265765	30857	228	2314	918	3313.36	25	1592.84	154	2956.01	153	103.985	419	4281.09	E6_7	E6	0.056558	B3	2
E6_7_16	TE	batch1	NA	NA	2947372	99056	337	7738	1730	9252.35	25	7891.95	215	7871.02	198	526.959	481	11939	E6_7	E6	0.0614045	B3	2
E6_7_17	unclassified	batch1	NA	NA	2672019	80797	316	5205.01	1188	6338.43	25	3546.92	203	8629.02	249	437.019	454	9831.23	E6_7	E6	0.0527649	B3	2
E6_7_18	unclassified	batch1	NA	NA	2841760	109116	262	4235	1436	8659.48	24	6629.94	218	14652	135	270.999	452	9223.33	E6_7	E6	0.117099	B3	2
E6_7_19	TE	batch1	NA	NA	2929275	92428	304	5499	1698	6863.01	23	5980.76	231	12127	215	313.999	455	12455.2	E6_7	E6	0.105482	B3	2
E6_7_20	unclassified	batch1	NA	NA	2530532	97681	305	4394	1247	6598.84	23	4834.75	207	13166	183	419.01	469	12473.1	E6_7	E6	0.0932413	B3	2
E6_7_21	TE	batch1	NA	NA	2708421	49183	252	3186	1133	4397.39	23	2715.95	140	2210.01	206	221.009	427	8236.15	E6_7	E6	0.0766845	B3	2
E6_7_22	TE	batch1	NA	NA	3795253	43644	221	2653.01	1222	3971.19	25	2740.84	167	5324.01	107	167.981	397	5775.09	E6_7	E6	0.174056	B3	2
E6_7_23	unclassified	batch1	NA	NA	4070869	7243	108	522.007	449	466.805	22	387.906	105	1123	117	35.981	282	883.047	E6_7	E6	0.0956399	B3	2
E6_7_24	unclassified	batch1	NA	NA	4443985	7469	105	342.002	368	463.806	22	278.953	98	960.004	54	36.001	277	990.061	E6_7	E6	0.0959956	B3	2
E6_7_25	TE	batch1	NA	NA	2104374	99697	335	8179.01	2150	7665.6	25	5999.74	217	17635	178	547.01	461	15195.3	E6_7	E6	0.077686	B3	2
E6_7_26	TE	batch1	NA	NA	3282039	181930	432	10925	3075	15727.9	26	15917.6	280	28649	224	897.046	505	23947.4	E6_7	E6	0.0868997	B3	2
E6_7_27	TE	batch1	NA	NA	1681990	125700	332	8106.01	2261	11156	24	8967.89	234	22203	180	380.961	446	18729	E6_7	E6	0.0619199	B3	2
E6_7_28	TE	batch1	NA	NA	1857264	172341	375	10118	2948	15248.2	24	14350.8	273	34827	153	588.997	474	23264.2	E6_7	E6	0.0804544	B3	2
E6_7_29	TE	batch1	NA	NA	3039565	153220	376	9143	2099	10375.3	24	10779.8	269	29497	178	540.029	490	15558.1	E6_7	E6	0.109059	B3	2
E7_4_1	unclassified	batch1	NA	NA	2792147	89963	248	3089.99	1031	8591.34	25	3316.69	204	3683.05	205	567.989	469	14680.3	E7_4	E7	0.0653266	B5	2
E7_4_2	unclassified	batch1	NA	NA	2899045	153558	323	3765	3232	20617.5	25	5221.74	252	10002	199	601.059	474	10763.1	E7_4	E7	0.132008	B5	2
E7_4_3	unclassified	batch1	NA	NA	3143376	92207	256	2736	1362	8257.38	26	3107.78	153	2389	278	436.959	481	12557.3	E7_4	E7	0.0329409	B5	2
E7_4_4	TE	batch1	NA	NA	3065789	97390	262	4267.01	1252	10207.9	24	3913.67	247	9995.03	211	437.98	457	14322.2	E7_4	E7	0.144534	B5	2
E7_4_5	TE	batch1	NA	NA	1547689	68937	200	2007	676	2719.82	23	3716	180	6718.01	119	320.034	401	15035	E7_4	E7	0.0501424	B5	2
E7_4_6	TE	batch1	NA	NA	2164431	94819	288	4510.01	1813	6988.15	22	7003.84	281	9321.99	168	568.976	451	18444.3	E7_4	E7	0.163601	B5	2
E7_4_7	unclassified	batch1	NA	NA	2456510	66656	261	3059.99	1764	6873.38	22	3625.95	198	4875.02	162	304.008	412	9214.1	E7_4	E7	0.0676975	B5	2
E7_4_8	unclassified	batch1	NA	NA	2977347	57293	221	2267	728	3357.71	23	3304.66	196	3088.03	156	718.99	438	9171.01	E7_4	E7	0.0398549	B5	2
E7_4_9	unclassified	batch1	NA	NA	3046890	84532	269	3935.99	795	5504.42	26	3951.37	216	8674.02	263	469.893	462	10626.2	E7_4	E7	0.0756241	B5	2
E7_4_10	unclassified	batch1	NA	NA	2704755	98781	296	5613.01	1311	7002.13	22	5077.66	223	13695	212	491.03	482	14266.3	E7_4	E7	0.0652974	B5	2
E7_4_11	TE	batch1	NA	NA	2462743	123869	329	7102.01	1267	7327.38	23	6723.71	248	20969	187	647.02	454	17204.3	E7_4	E7	0.105234	B5	2
E7_4_13	unclassified	batch1	NA	NA	2530974	52874	246	2955	636	3167.68	23	2513.91	191	7905.01	153	198.987	465	6893.14	E7_4	E7	0.084919	B5	2
E7_4_14	TE	batch1	NA	NA	2971327	102529	330	7495.01	1449	6471.71	23	6407.85	267	20254	233	453.039	451	10727.2	E7_4	E7	0.102696	B5	2
E7_4_15	unclassified	batch1	NA	NA	3352039	83491	276	3599	1192	5849.18	24	4341.75	202	6259.02	227	619.937	464	13275.2	E7_4	E7	0.0593361	B5	2
E7_4_16	unclassified	batch1	NA	NA	3283610	38133	220	1775.99	599	2474.78	24	1946.84	139	1936.02	209	281.017	434	7982.12	E7_4	E7	0.0485376	B5	2
E7_4_18	unclassified	batch1	NA	NA	2949514	121446	296	5566.99	1043	7290.95	25	7050.72	219	14227	251	657.038	490	19074.1	E7_4	E7	0.0785373	B5	2
E7_4_19	TE	batch1	NA	NA	1916042	109596	276	5404.01	1079	4417.22	22	4507.69	288	21424	238	9540	466	22454.1	E7_4	E7	0.0713268	B5	2
E7_4_21	TE	batch1	NA	NA	1906452	108439	260	4365.99	838	5912.04	24	9050.06	194	14017	142	246.022	408	7172.2	E7_4	E7	0.0978843	B5	2
E7_4_22	TE	batch1	NA	NA	1987018	93112	232	3099	782	2392.81	22	4397.7	207	21943	136	309.992	367	7219.04	E7_4	E7	0.144336	B5	2
E7_2_1	TE	batch1	NA	NA	3023682	59777	236	4112.01	881	2454.6	24	3477.66	196	7744.02	159	507.981	431	8756.21	E7_2	E7	0.114964	B4	1
E7_2_2	TE	batch1	NA	NA	2944268	48269	248	3352.01	731	2359.62	22	3355.75	186	4228.02	164	292.028	445	8138.25	E7_2	E7	0.0634116	B4	1
E7_2_3	TE	batch1	NA	NA	2158751	38410	215	2009	586	2332.32	22	2642.7	169	3708.01	175	173.017	407	4412.15	E7_2	E7	0.0851798	B4	1
E7_2_4	TE	batch1	NA	NA	2304212	45555	279	4110	923	3547.5	22	3232.75	167	2950.01	186	575.983	417	7902.16	E7_2	E7	0.0526574	B4	1
E7_2_5	TE	batch1	NA	NA	3314789	54169	192	1987	690	5717.2	24	4319.7	166	3648.03	185	240.063	423	3944.17	E7_2	E7	0.06936	B4	1
E7_2_6	TE	batch1	NA	NA	2485664	56421	276	4334	938	2923.47	22	4106.69	222	8802.02	168	467.002	424	6434.18	E7_2	E7	0.0723534	B4	1
E7_2_7	TE	batch1	NA	NA	3502850	50424	243	3569.99	600	1764.24	24	3170.88	180	6374.01	153	263.966	409	8031.16	E7_2	E7	0.0764644	B4	1
E7_2_8	TE	batch1	NA	NA	3472675	49666	223	2806	944	5308.4	23	2847.75	227	4197.02	185	426.872	442	6042.07	E7_2	E7	0.0858275	B4	1
E6_11_1	TE	batch1	NA	NA	2624880	49896	220	2906.99	732	2002.82	23	5125.86	212	8253.01	208	270.158	390	2636.12	E6_11	E6	0.0861361	B4	3
E6_11_2	ICM	batch1	NA	NA	3111259	58593	287	3848.01	924	2802.87	23	4466.68	207	4216.02	187	258.926	428	8053.16	E6_11	E6	0.176838	B4	3
E6_11_3	TE	batch1	NA	NA	2506707	79573	289	5319.01	1110	5135.82	23	4783.91	228	10454	246	570.901	455	12580.2	E6_11	E6	0.0862639	B4	3
E6_11_4	TE	batch1	NA	NA	2795882	59990	253	4802	839	3568.23	22	4130.88	198	9253.03	127	245.996	442	8875.16	E6_11	E6	0.104548	B4	3
E6_11_5	TE	batch1	NA	NA	2959960	67730	276	5726.99	1079	3423.35	23	4872.7	197	10440	136	181.979	430	8698.06	E6_11	E6	0.0960852	B4	3
E6_11_6	TE	batch1	NA	NA	2875231	66265	228	3173	965	2056.82	23	3176.82	210	8804.02	133	205.974	461	11469.1	E6_11	E6	0.236759	B4	3
E6_11_7	TE	batch1	NA	NA	2512970	53736	237	4151.99	866	2214.02	22	4553.73	197	8851.01	141	195.996	414	7257.07	E6_11	E6	0.0789369	B4	3
E5_1_17	unclassified	batch1	NA	NA	3344695	33232	112	525.001	776	1287.19	22	1890.93	116	576.004	55	27.994	327	2683.05	E5_1	E5	0.222859	B3	2
E6_6_3	TE	batch1	NA	NA	3101489	37527	217	2360	1039	1869.33	22	2352.68	158	4770.01	71	115.008	340	4532.99	E6_6	E6	0.123608	B4	2
E6_6_4	TE	batch1	NA	NA	3312362	33976	195	1718	570	904.127	22	1984.79	140	3248.03	146	121.938	405	3979	E6_6	E6	0.11546	B4	2
E6_6_5	TE	batch1	NA	NA	1387626	20383	164	1327	421	670.601	22	1441.76	137	2531.02	88	43.988	336	2519.12	E6_6	E6	0.112762	B4	2
E6_6_6	TE	batch1	NA	NA	1906624	25336	187	1530	514	915.21	23	1574.69	142	3501.01	100	86.022	345	2977.98	E6_6	E6	0.15378	B4	2
E6_6_7	TE	batch1	NA	NA	2688246	41556	234	2653	716	1467.11	22	2306.74	165	5310.02	128	81.97	401	4933.01	E6_6	E6	0.131304	B4	2
E6_6_8	unclassified	batch1	NA	NA	3585540	18074	128	638.003	989	1632.39	23	990.805	90	368.999	78	22.976	380	2233.13	E6_6	E6	0.100181	B4	2
E6_6_41	TE	batch1	NA	NA	2255104	31442	198	1853	981	1512.82	23	1732.69	140	4185.02	83	88.013	342	3533.04	E6_6	E6	0.133469	B4	2
E6_6_42	TE	batch1	NA	NA	2863673	49820	242	3897	845	1642.13	22	3188.57	175	8174.01	124	198.005	394	6849.15	E6_6	E6	0.138393	B4	2
E6_6_43	unclassified	batch1	NA	NA	3196236	42011	218	1750	619	1711	22	2247.83	143	3488.01	196	122.004	462	4139.2	E6_6	E6	0.0979925	B4	2
E6_6_44	TE	batch1	NA	NA	1830034	20567	172	1301.99	474	504.911	22	1230.83	125	2509	90	45.976	266	2245.03	E6_6	E6	0.094868	B4	2
E6_6_45	TE	batch1	NA	NA	1802876	18222	146	1022.01	432	477.897	22	1043.79	123	2280	74	32.99	288	1854.1	E6_6	E6	0.107237	B4	2
E6_6_46	TE	batch1	NA	NA	2788452	35060	201	2703.01	674	968.767	23	2165.86	156	5447.02	109	81.022	333	4310.99	E6_6	E6	0.0985338	B4	2
E6_6_47	TE	batch1	NA	NA	1832331	31401	220	2361.01	591	1004.06	24	2124.81	162	4589.01	107	102.019	337	4119.12	E6_6	E6	0.122198	B4	2
E6_6_48	TE	batch1	NA	NA	2424548	35060	198	1839	592	1017.36	22	2478.82	144	3952.01	81	101.986	296	3727.02	E6_6	E6	0.140439	B4	2
E3_2_2	8 cell	batch1	NA	NA	2518575	58683	244	1713	2774	9401.58	22	2813.82	182	2304.01	147	192.984	460	9170.21	E3_2	E3	0.203599	8-C	3
E3_2_4	8 cell	batch1	NA	NA	2657776	31827	132	429.004	1692	3680.71	22	1609.91	127	508.008	88	48.989	354	3521.05	E3_2	E3	0.209088	8-C	3
E3_2_5	8 cell	batch1	NA	NA	1909229	49331	235	1586	2474	8541.17	22	2391.66	172	1760	64	93.982	425	7515.2	E3_2	E3	0.196359	8-C	3
E3_2_6	8 cell	batch1	NA	NA	1031489	19004	147	666.001	1372	2770.26	22	804.999	125	799.003	54	38.995	329	3126.05	E3_2	E3	0.201287	8-C	3
E3_2_7	8 cell	batch1	NA	NA	2869207	65568	288	2373	2857	11809.1	22	3041.76	184	2424.02	138	146.027	400	10790.1	E3_2	E3	0.176388	8-C	3
E5_4_1	EB	batch1	NA	NA	3212559	74284	276	3544	2716	9055.72	30	4130.73	216	8805.02	162	312.971	412	9002.15	E5_4	E5	0.135259	B1	1
E6_8_2	EB	batch1	NA	NA	2728937	47314	228	3154	1060	2142.53	24	3524.76	188	7316.04	74	174.022	405	5949.99	E6_8	E6	0.107483	B2	2
E6_8_3	unclassified	batch1	NA	NA	2187284	35510	145	653.997	2079	5435.87	23	1758.01	121	487.008	75	56.994	368	3599.12	E6_8	E6	0.141406	B2	2
E6_8_5	TE	batch1	NA	NA	1189914	20772	161	1388	539	696.187	22	1298.75	144	2621.01	85	50.004	318	2712.13	E6_8	E6	0.110653	B2	2
E6_8_7	TE	batch1	NA	NA	2482836	32334	209	2188	738	1253.17	22	2692.7	126	1318.02	48	91.006	389	4129.1	E6_8	E6	0.179628	B2	2
E6_8_8	TE	batch1	NA	NA	3247514	45316	222	2815	918	2258.31	26	2848.68	157	4484.02	112	132.038	382	5265.95	E6_8	E6	0.120192	B2	2
E4_6_1	Morula	batch1	NA	NA	2365446	60657	243	1925.99	2660	9361.35	23	2647.68	211	4582.01	120	266.987	443	9052.18	E4_6	E4	0.156147	8-C	1
E4_6_2	Morula	batch1	NA	NA	2193805	53040	242	1861.99	2608	6982.9	22	2779.78	219	4305.02	126	244.929	438	7239.11	E4_6	E4	0.177304	8-C	1
E4_6_3	Morula	batch1	NA	NA	2176026	56930	261	1980.99	2695	9524.72	23	2775.8	194	3490.01	142	214.002	433	8021.23	E4_6	E4	0.180876	8-C	1
E4_6_4	Morula	batch1	NA	NA	2544676	69080	276	2237	3023	10754.5	24	3365.87	204	4732.03	159	236.001	471	9677.26	E4_6	E4	0.183181	8-C	1
E4_6_5	Morula	batch1	NA	NA	3122181	56824	215	1850	2524	6911.74	23	2723.8	187	5085.01	132	205.979	436	7246.12	E4_6	E4	0.152759	8-C	1
E4_6_6	Morula	batch1	NA	NA	3101434	53634	242	1755	2627	7418.25	23	2379.73	188	3738	148	165.011	399	5494.17	E4_6	E4	0.164137	8-C	1
E4_6_7	Morula	batch1	NA	NA	2399320	48348	222	1415	2329	6558.2	23	2353.65	188	3770.01	111	167.994	442	6366.07	E4_6	E4	0.168826	8-C	1
E5_2_9	TE	batch1	NA	NA	2329154	51452	225	2102	1383	3146.61	22	2978.64	188	7187.02	149	251.997	387	6601.12	E5_2	E5	0.161736	B2	2
E5_2_10	TE	batch1	NA	NA	2662184	49248	198	1871.99	1159	2411.98	24	3132.67	173	6455.01	102	137.972	397	5836.12	E5_2	E5	0.155669	B2	2
E5_2_11	TE	batch1	NA	NA	2272656	45164	205	2334.01	1341	2684.09	22	2963.72	178	4985.01	61	159.004	398	6785.23	E5_2	E5	0.138927	B2	2
E5_2_12	EB	batch1	NA	NA	2531096	36886	212	1762	995	1960.07	23	2149.64	167	4073.02	98	131.968	354	5001.04	E5_2	E5	0.150693	B2	2
E5_2_13	TE	batch1	NA	NA	3129548	45305	212	1926	1219	2426.23	22	2255.79	174	4943.02	95	106.982	356	4660.1	E5_2	E5	0.146716	B2	2
E5_2_14	EB	batch1	NA	NA	2725653	52916	234	2664.01	1543	3588.99	23	3101.73	175	6051.01	137	156.975	390	6802.12	E5_2	E5	0.161989	B2	2
E5_2_15	EB	batch1	NA	NA	2268720	43019	194	1649	1024	2136.95	22	2097.74	153	4306.01	100	99.987	387	6945.01	E5_2	E5	0.224775	B2	2
E5_2_16	TE	batch1	NA	NA	4013291	36816	204	1826	1279	2277.61	22	2178.77	127	1548.01	105	86.969	377	4714.06	E5_2	E5	0.221895	B2	2
E6_9_33	TE	batch1	NA	NA	3073790	49702	228	3039.01	910	1645.01	23	3235.72	185	6452.01	141	220.03	426	6474.22	E6_9	E6	0.120419	B3	2
E6_9_34	ICM	batch1	NA	NA	2320227	46438	246	3379.01	822	1724.72	23	3561.81	214	6560.02	109	226.957	391	4540.02	E6_9	E6	0.108459	B3	2
E6_9_35	TE	batch1	NA	NA	2230906	47445	245	3503	966	1762.26	23	3605.64	174	7115.02	142	194.939	407	6854.08	E6_9	E6	0.126478	B3	2
E6_9_36	TE	batch1	NA	NA	2882271	52698	250	4023.99	1007	2309.67	23	3576.78	198	7339.03	89	287.006	430	7484.22	E6_9	E6	0.0992706	B3	2
E6_9_38	TE	batch1	NA	NA	2428226	40750	219	2873.01	737	1134.51	22	2773.69	177	5585.01	84	134.988	381	5422.09	E6_9	E6	0.103706	B3	2
E6_9_39	TE	batch1	NA	NA	3292668	45304	216	1893	717	1163.15	22	2650.69	178	6348.01	134	135.988	377	4062.13	E6_9	E6	0.128875	B3	2
E6_9_40	TE	batch1	NA	NA	2885268	47028	255	3747	812	1538.07	23	4497.68	189	8145.01	106	212.985	400	5038.13	E6_9	E6	0.120433	B3	2
E6_5_19	ICM	batch1	NA	NA	2551784	46630	237	2743	664	1664.96	23	3241.65	198	5794.02	137	236.031	391	6226.17	E6_5	E6	0.0955973	B3	2
E6_5_20	TE	batch1	NA	NA	2485265	30355	147	783	470	743.831	22	1685.77	120	1304	63	58.002	311	1920.04	E6_5	E6	0.240322	B3	2
E6_5_21	TE	batch1	NA	NA	2562071	59768	270	4759.01	946	2361.2	22	4173.76	204	9153.02	124	341.02	456	7436.21	E6_5	E6	0.104802	B3	2
E6_5_22	TE	batch1	NA	NA	2117888	29272	185	1759.01	525	650.507	22	2080.66	136	3885	89	90.022	327	3649.05	E6_5	E6	0.104394	B3	2
E6_5_23	ICM	batch1	NA	NA	3045646	55907	259	3258	813	3396.18	23	2415.71	203	7552.01	125	193.02	414	7274.12	E6_5	E6	0.133068	B3	2
E6_1_9	TE	batch1	NA	NA	2537131	40663	234	2962	1145	2597.87	22	2409.69	162	4472.02	165	234.002	437	5995.19	E6_1	E6	0.111466	B4	2
E6_11_9	TE	batch1	NA	NA	2853327	48336	235	3440.99	726	2113.38	23	3879.61	151	1645.01	127	165.007	421	7613.22	E6_11	E6	0.138936	B4	3
E6_11_10	TE	batch1	NA	NA	2996151	44441	196	2257	694	1049.28	22	3189.65	173	7899.02	94	134.974	339	3857.18	E6_11	E6	0.060792	B4	3
E6_11_11	ICM	batch1	NA	NA	2517733	46740	218	2409	782	1409.52	22	2984.88	206	4759.02	144	214.017	398	4398.13	E6_11	E6	0.207216	B4	3
E6_11_12	TE	batch1	NA	NA	2319506	61286	237	3375.01	811	2290.8	24	3992.68	228	10626	124	298.965	402	4636.16	E6_11	E6	0.108645	B4	3
E6_11_13	TE	batch1	NA	NA	3127985	59575	218	3206	814	2584.98	23	3430.68	198	7797.01	96	226.015	412	6894.21	E6_11	E6	0.0875254	B4	3
E6_11_14	TE	batch1	NA	NA	2636604	49648	224	2511	678	1384.4	22	3837.69	181	5997.03	126	260.986	414	4948.02	E6_11	E6	0.138156	B4	3
E6_11_15	TE	batch1	NA	NA	2838761	48786	189	2137	708	1526.26	22	3081.79	199	7091.02	150	237.027	360	3193.02	E6_11	E6	0.10513	B4	3
E6_11_16	ICM	batch1	NA	NA	3342359	51696	219	2264	900	1454.95	23	5140.77	184	2987	116	240.937	389	5280.13	E6_11	E6	0.124688	B4	3
E5_3_1	TE	batch1	NA	NA	2710537	43624	224	1897	1789	5142.86	23	4189.72	186	2238.03	159	498.905	397	5810.12	E5_3	E5	0.180881	B2	1
E5_3_2	TE	batch1	NA	NA	2549452	75373	257	2401.99	2662	9986.76	23	7999.44	240	3442.05	197	1417.91	471	11828.1	E5_3	E5	0.122921	B2	1
E5_3_3	unclassified	batch1	NA	NA	2717776	73285	259	2720	2448	8967.13	25	5323.4	247	6704.03	180	904.999	459	9806.16	E5_3	E5	0.146634	B2	1
E5_3_4	TE	batch1	NA	NA	2443353	61728	242	1945.99	1992	5549.84	23	5584.46	258	3430.02	163	967.98	447	8021.16	E5_3	E5	0.15703	B2	1
E5_3_5	unclassified	batch1	NA	NA	2339180	36733	155	840.009	544	1395.71	23	3112.55	171	1476.02	156	401.966	389	2649.07	E5_3	E5	0.10172	B2	1
E5_3_6	EB	batch1	NA	NA	2291085	84149	275	2473	2205	6999.01	24	4906.73	296	16607	160	619.952	460	6122.22	E5_3	E5	0.181405	B2	1
E5_3_7	unclassified	batch1	NA	NA	2339782	29110	113	493.996	1486	2698.46	22	1660.92	131	938.999	94	121.995	290	2093.1	E5_3	E5	0.0707721	B2	1
E5_4_2	TE	batch1	NA	NA	2397114	77289	152	836.004	1513	7451.04	22	1915.96	128	1169	175	275.004	392	2766.03	E5_4	E5	0.0154773	B1	1
E5_1_1	unclassified	batch1	NA	NA	2282668	46623	215	1763.99	1048	2187.59	23	2925.64	156	2792.01	179	147.01	429	5170.11	E5_1	E5	0.147148	B3	2
E5_1_2	TE	batch1	NA	NA	2288508	49452	229	2436	1226	2397.29	23	3087.64	174	3429.02	93	123.938	387	4617.16	E5_1	E5	0.207157	B3	2
E5_1_3	TE	batch1	NA	NA	2530830	55854	274	3660	1582	3529.72	23	3195.64	201	5966.01	100	266.954	410	6783.18	E5_1	E5	0.204596	B3	2
E5_1_4	TE	batch1	NA	NA	2738098	56671	279	3958.99	1662	3666.36	22	3182.63	204	6846.99	106	208.992	387	7266.11	E5_1	E5	0.165329	B3	2
E5_1_5	unclassified	batch1	NA	NA	2179605	47943	234	2118.99	1203	2647.55	23	3158.61	162	2939.02	123	201.042	448	7026.12	E5_1	E5	0.233641	B3	2
E5_1_6	TE	batch1	NA	NA	2723979	45812	217	2141	1648	3391.53	22	2538.76	203	3454.03	107	177.985	385	6194.12	E5_1	E5	0.127451	B3	2
E5_1_7	EB	batch1	NA	NA	2092898	43846	184	1535	1020	1727.97	25	2336.74	185	3842.02	150	194.995	399	4733.9	E5_1	E5	0.152361	B3	2
E5_1_8	TE	batch1	NA	NA	2781522	79051	308	4538	2004	5155.94	24	4796.6	232	5417.03	185	1117.96	446	11799.1	E5_1	E5	0.185784	B3	2
E5_4_3	EB	batch1	NA	NA	1976945	45816	255	1556	2335	7333.57	22	2059.78	166	3279.01	85	149.005	385	7023.16	E5_4	E5	0.121537	B1	1
E4_2_9	Morula	batch1	NA	NA	2662263	55640	256	1802.99	2801	9432.89	22	2435.84	171	3666.01	158	202.988	402	7218.23	E4_2	E4	0.114609	8-C	1
E4_2_10	Morula	batch1	NA	NA	2666805	62968	282	2077.01	3041	10871.4	23	2651.87	210	4353	104	210	396	8635.09	E4_2	E4	0.112561	8-C	1
E4_2_11	Morula	batch1	NA	NA	2472962	55826	254	1605	2730	8243.26	22	2628.73	184	3059.01	151	209.976	477	9824.47	E4_2	E4	0.119511	8-C	1
E6_6_9	TE	batch1	NA	NA	2565985	39857	196	1806	757	1403.06	24	2697.68	155	2941.03	116	206.02	408	6484.04	E6_6	E6	0.119809	B4	2
E6_6_10	TE	batch1	NA	NA	2969003	33010	172	1148	494	727.816	22	2342.73	122	1121.01	117	123.008	344	3692.07	E6_6	E6	0.139132	B4	2
E6_6_11	TE	batch1	NA	NA	2735004	41978	236	2169	598	1075.04	22	2773.71	153	4085.02	112	106.002	404	4984.1	E6_6	E6	0.133118	B4	2
E6_6_12	TE	batch1	NA	NA	2557806	48370	236	2582	947	1753.56	22	3272.78	171	5584.02	108	194.992	414	6061.12	E6_6	E6	0.143704	B4	2
E6_6_13	TE	batch1	NA	NA	1810364	35066	204	1729	534	1027.4	23	2147.68	144	3377.01	117	73.984	394	4220.1	E6_6	E6	0.14237	B4	2
E6_6_14	TE	batch1	NA	NA	2702877	26787	164	1039	484	662.925	23	1529.77	145	2615.01	101	61.997	321	2494.07	E6_6	E6	0.128541	B4	2
E6_6_16	TE	batch1	NA	NA	2159143	28269	155	1025	515	669.545	22	2162.71	110	690.008	107	94.998	347	3809.01	E6_6	E6	0.191654	B4	2
E6_6_49	TE	batch1	NA	NA	2210092	29489	143	987	488	701.309	23	2089.77	130	2553.01	84	139.984	300	4164.07	E6_6	E6	0.106289	B4	2
E6_6_50	TE	batch1	NA	NA	2237013	33397	189	2047	596	811.408	22	2470.76	150	4447.02	121	168.046	358	4570.06	E6_6	E6	0.12634	B4	2
E6_6_51	TE	batch1	NA	NA	2042432	32930	170	1785	510	783.378	23	2212.74	152	4636	68	126.984	339	2908.05	E6_6	E6	0.117253	B4	2
E6_6_52	TE	batch1	NA	NA	1916141	37765	208	2385	717	1196.7	23	2805.75	176	5047.01	96	217.028	415	4798.03	E6_6	E6	0.151752	B4	2
E6_6_53	TE	batch1	NA	NA	1572618	30141	207	2158	499	844.38	22	1984.75	141	3970.01	105	118.002	333	3792.07	E6_6	E6	0.154228	B4	2
E6_6_54	TE	batch1	NA	NA	2709763	53860	223	3290	914	1779.66	24	3697.75	186	8819.02	136	278.968	400	5989	E6_6	E6	0.128465	B4	2
E5_4_4	TE	batch1	NA	NA	4021596	19760	169	930.994	1187	1762.59	24	998.905	143	1867.01	66	83.997	345	2566.09	E5_4	E5	0.157009	B1	1
E5_4_5	TE	batch1	NA	NA	2753129	59674	242	2657	2040	5275	24	4229.19	182	5892.01	138	223.958	417	6109.09	E5_4	E5	0.126503	B1	1
E6_8_9	TE	batch1	NA	NA	2688919	79506	229	2497.01	1104	12057.6	24	5530.75	251	6903.01	205	946.933	463	7636.03	E6_8	E6	0.103851	B2	2
E6_8_10	unclassified	batch1	NA	NA	3597956	61121	207	1903.99	784	2244.81	23	3954.69	237	7417.01	141	344.008	411	3634.02	E6_8	E6	0.116764	B2	2
E6_8_11	TE	batch1	NA	NA	3164080	58412	240	2923	1081	2199.6	23	5749.64	180	6784.02	125	319.951	427	5849.21	E6_8	E6	0.108683	B2	2
E6_8_12	TE	batch1	NA	NA	2858328	44783	199	2031.01	816	1504.53	22	3994.79	144	1361.02	126	278.002	412	4756.12	E6_8	E6	0.106071	B2	2
E6_8_13	TE	batch1	NA	NA	2453655	46373	224	2243.99	923	2105.08	22	3177.65	148	4231.01	134	207.995	423	5347.08	E6_8	E6	0.149273	B2	2
E6_8_14	TE	batch1	NA	NA	2551858	40305	127	672.998	489	5189.15	24	1945.88	115	956.016	89	99.986	374	3561.11	E6_8	E6	0.104509	B2	2
E6_8_15	TE	batch1	NA	NA	2506945	57070	235	3190	1272	2626.12	23	4451.61	191	7832.02	134	362.971	431	6747.13	E6_8	E6	0.147054	B2	2
E4_6_9	Morula	batch1	NA	NA	2722212	86652	248	1874.99	3035	12434.3	23	3930.66	222	4889.01	266	401.946	495	15991.5	E4_6	E4	0.159032	8-C	1
E4_6_10	Morula	batch1	NA	NA	2765929	62925	140	575.003	3359	13743.6	24	2255.96	97	324.002	106	106.998	419	6034.09	E4_6	E4	0.17301	8-C	1
E4_6_12	Morula	batch1	NA	NA	2157775	73741	280	2262.01	2982	10634	24	3635.05	218	5901.02	174	305.078	481	11537.5	E4_6	E4	0.164925	8-C	1
E4_6_13	Morula	batch1	NA	NA	2677830	55639	216	1514	2802	9081.64	22	3733.95	181	3454.02	158	269.97	445	7778.32	E4_6	E4	0.169944	8-C	1
E4_6_14	Morula	batch1	NA	NA	2406593	61714	247	1969	2970	10891.4	23	3022.81	196	4332.02	119	240.027	429	8348.19	E4_6	E4	0.157977	8-C	1
E5_2_17	TE	batch1	NA	NA	2616260	46721	191	1854	1253	2864.19	22	3324.67	204	5053.01	122	337.983	401	5780.16	E5_2	E5	0.166357	B2	2
E5_2_18	EB	batch1	NA	NA	2838829	35081	202	1733	1300	2268.31	22	2670.72	143	2142.01	48	99.998	372	4529.15	E5_2	E5	0.125965	B2	2
E5_2_20	TE	batch1	NA	NA	2291458	27008	138	932	897	1347.32	22	1549.79	129	1523.01	143	63.975	324	3239.09	E5_2	E5	0.200674	B2	2
E5_2_21	TE	batch1	NA	NA	2307851	54480	226	2322	1403	3558.6	22	3383.68	178	5953.01	113	206.989	433	7570.1	E5_2	E5	0.190214	B2	2
E5_2_22	TE	batch1	NA	NA	2324843	49596	171	1375.99	1060	2304.88	22	2632.8	219	8362.01	105	262.011	379	2895	E5_2	E5	0.174638	B2	2
E5_2_24	EB	batch1	NA	NA	2669689	55588	250	2674.99	1621	3612.37	22	2864.77	151	6486.01	109	190.011	397	8771.03	E5_2	E5	0.183965	B2	2
E6_9_41	TE	batch1	NA	NA	3525898	71515	280	5861	1274	2855.56	22	5416.71	211	8245.03	149	423.964	400	7433.11	E6_9	E6	0.113086	B3	2
E5_7_17	TE	batch1	NA	NA	2247954	44702	240	3325.99	850	1552.12	23	3449.61	146	3925.01	162	246.993	438	11341.1	E5_7	E5	0.131424	B5	1
E6_9_42	TE	batch1	NA	NA	2624112	44918	184	1599	657	1121.69	23	2917.62	170	5900.02	135	159.978	372	4087.07	E6_9	E6	0.157081	B3	2
E5_7_18	TE	batch1	NA	NA	2321550	29057	187	1723.01	515	843.162	23	2641.61	82	260.999	90	89.981	349	2707.06	E5_7	E5	0.0714792	B5	1
E6_9_43	TE	batch1	NA	NA	2633769	35174	178	1551	569	1000.85	22	2995.79	136	1030.01	85	182.004	336	3116.05	E6_9	E6	0.137442	B3	2
E5_7_19	TE	batch1	NA	NA	2330769	46796	231	3706	1167	2086.74	22	3736.66	150	2997.01	91	258.975	419	6994.08	E5_7	E5	0.179597	B5	1
E6_9_44	TE	batch1	NA	NA	3175849	61270	236	4039.01	1102	1807.73	23	4368.58	191	9465.01	135	323	416	7407.06	E6_9	E6	0.112919	B3	2
E5_7_20	TE	batch1	NA	NA	3142832	31273	174	1398	707	1089.88	22	1748.73	139	1525.01	132	160.994	311	1778.07	E5_7	E5	0.187347	B5	1
E6_9_45	ICM	batch1	NA	NA	2649859	60758	281	3255.99	1362	3168.86	23	5013.67	221	6249.02	140	435.956	436	8222.16	E6_9	E6	0.133969	B3	2
E5_7_21	TE	batch1	NA	NA	2355686	75213	253	3410	1439	3849.55	22	6436.06	321	12248	197	1056.01	454	9759.1	E5_7	E5	0.139954	B5	1
E6_9_46	ICM	batch1	NA	NA	2368794	48968	256	2648	1114	2532.93	23	3796.77	238	5785.01	111	337.981	410	4762.22	E6_9	E6	0.150812	B3	2
E5_7_22	TE	batch1	NA	NA	3086918	65497	282	3815	1541	3487.91	22	4883.76	199	5782.02	136	415.992	432	7616.08	E5_7	E5	0.176892	B5	1
E6_9_47	TE	batch1	NA	NA	2587233	26163	192	1835	867	1237.99	22	2122.81	107	510	47	64	359	4031.02	E6_9	E6	0.0763817	B3	2
E5_7_23	TE	batch1	NA	NA	2637167	66399	265	4135	1617	3980.27	24	4267.75	229	10231	177	427.953	458	8955.07	E5_7	E5	0.129894	B5	1
E5_7_24	TE	batch1	NA	NA	2768956	61205	234	2314	1083	5066.46	22	3432.75	196	7015.03	125	355.041	426	5753.06	E5_7	E5	0.156824	B5	1
E4_9_1	unclassified	batch1	NA	NA	2865036	84848	318	3482	2434	10821.2	25	3997.78	178	1527.02	195	448.024	478	16040.4	E4_9	E4	0.103262	B1	1
E4_9_2	unclassified	batch1	NA	NA	2827789	85451	292	2798	2152	8856.31	25	3769.91	238	10725	223	417.925	480	14211.3	E4_9	E4	0.0639342	B1	1
E4_9_3	Morula	batch1	NA	NA	2487658	124842	299	3342	3921	23785.9	26	6754.96	173	2969.02	194	433.037	477	23935.3	E4_9	E4	0.107484	B1	1
E4_9_4	unclassified	batch1	NA	NA	2599016	92800	301	4261	1807	8068.8	28	6641.69	230	12841	182	447.929	472	12984.4	E4_9	E4	0.0765409	B1	1
E4_9_5	unclassified	batch1	NA	NA	2870525	232449	389	9454	2096	27277.4	27	20674.2	132	875.004	268	936.938	488	16585.4	E4_9	E4	0.0220908	B1	1
E4_9_6	Morula	batch1	NA	NA	2579122	105818	332	5086	2210	8369.08	26	8024.42	280	26911	206	312.067	487	14270.5	E4_9	E4	0.0557277	B1	1
E4_9_9	unclassified	batch1	NA	NA	2282942	80794	304	4449.01	1760	6434.52	26	5246.69	219	9165.99	211	393.868	511	17349.2	E4_9	E4	0.0544293	B1	1
E4_9_10	unclassified	batch1	NA	NA	2687102	139676	390	7878	2276	12130.8	27	12143	265	20238	238	543.918	503	17441.3	E4_9	E4	0.0650138	B1	1
E4_9_11	Morula	batch1	NA	NA	2505493	181983	386	10482	3049	15612	25	21075.8	279	32942	227	715.86	490	21727.1	E4_9	E4	0.0834746	B1	1
E4_9_12	Morula	batch1	NA	NA	1854637	79631	294	4710	1909	6745.87	24	7160.84	235	15528	167	229.986	441	8627.18	E4_9	E4	0.0752799	B1	1
E4_9_13	unclassified	batch1	NA	NA	2055440	72247	243	1891	2403	9593.94	24	3308.8	125	1596	114	210.023	455	13509.2	E4_9	E4	0.0839091	B1	1
E4_9_14	Morula	batch1	NA	NA	2471250	113472	300	4478	1833	8613.52	26	7903.74	239	18345	191	404.05	470	15960.2	E4_9	E4	0.0605784	B1	1
