# Supplementary material for: An atlas of small non-coding RNAs in human preimplantation development
Source: Nat Commun. 2024 Oct 5;15:8634. doi: 10.1038/s41467-024-52943-w (PMC11452719; doi:10.1038/s41467-024-52943-w)
Supplement: Supplementary file 5 — Supplementary Data 2 [file 41467_2024_52943_MOESM5_ESM.xls]

## Sheet:  temp.bigL.cluster.miRNA.mk.tsv
chr	start	end	strand	mature_miRNA	p_val	avg_log2FC	pct.1	pct.2	p_val_adj	cluster	ave_exp	conservation	miRNA_family
chr14	100883034	100883056	+	hsa-miR-127-3p	5.5646e-26	0.830666	0.745	0.201	5.65363e-23	ICM	1.08419	not primate-specific	mir-127:MIPF0000080
chr14	100884749	100884771	+	hsa-miR-136-3p	1.24003e-36	0.592356	0.491	0.05	1.25987e-33	ICM	0.578745	not primate-specific	mir-136:MIPF0000099
chr10	102436556	102436578	+	hsa-miR-146b-3p	4.34438e-11	0.373841	0.382	0.103	4.41389e-08	ICM	0.378586	not primate-specific	mir-146:MIPF0000103
chr10	102436519	102436542	+	hsa-miR-146b-5p	1.5113e-22	1.97305	1	0.679	1.53548e-19	ICM	12.9753	not primate-specific	mir-146:MIPF0000103
chr14	101059804	101059826	+	hsa-miR-154-3p	8.72096e-41	0.266499	0.382	0.023	8.86049e-38	ICM	0.216659	not primate-specific	mir-154:MIPF0000018
chr17	59841272	59841294	+	hsa-miR-21-5p	4.99972e-08	1.28239	0.964	0.906	5.07971e-05	ICM	22.112	not primate-specific	mir-21:MIPF0000060
chr14	101023831	101023853	+	hsa-miR-299-3p	6.2876e-33	0.302487	0.364	0.027	6.3882e-30	ICM	0.25237	not primate-specific	mir-299:MIPF0000186
chr14	101023799	101023821	+	hsa-miR-299-5p	5.92985e-34	0.338508	0.345	0.024	6.02473e-31	ICM	0.276523	not primate-specific	mir-299:MIPF0000186
chr4	112648223	112648246	-	hsa-miR-302a-5p	8.71938e-11	1.10175	1	0.953	8.85889e-08	ICM	49.7649	not primate-specific	mir-302:MIPF0000071
chr4	112648525	112648547	-	hsa-miR-302b-5p	9.44873e-10	0.974792	0.982	0.795	9.59991e-07	ICM	7.95692	not primate-specific	mir-302:MIPF0000071
chr4	112647876	112647898	-	hsa-miR-367-3p	3.9188e-07	1.11221	0.964	0.925	0.000398151	ICM	35.0181	not primate-specific	mir-367:MIPF0000162
chr14	101065640	101065661	+	hsa-miR-369-3p	8.05311e-30	0.28569	0.455	0.055	8.18196e-27	ICM	0.247468	not primate-specific	mir-154:MIPF0000018
chr14	100911185	100911207	+	hsa-miR-370-3p	6.65329e-39	0.327071	0.309	0.014	6.75975e-36	ICM	0.261729	not primate-specific	mir-370:MIPF0000167
chr14	101040117	101040138	+	hsa-miR-376a-3p	3.53989e-46	0.996978	0.727	0.105	3.59653e-43	ICM	1.10986	not primate-specific	mir-368:MIPF0000091
chr14	101040117	101040138	+	hsa-miR-376a-3p	3.53989e-46	0.996978	0.727	0.105	3.59653e-43	ICM	1.10986	not primate-specific	mir-368:MIPF0000091
chr14	101040824	101040845	+	hsa-miR-376a-3p	3.53989e-46	0.996978	0.727	0.105	3.59653e-43	ICM	1.10986	not primate-specific	mir-368:MIPF0000091
chr14	101040824	101040845	+	hsa-miR-376a-3p	3.53989e-46	0.996978	0.727	0.105	3.59653e-43	ICM	1.10986	not primate-specific	mir-368:MIPF0000091
chr14	101039731	101039752	+	hsa-miR-376c-3p	3.17968e-40	1.08961	0.782	0.141	3.23055e-37	ICM	1.30919	not primate-specific	mir-368:MIPF0000091
chr14	101045967	101045989	+	hsa-miR-381-3p	2.11719e-55	1.55183	0.855	0.131	2.15107e-52	ICM	2.13463	not primate-specific	mir-154:MIPF0000018
chr14	101065345	101065367	+	hsa-miR-409-3p	4.66875e-40	0.261663	0.436	0.033	4.74345e-37	ICM	0.215521	not primate-specific	mir-154:MIPF0000018
chr14	101023339	101023360	+	hsa-miR-411-5p	2.58346e-44	0.301989	0.436	0.028	2.6248e-41	ICM	0.242837	not primate-specific	mir-379:MIPF0000126
chr14	101055463	101055485	+	hsa-miR-485-3p	1.31462e-58	0.52572	0.545	0.033	1.33565e-55	ICM	0.455771	not primate-specific	mir-485:MIPF0000201
chr11	79402076	79402099	-	hsa-miR-708-5p	5.27065e-18	0.285012	0.291	0.036	5.35498e-15	ICM	0.241743	not primate-specific	mir-708:MIPF0000397
chr10	63373011	63373033	-	hsa-miR-1296-5p	5.62764e-09	0.253763	0.625	0.448	5.71768e-06	prelineage	1.15792	not primate-specific	mir-1296:MIPF0000649
chr11	93733690	93733712	-	hsa-miR-1304-3p	2.51736e-11	0.258447	0.516	0.313	2.55764e-08	prelineage	0.756263	uncertain	mir-1304:MIPF0001064
chr17	2049928	2049950	-	hsa-miR-132-3p	2.29364e-10	0.280643	0.617	0.419	2.33034e-07	prelineage	1.03023	not primate-specific	mir-132:MIPF0000065
chr5	160485371	160485393	+	hsa-miR-146a-5p	2.50346e-21	0.440128	0.639	0.351	2.54352e-18	prelineage	1.49634	not primate-specific	mir-146:MIPF0000103
chr7	25949921	25949943	-	hsa-miR-148a-3p	6.99274e-10	0.290925	0.964	0.899	7.10462e-07	prelineage	6.7785	not primate-specific	mir-148:MIPF0000056
chr7	25949959	25949981	-	hsa-miR-148a-5p	1.37072e-08	0.320504	0.365	0.205	1.39265e-05	prelineage	0.690553	not primate-specific	mir-148:MIPF0000056
chr3	160404796	160404818	+	hsa-miR-16-2-3p	2.33299e-19	0.568057	0.744	0.557	2.37032e-16	prelineage	2.07766	not primate-specific	mir-15:MIPF0000006
chr13	50049026	50049048	-	hsa-miR-16-5p	6.11942e-11	0.523371	1	1	6.21733e-08	prelineage	26.1108	not primate-specific	mir-15:MIPF0000006
chr13	50049026	50049048	-	hsa-miR-16-5p	6.11942e-11	0.523371	1	1	6.21733e-08	prelineage	26.1108	not primate-specific	mir-15:MIPF0000006
chr3	160404753	160404775	+	hsa-miR-16-5p	6.11942e-11	0.523371	1	1	6.21733e-08	prelineage	26.1108	not primate-specific	mir-15:MIPF0000006
chr3	160404753	160404775	+	hsa-miR-16-5p	6.11942e-11	0.523371	1	1	6.21733e-08	prelineage	26.1108	not primate-specific	mir-15:MIPF0000006
chr7	129770446	129770470	-	hsa-miR-182-5p	1.042e-33	0.989153	0.978	0.939	1.05867e-30	prelineage	22.8074	not primate-specific	mir-182:MIPF0000116
chr7	129774966	129774988	-	hsa-miR-183-5p	2.12457e-26	0.790112	0.924	0.819	2.15857e-23	prelineage	6.90179	not primate-specific	mir-183:MIPF0000066
chr3	49020671	49020694	-	hsa-miR-191-5p	1.57059e-11	0.365407	0.96	0.939	1.59571e-08	prelineage	11.8672	not primate-specific	mir-191:MIPF0000194
chr11	64891202	64891223	-	hsa-miR-192-5p	8.42691e-35	0.804204	0.989	0.915	8.56174e-32	prelineage	17.1118	not primate-specific	mir-192:MIPF0000063
chr1	220118205	220118227	-	hsa-miR-194-5p	5.5092e-10	0.374244	0.874	0.789	5.59734e-07	prelineage	4.46119	not primate-specific	mir-194:MIPF0000055
chr1	220118205	220118227	-	hsa-miR-194-5p	5.5092e-10	0.374244	0.874	0.789	5.59734e-07	prelineage	4.46119	not primate-specific	mir-194:MIPF0000055
chr11	64891403	64891425	-	hsa-miR-194-5p	5.5092e-10	0.374244	0.874	0.789	5.59734e-07	prelineage	4.46119	not primate-specific	mir-194:MIPF0000055
chr11	64891403	64891425	-	hsa-miR-194-5p	5.5092e-10	0.374244	0.874	0.789	5.59734e-07	prelineage	4.46119	not primate-specific	mir-194:MIPF0000055
chr17	7017666	7017687	-	hsa-miR-195-5p	7.66219e-29	0.700327	0.74	0.478	7.78478e-26	prelineage	2.91872	not primate-specific	mir-15:MIPF0000006
chr9	70810030	70810052	-	hsa-miR-204-5p	5.43335e-33	0.260728	0.451	0.126	5.52029e-30	prelineage	0.51071	not primate-specific	mir-204:MIPF0000042
chr10	114174150	114174172	-	hsa-miR-2110	4.13495e-36	0.606466	0.69	0.317	4.20111e-33	prelineage	1.51631	uncertain	mir-2110:MIPF0001399
chr7	100093570	100093592	-	hsa-miR-25-3p	8.21274e-14	0.594218	0.928	0.931	8.34414e-11	prelineage	17.7833	not primate-specific	mir-25:MIPF0000013
chr7	100093609	100093630	-	hsa-miR-25-5p	2.79707e-17	0.570152	0.722	0.513	2.84182e-14	prelineage	2.24652	not primate-specific	mir-25:MIPF0000013
chr1	207802449	207802472	-	hsa-miR-29b-3p	1.44727e-20	0.351732	0.52	0.242	1.47042e-17	prelineage	0.848844	not primate-specific	mir-29:MIPF0000009
chr1	207802449	207802472	-	hsa-miR-29b-3p	1.44727e-20	0.351732	0.52	0.242	1.47042e-17	prelineage	0.848844	not primate-specific	mir-29:MIPF0000009
chr7	130877466	130877489	-	hsa-miR-29b-3p	1.44727e-20	0.351732	0.52	0.242	1.47042e-17	prelineage	0.848844	not primate-specific	mir-29:MIPF0000009
chr7	130877466	130877489	-	hsa-miR-29b-3p	1.44727e-20	0.351732	0.52	0.242	1.47042e-17	prelineage	0.848844	not primate-specific	mir-29:MIPF0000009
chr4	112648044	112648066	-	hsa-miR-302d-5p	4.26844e-20	0.821602	0.776	0.581	4.33673e-17	prelineage	3.72187	not primate-specific	mir-302:MIPF0000071
chr1	40754412	40754434	+	hsa-miR-30e-3p	8.04872e-12	0.252654	0.722	0.527	8.1775e-09	prelineage	1.09819	not primate-specific	mir-30:MIPF0000005
chr7	130496161	130496183	+	hsa-miR-335-3p	6.59731e-07	0.314441	0.783	0.622	0.000670287	prelineage	1.86759	not primate-specific	mir-335:MIPF0000196
chr7	130496125	130496148	+	hsa-miR-335-5p	2.49069e-11	0.262472	0.606	0.389	2.53055e-08	prelineage	0.936128	not primate-specific	mir-335:MIPF0000196
chr5	180015360	180015382	-	hsa-miR-340-5p	2.61701e-19	0.257062	0.495	0.235	2.65888e-16	prelineage	0.498026	not primate-specific	mir-340:MIPF0000191
chr4	112647914	112647936	-	hsa-miR-367-5p	2.46906e-08	0.339633	0.191	0.077	2.50857e-05	prelineage	0.595495	not primate-specific	mir-367:MIPF0000162
chr19	53787894	53787917	+	hsa-miR-372-5p	4.98412e-09	0.352195	0.895	0.832	5.06387e-06	prelineage	5.55661	primate-specific	mir-290:MIPF0000068
chr5	149732866	149732888	+	hsa-miR-378a-3p	6.37599e-09	0.571094	0.996	0.998	6.47801e-06	prelineage	163.111	uncertain	mir-378:MIPF0000168
chr17	59137786	59137809	-	hsa-miR-454-3p	3.03765e-07	0.264321	0.69	0.562	0.000308625	prelineage	1.30051	not primate-specific	mir-454:MIPF0000174
chrX	50008481	50008503	+	hsa-miR-500a-3p	9.27204e-14	0.256118	0.639	0.402	9.42039e-11	prelineage	0.578614	not primate-specific	mir-500:MIPF0000139
chrX	50014648	50014670	+	hsa-miR-502-3p	2.52965e-17	0.330777	0.693	0.446	2.57012e-14	prelineage	0.971546	not primate-specific	mir-500:MIPF0000139
chrX	147236944	147236967	-	hsa-miR-508-3p	5.2205e-24	0.333793	0.48	0.194	5.30403e-21	prelineage	0.967603	primate-specific	mir-506:MIPF0000130
chrX	147259695	147259717	-	hsa-miR-509-3-5p	2.83588e-37	0.544699	0.523	0.171	2.88125e-34	prelineage	1.07081	not primate-specific	mir-506:MIPF0000130
chrX	147258774	147258796	-	hsa-miR-509-3p	2.98569e-30	0.626846	0.585	0.251	3.03346e-27	prelineage	2.14015	not primate-specific	mir-506:MIPF0000130
chrX	147258774	147258796	-	hsa-miR-509-3p	2.98569e-30	0.626846	0.585	0.251	3.03346e-27	prelineage	2.14015	not primate-specific	mir-506:MIPF0000130
chrX	147258774	147258796	-	hsa-miR-509-3p	2.98569e-30	0.626846	0.585	0.251	3.03346e-27	prelineage	2.14015	not primate-specific	mir-506:MIPF0000130
chrX	147259661	147259683	-	hsa-miR-509-3p	2.98569e-30	0.626846	0.585	0.251	3.03346e-27	prelineage	2.14015	not primate-specific	mir-506:MIPF0000130
chrX	147259661	147259683	-	hsa-miR-509-3p	2.98569e-30	0.626846	0.585	0.251	3.03346e-27	prelineage	2.14015	not primate-specific	mir-506:MIPF0000130
chrX	147259661	147259683	-	hsa-miR-509-3p	2.98569e-30	0.626846	0.585	0.251	3.03346e-27	prelineage	2.14015	not primate-specific	mir-506:MIPF0000130
chrX	147260549	147260571	-	hsa-miR-509-3p	2.98569e-30	0.626846	0.585	0.251	3.03346e-27	prelineage	2.14015	not primate-specific	mir-506:MIPF0000130
chrX	147260549	147260571	-	hsa-miR-509-3p	2.98569e-30	0.626846	0.585	0.251	3.03346e-27	prelineage	2.14015	not primate-specific	mir-506:MIPF0000130
chrX	147260549	147260571	-	hsa-miR-509-3p	2.98569e-30	0.626846	0.585	0.251	3.03346e-27	prelineage	2.14015	not primate-specific	mir-506:MIPF0000130
chrX	147213537	147213555	-	hsa-miR-513a-5p	1.16443e-27	0.415181	0.52	0.214	1.18306e-24	prelineage	1.4153	primate-specific	mir-506:MIPF0000130
chrX	147213537	147213555	-	hsa-miR-513a-5p	1.16443e-27	0.415181	0.52	0.214	1.18306e-24	prelineage	1.4153	primate-specific	mir-506:MIPF0000130
chrX	147225899	147225917	-	hsa-miR-513a-5p	1.16443e-27	0.415181	0.52	0.214	1.18306e-24	prelineage	1.4153	primate-specific	mir-506:MIPF0000130
chrX	147225899	147225917	-	hsa-miR-513a-5p	1.16443e-27	0.415181	0.52	0.214	1.18306e-24	prelineage	1.4153	primate-specific	mir-506:MIPF0000130
chrX	147279265	147279286	-	hsa-miR-514a-3p	1.71764e-31	0.509568	0.538	0.206	1.74512e-28	prelineage	0.990768	uncertain	mir-506:MIPF0000130
chrX	147279265	147279286	-	hsa-miR-514a-3p	1.71764e-31	0.509568	0.538	0.206	1.74512e-28	prelineage	0.990768	uncertain	mir-506:MIPF0000130
chrX	147279265	147279286	-	hsa-miR-514a-3p	1.71764e-31	0.509568	0.538	0.206	1.74512e-28	prelineage	0.990768	uncertain	mir-506:MIPF0000130
chrX	147281956	147281977	-	hsa-miR-514a-3p	1.71764e-31	0.509568	0.538	0.206	1.74512e-28	prelineage	0.990768	uncertain	mir-506:MIPF0000130
chrX	147281956	147281977	-	hsa-miR-514a-3p	1.71764e-31	0.509568	0.538	0.206	1.74512e-28	prelineage	0.990768	uncertain	mir-506:MIPF0000130
chrX	147281956	147281977	-	hsa-miR-514a-3p	1.71764e-31	0.509568	0.538	0.206	1.74512e-28	prelineage	0.990768	uncertain	mir-506:MIPF0000130
chrX	147284654	147284675	-	hsa-miR-514a-3p	1.71764e-31	0.509568	0.538	0.206	1.74512e-28	prelineage	0.990768	uncertain	mir-506:MIPF0000130
chrX	147284654	147284675	-	hsa-miR-514a-3p	1.71764e-31	0.509568	0.538	0.206	1.74512e-28	prelineage	0.990768	uncertain	mir-506:MIPF0000130
chrX	147284654	147284675	-	hsa-miR-514a-3p	1.71764e-31	0.509568	0.538	0.206	1.74512e-28	prelineage	0.990768	uncertain	mir-506:MIPF0000130
chr6	6169342	6169366	+	hsa-miR-5683	3.42554e-21	0.259859	0.484	0.207	3.48035e-18	prelineage	0.916014	uncertain	NA
chr5	169263615	169263634	-	hsa-miR-585-3p	4.8316e-29	0.282208	0.451	0.149	4.90891e-26	prelineage	0.487505	uncertain	NA
chr7	5495872	5495894	-	hsa-miR-589-5p	7.12291e-35	0.660169	0.635	0.285	7.23687e-32	prelineage	1.76356	primate-specific	mir-589:MIPF0000496
chr15	55372953	55372974	-	hsa-miR-628-3p	1.33357e-33	0.512293	0.56	0.218	1.35491e-30	prelineage	0.644032	not primate-specific	mir-628:MIPF0000529
chrX	110055388	110055409	+	hsa-miR-652-3p	2.47372e-09	0.364866	0.863	0.763	2.5133e-06	prelineage	3.1593	not primate-specific	mir-652:MIPF0000333
chr9	83969770	83969792	-	hsa-miR-7-1-3p	4.91291e-18	0.262547	0.43	0.19	4.99152e-15	prelineage	0.52153	not primate-specific	mir-7:MIPF0000022
chr15	88611855	88611879	+	hsa-miR-7-5p	1.59333e-34	1.03831	0.968	0.874	1.61882e-31	prelineage	37.9704	not primate-specific	mir-7:MIPF0000022
chr15	88611855	88611879	+	hsa-miR-7-5p	1.59333e-34	1.03831	0.968	0.874	1.61882e-31	prelineage	37.9704	not primate-specific	mir-7:MIPF0000022
chr15	88611855	88611879	+	hsa-miR-7-5p	1.59333e-34	1.03831	0.968	0.874	1.61882e-31	prelineage	37.9704	not primate-specific	mir-7:MIPF0000022
chr19	4770699	4770723	+	hsa-miR-7-5p	1.59333e-34	1.03831	0.968	0.874	1.61882e-31	prelineage	37.9704	not primate-specific	mir-7:MIPF0000022
chr19	4770699	4770723	+	hsa-miR-7-5p	1.59333e-34	1.03831	0.968	0.874	1.61882e-31	prelineage	37.9704	not primate-specific	mir-7:MIPF0000022
chr19	4770699	4770723	+	hsa-miR-7-5p	1.59333e-34	1.03831	0.968	0.874	1.61882e-31	prelineage	37.9704	not primate-specific	mir-7:MIPF0000022
chr9	83969810	83969834	-	hsa-miR-7-5p	1.59333e-34	1.03831	0.968	0.874	1.61882e-31	prelineage	37.9704	not primate-specific	mir-7:MIPF0000022
chr9	83969810	83969834	-	hsa-miR-7-5p	1.59333e-34	1.03831	0.968	0.874	1.61882e-31	prelineage	37.9704	not primate-specific	mir-7:MIPF0000022
chr9	83969810	83969834	-	hsa-miR-7-5p	1.59333e-34	1.03831	0.968	0.874	1.61882e-31	prelineage	37.9704	not primate-specific	mir-7:MIPF0000022
chrX	146027840	146027862	-	hsa-miR-891a-5p	2.54944e-45	0.836353	0.617	0.212	2.59023e-42	prelineage	1.89228	primate-specific	mir-891:MIPF0000420
chr1	155195236	155195258	+	hsa-miR-92b-3p	7.09916e-27	0.602892	0.715	0.458	7.21275e-24	prelineage	1.7546	not primate-specific	mir-25:MIPF0000013
chr20	63919494	63919517	+	hsa-miR-941	6.1947e-18	0.554112	0.628	0.387	6.29381e-15	prelineage	2.43944	uncertain	mir-941:MIPF0000387
chr20	63919494	63919517	+	hsa-miR-941	6.1947e-18	0.554112	0.628	0.387	6.29381e-15	prelineage	2.43944	uncertain	mir-941:MIPF0000387
chr20	63919494	63919517	+	hsa-miR-941	6.1947e-18	0.554112	0.628	0.387	6.29381e-15	prelineage	2.43944	uncertain	mir-941:MIPF0000387
chr20	63919494	63919517	+	hsa-miR-941	6.1947e-18	0.554112	0.628	0.387	6.29381e-15	prelineage	2.43944	uncertain	mir-941:MIPF0000387
chr20	63919494	63919517	+	hsa-miR-941	6.1947e-18	0.554112	0.628	0.387	6.29381e-15	prelineage	2.43944	uncertain	mir-941:MIPF0000387
chr20	63919550	63919573	+	hsa-miR-941	6.1947e-18	0.554112	0.628	0.387	6.29381e-15	prelineage	2.43944	uncertain	mir-941:MIPF0000387
chr20	63919550	63919573	+	hsa-miR-941	6.1947e-18	0.554112	0.628	0.387	6.29381e-15	prelineage	2.43944	uncertain	mir-941:MIPF0000387
chr20	63919550	63919573	+	hsa-miR-941	6.1947e-18	0.554112	0.628	0.387	6.29381e-15	prelineage	2.43944	uncertain	mir-941:MIPF0000387
chr20	63919550	63919573	+	hsa-miR-941	6.1947e-18	0.554112	0.628	0.387	6.29381e-15	prelineage	2.43944	uncertain	mir-941:MIPF0000387
chr20	63919550	63919573	+	hsa-miR-941	6.1947e-18	0.554112	0.628	0.387	6.29381e-15	prelineage	2.43944	uncertain	mir-941:MIPF0000387
chr20	63919606	63919629	+	hsa-miR-941	6.1947e-18	0.554112	0.628	0.387	6.29381e-15	prelineage	2.43944	uncertain	mir-941:MIPF0000387
chr20	63919606	63919629	+	hsa-miR-941	6.1947e-18	0.554112	0.628	0.387	6.29381e-15	prelineage	2.43944	uncertain	mir-941:MIPF0000387
chr20	63919606	63919629	+	hsa-miR-941	6.1947e-18	0.554112	0.628	0.387	6.29381e-15	prelineage	2.43944	uncertain	mir-941:MIPF0000387
chr20	63919606	63919629	+	hsa-miR-941	6.1947e-18	0.554112	0.628	0.387	6.29381e-15	prelineage	2.43944	uncertain	mir-941:MIPF0000387
chr20	63919606	63919629	+	hsa-miR-941	6.1947e-18	0.554112	0.628	0.387	6.29381e-15	prelineage	2.43944	uncertain	mir-941:MIPF0000387
chr20	63919801	63919824	+	hsa-miR-941	6.1947e-18	0.554112	0.628	0.387	6.29381e-15	prelineage	2.43944	uncertain	mir-941:MIPF0000387
chr20	63919801	63919824	+	hsa-miR-941	6.1947e-18	0.554112	0.628	0.387	6.29381e-15	prelineage	2.43944	uncertain	mir-941:MIPF0000387
chr20	63919801	63919824	+	hsa-miR-941	6.1947e-18	0.554112	0.628	0.387	6.29381e-15	prelineage	2.43944	uncertain	mir-941:MIPF0000387
chr20	63919801	63919824	+	hsa-miR-941	6.1947e-18	0.554112	0.628	0.387	6.29381e-15	prelineage	2.43944	uncertain	mir-941:MIPF0000387
chr20	63919801	63919824	+	hsa-miR-941	6.1947e-18	0.554112	0.628	0.387	6.29381e-15	prelineage	2.43944	uncertain	mir-941:MIPF0000387
chr20	63919913	63919936	+	hsa-miR-941	6.1947e-18	0.554112	0.628	0.387	6.29381e-15	prelineage	2.43944	uncertain	mir-941:MIPF0000387
chr20	63919913	63919936	+	hsa-miR-941	6.1947e-18	0.554112	0.628	0.387	6.29381e-15	prelineage	2.43944	uncertain	mir-941:MIPF0000387
chr20	63919913	63919936	+	hsa-miR-941	6.1947e-18	0.554112	0.628	0.387	6.29381e-15	prelineage	2.43944	uncertain	mir-941:MIPF0000387
chr20	63919913	63919936	+	hsa-miR-941	6.1947e-18	0.554112	0.628	0.387	6.29381e-15	prelineage	2.43944	uncertain	mir-941:MIPF0000387
chr20	63919913	63919936	+	hsa-miR-941	6.1947e-18	0.554112	0.628	0.387	6.29381e-15	prelineage	2.43944	uncertain	mir-941:MIPF0000387
chr7	129774738	129774761	-	hsa-miR-96-5p	7.8354e-11	0.340585	0.664	0.485	7.96077e-08	prelineage	1.15038	not primate-specific	mir-96:MIPF0000072
chr20	3917540	3917563	+	hsa-miR-103a-3p	6.58533e-41	1.0932	0.872	0.807	6.69069e-38	TE	5.98361	not primate-specific	mir-103:MIPF0000024
chr20	3917540	3917563	+	hsa-miR-103a-3p	6.58533e-41	1.0932	0.872	0.807	6.69069e-38	TE	5.98361	not primate-specific	mir-103:MIPF0000024
chr5	168560903	168560926	-	hsa-miR-103a-3p	6.58533e-41	1.0932	0.872	0.807	6.69069e-38	TE	5.98361	not primate-specific	mir-103:MIPF0000024
chr5	168560903	168560926	-	hsa-miR-103a-3p	6.58533e-41	1.0932	0.872	0.807	6.69069e-38	TE	5.98361	not primate-specific	mir-103:MIPF0000024
chr7	100094042	100094063	-	hsa-miR-106b-5p	4.05128e-07	0.313084	0.669	0.611	0.00041161	TE	1.27613	not primate-specific	mir-17:MIPF0000001
chr19	53688493	53688515	+	hsa-miR-1283	9.78852e-23	0.593063	0.934	0.911	9.94513e-20	TE	7.82748	primate-specific	mir-515:MIPF0000020
chr19	53758244	53758266	+	hsa-miR-1283	9.78852e-23	0.593063	0.934	0.911	9.94513e-20	TE	7.82748	primate-specific	mir-515:MIPF0000020
chr10	103394300	103394322	-	hsa-miR-1307-3p	9.45027e-09	0.477027	0.735	0.695	9.60147e-06	TE	2.12864	not primate-specific	mir-1307:MIPF0000558
chr11	57641251	57641273	+	hsa-miR-130a-3p	4.627e-28	0.505771	0.976	0.893	4.70103e-25	TE	4.54472	not primate-specific	mir-130:MIPF0000034
chr22	21653353	21653375	+	hsa-miR-130b-3p	1.62161e-16	0.395939	0.682	0.557	1.64756e-13	TE	1.15921	not primate-specific	mir-130:MIPF0000034
chr19	53671977	53671999	+	hsa-miR-1323	1.5094e-28	0.555665	1	1	1.53355e-25	TE	58.9244	primate-specific	mir-1323:MIPF0000617
chr12	6964154	6964176	+	hsa-miR-141-3p	1.04027e-13	0.391101	0.97	0.961	1.05691e-10	TE	7.53454	not primate-specific	mir-8:MIPF0000019
chr13	91350654	91350676	+	hsa-miR-17-3p	6.94689e-15	0.534675	0.632	0.493	7.05804e-12	TE	1.24726	not primate-specific	mir-17:MIPF0000001
chr13	91350617	91350640	+	hsa-miR-17-5p	7.17375e-18	0.975688	0.727	0.641	7.28853e-15	TE	2.70106	not primate-specific	mir-17:MIPF0000001
chr22	20033152	20033174	+	hsa-miR-185-5p	2.69025e-14	0.450931	0.594	0.47	2.73329e-11	TE	0.94755	not primate-specific	mir-185:MIPF0000202
chr13	91350755	91350778	+	hsa-miR-18a-5p	2.54347e-14	0.689399	0.783	0.723	2.58416e-11	TE	2.72757	not primate-specific	mir-17:MIPF0000001
chr13	91350938	91350961	+	hsa-miR-19a-3p	8.01672e-10	0.56491	0.532	0.407	8.14498e-07	TE	1.04633	not primate-specific	mir-19:MIPF0000011
chr13	91351244	91351267	+	hsa-miR-19b-3p	2.19233e-12	0.767545	0.69	0.611	2.22741e-09	TE	2.5221	not primate-specific	mir-19:MIPF0000011
chr13	91351244	91351267	+	hsa-miR-19b-3p	2.19233e-12	0.767545	0.69	0.611	2.22741e-09	TE	2.5221	not primate-specific	mir-19:MIPF0000011
chrX	134169682	134169705	-	hsa-miR-19b-3p	2.19233e-12	0.767545	0.69	0.611	2.22741e-09	TE	2.5221	not primate-specific	mir-19:MIPF0000011
chrX	134169682	134169705	-	hsa-miR-19b-3p	2.19233e-12	0.767545	0.69	0.611	2.22741e-09	TE	2.5221	not primate-specific	mir-19:MIPF0000011
chr19	13836288	13836310	-	hsa-miR-24-3p	2.28484e-17	0.633148	0.694	0.6	2.3214e-14	TE	1.67239	not primate-specific	mir-24:MIPF0000041
chr19	13836288	13836310	-	hsa-miR-24-3p	2.28484e-17	0.633148	0.694	0.6	2.3214e-14	TE	1.67239	not primate-specific	mir-24:MIPF0000041
chr9	95086063	95086085	+	hsa-miR-24-3p	2.28484e-17	0.633148	0.694	0.6	2.3214e-14	TE	1.67239	not primate-specific	mir-24:MIPF0000041
chr9	95086063	95086085	+	hsa-miR-24-3p	2.28484e-17	0.633148	0.694	0.6	2.3214e-14	TE	1.67239	not primate-specific	mir-24:MIPF0000041
chr2	218402656	218402677	+	hsa-miR-26b-5p	2.8157e-09	0.281544	0.92	0.92	2.86075e-06	TE	5.74171	not primate-specific	mir-26:MIPF0000043
chr19	13836446	13836467	-	hsa-miR-27a-3p	2.35403e-22	0.713975	0.779	0.627	2.39169e-19	TE	2.50202	not primate-specific	mir-27:MIPF0000036
chr9	95085504	95085525	+	hsa-miR-27b-3p	8.14198e-39	0.790622	0.945	0.895	8.27225e-36	TE	7.7911	not primate-specific	mir-27:MIPF0000036
chr11	111513450	111513473	+	hsa-miR-34c-5p	3.3413e-09	0.459287	0.575	0.47	3.39476e-06	TE	1.01704	not primate-specific	mir-34:MIPF0000039
chr19	53787930	53787953	+	hsa-miR-372-3p	3.57996e-24	0.537354	1	1	3.63724e-21	TE	754.083	primate-specific	mir-290:MIPF0000068
chr19	53788747	53788770	+	hsa-miR-373-3p	8.67313e-31	0.652337	1	1	8.8119e-28	TE	190.611	primate-specific	mir-373:MIPF0000500
chr16	15643300	15643322	+	hsa-miR-484	1.33972e-25	0.680158	0.851	0.75	1.36115e-22	TE	3.16928	not primate-specific	mir-484:MIPF0000219
chr19	53674229	53674252	+	hsa-miR-498-5p	5.28944e-19	0.65248	0.941	0.909	5.37407e-16	TE	10.2325	primate-specific	mir-498:MIPF0000463
chr19	53666728	53666750	+	hsa-miR-512-3p	2.33e-36	0.744562	1	0.986	2.36728e-33	TE	67.7975	primate-specific	mir-506:MIPF0000130
chr19	53669212	53669234	+	hsa-miR-512-3p	2.33e-36	0.744562	1	0.986	2.36728e-33	TE	67.7975	primate-specific	mir-506:MIPF0000130
chr19	53666691	53666714	+	hsa-miR-512-5p	6.98452e-37	0.855707	0.992	0.948	7.09627e-34	TE	18.1732	primate-specific	mir-506:MIPF0000130
chr19	53669175	53669198	+	hsa-miR-512-5p	6.98452e-37	0.855707	0.992	0.948	7.09627e-34	TE	18.1732	primate-specific	mir-506:MIPF0000130
chr19	53679052	53679074	+	hsa-miR-515-3p	4.48522e-15	0.580582	0.796	0.718	4.55699e-12	TE	2.76954	uncertain	mir-515:MIPF0000020
chr19	53679052	53679074	+	hsa-miR-515-3p	4.48522e-15	0.580582	0.796	0.718	4.55699e-12	TE	2.76954	uncertain	mir-515:MIPF0000020
chr19	53685058	53685080	+	hsa-miR-515-3p	4.48522e-15	0.580582	0.796	0.718	4.55699e-12	TE	2.76954	uncertain	mir-515:MIPF0000020
chr19	53685058	53685080	+	hsa-miR-515-3p	4.48522e-15	0.580582	0.796	0.718	4.55699e-12	TE	2.76954	uncertain	mir-515:MIPF0000020
chr19	53679015	53679039	+	hsa-miR-515-5p	5.08504e-18	0.690374	0.896	0.891	5.1664e-15	TE	7.7985	uncertain	mir-515:MIPF0000020
chr19	53679015	53679039	+	hsa-miR-515-5p	5.08504e-18	0.690374	0.896	0.891	5.1664e-15	TE	7.7985	uncertain	mir-515:MIPF0000020
chr19	53685021	53685045	+	hsa-miR-515-5p	5.08504e-18	0.690374	0.896	0.891	5.1664e-15	TE	7.7985	uncertain	mir-515:MIPF0000020
chr19	53685021	53685045	+	hsa-miR-515-5p	5.08504e-18	0.690374	0.896	0.891	5.1664e-15	TE	7.7985	uncertain	mir-515:MIPF0000020
chr19	53756755	53756778	+	hsa-miR-516a-5p	8.99833e-41	0.764905	0.996	0.986	9.1423e-38	TE	20.8693	primate-specific	mir-515:MIPF0000020
chr19	53756755	53756778	+	hsa-miR-516a-5p	8.99833e-41	0.764905	0.996	0.986	9.1423e-38	TE	20.8693	primate-specific	mir-515:MIPF0000020
chr19	53761147	53761170	+	hsa-miR-516a-5p	8.99833e-41	0.764905	0.996	0.986	9.1423e-38	TE	20.8693	primate-specific	mir-515:MIPF0000020
chr19	53761147	53761170	+	hsa-miR-516a-5p	8.99833e-41	0.764905	0.996	0.986	9.1423e-38	TE	20.8693	primate-specific	mir-515:MIPF0000020
chr19	53725456	53725478	+	hsa-miR-516b-5p	4.32679e-51	0.856068	0.987	0.961	4.39601e-48	TE	18.9541	primate-specific	mir-515:MIPF0000020
chr19	53725456	53725478	+	hsa-miR-516b-5p	4.32679e-51	0.856068	0.987	0.961	4.39601e-48	TE	18.9541	primate-specific	mir-515:MIPF0000020
chr19	53736859	53736881	+	hsa-miR-516b-5p	4.32679e-51	0.856068	0.987	0.961	4.39601e-48	TE	18.9541	primate-specific	mir-515:MIPF0000020
chr19	53736859	53736881	+	hsa-miR-516b-5p	4.32679e-51	0.856068	0.987	0.961	4.39601e-48	TE	18.9541	primate-specific	mir-515:MIPF0000020
chr19	53712320	53712342	+	hsa-miR-517a-3p	2.00039e-38	0.815244	0.997	0.989	2.03239e-35	TE	20.3391	uncertain	mir-515:MIPF0000020
chr19	53721117	53721139	+	hsa-miR-517b-3p	1.56864e-38	0.816999	0.997	0.989	1.59374e-35	TE	20.343	uncertain	mir-515:MIPF0000020
chr19	53741368	53741390	+	hsa-miR-517c-3p	1.35427e-35	0.936755	0.855	0.748	1.37593e-32	TE	4.19248	primate-specific	mir-515:MIPF0000020
chr19	53731055	53731077	+	hsa-miR-518a-3p	5.95768e-11	0.428611	0.713	0.616	6.053e-08	TE	1.8262	uncertain	mir-515:MIPF0000020
chr19	53731055	53731077	+	hsa-miR-518a-3p	5.95768e-11	0.428611	0.713	0.616	6.053e-08	TE	1.8262	uncertain	mir-515:MIPF0000020
chr19	53739384	53739406	+	hsa-miR-518a-3p	5.95768e-11	0.428611	0.713	0.616	6.053e-08	TE	1.8262	uncertain	mir-515:MIPF0000020
chr19	53739384	53739406	+	hsa-miR-518a-3p	5.95768e-11	0.428611	0.713	0.616	6.053e-08	TE	1.8262	uncertain	mir-515:MIPF0000020
chr19	53731018	53731038	+	hsa-miR-518a-5p	4.75445e-22	0.451536	0.797	0.686	4.83052e-19	TE	1.2393	uncertain	mir-515:MIPF0000020
chr19	53731018	53731038	+	hsa-miR-518a-5p	4.75445e-22	0.451536	0.797	0.686	4.83052e-19	TE	1.2393	uncertain	mir-515:MIPF0000020
chr19	53739347	53739367	+	hsa-miR-518a-5p	4.75445e-22	0.451536	0.797	0.686	4.83052e-19	TE	1.2393	uncertain	mir-515:MIPF0000020
chr19	53739347	53739367	+	hsa-miR-518a-5p	4.75445e-22	0.451536	0.797	0.686	4.83052e-19	TE	1.2393	uncertain	mir-515:MIPF0000020
chr19	53702786	53702808	+	hsa-miR-518b	1.77577e-48	1.10297	0.972	0.92	1.80418e-45	TE	13.639	primate-specific	mir-515:MIPF0000020
chr19	53708795	53708818	+	hsa-miR-518c-3p	2.02339e-14	0.475602	0.692	0.568	2.05576e-11	TE	1.27197	uncertain	mir-515:MIPF0000020
chr19	53708757	53708780	+	hsa-miR-518c-5p	8.09097e-09	0.424933	0.714	0.643	8.22043e-06	TE	1.7378	uncertain	mir-515:MIPF0000020
chr19	53729890	53729911	+	hsa-miR-518e-3p	2.71409e-19	0.679409	0.837	0.723	2.75752e-16	TE	5.14669	primate-specific	mir-515:MIPF0000020
chr19	53729852	53729874	+	hsa-miR-518e-5p	6.91814e-27	0.368601	0.999	0.998	7.02883e-24	TE	3.11981	primate-specific	mir-515:MIPF0000020
chr19	53700029	53700051	+	hsa-miR-518f-5p	9.57822e-19	0.470481	0.965	0.934	9.73147e-16	TE	6.77831	primate-specific	mir-515:MIPF0000020
chr19	53762357	53762378	+	hsa-miR-519a-2-5p	6.45654e-19	0.385744	0.913	0.868	6.55984e-16	TE	2.09478	primate-specific	mir-515:MIPF0000020
chr19	53752448	53752470	+	hsa-miR-519a-3p	1.27445e-39	0.977845	0.973	0.939	1.29484e-36	TE	15.1047	primate-specific	mir-515:MIPF0000020
chr19	53752448	53752470	+	hsa-miR-519a-3p	1.27445e-39	0.977845	0.973	0.939	1.29484e-36	TE	15.1047	primate-specific	mir-515:MIPF0000020
chr19	53762396	53762418	+	hsa-miR-519a-3p	1.27445e-39	0.977845	0.973	0.939	1.29484e-36	TE	15.1047	primate-specific	mir-515:MIPF0000020
chr19	53762396	53762418	+	hsa-miR-519a-3p	1.27445e-39	0.977845	0.973	0.939	1.29484e-36	TE	15.1047	primate-specific	mir-515:MIPF0000020
chr19	53752410	53752432	+	hsa-miR-519a-5p	8.2076e-25	0.490798	0.994	0.993	8.33892e-22	TE	9.18073	primate-specific	mir-515:MIPF0000020
chr19	53695262	53695284	+	hsa-miR-519b-3p	1.24155e-32	0.736554	0.99	0.957	1.26141e-29	TE	17.5065	primate-specific	mir-515:MIPF0000020
chr19	53695224	53695246	+	hsa-miR-519b-5p	3.36012e-27	0.368652	0.999	0.998	3.41388e-24	TE	3.14522	primate-specific	mir-515:MIPF0000020
chr19	53686521	53686543	+	hsa-miR-519c-3p	1.29115e-50	0.933558	0.987	0.975	1.31181e-47	TE	20.359	uncertain	mir-515:MIPF0000020
chr19	53686483	53686505	+	hsa-miR-519c-5p	3.96312e-27	0.368283	0.999	0.998	4.02653e-24	TE	3.13514	uncertain	mir-515:MIPF0000020
chr19	53713399	53713421	+	hsa-miR-519d-3p	1.41639e-12	0.564157	0.693	0.609	1.43905e-09	TE	1.6534	uncertain	mir-515:MIPF0000020
chr19	53679952	53679974	+	hsa-miR-519e-5p	1.82861e-14	0.526865	0.763	0.682	1.85787e-11	TE	2.3694	primate-specific	mir-515:MIPF0000020
chr19	53690894	53690915	+	hsa-miR-520a-5p	6.1196e-13	0.318025	0.997	0.991	6.21751e-10	TE	31.5076	primate-specific	mir-515:MIPF0000020
chr19	53701227	53701248	+	hsa-miR-520b-5p	3.35029e-20	0.40586	0.907	0.861	3.4039e-17	TE	1.99689	primate-specific	mir-515:MIPF0000020
chr19	53720148	53720170	+	hsa-miR-520d-3p	2.51576e-33	0.695496	0.949	0.893	2.55602e-30	TE	8.11772	primate-specific	mir-515:MIPF0000020
chr19	53720110	53720130	+	hsa-miR-520d-5p	9.30799e-36	0.70045	0.944	0.88	9.45692e-33	TE	6.34556	primate-specific	mir-515:MIPF0000020
chr19	53675763	53675784	+	hsa-miR-520e-3p	8.46123e-17	0.471129	0.966	0.895	8.59661e-14	TE	6.72391	primate-specific	mir-515:MIPF0000020
chr19	53722219	53722243	+	hsa-miR-520g-3p	8.51904e-25	0.612285	0.973	0.982	8.65535e-22	TE	17.1589	primate-specific	mir-515:MIPF0000020
chr19	53751263	53751285	+	hsa-miR-522-3p	7.17774e-47	0.881827	0.965	0.905	7.29258e-44	TE	8.70981	primate-specific	mir-515:MIPF0000020
chr19	53751225	53751247	+	hsa-miR-522-5p	3.21616e-27	0.368551	0.999	0.998	3.26762e-24	TE	3.13552	primate-specific	mir-515:MIPF0000020
chr19	53698399	53698421	+	hsa-miR-523-5p	3.47734e-26	0.350221	0.999	0.998	3.53297e-23	TE	3.14531	primate-specific	mir-515:MIPF0000020
chr19	53711053	53711074	+	hsa-miR-524-3p	7.75386e-24	0.675059	0.727	0.555	7.87792e-21	TE	1.64296	primate-specific	mir-515:MIPF0000020
chr19	53711016	53711038	+	hsa-miR-524-5p	2.07478e-45	0.871279	0.98	0.964	2.10798e-42	TE	12.5754	primate-specific	mir-515:MIPF0000020
chr19	53697546	53697567	+	hsa-miR-525-5p	5.16421e-54	0.97028	0.985	0.95	5.24684e-51	TE	15.8203	primate-specific	mir-515:MIPF0000020
chr19	53694442	53694464	+	hsa-miR-526b-3p	2.61805e-16	0.459123	0.723	0.545	2.65994e-13	TE	1.62556	primate-specific	mir-515:MIPF0000020
chr19	53694405	53694428	+	hsa-miR-526b-5p	7.97315e-34	0.702592	0.945	0.909	8.10072e-31	TE	9.79299	primate-specific	mir-515:MIPF0000020
chr19	53754030	53754050	+	hsa-miR-527	1.09593e-20	0.362082	0.785	0.67	1.11347e-17	TE	0.957597	primate-specific	mir-515:MIPF0000020
chr14	65471115	65471136	+	hsa-miR-625-5p	1.79857e-24	0.897791	0.777	0.6	1.82734e-21	TE	2.68252	uncertain	mir-625:MIPF0000534
chr13	91351360	91351382	+	hsa-miR-92a-3p	1.83749e-21	0.570094	1	0.993	1.86689e-18	TE	74.4842	not primate-specific	mir-25:MIPF0000013
chr13	91351360	91351382	+	hsa-miR-92a-3p	1.83749e-21	0.570094	1	0.993	1.86689e-18	TE	74.4842	not primate-specific	mir-25:MIPF0000013
chrX	134169543	134169565	-	hsa-miR-92a-3p	1.83749e-21	0.570094	1	0.993	1.86689e-18	TE	74.4842	not primate-specific	mir-25:MIPF0000013
chrX	134169543	134169565	-	hsa-miR-92a-3p	1.83749e-21	0.570094	1	0.993	1.86689e-18	TE	74.4842	not primate-specific	mir-25:MIPF0000013
chr7	100093814	100093837	-	hsa-miR-93-5p	4.88446e-11	0.450437	0.752	0.693	4.96261e-08	TE	2.15806	not primate-specific	mir-17:MIPF0000001
chr11	122146567	122146589	-	hsa-let-7a-5p	6.1131e-40	2.44453	0.861	0.443	6.21091e-37	unclassified	7.49531	not primate-specific	let-7:MIPF0000002
chr11	122146567	122146589	-	hsa-let-7a-5p	6.1131e-40	2.44453	0.861	0.443	6.21091e-37	unclassified	7.49531	not primate-specific	let-7:MIPF0000002
chr11	122146567	122146589	-	hsa-let-7a-5p	6.1131e-40	2.44453	0.861	0.443	6.21091e-37	unclassified	7.49531	not primate-specific	let-7:MIPF0000002
chr22	46112751	46112773	+	hsa-let-7a-5p	6.1131e-40	2.44453	0.861	0.443	6.21091e-37	unclassified	7.49531	not primate-specific	let-7:MIPF0000002
chr22	46112751	46112773	+	hsa-let-7a-5p	6.1131e-40	2.44453	0.861	0.443	6.21091e-37	unclassified	7.49531	not primate-specific	let-7:MIPF0000002
chr22	46112751	46112773	+	hsa-let-7a-5p	6.1131e-40	2.44453	0.861	0.443	6.21091e-37	unclassified	7.49531	not primate-specific	let-7:MIPF0000002
chr9	94175961	94175983	+	hsa-let-7a-5p	6.1131e-40	2.44453	0.861	0.443	6.21091e-37	unclassified	7.49531	not primate-specific	let-7:MIPF0000002
chr9	94175961	94175983	+	hsa-let-7a-5p	6.1131e-40	2.44453	0.861	0.443	6.21091e-37	unclassified	7.49531	not primate-specific	let-7:MIPF0000002
chr9	94175961	94175983	+	hsa-let-7a-5p	6.1131e-40	2.44453	0.861	0.443	6.21091e-37	unclassified	7.49531	not primate-specific	let-7:MIPF0000002
chr22	46113690	46113712	+	hsa-let-7b-5p	3.57838e-41	2.44806	0.778	0.293	3.63563e-38	unclassified	6.65542	not primate-specific	let-7:MIPF0000002
chr21	16539837	16539859	+	hsa-let-7c-5p	1.65782e-25	1.36133	0.509	0.152	1.68435e-22	unclassified	1.82422	not primate-specific	let-7:MIPF0000002
chr9	94178840	94178862	+	hsa-let-7d-5p	3.76685e-27	0.472721	0.352	0.059	3.82712e-24	unclassified	0.420936	not primate-specific	let-7:MIPF0000002
chr9	94176352	94176374	+	hsa-let-7f-5p	3.02146e-12	1.06347	0.62	0.44	3.0698e-09	unclassified	2.09059	not primate-specific	let-7:MIPF0000002
chr9	94176352	94176374	+	hsa-let-7f-5p	3.02146e-12	1.06347	0.62	0.44	3.0698e-09	unclassified	2.09059	not primate-specific	let-7:MIPF0000002
chrX	53557245	53557267	-	hsa-let-7f-5p	3.02146e-12	1.06347	0.62	0.44	3.0698e-09	unclassified	2.09059	not primate-specific	let-7:MIPF0000002
chrX	53557245	53557267	-	hsa-let-7f-5p	3.02146e-12	1.06347	0.62	0.44	3.0698e-09	unclassified	2.09059	not primate-specific	let-7:MIPF0000002
chr3	52268335	52268357	-	hsa-let-7g-5p	3.61122e-20	0.681751	0.491	0.176	3.669e-17	unclassified	0.744867	not primate-specific	let-7:MIPF0000002
chr12	62603690	62603712	+	hsa-let-7i-5p	9.51437e-18	1.02928	0.444	0.161	9.6666e-15	unclassified	1.229	not primate-specific	let-7:MIPF0000002
chr18	21829014	21829036	-	hsa-miR-1-3p	4.16666e-36	3.27881	0.657	0.207	4.23332e-33	unclassified	11.9552	not primate-specific	mir-1:MIPF0000038
chr18	21829014	21829036	-	hsa-miR-1-3p	4.16666e-36	3.27881	0.657	0.207	4.23332e-33	unclassified	11.9552	not primate-specific	mir-1:MIPF0000038
chr20	62554350	62554372	+	hsa-miR-1-3p	4.16666e-36	3.27881	0.657	0.207	4.23332e-33	unclassified	11.9552	not primate-specific	mir-1:MIPF0000038
chr20	62554350	62554372	+	hsa-miR-1-3p	4.16666e-36	3.27881	0.657	0.207	4.23332e-33	unclassified	11.9552	not primate-specific	mir-1:MIPF0000038
chr11	122152274	122152296	-	hsa-miR-100-5p	3.49989e-20	2.38778	0.583	0.253	3.55589e-17	unclassified	5.04615	not primate-specific	mir-10:MIPF0000033
chr18	58451087	58451109	+	hsa-miR-122-5p	4.9222e-08	1.50228	0.25	0.095	5.00096e-05	unclassified	2.32321	not primate-specific	mir-122:MIPF0000095
chr2	176601023	176601042	-	hsa-miR-1246	8.26798e-31	2.11718	0.602	0.181	8.40027e-28	unclassified	4.23667	primate-specific	mir-1246:MIPF0000627
chr19	51693267	51693291	+	hsa-miR-125a-5p	1.23336e-11	2.33751	0.759	0.548	1.2531e-08	unclassified	15.1587	not primate-specific	mir-10:MIPF0000033
chr11	122099808	122099830	-	hsa-miR-125b-5p	8.55222e-35	1.65618	0.769	0.346	8.68905e-32	unclassified	3.10074	not primate-specific	mir-10:MIPF0000033
chr11	122099808	122099830	-	hsa-miR-125b-5p	8.55222e-35	1.65618	0.769	0.346	8.68905e-32	unclassified	3.10074	not primate-specific	mir-10:MIPF0000033
chr21	16590252	16590274	+	hsa-miR-125b-5p	8.55222e-35	1.65618	0.769	0.346	8.68905e-32	unclassified	3.10074	not primate-specific	mir-10:MIPF0000033
chr21	16590252	16590274	+	hsa-miR-125b-5p	8.55222e-35	1.65618	0.769	0.346	8.68905e-32	unclassified	3.10074	not primate-specific	mir-10:MIPF0000033
chr18	21825711	21825733	-	hsa-miR-133a-3p	7.22566e-27	1.76046	0.528	0.158	7.34127e-24	unclassified	3.18228	not primate-specific	mir-133:MIPF0000029
chr18	21825711	21825733	-	hsa-miR-133a-3p	7.22566e-27	1.76046	0.528	0.158	7.34127e-24	unclassified	3.18228	not primate-specific	mir-133:MIPF0000029
chr20	62564969	62564991	+	hsa-miR-133a-3p	7.22566e-27	1.76046	0.528	0.158	7.34127e-24	unclassified	3.18228	not primate-specific	mir-133:MIPF0000029
chr20	62564969	62564991	+	hsa-miR-133a-3p	7.22566e-27	1.76046	0.528	0.158	7.34127e-24	unclassified	3.18228	not primate-specific	mir-133:MIPF0000029
chr5	149428977	149428998	+	hsa-miR-143-3p	4.8149e-24	2.06514	0.463	0.133	4.89194e-21	unclassified	3.72863	not primate-specific	mir-143:MIPF0000094
chr1	198859068	198859090	-	hsa-miR-181a-3p	1.37579e-07	1.39368	0.324	0.153	0.00013978	unclassified	2.4636	not primate-specific	mir-181:MIPF0000007
chr1	198859107	198859130	-	hsa-miR-181a-5p	3.41421e-20	2.83336	0.639	0.254	3.46884e-17	unclassified	19.709	not primate-specific	mir-181:MIPF0000007
chr1	198859107	198859130	-	hsa-miR-181a-5p	3.41421e-20	2.83336	0.639	0.254	3.46884e-17	unclassified	19.709	not primate-specific	mir-181:MIPF0000007
chr9	124692479	124692502	+	hsa-miR-181a-5p	3.41421e-20	2.83336	0.639	0.254	3.46884e-17	unclassified	19.709	not primate-specific	mir-181:MIPF0000007
chr9	124692479	124692502	+	hsa-miR-181a-5p	3.41421e-20	2.83336	0.639	0.254	3.46884e-17	unclassified	19.709	not primate-specific	mir-181:MIPF0000007
chr1	198858924	198858947	-	hsa-miR-181b-5p	5.79523e-09	0.785176	0.315	0.128	5.88796e-06	unclassified	0.847387	not primate-specific	mir-181:MIPF0000007
chr1	198858924	198858947	-	hsa-miR-181b-5p	5.79523e-09	0.785176	0.315	0.128	5.88796e-06	unclassified	0.847387	not primate-specific	mir-181:MIPF0000007
chr9	124693724	124693747	+	hsa-miR-181b-5p	5.79523e-09	0.785176	0.315	0.128	5.88796e-06	unclassified	0.847387	not primate-specific	mir-181:MIPF0000007
chr9	124693724	124693747	+	hsa-miR-181b-5p	5.79523e-09	0.785176	0.315	0.128	5.88796e-06	unclassified	0.847387	not primate-specific	mir-181:MIPF0000007
chr15	79209839	79209861	+	hsa-miR-184	2.24134e-13	1.05422	0.593	0.294	2.2772e-10	unclassified	1.56048	not primate-specific	mir-184:MIPF0000059
chr1	172144591	172144614	-	hsa-miR-199a-5p	3.16415e-30	0.702618	0.417	0.077	3.21478e-27	unclassified	0.696258	not primate-specific	mir-199:MIPF0000040
chr1	172144591	172144614	-	hsa-miR-199a-5p	3.16415e-30	0.702618	0.417	0.077	3.21478e-27	unclassified	0.696258	not primate-specific	mir-199:MIPF0000040
chr19	10817468	10817491	-	hsa-miR-199a-5p	3.16415e-30	0.702618	0.417	0.077	3.21478e-27	unclassified	0.696258	not primate-specific	mir-199:MIPF0000040
chr19	10817468	10817491	-	hsa-miR-199a-5p	3.16415e-30	0.702618	0.417	0.077	3.21478e-27	unclassified	0.696258	not primate-specific	mir-199:MIPF0000040
chr1	1167159	1167181	+	hsa-miR-200b-3p	1.7651e-20	0.617152	0.472	0.144	1.79334e-17	unclassified	0.654817	not primate-specific	mir-8:MIPF0000019
chr14	104117468	104117490	+	hsa-miR-203a-3p	1.94116e-10	1.39263	0.648	0.473	1.97221e-07	unclassified	3.38843	uncertain	mir-203:MIPF0000108
chr17	1713913	1713935	-	hsa-miR-22-3p	6.01866e-18	0.909896	1	0.993	6.11496e-15	unclassified	52.7085	not primate-specific	mir-22:MIPF0000053
chrX	45746179	45746202	-	hsa-miR-221-3p	7.2528e-08	0.889184	0.583	0.425	7.36884e-05	unclassified	1.74463	not primate-specific	mir-221:MIPF0000051
chrX	66018936	66018958	+	hsa-miR-223-3p	7.86398e-18	0.609563	0.343	0.078	7.98981e-15	unclassified	0.716662	not primate-specific	mir-223:MIPF0000067
chr19	13836594	13836615	-	hsa-miR-23a-3p	3.78882e-14	1.85021	0.898	0.767	3.84945e-11	unclassified	14.8195	not primate-specific	mir-23:MIPF0000027
chr9	95085264	95085287	+	hsa-miR-23b-3p	4.07421e-15	1.30066	0.917	0.84	4.1394e-12	unclassified	8.13094	not primate-specific	mir-23:MIPF0000027
chr6	71403594	71403616	-	hsa-miR-30a-5p	5.29121e-11	1.22643	0.667	0.532	5.37586e-08	unclassified	3.03135	not primate-specific	mir-30:MIPF0000005
chr8	134804918	134804940	-	hsa-miR-30d-5p	3.48693e-12	0.799217	0.861	0.793	3.54272e-09	unclassified	4.73441	not primate-specific	mir-30:MIPF0000005
chr8	22244974	22244996	-	hsa-miR-320a-3p	2.95046e-11	0.851123	1	0.963	2.99767e-08	unclassified	18.7205	not primate-specific	mir-320:MIPF0000163
chr1	116671786	116671808	+	hsa-miR-320b	7.58167e-27	2.32484	0.88	0.67	7.70298e-24	unclassified	8.28696	primate-specific	mir-320:MIPF0000163
chr1	224257048	224257070	-	hsa-miR-320b	7.58167e-27	2.32484	0.88	0.67	7.70298e-24	unclassified	8.28696	primate-specific	mir-320:MIPF0000163
chr18	21683558	21683578	+	hsa-miR-320c	5.48846e-14	0.681829	0.611	0.369	5.57627e-11	unclassified	0.817538	primate-specific	mir-320:MIPF0000163
chr18	21683558	21683578	+	hsa-miR-320c	5.48846e-14	0.681829	0.611	0.369	5.57627e-11	unclassified	0.817538	primate-specific	mir-320:MIPF0000163
chr18	24321715	24321735	+	hsa-miR-320c	5.48846e-14	0.681829	0.611	0.369	5.57627e-11	unclassified	0.817538	primate-specific	mir-320:MIPF0000163
chr18	24321715	24321735	+	hsa-miR-320c	5.48846e-14	0.681829	0.611	0.369	5.57627e-11	unclassified	0.817538	primate-specific	mir-320:MIPF0000163
chr13	40727827	40727846	-	hsa-miR-320d	2.07659e-17	0.372963	0.509	0.201	2.10982e-14	unclassified	0.36337	primate-specific	mir-320:MIPF0000163
chrX	140926171	140926190	-	hsa-miR-320d	2.07659e-17	0.372963	0.509	0.201	2.10982e-14	unclassified	0.36337	primate-specific	mir-320:MIPF0000163
chrX	134540392	134540414	-	hsa-miR-450a-5p	1.93095e-10	0.372476	0.426	0.204	1.96184e-07	unclassified	0.434117	not primate-specific	mir-450:MIPF0000128
chrX	134540392	134540414	-	hsa-miR-450a-5p	1.93095e-10	0.372476	0.426	0.204	1.96184e-07	unclassified	0.434117	not primate-specific	mir-450:MIPF0000128
chrX	134540563	134540585	-	hsa-miR-450a-5p	1.93095e-10	0.372476	0.426	0.204	1.96184e-07	unclassified	0.434117	not primate-specific	mir-450:MIPF0000128
chrX	134540563	134540585	-	hsa-miR-450a-5p	1.93095e-10	0.372476	0.426	0.204	1.96184e-07	unclassified	0.434117	not primate-specific	mir-450:MIPF0000128
chr5	137647581	137647603	-	hsa-miR-874-3p	7.49377e-07	1.23128	0.361	0.193	0.000761367	unclassified	1.80316	not primate-specific	mir-874:MIPF0000401
chr21	16539100	16539122	+	hsa-miR-99a-5p	3.24823e-31	1.67297	0.769	0.384	3.3002e-28	unclassified	3.65544	not primate-specific	mir-10:MIPF0000033
