# Supplementary material for: An atlas of small non-coding RNAs in human preimplantation development
Source: Nat Commun. 2024 Oct 5;15:8634. doi: 10.1038/s41467-024-52943-w (PMC11452719; doi:10.1038/s41467-024-52943-w)
Supplement: Supplementary file 6 — Supplementary Data 3 [file 41467_2024_52943_MOESM6_ESM.xlsx]

## Sheet:  temp.ave.exp.tsv
ID	8 cell	Morula	EB	E5_ICM	E6_ICM	E7_ICM	E5_TE	E6_TE	E7_TE
hsa-miR-371a-5p	146.331	436.491	906.576	1164.2	583.511	2280.36	833.232	807.053	904.289
hsa-miR-372-3p	161.056	364.076	665.983	807.561	417.588	713.124	717.22	661.21	797.566
tRNA-Asp-GTC-2-1	162.992	276.959	606.71	650.757	413.874	1228.73	501.257	428.857	559.61
tRNA-Asp-GTC-2-2	162.992	276.959	606.71	650.757	413.874	1228.73	501.257	428.857	559.61
tRNA-Asp-GTC-2-3	162.992	276.959	606.71	650.757	413.874	1228.73	501.257	428.857	559.61
tRNA-Asp-GTC-2-4	162.992	276.959	606.71	650.757	413.874	1228.73	501.257	428.857	559.61
tRNA-Asp-GTC-2-5	162.992	276.959	606.71	650.757	413.874	1228.73	501.257	428.857	559.61
tRNA-Asp-GTC-2-8	162.884	274.662	603.282	645.766	411.707	1224.57	496.239	423.223	556.451
SNORD43	249.981	379.991	493.766	516.129	292.812	84.1749	469.296	431.041	485.489
SNORD104	147.79	311.299	450.116	460.118	264.901	73.7793	399.252	358.563	363.869
tRNA-Glu-CTC-1-2	203.872	277.56	284.006	276.982	340.332	52.9623	276.689	355.251	158.683
tRNA-Glu-CTC-1-3	203.872	277.56	284.006	276.982	340.332	52.9623	276.689	355.251	158.683
tRNA-Glu-CTC-1-4	203.872	277.56	284.006	276.982	340.332	52.9623	276.689	355.251	158.683
tRNA-Glu-CTC-1-5	203.872	277.56	284.006	276.982	340.332	52.9623	276.689	355.251	158.683
SNORD99	84.8236	292.462	290.791	288.421	228.787	69.6213	267.925	310.316	209.378
tRNA-Gly-CCC-1-2	159.55	149.391	206.659	230.787	227.461	166.905	223.439	286.108	219.856
tRNA-Gly-CCC-1-1	159.274	149.198	205.993	228.674	226.778	166.905	222.394	285.431	219.939
tRNA-Gly-GCC-1-1	180.843	189.919	243.088	170.433	171.872	213.265	209.814	218.078	214.517
tRNA-Gly-GCC-1-2	180.843	189.919	243.088	170.433	171.872	213.265	209.814	218.078	214.517
tRNA-Gly-GCC-1-3	180.843	189.919	243.088	170.433	171.872	213.265	209.814	218.078	214.517
tRNA-Gly-GCC-1-4	180.843	189.919	243.088	170.433	171.872	213.265	209.814	218.078	214.517
tRNA-Gly-GCC-1-5	180.849	189.572	242.204	169.665	171.716	213.265	208.979	216.762	213.674
SNORD26	69.209	112.929	233.433	225.82	210.976	34.796	218.646	256.979	152.376
NO.of.Cell	18	98	139	10	30	1	168	276	134
tRNA-Glu-CTC-1-6	186.502	222.115	210.1	205.27	235.925	39.5953	196.38	247.29	112.709
tRNA-Glu-CTC-1-1	186.276	221.553	208.266	201.775	232.566	39.5953	194.183	243.992	109.818
hsa-miR-373-3p	31.5338	76.6382	161.599	166.036	95.6303	297.663	189.972	164.587	191.489
tRNA-Gly-GCC-2-4	69.4339	103.115	211.608	194.014	152.089	185.655	188.196	190.511	165.194
SNORD30	75.0391	154.298	173.87	144.55	177.43	67.2784	186.626	220.24	125.688
SNORD2	76.3927	137.545	202.951	204.271	126.545	57.0421	185.911	207.5	132.356
tRNA-Gly-GCC-2-6	67.488	97.4449	200.529	187.013	139.663	186.63	178.846	178.528	157.891
tRNA-Gly-GCC-2-5	63.5694	94.0851	191.949	181.336	136.575	183.718	170.957	172.525	151.16
SNORD27	96.3619	120.174	125.495	116.948	148.283	20.5667	153.129	190.018	84.9364
SNORD110	74.1251	114.975	97.5988	95.3172	117.542	14.7082	120.097	167.872	82.433
tRNA-Asp-GTC-1-1	108.536	133.518	214.955	187.998	92.1086	349.191	144.01	101.611	124.07
tRNA-Glu-TTC-4-1	91.1214	88.5949	115.883	133.706	142.786	18.0012	125.457	155.929	77.6321
SNORD12	37.7952	122.504	91.1545	71.267	102.227	35.2749	109.287	156.882	91.3258
tRNA-Glu-TTC-4-2	91.0598	88.7544	115.35	134.21	141.406	18.0012	124.816	155.178	77.2153
SNORD36A	31.6361	61.5311	191.022	197.111	59.0964	22.2221	144.015	91.1211	117.348
SNORD6	30.2959	69.7678	82.3919	100.266	94.1906	17.7621	102.58	142.26	103.891
SNORD18A	32.3643	132.056	158.606	129.402	87.0662	21.8047	125.821	131.407	86.4863
SNORD68	73.2637	131.412	97.9031	94.8095	111.829	38.6815	99.6784	149.275	86.7629
hsa-miR-375-3p	28.1193	128.618	53.4382	63.8427	60.8861	0	135.218	108.397	81.2211
SNORD28	18.1128	72.4095	111.546	132.073	82.6448	37.6986	110.732	106.374	103.529
SNORD58C	46.9064	100.162	121.498	160.065	101.365	23.0637	111.892	112.03	94.905
tRNA-Gly-TCC-2-2	32.8119	53.8202	98.9765	127.333	82.3674	151.661	105.312	106.928	101.136
tRNA-Gly-TCC-2-3	32.8119	53.8202	98.9765	127.333	82.3674	151.661	105.312	106.928	101.136
tRNA-Gly-TCC-2-4	32.8119	53.8202	98.9765	127.333	82.3674	151.661	105.312	106.928	101.136
tRNA-Gly-TCC-2-5	32.8119	53.8202	98.9765	127.333	82.3674	151.661	105.312	106.928	101.136
tRNA-Glu-CTC-1-7	175.003	170.612	129.61	110.844	129.952	17.237	113.047	131.978	68.3462
hsa-miR-302b-3p	3.57838	29.0135	132.518	215.552	125.983	136.825	109.983	103.541	99.1732
SNORD37	31.3805	113.358	113.209	126.3	76.265	22.2221	109.105	113.292	85.6839
SNORD25	37.9185	69.2265	95.0557	88.7707	104.449	11.4795	107.483	120.817	77.0293
SNORD12B	22.385	36.34	80.2427	85.2475	59.7899	26.5205	94.9018	96.3664	105.94
tRNA-Gly-TCC-2-6	32.0329	51.3474	90.8356	117.481	78.6387	157.171	97.6074	102.042	93.9615
tRNA-Gly-TCC-3-1	26.6507	45.6227	90.4702	117.327	88.882	169.297	97.7084	101.92	88.7433
SNORD58B	30.9746	69.7959	105.881	108.099	65.9605	27.4066	92.6488	92.7487	96.5134
SNORD65	29.4324	53.8496	68.8934	55.6574	84.3467	25.2076	85.6492	121.806	65.4353
tRNA-Gly-TCC-1-1	44.4773	58.6837	92.0188	100.805	83.78	177.861	89.8044	93.6943	84.0517
SNORD42A	29.1125	64.6221	91.3155	105.526	53.0809	28.3014	84.6965	81.427	97.2352
SNORD49A	14.5226	78.9172	64.0526	61.9099	74.7203	13.9712	78.688	125.97	53.0262
hsa-miR-378a-3p	9.3384	76.3589	166.019	198.465	108.791	111.936	125.172	85.0415	41.8619
SNORD96A	32.6593	86.2015	87.0645	89.5654	81.8006	9.13212	88.7879	96.3089	57.9306
SNORD55	46.9705	123.481	86.4209	80.4473	72.0574	35.7558	73.9474	100.764	63.1232
tRNA-Gly-TCC-2-1	28.106	42.4141	73.1602	98.6346	62.8861	132.858	78.0919	80.6259	75.5408
SNORD58A	26.8148	51.8577	81.695	77.6005	65.9692	19.3501	70.9003	84.2679	67.8134
SNORD18C	18.1941	53.0508	99.994	91.9102	46.9184	12.1772	79.9599	71.269	62.2608
SNORD102	23.3603	69.8975	65.7882	66.3701	69.974	4.92249	68.7363	93.0926	43.8258
hsa-miR-92a-3p	37.5093	44.0888	38.6943	34.8959	59.3055	38.3913	40.68	72.4304	91.6148
hsa-miR-512-3p	8.27775	34.2832	49.158	66.4081	47.1716	100.076	49.8142	62.7864	89.9701
hsa-miR-371a-3p	17.8277	50.0217	63.7	80.9183	48.6955	77.6148	63.788	65.8635	63.7311
SNORD69	43.2692	80.3627	61.1518	55.0634	57.0062	17.7621	57.4907	80.5007	54.16
tRNA-Val-CAC-1-4	36.9786	25.8524	57.9775	62.5133	59.8108	36.2204	68.1458	75.0667	47.4019
tRNA-Gly-CCC-2-2	64.2859	49.1512	60.426	69.1547	44.9924	68.2264	57.8525	46.5823	77.573
tRNA-Glu-TTC-2-1	92.1188	82.3088	87.5178	76.427	75.143	23.2608	73.5631	63.6005	37.5716
SNORD42B	13.7985	38.4511	59.6016	60.5105	32.1902	9.45819	56.5589	48.7083	65.6957
hsa-miR-1323	11.5829	24.8911	47.6503	52.4225	35.9183	205.254	45.0087	46.8999	77.7706
SNORD5	11.6677	19.0981	57.2929	83.9639	47.4569	2.61437	57.9703	56.2531	54.2334
SNORD100	35.9647	81.6031	46.1839	33.9607	49.1898	6.64191	56.817	67.607	43.4092
SNORD56	15.3051	39.7481	42.3506	53.1816	43.5498	12.1772	54.1136	61.9584	51.1517
hsa-miR-520f-3p	4.75548	26.029	54.9123	69.8355	37.2455	124.19	51.8781	44.9331	69.9432
SNORD61	65.7987	107.172	63.5348	64.4099	63.5274	10.7936	57.1798	74.1654	22.5776
SNORD101	24.8022	23.0437	52.858	48.2596	19.5634	10.7936	43.6209	38.404	69.9512
chr20:30514086:30514120:-:piRNA_cluster_minus157537	0.666747	1.52075	11.8423	27.2069	22.84	57.1077	15.4871	37.1811	89.6486
SNORD12C	17.9593	23.8523	34.5987	29.9408	38.0186	11.1351	45.1126	63.7941	29.8765
chrX:109054139:109054171:+:piRNA_cluster_plus329645	1.31104	3.05526	12.6778	25.7852	16.4176	35.6109	25.5072	32.4255	74.3481
SNORD50B	23.1638	33.6905	34.9964	33.2926	39.6928	5.48063	42.4662	53.3841	36.2641
U2	14.7442	29.7429	50.2956	40.9381	29.2489	214.607	49.8122	35.4194	45.1724
SNORD38B	16.3721	39.8948	33.3741	26.3435	35.7957	2.61437	46.1486	53.9113	29.3087
SNORD35A	9.54001	36.0028	37.1124	44.7172	26.9379	10.1197	39.706	44.2401	42.8168
SNORD126	16.3574	65.8253	39.0726	39.531	46.5232	9.13212	39.6854	56.0369	30.3736
hsa-miR-99b-5p	3.3925	4.797	36.0016	74.9328	13.5314	29.9678	41.0729	35.3516	47.2189
chr21:8441133:8441242:+:piRNA_cluster_plus157877	0.761505	1.36655	18.99	21.727	28.5319	23.732	21.4096	28.4141	73.424
RNU2-1	13.1882	27.2795	46.7204	39.9127	28.6855	201.595	47.1706	33.4048	42.3544
SNORD24	42.1112	61.0305	34.5707	34.3538	39.1987	10.4552	41.0137	50.6778	26.3451
tRNA-Lys-CTT-2-2	27.2933	33.7154	45.3732	53.8005	30.514	88.6804	37.9717	33.8703	40.2484
chrX:109054194:109054221:+:piRNA_cluster_plus329646	0.344448	0.601046	8.14787	26.5818	6.25673	40.6074	16.2586	19.6196	75.5983
SNORD18B	12.674	26.513	52.0975	43.3877	25.7644	7.09225	39.5754	36.0491	32.9002
ENSG00000280554	12.674	26.513	52.0975	43.3877	25.7644	7.09225	39.5754	36.0491	32.9002
SNORD87	12.8082	16.1551	28.2263	30.6182	28.4111	2.38026	36.4697	46.558	24.7668
tRNA-Glu-CTC-2-1	78.0271	66.7017	39.8328	38.355	38.248	2.799	34.0766	42.3502	30.853
chr21:8988452:8988486:+:piRNA_cluster_plus157960	0.435095	0.632576	8.32651	8.6882	36.4929	8.4085	12.9744	22.4847	67.067
tRNA-Val-TAC-1-1	4.10768	7.22551	28.7463	45.7028	38.932	24.3053	34.0439	38.2939	29.9973
SNORD63	24.1688	45.5217	32.2768	28.4	36.5677	8.80923	33.5254	43.3183	23.0162
chr4:69430999:69431031:-:piRNA_cluster_minus198496	1.34341	7.09904	13.9358	2.51026	43.9112	1.24152	15.8516	57.7804	25.2778
chr21:8214730:8214835:+:piRNA_cluster_plus157581	0.212632	0.804293	12.5455	16.5911	23.3088	6.14167	18.893	18.7759	59.772
chr21:8397764:8397869:+:piRNA_cluster_plus157787	0.212632	0.804293	12.5455	16.5911	23.3088	6.14167	18.893	18.7759	59.772
SNORD45C	4.50558	14.5	23.8394	25.122	37.1185	1.60019	29.6625	47.4767	19.3281
tRNA-Val-CAC-2-1	6.92333	10.7514	22.7882	31.0553	23.5903	17.2827	28.3486	33.546	33.7558
chr21:8213875:8213920:+:piRNA_cluster_plus157571	0.654995	1.20533	16.6452	16.9205	25.3689	12.6892	17.5737	22.097	55.6234
chr21:8396913:8396958:+:piRNA_cluster_plus157777	0.654995	1.20533	16.6452	16.9205	25.3689	12.6892	17.5737	22.097	55.6234
SNORD19C	7.33324	27.4265	29.7297	36.2291	28.2154	7.55042	30.3662	37.0451	27.8803
chr21:8258096:8258141:+:piRNA_cluster_plus157668	0.65481	1.2041	16.6354	16.9205	25.3627	12.6892	17.5632	22.0824	55.6076
SNORD4B	10.2631	15.7825	27.814	32.1533	16.3039	1.92682	26.9774	28.4256	39.1663
tRNA-Glu-TTC-3-1	40.4105	46.3352	28.6489	35.9684	31.9114	3.81375	42.499	39.2075	11.8228
hsa-miR-520a-5p	6.25134	18.0691	29.2179	36.3403	26.6598	47.4094	29.4586	28.5555	35.0544
SNORD52	17.7215	33.7046	32.777	26.1238	35.8494	5.19963	34.6228	42.8247	15.3435
SNORD54	19.8091	33.9311	26.3932	29.0602	21.0644	6.94126	32.7053	32.5681	25.422
SNORD19B	10.3228	10.6117	36.5685	34.6688	16.2607	5.76542	29.2025	25.0472	35.649
chr7:145997389:145997419:+:piRNA_cluster_plus276656	9.15372	5.20378	14.9084	14.3419	29.2426	21.0976	25.5156	40.282	20.485
SNORD105B	17.8525	37.7428	27.1077	34.1436	27.6241	9.13212	25.5122	37.6103	22.5137
SNORD117	7.29689	21.505	33.9005	45.9822	14.999	6.64191	28.7891	25.6578	31.0533
tRNA-Tyr-GTA-2-1	17.118	17.9621	23.9659	27.9058	33.9599	7.05777	26.6672	32.3407	26.2407
chr21:8214916:8214977:+:piRNA_cluster_plus157583	0.11835	0.537386	11.1377	6.77597	28.9365	1.90007	13.8071	18.7005	52.533
chr21:8259145:8259206:+:piRNA_cluster_plus157680	0.11835	0.537386	11.1377	6.77597	28.9365	1.90007	13.8071	18.7005	52.533
chr21:8442180:8442241:+:piRNA_cluster_plus157888	0.11835	0.537386	11.1377	6.77597	28.9365	1.90007	13.8071	18.7005	52.533
hsa-miR-12136	23.4338	22.937	25.8348	32.6564	8.3586	3.78549	33.1065	15.3633	34.4179
SNORD38A	12.2785	21.9284	25.2814	28.6413	21.2765	8.1732	28.6911	31.5596	22.1153
SNORD95	23.191	50.5964	26.8539	27.6784	27.8851	7.55042	25.5993	35.0759	17.9097
chr17:35151223:35151283:-:piRNA_cluster_minus111404	0.674325	0.859673	11.4826	11.6757	18.0345	10.0177	12.9322	16.2749	45.4251
hsa-miR-22-3p	23.3823	39.9802	29.1775	23.7792	21.105	15.1577	29.3934	25.9929	18.5264
hsa-miR-302a-3p	0.603649	6.59818	23.2015	46.4284	27.9396	47.4094	24.1204	26.1728	23.4991
tRNA-Asp-GTC-2-10	13.9558	19.4141	24.0262	19.7513	21.7041	5.52254	26.5356	20.6073	25.1158
tRNA-Asp-GTC-2-9	14.2343	19.6764	24.2479	19.373	21.7772	5.52254	26.4677	20.4596	25.0658
SNORD4A	13.6224	25.7489	14.5424	12.4657	16.2431	2.38026	23.3958	28.906	17.161
SNORD82	19.4187	24.6888	16.6808	13.5903	20.8047	6.05393	25.2708	30.7074	13.2644
chr16:34161055:34161087:+:piRNA_cluster_plus102597	0.302171	0.279961	3.36155	8.22284	4.60035	7.90308	7.62693	13.3121	47.7434
hsa-miR-302d-3p	0.702303	9.54809	25.4068	30.6632	27.0039	8.9607	25.7799	23.9205	15.3193
hsa-miR-302a-5p	0.859739	13.5321	35.4068	31.4339	51.112	3.78549	22.6395	27.6028	14.1584
tRNA-Glu-TTC-2-2	57.5658	54.2016	32.6536	25.0919	33.3631	4.93338	26.6916	27.1842	10.2777
SNORD34	4.96135	18.9044	16.1351	18.2111	12.5362	11.1351	19.1519	21.6028	21.9894
hsa-miR-519c-3p	2.93052	5.62377	14.5243	13.9726	9.97239	29.9678	17.1565	17.0749	28.0138
hsa-miR-520b-3p	2.35909	8.56595	23.112	22.9183	10.6644	22.1973	20.9972	15.0014	25.9419
hsa-miR-520c-3p	2.35909	8.56595	23.0756	22.9183	10.6644	22.1973	20.9972	15.0014	25.9419
tRNA-Gly-GCC-2-1	14.033	12.3436	19.8286	13.8823	13.659	22.6586	18.0804	19.5042	23.6824
hsa-miR-519b-3p	2.43658	6.59564	17.4942	15.9474	10.0949	29.9678	20.2699	16.1042	24.7199
SNORD49B	4.52455	18.6345	15.2958	13.4513	17.5369	2.61437	18.4871	24.6514	17.69
hsa-miR-373-5p	4.12632	14.9387	32.1982	25.4171	13.3807	29.9678	26.6823	17.8338	15.7838
hsa-miR-517a-3p	3.46589	12.3578	10.9515	14.4953	14.8229	18.5802	16.6648	20.9131	22.6917
hsa-miR-517b-3p	3.46589	12.3267	10.9397	14.4953	14.7768	18.5802	16.6636	20.9095	22.6949
tRNA-Asp-GTC-2-7	12.828	19.201	20.6706	17.5893	20.5319	5.46224	22.8526	17.4017	19.4676
hsa-miR-516a-5p	3.54232	5.50875	15.7735	14.8578	11.9677	29.9678	16.3127	18.0454	25.3029
hsa-miR-512-5p	3.2165	8.89785	12.7196	16.4582	12.9816	56.9763	14.1117	19.2344	26.0964
tRNA-Asp-GTC-2-11	10.5434	17.2813	18.6362	15.7554	19.7684	4.59059	22.2465	16.9241	19.6085
tRNA-Lys-TTT-3-3	6.82188	9.18237	17.331	22.778	13.9616	16.2939	16.5237	19.8789	21.9816
hsa-miR-200c-3p	2.41804	5.72894	14.6727	11.8788	16.0607	15.1577	23.2093	25.3178	9.66923
tRNA-Asp-GTC-2-6	12.2231	18.416	19.0763	15.793	19.4324	2.71812	21.6508	16.6588	18.5299
SNORD121B	13.1766	25.5203	27.7969	28.4925	19.3322	3.34471	22.0386	18.6549	15.1055
RN7SK	12.4824	8.74997	37.462	21.6733	10.288	57.36	21.6737	12.139	21.7417
chr1:630900:630931:-:piRNA_cluster_minus117	12.0178	9.77195	19.2711	20.364	13.9407	1.50127	24.857	21.2155	8.18511
chr21:8218750:8218837:+:piRNA_cluster_plus157612	0.766007	0.822833	4.92172	12.5065	9.54844	12.6486	8.165	15.2593	30.7401
chr21:8446020:8446107:+:piRNA_cluster_plus157916	0.766007	0.822833	4.92172	12.5065	9.54844	12.6486	8.165	15.2593	30.7401
tRNA-Lys-TTT-3-5	11.2736	18.5759	26.4625	25.0128	11.4045	28.5689	21.4819	16.3004	16.3395
SNORD57	14.8671	18.2214	14.1747	12.9698	19.3325	4.38005	18.4836	24.6876	10.5144
hsa-miR-519a-3p	1.02766	2.41814	11.0508	17.8806	7.48591	47.4094	15.9489	11.6853	25.7244
chr21:8217035:8217148:+:piRNA_cluster_plus157608	0.236144	0.296165	7.07517	3.85739	21.5579	3.64532	6.25528	9.98315	36.9576
tRNA-Val-TAC-2-1	9.02946	7.10823	12.9153	16.1593	20.9495	12.7171	15.7282	20.4428	16.9379
chr21:8400070:8400183:+:piRNA_cluster_plus157813	0.236382	0.294059	6.8303	3.82959	20.5701	3.50926	6.33967	9.96833	36.5175
chr21:8444305:8444418:+:piRNA_cluster_plus157912	0.236382	0.294059	6.8303	3.82959	20.5701	3.50926	6.33967	9.96833	36.5175
hsa-miR-516b-5p	4.47077	5.35946	10.5686	16.0427	12.5342	67.0551	13.0533	17.1316	21.9946
SNORD1B	5.91632	5.97807	18.6953	17.6078	13.1562	2.15104	18.0089	20.4569	13.1647
chr1:27916097:27916129:-:piRNA_cluster_minus2106	0.491642	0.741191	4.22506	9.25858	4.40811	18.6042	8.59636	11.0091	31.9801
SNORD1C	3.46351	13.9757	12.9869	15.8111	14.0141	6.05393	15.7851	20.7034	13.9711
hsa-miR-525-5p	2.76016	4.52147	11.1936	10.2363	7.77252	56.9763	12.6063	15.1795	21.8485
hsa-miR-520g-3p	3.16938	11.3258	12.1994	11.3979	13.9137	8.9607	15.8279	17.2658	15.1409
chr12:74953569:74953595:-:piRNA_cluster_minus66721	0.418681	0.855596	5.0976	9.21924	7.32969	6.43954	9.50063	11.9575	26.084
hsa-miR-16-5p	16.8604	27.143	20.6846	18.1208	8.90661	15.1577	18.7576	14.2798	14.2093
SNORD3A	3.19543	3.3844	7.8095	11.3172	4.59064	61.8362	11.5406	9.9103	25.3438
hsa-miR-518b	2.45839	5.64715	7.09891	5.63809	6.99769	3.78549	11.2513	12.3181	23.0188
tRNA-Gly-CCC-2-1	5.33112	8.36851	5.56796	9.70862	4.93407	20.207	9.8745	7.67665	27.9186
chr1:173865971:173866028:-:piRNA_cluster_minus19342	0.103125	1.111	4.57995	6.74434	9.35024	1.50127	6.23999	17.035	21.5249
tRNA-Pro-TGG-1-1	7.93879	33.9253	11.8462	1.37166	41.0764	3.32468	14.0227	24.1251	6.54233
SNORD53B	10.4792	15.2327	10.8971	11.8864	13.2221	1.08311	15.284	20.0676	8.64173
tRNA-Glu-TTC-1-1	14.6293	13.1041	20.769	20.8258	17.4018	0	18.321	16.0862	9.56196
tRNA-Lys-CTT-1-1	6.91744	9.05711	16.0353	18.8534	11.1162	29.7281	13.0657	12.0759	17.553
hsa-miR-132-5p	1.29862	2.25258	24.4143	29.1709	1.09826	88.6293	14.4456	4.32563	23.6921
chr8:139117468:139117501:+:piRNA_cluster_plus294597	14.2518	13.0398	12.1606	13.8363	18.5622	1.16903	14.3259	19.3657	8.0855
chr1:634430:634458:-:piRNA_cluster_minus120	0.794843	4.99864	27.1752	15.7001	10.5046	1.00846	24.1903	13.5025	3.64851
hsa-miR-26a-5p	13.6954	10.8629	11.0583	12.367	10.3379	15.1577	10.3656	13.9009	16.9974
SNORD36B	14.8257	10.6549	16.7068	15.4506	9.52346	3.59714	16.3456	14.1174	10.7856
tRNA-Lys-TTT-3-1	6.63629	6.95609	11.4914	10.8668	11.0878	3.76072	10.1826	13.657	17.3737
tRNA-Gly-GCC-2-3	11.0024	9.67201	12.9486	7.98876	9.09959	21.1281	11.1352	12.6233	17.2273
hsa-miR-30e-5p	9.92721	18.98	15.2086	22.8406	12.1429	8.9607	14.7267	15.8005	10.3801
tRNA-Val-AAC-2-1	19.4012	13.85	13.8163	12.0461	12.8964	23.2608	14.8191	14.3347	10.1353
tRNA-Glu-CTC-7-1	6.27845	12.756	13.4126	20.9245	26.6584	0	18.9738	11.6841	7.47117
SNORD3D	3.57602	4.21139	7.15925	10.1529	4.10413	123.495	11.141	8.75248	17.9011
SNORD59A	7.48287	6.09821	9.81211	10.8199	13.4999	4.64927	12.1732	17.1758	7.89197
SNORD63B	2.43101	11.0889	18.7893	21.145	7.40971	1.70775	14.7765	11.4389	10.7725
chr4:10138302:10138477:+:piRNA_cluster_plus188491	0.0683187	1.35363	6.93397	16.3749	10.3187	0	4.25857	11.918	20.5417
hsa-miR-7-5p	19.5481	37.5941	20.054	19.0463	15.4025	3.78549	20.4289	12.4934	3.45551
hsa-miR-367-3p	0.26768	3.14664	11.9217	17.2284	18.9975	8.9607	12.6309	15.1695	8.45599
hsa-miR-524-5p	1.97947	4.74777	7.5174	8.26687	7.63723	8.9607	9.97725	10.8856	15.1919
SNORD73A	7.76521	6.65023	9.99566	10.2211	12.7505	1.70775	13.5254	15.9453	6.40299
SNORD70	5.15014	12.9755	11.1473	10.611	9.36593	4.1149	13.1457	14.2526	8.411
tRNA-Gly-GCC-2-2	10.32	8.7912	9.62821	6.34212	9.12571	19.9265	9.40991	12.0175	14.0372
tRNA-Arg-CCG-2-1	10.3641	9.50693	12.924	18.0564	10.6183	43.986	12.4758	11.0512	11.8679
SNORD121A	2.8866	5.77042	15.6735	22.219	11.9207	2.85322	13.172	10.73	10.1759
tRNA-Lys-TTT-3-2	6.38337	6.35338	10.3416	10.6773	6.49234	6.29388	9.63243	10.0196	14.3013
tRNA-Lys-TTT-5-1	5.78849	6.26431	9.11067	11.2229	6.49849	4.9354	9.00077	10.2894	14.3443
tRNA-Gln-CTG-2-1	11.0352	5.86294	7.64504	5.24464	16.2628	15.61	12.4617	13.785	7.00016
SNORD41	8.72272	20.0566	10.0801	9.59519	10.5319	1.92682	10.3852	17.4457	5.36774
hsa-miR-182-5p	11.1591	23.3326	22.5662	26.1751	19.192	100.076	15.8157	10.241	6.66711
hsa-miR-21-3p	0.113358	0.123485	13.7563	20.1507	2.67345	100.076	9.76644	6.90353	15.8038
SNORD98	7.62422	8.09578	10.8264	10.2789	8.51197	2.61437	11.7362	10.4525	10.2723
chr4:119237500:119237530:+:piRNA_cluster_plus208713	0.600882	1.17587	3.29917	2.52697	9.41104	2.86777	7.09855	15.6209	9.65689
tRNA-Glu-TTC-8-1	45.0716	25.4698	12.9773	10.0341	10.7681	3.81375	10.3837	13.5632	8.06961
tRNA-iMet-CAT-1-1	4.74567	5.28179	14.1493	14.1758	10.3035	6.75074	11.1851	9.06208	11.709
ENSG00000252787	1.16558	7.54879	9.08228	7.64278	6.90542	1.08311	10.155	11.6441	9.9886
ENSG00000280904	1.16558	7.54879	9.08228	7.64278	6.90542	1.08311	10.155	11.6441	9.9886
chr21:8214067:8214204:+:piRNA_cluster_plus157574	0.669197	0.96314	3.98263	5.63537	6.81401	9.44986	4.78492	7.62529	19.2383
chr21:8258288:8258425:+:piRNA_cluster_plus157671	0.669197	0.96314	3.98263	5.63537	6.81401	9.44986	4.78492	7.62529	19.2383
chr21:8397105:8397242:+:piRNA_cluster_plus157780	0.669197	0.96314	3.98263	5.63537	6.81401	9.44986	4.78492	7.62529	19.2383
chr21:8441325:8441462:+:piRNA_cluster_plus157879	0.669197	0.96314	3.98263	5.63537	6.81401	9.44986	4.78492	7.62529	19.2383
chr21:8401838:8401876:+:piRNA_cluster_plus157816	0.575041	0.60789	3.34345	7.2859	5.72017	9.88634	5.211	9.45621	16.2523
chr4:77225339:77225374:+:piRNA_cluster_plus202006	13.1596	13.3902	10.0017	12.027	14.6228	1.50127	9.81756	14.2325	6.57402
SNORD32A	2.90077	11.7971	9.21226	10.0437	7.05547	13.2452	10.0241	11.4764	8.87445
chr21:8217352:8217403:+:piRNA_cluster_plus157611	0.0410967	0.110494	1.86125	0.930185	12.5217	1.25072	2.25466	5.3564	21.7419
chr21:8444622:8444673:+:piRNA_cluster_plus157915	0.0410967	0.110494	1.86125	0.930185	12.5217	1.25072	2.25466	5.3564	21.7419
SNORD3C	2.58695	2.83936	5.37919	6.94603	3.0367	59.7172	8.03835	6.38	14.7889
chrY:3367774:3367800:+:piRNA_cluster_plus337222	8.5287	7.60629	6.11769	7.37547	13.0665	0.265959	8.57558	14.3753	6.25065
chr2:47280756:47280794:-:piRNA_cluster_minus133643	2.1331	1.29696	2.32376	5.11127	5.15753	0.550335	3.70027	7.28354	17.7043
tRNA-Val-TAC-1-2	3.62943	4.35002	7.52403	13.2907	10.6289	21.2099	8.10521	9.67216	10.8559
tRNA-Gly-CCC-7-1	2.6761	7.13454	10.7346	18.8597	17.3779	3.02148	11.6115	14.1691	2.28225
tRNA-Val-CAC-4-1	3.55056	5.41181	7.95492	7.18821	10.1176	6.51689	8.70279	10.8699	8.48302
SNORD45B	1.40279	5.58149	9.32529	8.91266	8.16338	1.28571	9.19548	12.5069	6.28147
hsa-miR-519a-5p	1.83453	4.60214	7.60178	9.5449	8.28102	10.9277	7.75559	8.69067	11.2361
hsa-miR-192-5p	8.7335	13.8828	17.8527	15.8582	10.2418	0	15.3076	8.43568	3.82408
chr21:8438726:8438760:+:piRNA_cluster_plus157856	0.196337	0.504028	2.50361	4.35616	7.57308	4.68517	5.23577	11.1218	11.0242
chr21:8211481:8211515:+:piRNA_cluster_plus157550	0.196337	0.504028	2.50361	4.35616	7.57242	4.68517	5.23531	11.1204	11.0237
chr21:8394516:8394550:+:piRNA_cluster_plus157758	0.196337	0.504028	2.50361	4.35616	7.57242	4.68517	5.23531	11.1204	11.0237
tRNA-Val-TAC-3-1	0.97984	1.92597	8.01627	13.2012	15.8737	20.207	8.76216	10.8344	7.40884
SNORD118	1.88318	3.15133	6.49654	3.3877	1.85316	8.1732	8.62289	4.11791	14.2539
hsa-miR-520d-3p	0.55986	2.70959	6.80669	6.94701	5.32731	29.9678	6.72005	7.04493	13.0019
SNORD36C	11.0738	12.2764	10.525	7.82974	5.48718	2.38026	10.9871	8.83241	6.81197
hsa-miR-320a-3p	13.1357	14.0575	7.30637	4.3795	7.2143	6.22961	8.67507	8.69294	9.18631
hsa-miR-522-3p	1.27574	2.49288	4.60703	5.6552	5.76169	8.9607	5.88045	8.05688	12.4851
SNORD91A	4.91134	7.0865	10.057	8.98029	6.19584	1.28571	9.35481	8.53274	8.42489
SNORD60	11.249	13.7582	10.2561	8.74983	7.18591	2.38026	8.57488	9.60396	8.12819
ENSG00000281010	11.249	13.7582	10.2561	8.73458	7.18591	2.38026	8.57488	9.60396	8.12819
SNORD84	8.06831	11.2583	10.5686	8.45934	6.37616	1.08311	9.08819	8.48995	8.65113
tRNA-Asn-GTT-2-7	16.6698	18.4706	14.7228	11.4783	11.9325	1.88102	10.2988	8.80838	6.95928
chr21:8260536:8260573:+:piRNA_cluster_plus157696	0.227338	0.252649	2.02339	3.53565	2.65375	11.2021	3.13172	5.06724	17.7465
chr21:8399341:8399378:+:piRNA_cluster_plus157804	0.227338	0.252649	2.02339	3.53565	2.65375	11.2021	3.13172	5.06724	17.7465
chr21:8443576:8443613:+:piRNA_cluster_plus157903	0.227338	0.252649	2.02339	3.53565	2.65375	11.2021	3.13172	5.06724	17.7465
tRNA-Lys-CTT-4-1	5.52769	5.12688	7.53584	9.06105	5.83241	3.01968	7.35278	7.31004	11.0965
chr21:8216680:8216722:+:piRNA_cluster_plus157604	0.186776	0.312467	1.68659	3.33271	3.05589	6.31985	3.28218	5.92265	15.9659
chr21:8399714:8399756:+:piRNA_cluster_plus157809	0.186776	0.312467	1.68659	3.33271	3.05589	6.31985	3.28218	5.92265	15.9659
chr21:8443949:8443991:+:piRNA_cluster_plus157908	0.186776	0.312467	1.68659	3.33271	3.05589	6.31985	3.28218	5.92265	15.9659
hsa-miR-526b-5p	2.31487	5.00804	5.94047	3.97554	6.368	0	7.43665	9.08803	8.63633
tRNA-Val-TAC-4-1	3.35891	2.68689	7.8798	11.8991	8.72605	1.35725	9.24964	11.1536	4.31276
SNORD70B	7.91193	12.9994	8.75879	6.25238	6.53698	2.85322	9.43084	9.3594	5.87479
tRNA-Gly-GCC-3-1	9.04448	7.55338	7.15394	4.85034	6.99083	31.101	5.6841	9.44379	9.4328
tRNA-Val-CAC-3-1	3.94092	4.78358	7.27639	7.16146	7.11146	17.2827	7.93851	7.75359	8.76522
SNORD3B-2	2.21108	2.57463	4.56471	6.2601	2.63843	59.1094	6.92998	5.30259	12.1918
SNORD3B-1	2.3985	2.58098	4.52937	6.10831	2.66324	59.1094	6.95447	5.24772	12.103
chr21:8215408:8215467:+:piRNA_cluster_plus157590	0.257206	0.372704	2.19276	3.76592	4.75261	7.44277	3.52206	6.77969	13.878
chr21:8259637:8259696:+:piRNA_cluster_plus157687	0.257206	0.372704	2.19276	3.76592	4.75261	7.44277	3.52206	6.77969	13.878
chr21:8398442:8398501:+:piRNA_cluster_plus157795	0.257206	0.372704	2.19276	3.76592	4.75261	7.44277	3.52206	6.77969	13.878
chr21:8442671:8442730:+:piRNA_cluster_plus157895	0.257206	0.372704	2.19276	3.76592	4.75261	7.44277	3.52206	6.77969	13.878
chr21:8213990:8214057:+:piRNA_cluster_plus157573	0.129781	0.242568	1.39537	1.5712	2.95149	4.42847	5.32013	11.9287	6.91553
chr21:8258211:8258278:+:piRNA_cluster_plus157670	0.129781	0.242568	1.39537	1.5712	2.95149	4.42847	5.32013	11.9287	6.91553
chr21:8397028:8397095:+:piRNA_cluster_plus157779	0.129781	0.242568	1.39537	1.5712	2.95149	4.42847	5.32013	11.9287	6.91553
chr21:8441248:8441315:+:piRNA_cluster_plus157878	0.129781	0.242568	1.39537	1.5712	2.95149	4.42847	5.32013	11.9287	6.91553
tRNA-His-GTG-1-5	4.47224	3.74032	6.46948	8.63487	6.17441	0.865641	6.7494	7.73609	9.49775
tRNA-His-GTG-1-6	4.47224	3.72765	6.46003	8.63487	6.17441	0.865641	6.71962	7.67974	9.4528
RNU2-2P	3.50121	5.27398	9.75304	7.09856	6.63932	18.4499	7.7925	6.70499	9.2168
hsa-miR-663a	0	0.808894	1.16019	1.05679	0.0470799	0	2.93482	1.78313	18.9674
tRNA-Gln-CTG-1-4	10.1608	3.86035	5.78271	5.12486	12.3598	10.3593	8.08735	10.3095	5.28825
RNU1-28P	7.5389	7.22949	9.67358	8.44078	8.02778	31.1817	8.62765	8.26799	6.65983
RNU1-27P	7.5389	7.22949	9.67358	8.44078	8.02778	31.1817	8.62765	8.26799	6.65983
tRNA-Lys-TTT-3-4	6.38316	5.967	7.38154	9.6394	5.87144	4.2405	7.20376	7.06275	9.10454
hsa-miR-27b-3p	2.23768	2.38597	3.11186	2.80451	3.67607	3.78549	5.57006	8.4425	9.29085
tRNA-SeC-TCA-1-1	12.9522	9.83738	14.7307	14.1137	6.54594	4.93338	11.276	7.05657	4.93886
RNU1-1	7.31814	6.92295	9.3392	7.94574	7.70289	31.7941	8.369	8.12482	6.46713
RNU1-2	7.31814	6.92295	9.33535	7.91235	7.70289	31.7941	8.369	8.12487	6.466
RNU1-4	7.31814	6.92295	9.33535	7.91235	7.70289	31.7941	8.369	8.12487	6.466
RNU1-3	7.31814	6.92295	9.33535	7.91235	7.70289	31.7941	8.369	8.12487	6.466
hsa-miR-141-3p	0.986966	3.9078	6.54655	8.05295	4.34882	3.78549	8.49996	6.72236	7.61607
hsa-miR-25-3p	9.84614	18.1697	8.18052	6.42882	7.81559	3.78549	7.55764	8.47032	6.74131
RNVU1-18	8.35487	7.16677	9.53703	7.87046	7.71871	29.9675	8.23452	8.1393	6.34474
RNVU1-29	8.35487	7.16427	9.53379	7.87046	7.71338	29.9675	8.23339	8.13806	6.33629
hsa-miR-191-5p	6.25653	11.7834	7.27421	7.02128	4.71669	3.78549	7.18564	6.21471	9.24874
hsa-miR-520e-3p	1.47556	4.65557	6.50517	7.39128	4.05346	3.78549	7.74715	6.47398	8.3739
chr21:8260909:8260951:+:piRNA_cluster_plus157701	0.17544	0.29727	1.54987	2.98882	2.85353	5.20172	2.77559	5.21167	13.8007
hsa-miR-1283	2.62468	3.89182	5.81806	5.24386	5.60964	8.9607	6.40925	7.98188	7.36535
chr7:148987220:148987249:-:piRNA_cluster_minus275478	0.147164	0.101648	0.890306	0.753746	3.36829	0	0.900644	1.77925	18.7757
tRNA-Ala-TGC-4-1	1.06884	1.7538	7.9994	14.3252	8.182	3.02148	9.55021	7.69097	4.20821
chr21:8209619:8209651:+:piRNA_cluster_plus157549	0.335249	0.43066	1.91188	3.86316	3.68914	1.98928	3.61907	7.15683	10.66
chr21:8253830:8253862:+:piRNA_cluster_plus157648	0.335249	0.43066	1.91188	3.86316	3.68914	1.98928	3.61907	7.15683	10.66
chr21:8392654:8392686:+:piRNA_cluster_plus157757	0.335249	0.43066	1.91188	3.86316	3.68914	1.98928	3.61907	7.15683	10.66
chr21:8436864:8436896:+:piRNA_cluster_plus157855	0.335249	0.43066	1.91188	3.86316	3.68914	1.98928	3.61907	7.15683	10.66
tRNA-Ala-AGC-3-1	8.20041	13.1964	8.84733	9.91904	14.3763	0	6.5449	9.6931	5.14463
chr21:8988160:8988192:+:piRNA_cluster_plus157959	0.336788	0.429885	1.8881	4.00519	3.68034	1.93815	3.61941	7.09908	10.5518
hsa-miR-498-5p	1.61014	3.722	6.01174	4.06325	6.17306	3.78549	6.50807	8.00453	6.55993
hsa-miR-663b	0.00912059	0.172141	0.532569	0.027844	0.0114269	3.78549	2.09078	1.31707	17.5219
RNVU1-28	7.78467	6.71484	8.84925	7.61928	7.27336	27.6957	7.67518	7.4468	5.68935
SNORD127	3.21583	4.86198	6.98373	9.84424	7.15413	2.15104	6.6325	9.51268	4.63635
chr21:8216520:8216581:+:piRNA_cluster_plus157602	0.123707	0.178186	1.40332	2.6647	2.13536	11.8796	4.45947	6.30312	9.972
chr21:8260749:8260810:+:piRNA_cluster_plus157699	0.123707	0.178186	1.40332	2.6647	2.13536	11.8796	4.45947	6.30312	9.972
chr21:8399554:8399615:+:piRNA_cluster_plus157807	0.123707	0.178186	1.40332	2.6647	2.13536	11.8796	4.45947	6.30312	9.972
chr21:8443789:8443850:+:piRNA_cluster_plus157906	0.123707	0.178186	1.40332	2.6647	2.13536	11.8796	4.45947	6.30312	9.972
SNORD71	15.0661	16.9733	10.4192	9.47677	6.80352	1.49399	8.52053	7.76956	4.33325
hsa-miR-518e-3p	0.405544	1.46368	5.1982	5.47304	2.59307	15.1577	6.80337	3.93153	9.72201
tRNA-Lys-CTT-2-1	8.48209	7.04732	4.83886	4.99339	5.58373	1.45848	4.43849	6.41679	9.20916
hsa-miR-520d-5p	0.755723	1.88153	5.65996	4.60973	2.545	8.9607	5.10958	4.67673	10.0987
hsa-miR-518f-5p	1.25818	3.91702	6.06741	5.38239	4.1388	8.9607	6.20947	6.14259	7.44916
chr21:8215487:8215528:+:piRNA_cluster_plus157591	0.212913	0.332434	1.60619	2.56577	3.30294	4.40222	2.761	5.78906	11.1629
chr21:8259716:8259757:+:piRNA_cluster_plus157688	0.212913	0.332434	1.60619	2.56577	3.30294	4.40222	2.761	5.78906	11.1629
chr21:8398521:8398562:+:piRNA_cluster_plus157796	0.212913	0.332434	1.60619	2.56577	3.30294	4.40222	2.761	5.78906	11.1629
chr21:8442750:8442791:+:piRNA_cluster_plus157896	0.212913	0.332434	1.60619	2.56577	3.30294	4.40222	2.761	5.78906	11.1629
chr21:8400244:8400316:+:piRNA_cluster_plus157815	0.121154	0.181147	2.36363	3.47104	5.19113	0.799348	3.50007	3.58348	12.5877
chr21:8444479:8444551:+:piRNA_cluster_plus157914	0.121154	0.181147	2.36363	3.47104	5.19113	0.799348	3.50007	3.58348	12.5877
chr21:8216805:8216921:+:piRNA_cluster_plus157605	0.111115	0.149233	1.75767	2.09437	7.4779	3.20185	2.22187	4.45943	12.8869
hsa-miR-30c-5p	2.81604	8.85115	5.35998	4.66992	5.55634	3.78549	7.06829	7.49412	4.99911
tRNA-Lys-CTT-2-4	8.56707	7.12639	4.65388	5.00006	5.02956	1.45848	4.33656	6.23029	8.99203
tRNA-Lys-TTT-4-1	5.17113	10.1275	7.65726	8.09656	6.45187	2.15552	7.0676	7.20366	5.26882
chr21:8217209:8217281:+:piRNA_cluster_plus157610	0.121109	0.180682	2.3452	3.4345	5.14835	0.799348	3.47027	3.52029	12.4332
chr17:75034401:75034430:-:piRNA_cluster_minus114909	0.0846033	0.820161	4.00769	6.06388	4.44895	0.265959	4.31124	6.9212	8.01205
chr21:8399839:8399974:+:piRNA_cluster_plus157810	0.11246	0.140214	1.54596	1.98943	5.67455	3.35351	2.10744	4.1683	12.4531
chr21:8444074:8444209:+:piRNA_cluster_plus157909	0.11246	0.140214	1.54596	1.98943	5.67455	3.35351	2.10744	4.1683	12.4531
hsa-miR-515-5p	1.64855	2.90302	5.12617	3.02498	5.1995	0	6.33021	7.08809	5.29209
tRNA-Glu-TTC-9-1	6.36539	3.35827	5.57058	4.00036	4.35264	1.57665	6.1259	6.29142	6.1784
SNORD35B	1.17621	4.20237	9.64909	8.77597	2.80795	1.70775	6.3293	4.89972	7.04789
chr21:8206410:8206470:+:piRNA_cluster_plus157517	0.0358578	0.574398	3.06312	2.71984	2.56725	0.813171	4.14929	6.41935	7.60185
chr21:8250619:8250679:+:piRNA_cluster_plus157616	0.0358578	0.574398	3.06312	2.71984	2.56725	0.813171	4.14929	6.41935	7.60185
chr21:8389457:8389517:+:piRNA_cluster_plus157724	0.0358578	0.574398	3.06312	2.71984	2.56725	0.813171	4.14929	6.41935	7.60185
chr21:8433644:8433704:+:piRNA_cluster_plus157820	0.0358578	0.574398	3.06312	2.71984	2.56725	0.813171	4.14929	6.41935	7.60185
tRNA-Lys-TTT-2-1	2.9139	6.1623	7.13844	8.46179	6.20514	3.94902	6.70778	6.28541	5.13233
chr6:4428048:4428083:+:piRNA_cluster_plus240521	0.197867	0.287177	3.81628	5.38766	10.4227	1.16903	3.36519	9.83728	4.89109
SNORD11	2.90157	5.51595	5.91334	4.78969	4.83608	2.38026	6.81081	7.3143	3.47843
chr5:71850989:71851050:+:piRNA_cluster_plus226105	0.102497	0.156703	1.21895	1.9984	1.86488	9.93008	4.01366	5.68534	7.63295
SNORD66	5.32194	6.9991	5.67916	3.67244	4.58738	0.886376	6.48668	6.44971	4.3137
tRNA-Gly-CCC-5-1	0.346722	0.922339	6.18343	5.29053	4.83459	1.35725	6.25617	7.24353	3.30755
chr4:77278736:77278768:+:piRNA_cluster_plus202179	7.88447	10.1797	7.85902	11.9029	6.01026	0.265959	7.38799	6.49362	2.85975
tRNA-Phe-GAA-1-4	7.86315	6.79962	10.9927	12.1088	7.95388	4.18995	7.57299	6.26367	2.8589
chr21:8215822:8215869:+:piRNA_cluster_plus157594	0.4446	1.23151	2.75546	2.18175	5.55451	7.38466	3.51947	6.95385	6.10263
chr21:8260051:8260098:+:piRNA_cluster_plus157691	0.4446	1.23151	2.75546	2.18175	5.55451	7.38466	3.51947	6.95385	6.10263
chr21:8398856:8398903:+:piRNA_cluster_plus157799	0.4446	1.23151	2.75546	2.18175	5.55451	7.38466	3.51947	6.95385	6.10263
chr21:8443085:8443132:+:piRNA_cluster_plus157899	0.4446	1.23151	2.75546	2.18175	5.55451	7.38466	3.51947	6.95385	6.10263
chr21:8442316:8442379:+:piRNA_cluster_plus157890	0.0922767	0.120233	1.41434	1.32959	7.27948	1.56909	2.244	4.62423	9.62593
hsa-miR-26b-5p	2.46913	2.41605	5.54176	5.19833	4.74513	0	5.92443	5.71317	4.57273
RNU5E-1	1.13065	5.11196	8.03948	5.96656	7.7597	7.76156	5.48658	7.11263	3.58132
tRNA-Asp-GTC-3-1	2.35448	2.55132	4.8907	4.02364	3.47783	0.731021	6.0684	4.24715	5.81748
tRX-Lys-NNN-4-1	0.759329	2.26756	1.22909	0.516773	8.41018	0	0.868794	3.38688	11.8069
SNORD13	0.637877	2.23408	6.7016	4.47182	2.31296	6.05393	5.54885	4.1939	6.30532
hsa-miR-517-5p	0.637872	2.50456	5.57424	4.70029	2.31923	8.9607	4.16993	4.30423	7.54157
hsa-miR-148a-3p	5.91169	6.63342	6.88523	7.07934	5.66423	15.1577	5.99066	5.77895	4.21365
RNU5B-1	10.4807	7.27031	6.31045	4.44113	5.36523	9.4462	6.735	4.80814	4.38712
hsa-miR-151a-5p	2.5918	4.05596	4.58437	3.19789	3.57657	3.78549	4.4606	5.03189	6.41914
RNU4-2	7.81542	9.04771	6.62454	6.70185	5.3675	6.17108	6.29892	6.38062	3.20115
tRNA-Lys-CTT-2-3	8.14333	6.4482	3.9398	3.98741	3.83647	1.45848	3.77618	5.17156	6.79891
tRNA-Lys-CTT-2-5	8.13299	6.44914	3.86606	3.87471	3.8064	1.45848	3.62531	5.02666	6.84666
tRNA-Arg-TCT-3-2	23.7331	14.0149	7.58468	6.56337	4.47029	1.35725	6.75989	4.87551	3.76274
tRNA-Arg-TCG-3-1	6.80167	8.28943	6.89666	9.75905	5.13369	5.44563	6.24485	5.18961	3.73631
tRNA-Lys-TTT-6-1	5.34801	6.00807	6.41588	7.38391	3.69481	1.35725	5.66364	4.88254	4.56447
RNU4-1	9.00284	8.26719	6.93223	5.92535	6.4076	21.2434	5.76335	5.9437	3.38722
tRNA-Trp-CCA-2-1	13.3205	10.8786	6.4203	6.776	4.08518	0	6.01772	3.91267	5.1228
tRNA-Gly-GCC-5-1	5.02023	3.76664	4.43516	2.32583	3.67284	5.02869	3.65112	6.21673	4.89259
hsa-miR-21-5p	2.19334	2.28192	5.01266	3.94762	11.3189	15.1577	4.93554	5.61089	4.13324
chr21:8216450:8216504:+:piRNA_cluster_plus157601	0.076143	0.128423	1.85517	2.18814	5.29214	4.83732	2.37589	3.53552	8.64316
chr21:8260679:8260733:+:piRNA_cluster_plus157698	0.076143	0.128423	1.85517	2.18814	5.29214	4.83732	2.37589	3.53552	8.64316
chr21:8399484:8399538:+:piRNA_cluster_plus157806	0.076143	0.128423	1.85517	2.18814	5.29214	4.83732	2.37589	3.53552	8.64316
chr21:8443719:8443773:+:piRNA_cluster_plus157905	0.076143	0.128423	1.85517	2.18814	5.29214	4.83732	2.37589	3.53552	8.64316
SNORD91B	3.38855	3.87408	5.13635	5.9099	4.00058	2.38026	5.26534	5.17365	4.06693
RNVU1-31	3.60189	4.37524	5.71444	5.19642	5.18515	11.5486	5.46293	5.31488	3.39422
chr21:8260605:8260648:+:piRNA_cluster_plus157697	0.12133	0.179451	1.25109	2.74513	2.23336	4.04947	1.79823	2.95161	9.33985
chr21:8399410:8399453:+:piRNA_cluster_plus157805	0.12133	0.179451	1.25109	2.74513	2.23336	4.04947	1.79823	2.95161	9.33985
chr21:8443645:8443688:+:piRNA_cluster_plus157904	0.12133	0.179451	1.25109	2.74513	2.23336	4.04947	1.79823	2.95161	9.33985
chr21:8215968:8216005:+:piRNA_cluster_plus157596	0.067917	0.115195	1.45479	1.57678	5.54194	1.81063	1.90096	3.33789	8.81241
chr21:8260197:8260234:+:piRNA_cluster_plus157693	0.067917	0.115195	1.45479	1.57678	5.54194	1.81063	1.90096	3.33789	8.81241
chr21:8399002:8399039:+:piRNA_cluster_plus157801	0.067917	0.115195	1.45479	1.57678	5.54194	1.81063	1.90096	3.33789	8.81241
chr21:8443231:8443268:+:piRNA_cluster_plus157901	0.067917	0.115195	1.45479	1.57678	5.54194	1.81063	1.90096	3.33789	8.81241
SNORD93	2.36385	3.47576	5.16572	4.17621	4.39672	0.333885	5.17465	6.33531	2.49946
hsa-miR-103a-3p	1.38362	1.67192	1.85579	1.5205	3.50366	1.67913	3.28183	5.70464	4.95691
chr21:8215756:8215787:+:piRNA_cluster_plus157593	0.212606	0.290704	1.19119	2.5732	2.47433	5.3964	2.19249	4.23226	7.49694
chr21:8259985:8260016:+:piRNA_cluster_plus157690	0.212606	0.290704	1.19119	2.5732	2.47433	5.3964	2.19249	4.23226	7.49694
chr21:8398790:8398821:+:piRNA_cluster_plus157798	0.212606	0.290704	1.19119	2.5732	2.47433	5.3964	2.19249	4.23226	7.49694
chr21:8443019:8443050:+:piRNA_cluster_plus157898	0.212606	0.290704	1.19119	2.5732	2.47433	5.3964	2.19249	4.23226	7.49694
tRNA-Val-CAC-1-5	2.83516	3.2463	3.28196	3.86507	3.73731	6.79029	3.08432	4.90184	5.81849
tRNA-Arg-CCT-4-1	9.9386	9.17841	7.86868	6.3486	4.12582	18.7282	5.87797	3.55356	4.35367
hsa-miR-130a-3p	0.516398	1.21384	3.84681	2.56826	2.32842	8.9607	4.13727	4.22225	5.29163
chr21:8216376:8216419:+:piRNA_cluster_plus157600	0.119589	0.17852	1.23362	2.6785	2.21156	3.75117	1.74668	2.87192	9.01029
chr21:8216307:8216344:+:piRNA_cluster_plus157599	0.150812	0.175491	1.11537	1.9521	1.32474	7.19835	1.66707	2.76541	9.15747
hsa-miR-423-3p	3.2652	3.76952	3.71169	2.89718	3.65668	22.1973	3.853	5.49719	4.16826
chr18:80013033:80013060:+:piRNA_cluster_plus120671	0.399614	0.498143	1.5485	2.59272	4.70138	0.477596	3.09169	5.11259	5.30283
tRNA-Val-CAC-1-6	2.84866	3.25412	3.2438	3.50989	3.79125	6.79029	2.96246	4.76833	5.73165
tRNA-Val-CAC-1-1	2.80387	3.26018	3.35879	3.47769	3.69202	9.08143	3.09896	4.72067	5.60644
ENSG00000201882	4.2725	7.27239	7.38528	7.21079	3.82086	0.695752	6.62491	4.25774	2.42935
chr21:8216602:8216646:+:piRNA_cluster_plus157603	0.119082	0.17074	0.934138	2.08903	1.22589	6.52458	2.16009	2.64943	8.37781
chr21:8260831:8260875:+:piRNA_cluster_plus157700	0.119082	0.17074	0.934138	2.08903	1.22589	6.52458	2.16009	2.64943	8.37781
chr21:8399636:8399680:+:piRNA_cluster_plus157808	0.119082	0.17074	0.934138	2.08903	1.22589	6.52458	2.16009	2.64943	8.37781
chr21:8443871:8443915:+:piRNA_cluster_plus157907	0.119082	0.17074	0.934138	2.08903	1.22589	6.52458	2.16009	2.64943	8.37781
chr1:173865623:173865685:-:piRNA_cluster_minus19341	0.0442859	0.224398	1.01351	0.926894	2.30003	2.20748	1.66432	5.06023	6.25912
tRNA-Val-CAC-1-2	2.80217	3.21641	3.16317	3.5659	3.73217	6.79029	2.89934	4.59855	5.45652
tRNA-Val-CAC-1-3	2.80217	3.21641	3.16317	3.5659	3.73217	6.79029	2.89934	4.59855	5.45652
tRNA-Val-CAC-1-7	2.79844	3.20249	3.13563	3.61014	3.68172	6.79029	2.86042	4.55487	5.53529
tRNA-Val-CAC-5-1	2.79995	3.21756	3.19319	3.5154	3.6311	6.79029	2.8935	4.54887	5.46593
tRNA-Leu-CAA-1-2	4.53885	4.245	4.39226	6.44201	4.48371	1.99023	4.43463	4.26382	4.1798
tRNA-iMet-CAT-1-5	1.93165	2.15861	3.33421	4.19914	5.12773	1.14839	4.32509	4.6479	3.73124
hsa-miR-4485-3p	0.468886	0.252149	0.590054	0.158205	0.456273	3.78549	1.63386	1.36915	9.36892
SNORD51	1.45223	1.72218	5.04257	5.455	2.03832	1.70775	4.24007	3.94202	4.18361
snoZ196	1.4271	1.72218	5.04179	5.455	2.03832	1.70775	4.23896	3.94121	4.18094
chr12:114164530:114164565:-:piRNA_cluster_minus71213	3.99441	6.7436	5.05981	5.66496	5.80144	0	4.17365	5.66758	2.42968
tRNA-Lys-CTT-3-1	2.73281	3.11086	2.55616	3.18137	2.59886	0.865641	2.34176	4.23789	5.642
tRNA-Arg-CCG-1-2	8.71881	9.60902	5.80703	5.49883	4.55659	9.97621	4.84603	3.86955	3.41228
tRNA-Val-AAC-3-1	2.60153	2.7389	3.28204	4.34078	4.08298	0.51767	3.65383	4.63843	3.81411
tRX-Glu-NNN-2-1	10.1277	6.90594	4.53984	3.36439	4.10655	0.539016	3.71498	5.19512	3.11312
tRNA-Gln-CTG-3-1	1.52539	1.38891	2.82462	2.30145	6.3265	2.15552	4.26198	5.377	2.36264
tRNA-Gln-CTG-3-2	1.52539	1.38891	2.82462	2.30145	6.3265	2.15552	4.26198	5.377	2.36264
SNORD33	1.36896	5.60139	3.43707	3.75339	3.54079	5.48063	3.58836	5.16149	3.21534
SNORD72	1.3636	1.84937	4.1869	3.48873	2.60862	0.333885	4.16369	3.53384	4.16147
hsa-miR-3648	0.0204348	0.672795	0.259039	0.811759	0.103102	0	1.39567	0.723361	9.62621
chr21:8214572:8214629:+:piRNA_cluster_plus157579	0.0731284	0.0940578	0.782531	0.601148	3.94287	0.862269	1.30268	2.92973	7.45704
chr21:8258795:8258852:+:piRNA_cluster_plus157676	0.0731284	0.0940578	0.782531	0.601148	3.94287	0.862269	1.30268	2.92973	7.45704
chr21:8441830:8441887:+:piRNA_cluster_plus157884	0.0731284	0.0940578	0.782531	0.601148	3.94287	0.862269	1.30268	2.92973	7.45704
hsa-miR-517c-3p	0.44993	1.25943	1.59542	3.27366	2.87413	0	3.24469	4.54214	3.82208
RNVU1-7	2.36989	2.17649	4.61693	3.59501	4.26669	5.08258	3.96412	4.05885	3.52042
chr21:8215275:8215328:+:piRNA_cluster_plus157588	0.196522	0.212581	1.0186	2.26256	2.05578	4.53686	1.81206	3.76181	5.88809
chr21:8259504:8259557:+:piRNA_cluster_plus157685	0.196522	0.212581	1.0186	2.26256	2.05578	4.53686	1.81206	3.76181	5.88809
chr21:8398309:8398362:+:piRNA_cluster_plus157793	0.196522	0.212581	1.0186	2.26256	2.05578	4.53686	1.81206	3.76181	5.88809
chr21:8442538:8442591:+:piRNA_cluster_plus157893	0.196522	0.212581	1.0186	2.26256	2.05578	4.53686	1.81206	3.76181	5.88809
RNU5A-1	1.10523	0.958797	3.12185	2.6096	3.69243	9.4462	4.07342	3.54805	3.80295
chr21:8215564:8215608:+:piRNA_cluster_plus157592	0.156688	0.219136	1.51443	1.76398	5.52425	3.92614	1.8301	3.29555	6.25151
chr21:8259793:8259837:+:piRNA_cluster_plus157689	0.156688	0.219136	1.51443	1.76398	5.52425	3.92614	1.8301	3.29555	6.25151
chr21:8398598:8398642:+:piRNA_cluster_plus157797	0.156688	0.219136	1.51443	1.76398	5.52425	3.92614	1.8301	3.29555	6.25151
chr21:8442827:8442871:+:piRNA_cluster_plus157897	0.156688	0.219136	1.51443	1.76398	5.52425	3.92614	1.8301	3.29555	6.25151
chr15:45198571:45198605:-:piRNA_cluster_minus94402	0.0525746	0.277526	1.68927	4.68367	2.74743	1.16903	1.65931	5.32535	4.32519
chr4:10159798:10160257:+:piRNA_cluster_plus188632	9.42477	4.45242	4.06087	4.11141	5.70766	1.16903	4.54695	5.05152	1.60527
RNU5F-1	1.55099	1.56375	3.63531	3.88211	6.43423	6.17108	4.56021	4.8614	1.63708
chr21:8216023:8216074:+:piRNA_cluster_plus157597	0.0813504	0.0944601	0.898569	1.10447	3.06276	1.47991	1.18537	2.41128	7.39765
chr21:8260252:8260303:+:piRNA_cluster_plus157694	0.0813504	0.0944601	0.898569	1.10447	3.06276	1.47991	1.18537	2.41128	7.39765
chr21:8399057:8399108:+:piRNA_cluster_plus157802	0.0813504	0.0944601	0.898569	1.10447	3.06276	1.47991	1.18537	2.41128	7.39765
chr21:8442387:8442443:+:piRNA_cluster_plus157891	0.312386	0.264389	1.09211	1.35574	4.21578	2.13883	1.1529	3.41796	6.30896
chr21:8215124:8215180:+:piRNA_cluster_plus157586	0.312182	0.263903	1.09032	1.35347	4.21528	2.1025	1.15017	3.40753	6.29236
chr21:8259353:8259409:+:piRNA_cluster_plus157683	0.312182	0.263903	1.09032	1.35347	4.21528	2.1025	1.15017	3.40753	6.29236
chr21:8398158:8398214:+:piRNA_cluster_plus157791	0.312182	0.263903	1.09032	1.35347	4.21528	2.1025	1.15017	3.40753	6.29236
tRX-Lys-NNN-3-1	2.63475	2.77261	4.3038	6.27667	3.39195	0.634834	3.78155	3.14222	3.83496
hsa-miR-372-5p	1.63153	5.2484	4.98163	2.86547	4.53662	3.78549	5.04327	3.71733	1.90263
chr21:8215052:8215102:+:piRNA_cluster_plus157585	0.0826354	0.102324	1.0053	0.963083	4.32585	0.863199	1.52256	2.75312	6.31353
chr21:8398086:8398136:+:piRNA_cluster_plus157790	0.0826354	0.102324	1.0053	0.963083	4.32585	0.863199	1.52256	2.75312	6.31353
chr4:10159234:10159792:+:piRNA_cluster_plus188631	7.42272	4.98334	3.71142	5.77979	4.59015	0	4.36559	4.62207	1.50063
chr21:8400208:8400238:+:piRNA_cluster_plus157814	0.0174712	0.0296231	0.610517	0.842369	1.67268	0.378998	1.38468	2.11579	6.70509
chr21:8444443:8444473:+:piRNA_cluster_plus157913	0.0174712	0.0296231	0.610517	0.842369	1.67268	0.378998	1.38468	2.11579	6.70509
tRNA-Arg-TCT-1-1	2.07407	1.74182	2.89889	3.70271	3.30843	3.02148	3.37719	3.72096	3.09187
hsa-miR-20a-5p	3.36268	3.06571	2.35357	1.60955	3.23383	0	2.8245	3.57904	3.73053
hsa-miR-183-5p	5.15956	7.09925	6.17118	6.4387	4.63075	8.9607	4.51072	2.86599	2.69473
hsa-miR-518f-3p	0.202921	0.559837	3.0692	2.67409	1.17817	0	3.1271	2.11865	4.82029
tRNA-Glu-TTC-1-2	11.3342	9.49696	4.86508	3.18181	5.13673	1.35725	4.3141	3.87989	1.84631
hsa-miR-9-5p	5.46076	3.24523	2.4828	1.8402	2.28221	0	3.50068	3.87831	2.50807
hsa-miR-515-3p	0.460966	1.37569	2.08502	3.80765	1.6278	3.78549	2.88092	2.53461	4.43321
chr21:8213927:8213984:+:piRNA_cluster_plus157572	0.0737092	0.123984	1.03383	2.20548	1.20021	3.14941	1.88059	2.76926	5.11794
chr21:8396965:8397022:+:piRNA_cluster_plus157778	0.0737092	0.123984	1.03383	2.20548	1.20021	3.14941	1.88059	2.76926	5.11794
chr21:8214283:8214343:+:piRNA_cluster_plus157576	0.123487	0.131639	0.827812	1.47668	1.83598	2.24859	1.51838	2.94092	5.2889
chr21:8397321:8397381:+:piRNA_cluster_plus157782	0.123487	0.131639	0.827812	1.47668	1.83598	2.24859	1.51838	2.94092	5.2889
chr21:8441541:8441601:+:piRNA_cluster_plus157881	0.123487	0.131639	0.827812	1.47668	1.83598	2.24859	1.51838	2.94092	5.2889
tRNA-Ser-GCT-3-1	7.0211	8.40205	4.44422	3.06399	2.35916	3.92225	3.10335	2.96789	3.67471
chr21:8217173:8217203:+:piRNA_cluster_plus157609	0.0174271	0.0289471	0.588759	0.808735	1.62585	0.285837	1.31333	1.99033	6.41146
chr5:71850930:71850973:+:piRNA_cluster_plus226104	0.0407481	0.0753666	1.00597	1.07186	2.61729	3.36116	1.57126	2.3023	5.83932
chr2:87824940:87824974:+:piRNA_cluster_plus135386	0.790978	0.391812	1.49678	2.55888	3.51024	1.33333	2.21607	3.66264	3.81197
chr21:8215340:8215387:+:piRNA_cluster_plus157589	0.0879562	0.105383	0.877482	0.861006	4.64773	1.7151	1.1476	2.89391	5.59816
chr21:8259569:8259616:+:piRNA_cluster_plus157686	0.0879562	0.105383	0.877482	0.861006	4.64773	1.7151	1.1476	2.89391	5.59816
chr21:8398374:8398421:+:piRNA_cluster_plus157794	0.0879562	0.105383	0.877482	0.861006	4.64773	1.7151	1.1476	2.89391	5.59816
chr21:8442603:8442650:+:piRNA_cluster_plus157894	0.0879562	0.105383	0.877482	0.861006	4.64773	1.7151	1.1476	2.89391	5.59816
chr21:8215201:8215249:+:piRNA_cluster_plus157587	0.100543	0.138531	0.944112	1.66215	3.54684	1.3121	1.55531	3.39826	4.65996
chr21:8259430:8259478:+:piRNA_cluster_plus157684	0.100543	0.138531	0.944112	1.66215	3.54684	1.3121	1.55531	3.39826	4.65996
chr21:8398235:8398283:+:piRNA_cluster_plus157792	0.100543	0.138531	0.944112	1.66215	3.54684	1.3121	1.55531	3.39826	4.65996
chr21:8442464:8442512:+:piRNA_cluster_plus157892	0.100543	0.138531	0.944112	1.66215	3.54684	1.3121	1.55531	3.39826	4.65996
hsa-miR-625-5p	0.36511	0.454552	1.28869	0.784877	1.32067	8.9607	2.07273	2.17602	5.3568
chr21:8397610:8397662:+:piRNA_cluster_plus157785	0.0496698	0.0666493	0.702389	0.440395	3.63879	0.477596	1.00749	2.25521	6.28966
hsa-miR-484	0.14786	1.50216	2.18723	2.82487	1.86894	0	2.74455	3.46468	3.31981
chr15:45200380:45200412:-:piRNA_cluster_minus94405	0.0677402	0.211412	1.71949	2.895	1.35108	0	1.53162	3.92116	3.92728
hsa-miR-302b-5p	0.169061	3.64449	5.19827	7.95522	6.05415	0	4.28728	3.39269	1.6545
hsa-miR-4521	2.65389	3.38536	3.38508	3.893	1.24948	0	2.90266	2.28382	4.07826
chr21:8216121:8216161:+:piRNA_cluster_plus157598	0.0844365	0.0819308	0.623701	1.29811	2.31786	2.62762	0.922329	2.74529	5.58677
chr21:8260350:8260390:+:piRNA_cluster_plus157695	0.0844365	0.0819308	0.623701	1.29811	2.31786	2.62762	0.922329	2.74529	5.58677
chr21:8399155:8399195:+:piRNA_cluster_plus157803	0.0844365	0.0819308	0.623701	1.29811	2.31786	2.62762	0.922329	2.74529	5.58677
chr21:8443390:8443430:+:piRNA_cluster_plus157902	0.0844365	0.0819308	0.623701	1.29811	2.31786	2.62762	0.922329	2.74529	5.58677
chr11:62853328:62853393:-:piRNA_cluster_minus49327	0.0867683	0.170624	0.990557	1.4268	2.6053	1.84765	1.12815	3.65746	4.39534
hsa-miR-194-5p	2.80799	3.81996	4.48775	4.58845	2.93214	0	5.17557	2.70322	1.27302
tRNA-Arg-CCG-1-3	6.36235	6.69382	4.17945	4.73106	3.36425	7.6191	3.59074	2.93821	2.51587
tRNA-Lys-CTT-1-2	3.46029	2.59474	2.19721	3.04152	2.15907	3.01968	2.17152	1.99602	4.87707
chr8:139125725:139125756:+:piRNA_cluster_plus294620	3.12628	2.13375	2.62257	3.47048	4.70945	0	3.06977	4.29146	1.64027
hsa-miR-10396b-3p	0.0177546	0.195618	0.297897	0.618335	0.0460915	0	1.00547	0.409943	7.55592
chr21:8258980:8259064:+:piRNA_cluster_plus157678	0.15499	0.241494	0.894151	1.13717	3.3447	0.811018	1.33718	2.72016	4.8842
chr21:8442015:8442099:+:piRNA_cluster_plus157886	0.15499	0.241494	0.894151	1.13717	3.3447	0.811018	1.33718	2.72016	4.8842
hsa-miR-523-5p	0.630798	1.83805	2.57532	2.35807	2.85957	1.06786	2.70856	3.14074	3.0843
hsa-miR-519b-5p	0.630798	1.78637	2.48484	2.12674	2.86057	1.06786	2.69488	3.14501	3.08909
chr4:10197711:10197934:+:piRNA_cluster_plus189006	4.60378	5.12653	3.44644	3.62123	4.24363	0.550335	3.55819	3.96077	1.39344
hsa-miR-522-5p	0.630798	1.78557	2.47542	2.12674	2.85844	1.06786	2.67765	3.13459	3.0862
hsa-miR-519c-5p	0.630798	1.78637	2.47542	2.12674	2.85957	1.06786	2.68139	3.13673	3.07279
hsa-miR-518e-5p	0.630798	1.78623	2.44198	2.12674	2.85568	1.06786	2.6599	3.12674	3.05193
novel_miRNA_4_chr4_29031_mature	33.2977	37.3255	7.47887	1.97228	2.81779	0	5.54573	2.71432	0.55877
tRNA-Asn-GTT-2-5	3.05082	3.47268	4.71844	3.42258	2.63096	0.412325	3.96985	2.16688	2.62302
RNU5D-1	0.283436	2.86305	3.89259	3.03741	4.13711	4.68237	4.16193	2.91855	1.58168
tRNA-Ser-ACT-1-1	0.16894	0.36295	4.31942	2.54903	4.60618	0	3.16295	3.06542	2.41796
tRNA-Arg-CCG-1-1	6.26433	6.65662	4.04753	4.62661	3.30351	7.6191	3.37679	2.80786	2.44539
hsa-miR-23b-3p	1.13396	0.885782	0.946651	0.817507	1.52055	3.78549	2.35251	2.90066	3.2112
tRNA-Met-CAT-1-1	3.93025	3.36311	3.12373	3.03493	3.27747	3.02148	2.8862	2.38156	3.06668
SNORD45A	1.19886	1.35581	2.90722	2.74757	2.39348	0.983993	2.72859	2.90351	2.49086
SNORD48	7.61959	3.66788	1.89641	1.48862	9.61244	1.08311	2.3234	4.75355	0.924667
chr9:124080408:124080433:+:piRNA_cluster_plus307782	0.159221	0.249414	0.790376	1.19788	1.82328	0.463177	1.59917	3.09394	3.30327
tRNA-Val-AAC-1-1	1.58209	1.7561	2.09196	2.3843	2.46515	1.98695	2.06591	2.93661	2.98016
tRNA-Thr-AGT-1-1	4.91578	3.11325	2.40079	1.84896	4.17531	0	3.16526	3.37691	1.34591
chr3:118266925:118266951:+:piRNA_cluster_plus178174	0.28537	0.215424	0.729799	1.09219	1.22466	0.550335	1.005	2.46885	4.36687
tRNA-Pro-TGG-3-4	3.97425	3.32588	2.89375	3.23316	3.51211	1.41998	2.52543	2.78469	2.52898
tRNA-Pro-TGG-3-5	3.97425	3.32588	2.88558	3.23316	3.51211	1.41998	2.52543	2.78196	2.52898
chr4:75886508:75886539:+:piRNA_cluster_plus201816	0.296306	0.343617	1.08466	1.67078	2.74634	0.0646741	1.98005	2.58458	3.26308
chr21:8215910:8215950:+:piRNA_cluster_plus157595	0.155095	0.184311	0.778881	1.24818	2.01362	3.10034	1.4451	2.23964	4.01262
chr21:8260139:8260179:+:piRNA_cluster_plus157692	0.155095	0.184311	0.778881	1.24818	2.01362	3.10034	1.4451	2.23964	4.01262
chr21:8398944:8398984:+:piRNA_cluster_plus157800	0.155095	0.184311	0.778881	1.24818	2.01362	3.10034	1.4451	2.23964	4.01262
chr21:8443173:8443213:+:piRNA_cluster_plus157900	0.155095	0.184311	0.778881	1.24818	2.01362	3.10034	1.4451	2.23964	4.01262
chr4:10120328:10120774:+:piRNA_cluster_plus188402	3.44346	2.16057	2.94194	2.95035	3.65046	0	3.05795	3.6306	1.00775
chr14:20343072:20343106:-:piRNA_cluster_minus82368	0.185971	0.132677	0.894894	0.809118	1.64346	0	1.39402	3.12199	3.12643
tRNA-His-GTG-1-9	1.51552	1.24162	1.78191	2.06519	2.10013	1.0718	1.99206	2.42507	3.13713
tRNA-His-GTG-1-7	1.52264	1.23115	1.80156	1.82194	2.08965	1.0718	2.04642	2.29613	3.1262
chr21:8214215:8214277:+:piRNA_cluster_plus157575	0.0542114	0.0703885	0.579539	1.43851	0.981793	2.86428	1.06093	1.83784	4.55999
chr21:8258436:8258498:+:piRNA_cluster_plus157672	0.0542114	0.0703885	0.579539	1.43851	0.981793	2.86428	1.06093	1.83784	4.55999
chr21:8397253:8397315:+:piRNA_cluster_plus157781	0.0542114	0.0703885	0.579539	1.43851	0.981793	2.86428	1.06093	1.83784	4.55999
chr21:8441473:8441535:+:piRNA_cluster_plus157880	0.0542114	0.0703885	0.579539	1.43851	0.981793	2.86428	1.06093	1.83784	4.55999
tRNA-His-GTG-1-8	1.52558	1.28812	1.82169	2.38726	2.04852	1.0718	1.98973	2.31892	3.10533
chr6:144371079:144371110:-:piRNA_cluster_minus256859	0.112555	0.14524	1.14176	1.01074	1.00913	6.20358	1.17998	2.25319	3.88052
tRNA-Gly-CCC-6-1	1.3663	1.29054	2.22273	2.55975	1.97542	17.684	1.82463	2.25754	3.20085
tRNA-Gln-CTG-4-1	0.692178	0.787863	1.52673	1.73679	3.59214	0.634834	2.58271	3.28665	1.37836
tRNA-Gln-CTG-4-2	0.695506	0.785263	1.50642	1.63827	3.71636	0.634834	2.5667	3.29983	1.37522
chr14:49586576:49586612:+:piRNA_cluster_plus84011	0.925712	1.10199	2.74074	2.31749	2.86739	0	3.33989	2.20524	1.62347
hsa-miR-1268b	0.0503768	0.68713	2.83188	1.55098	0.823946	6.22961	2.32191	1.58144	3.25428
tRNA-His-GTG-1-4	1.51726	1.2492	1.75694	1.9925	2.181	1.0718	1.93148	2.21397	3.01118
chr14:49853881:49853915:-:piRNA_cluster_minus86767	0.92257	1.09639	2.72961	2.28616	2.8733	0	3.3297	2.21721	1.59624
chr4:10173969:10174073:+:piRNA_cluster_plus188752	3.52654	3.53775	2.84365	2.61134	3.89432	0.265959	2.3493	3.50312	1.26814
chr14:49862816:49862852:-:piRNA_cluster_minus86769	0.92257	1.09606	2.72561	2.28616	2.83926	0	3.32029	2.18723	1.59365
tRNA-Val-AAC-1-2	1.5468	1.81151	1.71834	1.90426	1.98894	1.98695	1.66248	2.56037	2.85901
hsa-miR-519d-5p	0.700918	2.10527	2.3925	1.95248	2.1654	0	2.2687	2.56316	2.21787
tRNA-His-GTG-1-1	1.5124	1.21996	1.71677	1.67716	2.01659	1.0718	1.86806	2.18473	2.99074
hsa-miR-181a-5p	0.357585	0.0864239	1.16437	0.555323	4.49643	0	3.05747	3.8537	0.112843
tRNA-His-GTG-1-3	1.51726	1.21381	1.71664	1.76227	2.04987	1.0718	1.87131	2.14724	2.9742
chr4:10154113:10154928:+:piRNA_cluster_plus188603	5.4472	3.68731	2.36924	4.18922	2.89999	0	2.53004	3.53046	0.929877
hsa-miR-27a-3p	0.303486	0.462662	0.656856	0.676322	1.01175	0	1.16033	1.83753	3.9878
tRNA-Val-AAC-1-3	1.53601	1.8034	1.66423	1.76229	1.91636	1.98695	1.57526	2.53789	2.85842
hsa-miR-125a-5p	0.598262	0.47082	2.35041	0.687229	3.24289	0	2.7726	3.87632	0.303915
hsa-miR-23a-3p	1.44507	0.482064	0.76336	0.090269	1.13307	0	1.25066	1.8952	3.76902
tRNA-Val-AAC-1-4	1.49495	1.71377	1.64626	2.14348	1.95521	1.98695	1.62332	2.44944	2.76191
tRNA-His-GTG-1-2	1.51726	1.19267	1.66398	1.67309	2.00145	1.0718	1.77157	2.10552	2.95288
hsa-miR-1307-3p	1.57743	1.55095	1.21975	1.27793	1.40539	3.78549	1.84721	2.37359	2.53682
tRNA-Val-AAC-1-5	1.47142	1.70859	1.64065	1.62763	1.8182	1.98695	1.57355	2.40845	2.74537
chr12:102667520:102667552:+:piRNA_cluster_plus67568	3.29184	3.31116	2.66045	2.45088	3.70793	0.265959	2.17693	3.3186	1.22934
hsa-miR-518a-3p	0.229683	0.685438	1.62905	2.81098	1.90225	0	1.9773	1.88246	2.6939
hsa-miR-1268a	0.0390672	0.621422	2.27763	1.44376	0.752092	6.22961	2.24536	1.48412	2.81917
SNORD88C	0.417603	1.17807	2.42003	1.82134	0.820505	0.333885	2.34043	1.34695	2.85623
chr4:10312032:10312064:+:piRNA_cluster_plus190105	2.12516	2.64378	2.07112	3.15777	2.96503	0.265959	2.23741	2.69643	1.56082
tRNA-Gln-TTG-1-1	1.42725	1.33244	1.92572	1.95481	1.70147	14.2706	2.41569	2.00397	2.03845
hsa-miR-652-3p	1.95283	3.34174	2.81594	4.24678	2.04109	3.78549	2.37671	2.13684	1.937
hsa-miR-423-5p	1.32904	1.86314	1.6928	2.00111	1.73363	8.9607	1.86527	2.44459	2.13876
chr21:8258504:8258562:+:piRNA_cluster_plus157673	0.0843231	0.0874673	0.615848	1.09381	1.4249	1.71162	0.890482	1.93714	3.61289
hsa-miR-526b-3p	0.0984292	0.51595	1.75171	2.17512	0.783861	3.78549	1.93999	1.33262	3.14955
SNORD14D	0.953437	0.764333	1.41885	2.01086	1.41582	3.17879	2.16536	2.11553	2.0721
SNORD11B	1.05963	3.71777	2.4173	2.21704	1.66738	1.28571	2.48979	2.38602	1.44653
SNORD83B	1.5353	0.87722	1.83046	0.853432	1.05254	1.92682	1.83274	1.75913	2.6916
hsa-miR-10396b-5p	0.00655055	0.0725395	0.200717	0	0.0812803	1.67913	0.581637	0.308869	5.3689
hsa-miR-10396a-5p	0.00655055	0.0725395	0.200717	0	0.0812803	1.67913	0.578002	0.289209	5.35089
tRNA-Leu-CAA-4-1	1.44664	1.50902	1.93752	2.11955	1.93082	1.99023	1.8916	2.12301	2.17251
chr15:45201222:45201249:+:piRNA_cluster_plus93370	0.03884	0.189016	1.23022	2.01144	1.29059	0	1.03767	2.38234	2.73855
chr21:8214984:8215025:+:piRNA_cluster_plus157584	0.0253464	0.0407627	0.808457	0.540384	1.73881	0.462313	1.00175	1.09783	4.05865
chr21:8442248:8442289:+:piRNA_cluster_plus157889	0.0253464	0.0407627	0.808457	0.540384	1.73881	0.462313	1.00175	1.09783	4.05865
hsa-miR-30d-5p	4.62844	4.03405	2.79648	1.36711	1.4228	0	2.29454	2.35475	1.46166
chr21:8259213:8259254:+:piRNA_cluster_plus157681	0.024655	0.0391825	0.802074	0.535503	1.73265	0.421324	0.995159	1.07739	4.02178
RNU11	0.792953	3.17157	2.49573	1.41625	4.21591	6.17108	2.40739	2.47403	1.18081
chr21:8214842:8214888:+:piRNA_cluster_plus157582	0.0838423	0.112794	0.650705	0.826818	2.86227	0.511795	0.818168	1.88056	3.34084
chr21:8259071:8259117:+:piRNA_cluster_plus157679	0.0838423	0.112794	0.650705	0.826818	2.86227	0.511795	0.818168	1.88056	3.34084
chr21:8397876:8397922:+:piRNA_cluster_plus157788	0.0838423	0.112794	0.650705	0.826818	2.86227	0.511795	0.818168	1.88056	3.34084
chr21:8442106:8442152:+:piRNA_cluster_plus157887	0.0838423	0.112794	0.650705	0.826818	2.86227	0.511795	0.818168	1.88056	3.34084
chr11:85484033:85484140:+:piRNA_cluster_plus49331	0.0437648	0.0541656	0.438585	1.12775	0.845972	1.56259	0.741402	1.53139	3.76408
chr16:50869453:50869477:-:piRNA_cluster_minus105186	0.05852	0.126488	1.94023	2.44049	3.80232	0.265959	1.17054	2.95394	1.83114
tRNA-Leu-TAA-1-1	2.69506	2.21426	2.19679	1.7273	1.5628	0	2.06937	1.76404	2.1146
chr2:229180862:229180898:-:piRNA_cluster_minus153711	0.0695045	0.0845975	0.512867	0.918094	0.688133	3.01843	0.713036	1.26758	3.94829
chr2:132280782:132280816:-:piRNA_cluster_minus142429	0.0505952	0.0749106	0.486728	0.926263	0.673733	3.21698	1.32149	1.56424	3.02233
tRNA-Met-CAT-6-1	5.38259	3.34814	2.49636	3.10684	2.22872	3.02148	2.20518	1.69627	1.98591
hsa-miR-18a-5p	0.539071	0.846475	0.901231	1.54128	1.28924	3.78549	1.19172	1.92577	2.76948
tRNA-Leu-TAG-3-1	1.62276	2.0165	1.62753	2.46532	1.77528	1.35725	1.79835	1.9964	2.0559
chr1:95155791:95155815:-:piRNA_cluster_minus10000	0.145228	0.226212	0.637669	0.75745	1.32873	0.265959	1.24748	2.27798	2.27295
chr4:77234253:77234287:+:piRNA_cluster_plus202040	2.07049	2.14525	1.92451	1.95058	2.44381	0.265959	2.29616	2.4897	1.00607
tRNA-Tyr-GTA-4-1	0.0719691	0.444716	1.29363	1.30506	1.921	0	1.62901	2.50715	1.63964
hsa-miR-151a-3p	1.4591	1.34189	1.52267	2.83306	1.57949	0	1.41799	1.92796	2.37677
chr2:229180937:229180985:-:piRNA_cluster_minus153712	0.0383719	0.0566707	0.442416	0.599374	0.750896	2.63256	1.25343	2.42454	2.02552
chr4:10148327:10148749:+:piRNA_cluster_plus188558	3.2751	2.74491	2.16942	2.36105	2.55977	0	2.36665	2.48631	0.850448
SNORD97	1.03221	1.16732	2.26467	2.49411	0.845719	0.886376	2.29888	1.28617	2.08983
hsa-miR-519a-2-5p	0.433245	1.10543	1.60302	2.81083	1.33631	0	1.78152	1.77432	2.10704
tRNA-Gln-CTG-1-5	1.41786	1.69808	1.49227	1.70134	1.38175	7.97519	1.44161	1.64962	2.55758
hsa-miR-302c-5p	0.0366831	1.46382	3.0386	3.50013	2.68816	0	2.564	2.12407	0.944234
SNORD111B	0.795522	0.908031	2.36639	2.52922	1.64517	0.511492	2.03492	2.11977	1.4748
chr20:30513609:30513638:-:piRNA_cluster_minus157536	0.0785982	0.0888927	0.377919	1.0393	0.792961	3.1395	0.606991	1.29092	3.71883
chr4:10121498:10121630:+:piRNA_cluster_plus188407	1.34579	2.34073	1.93129	2.58027	2.44025	0.550335	1.94338	2.25339	1.39775
hsa-miR-4485-5p	0.255099	0.0823842	0.622852	0.0659552	0.775092	3.78549	1.23403	0.587677	3.76227
hsa-miR-15b-5p	2.18182	3.36925	1.88179	2.02993	1.33644	8.9607	2.45355	1.68679	1.41265
RNVU1-17	1.63468	1.98666	2.04403	2.01435	2.27203	4.2192	2.15458	2.15771	1.22365
tRNA-Gln-CTG-1-2	1.41238	1.70507	1.48234	1.63214	1.33886	7.97519	1.39857	1.61847	2.48187
SNORD14C	3.78425	1.93996	1.00286	1.81455	1.18833	3.68217	2.38557	1.80739	1.25148
chr8:139503924:139503984:+:piRNA_cluster_plus294759	2.85591	3.23242	2.07946	1.68388	2.78467	0	1.7637	2.72027	0.942237
chr7:148941524:148941568:+:piRNA_cluster_plus277015	0.131298	0.101272	0.446284	0.727078	2.31789	0	1.07818	1.28311	3.04988
RNU5A-8P	0.104609	1.06337	2.37377	2.01806	2.07707	4.68237	2.3839	1.49097	1.53103
tRNA-Gln-CTG-1-3	1.39408	1.66076	1.48405	1.52029	1.29835	7.97519	1.34625	1.58165	2.46246
hsa-miR-519e-5p	0.295918	0.774947	1.28419	1.42192	1.87761	3.78549	1.54316	1.91964	1.88352
tRNA-Ala-AGC-2-2	0.179617	0.269102	1.1667	0.599884	1.22021	0	1.50074	1.52151	2.30457
tRNA-Thr-TGT-3-1	4.08688	2.81887	1.83938	1.61583	2.37785	0	2.30401	1.8026	1.20799
hsa-miR-302c-3p	0.0292018	0.401335	1.79967	1.35368	2.80864	0	1.7908	2.25941	1.24425
hsa-miR-524-3p	0.206666	0.566835	0.821243	0.721157	1.0543	3.78549	1.48306	1.34381	2.46704
hsa-miR-520b-5p	0.427449	1.00431	1.4943	2.21472	1.30404	0	1.57704	1.73293	1.9539
chr4:10247884:10247964:+:piRNA_cluster_plus189479	2.55282	1.91894	1.84683	2.34605	2.98522	0.265959	2.1262	2.31938	0.778757
RNU7-1	1.20464	1.55876	7.64185	1.79109	1.35181	0	1.78572	2.82642	0.585456
tRNA-Tyr-GTA-5-4	0.0433295	0.209152	0.737788	0.634603	1.20508	0	1.12167	2.19305	1.87752
chr22:26458334:26458368:-:piRNA_cluster_minus164492	0.0216636	0.215042	0.852064	1.44923	0.959329	0.265959	1.18449	1.72221	2.26562
tRNA-Ala-CGC-5-1	0.0134419	0.177309	3.91371	4.05681	1.46901	0	2.6034	2.07581	0.490709
tRNA-Ala-AGC-5-1	0.107469	0.139897	0.860728	0.441362	0.660204	0.500394	1.33887	0.626151	3.20031
chr21:8398025:8398059:+:piRNA_cluster_plus157789	0.00896771	0.0237255	0.682734	0.332549	1.46664	0.340428	0.835922	0.816621	3.49957
hsa-miR-19b-3p	0.687402	0.664141	0.727276	0.197047	1.66705	0	1.36016	2.17421	1.61555
hsa-miR-520a-3p	0.236402	1.99172	1.70443	0.461537	1.63491	3.78549	1.42162	1.51694	2.199
tRNA-Val-AAC-4-1	1.23389	1.32695	1.29113	1.13428	1.37367	0.51767	1.20152	1.89637	2.02375
tRNA-iMet-CAT-1-3	1.02723	1.1496	1.35067	1.66521	1.5647	1.14839	1.53762	1.58636	1.99674
tRNA-Gln-CTG-1-1	1.38029	1.65766	1.40688	1.52029	1.28758	7.97519	1.277	1.46574	2.37796
tRNA-iMet-CAT-1-8	1.02461	1.13468	1.31551	2.31711	1.75977	1.14839	1.54347	1.69402	1.87555
tRNA-Leu-CAG-2-2	1.58581	1.54531	1.41959	1.1085	1.48342	1.35573	1.30449	1.74293	2.04274
tRNA-Arg-TCG-1-1	3.4889	4.59155	2.58627	1.44753	1.62842	1.35725	2.014	1.571	1.47556
tRNA-iMet-CAT-1-6	1.03078	1.17815	1.26936	1.86493	1.63685	1.14839	1.55725	1.55076	1.92937
tRNA-iMet-CAT-1-4	1.02461	1.12575	1.19283	1.81721	1.70837	1.14839	1.4802	1.58763	1.95434
hsa-miR-146b-5p	1.73587	2.21554	6.03765	16.9768	10.4547	8.9607	2.10843	2.0135	0.891815
chr21:8400014:8400064:+:piRNA_cluster_plus157812	0.0234971	0.0508248	0.559526	0.506177	2.079	0.550042	0.628905	1.09346	3.26791
chr21:8444249:8444299:+:piRNA_cluster_plus157911	0.0234971	0.0508248	0.559526	0.506177	2.079	0.550042	0.628905	1.09346	3.26791
tRNA-Glu-TTC-5-1	0.0897626	0.210712	0.950425	0.698218	1.04563	1.35725	1.17421	2.0618	1.70579
tRNA-iMet-CAT-1-7	1.02461	1.13471	1.17193	1.66807	1.6033	1.14839	1.52701	1.49504	1.89441
tRNA-Trp-CCA-3-2	2.5191	2.34005	2.26681	2.70182	1.94479	3.02148	1.74552	1.52615	1.63099
chr21:8216942:8216979:+:piRNA_cluster_plus157606	0.0308217	0.05828	0.391846	0.42999	0.99654	0.549456	0.523119	0.992511	3.38277
chr21:8216980:8217030:+:piRNA_cluster_plus157607	0.023426	0.0493002	0.559358	0.535632	2.0341	0.550042	0.599958	1.06669	3.22488
hsa-miR-24-3p	0.280652	0.577454	0.390993	0.873073	0.529439	0	1.00214	1.7308	2.12841
chr21:8399976:8400013:+:piRNA_cluster_plus157811	0.0299556	0.0567999	0.387197	0.417646	0.987634	0.500756	0.519696	0.978148	3.3528
chr21:8444211:8444248:+:piRNA_cluster_plus157910	0.0299556	0.0567999	0.387197	0.417646	0.987634	0.500756	0.519696	0.978148	3.3528
tRNA-Leu-CAG-2-1	1.59061	1.49278	1.24305	1.04579	1.45938	3.01968	1.34695	1.6053	1.87906
tRNA-Thr-AGT-3-1	1.78026	1.13759	1.2426	0.649266	1.60966	0	1.69211	2.17946	0.927801
tRNA-Ala-AGC-1-1	0.32295	0.376267	0.986563	0.943157	1.4618	0	1.46647	1.45981	1.86105
chr21:8214634:8214692:+:piRNA_cluster_plus157580	0.045129	0.0743192	0.476132	0.635951	1.69913	0.435902	0.794087	1.20523	2.78738
chr21:8258857:8258915:+:piRNA_cluster_plus157677	0.045129	0.0743192	0.476132	0.635951	1.69913	0.435902	0.794087	1.20523	2.78738
chr21:8441892:8441950:+:piRNA_cluster_plus157885	0.045129	0.0743192	0.476132	0.635951	1.69913	0.435902	0.794087	1.20523	2.78738
tRNA-Ala-TGC-3-2	1.14325	1.817	1.96026	2.34853	1.95325	0	1.99337	1.6526	1.10982
hsa-miR-93-5p	0.731108	0.793934	1.047	0.809205	1.50909	0	1.32473	1.56295	1.84123
tRNA-iMet-CAT-1-2	1.02461	1.1155	1.18793	1.60066	1.52925	1.14839	1.45767	1.48821	1.7774
novel_miRNA_2_chr1_3527_mature	0.0245303	0.0566849	1.87675	1.03474	0.110788	3.60497	1.3937	0.650768	2.64957
hsa-miR-101-3p	5.43969	2.81305	2.19732	2.08202	2.33403	0	1.92507	1.91429	0.842448
chr17:77161955:77161989:-:piRNA_cluster_minus115056	0.0513136	0.0818348	0.46713	0.999656	1.48629	1.16903	0.960837	1.9089	1.80778
SNORD20	0.369868	0.584736	1.78607	1.7926	1.31754	3.8539	1.43921	2.1208	1.11453
SNORD124	0.59806	1.28696	2.16837	1.21861	1.33524	0.333885	1.73936	1.41933	1.46216
tRNA-Leu-CAA-2-1	1.06645	1.1554	1.22284	1.45115	1.56277	0.500394	1.31705	1.7987	1.46184
chr2:229180787:229180825:-:piRNA_cluster_minus153710	0.0444812	0.0693773	0.410621	1.095	0.730304	1.6137	0.630327	0.886183	2.99968
tRNA-Pro-TGG-3-3	1.87392	1.85273	1.47404	1.63015	1.78648	1.41998	1.31544	1.46393	1.71496
RNU12	0.47569	1.41532	1.58355	0.660424	1.37281	2.05197	1.3949	1.40285	1.69035
tRNA-Lys-TTT-7-1	0.320868	0.369199	1.15498	2.1748	1.07265	1.35725	1.90032	1.53093	1.04589
tRNA-Pro-TGG-3-2	1.87792	1.86789	1.4495	1.75543	1.85455	1.41998	1.38173	1.47032	1.62242
chr8:139117942:139117973:+:piRNA_cluster_plus294598	3.04894	2.12185	1.88881	1.64704	1.78841	0.265959	2.03043	1.60858	0.812034
tRNA-Ser-GCT-6-1	2.27509	3.15809	1.6814	4.25282	1.24878	5.34214	1.93301	1.3424	1.15683
tRNA-Ile-TAT-1-1	2.70968	2.26813	1.16293	1.4022	2.61153	0	1.6081	2.13013	0.693788
tRNA-Pro-TGG-3-1	1.87331	1.86399	1.4607	1.77637	1.75676	3.09529	1.34443	1.49023	1.59637
hsa-miR-92a-1-5p	0.15761	0.964224	1.38326	1.04379	2.10874	3.78549	0.978228	1.49284	1.95994
novel_miRNA_3_chr11_7465_mature	0.208991	1.2888	0.476569	0.128796	0.774833	0	1.70218	1.80859	0.914426
chr4:10267964:10268007:+:piRNA_cluster_plus189704	1.27347	1.82886	1.2123	1.70166	2.34994	0	1.85202	2.39745	0.168074
hsa-miR-17-5p	0.507289	0.568535	0.584608	0.4363	1.19571	0	1.06855	1.81817	1.51492
chr12:114104889:114104918:-:piRNA_cluster_minus71099	1.60424	1.66506	1.3942	1.75983	2.08995	0	1.73579	1.84943	0.793994
chr4:10123895:10124111:+:piRNA_cluster_plus188419	1.93312	2.76056	1.49578	1.85528	2.30032	0	1.4004	2.0432	0.922307
SNORD105	1.10289	0.776261	1.0998	1.09448	1.36785	0.886376	1.73736	1.99782	0.619723
hsa-miR-425-5p	1.52978	2.5412	1.21113	0.79826	1.00574	0	1.29156	1.38652	1.66014
hsa-miR-520h	0.234824	0.591888	1.02258	1.32067	1.81339	3.78549	1.30329	1.79714	1.23174
chr1:173866642:173866713:-:piRNA_cluster_minus19343	0.0265601	0.104541	0.496657	0.213749	0.830447	5.5099	0.660603	1.97372	1.68064
U8	1.04737	1.03562	1.47726	1.22218	0.498839	8.48958	1.34445	0.870921	2.08241
chr19:35575620:35575667:+:piRNA_cluster_plus124152	0.129177	0.149586	0.581497	1.08665	0.995167	5.20755	0.890677	1.51215	1.82937
hsa-miR-10401-5p	0.0305254	0.137654	0.454352	0.00904726	0.17323	0	0.969162	0.495296	2.76084
tRNA-Ser-GCT-4-3	0.571083	1.09642	1.29042	1.5885	0.717357	2.13222	1.58259	1.3886	1.22341
chr11:62853910:62853968:-:piRNA_cluster_minus49329	0.0352825	0.124953	0.519645	0.669316	1.12423	2.58016	0.934401	1.75313	1.47013
chr4:10139103:10139512:+:piRNA_cluster_plus188494	1.80592	1.77224	1.27648	1.12199	2.14128	0.130577	1.1743	2.12134	0.861941
chr1:120001376:120001409:-:piRNA_cluster_minus13104	0.0191726	0.031863	0.505266	0.673081	1.25588	0.875926	0.717284	1.13262	2.29043
chr1:146160819:146160852:-:piRNA_cluster_minus15561	0.0191726	0.031863	0.505266	0.673081	1.25588	0.875926	0.717284	1.13262	2.29043
chr1:148611737:148611770:-:piRNA_cluster_minus16019	0.0191726	0.031863	0.505266	0.673081	1.25588	0.875926	0.717284	1.13262	2.29043
chr1:120789154:120789187:+:piRNA_cluster_plus13061	0.0191726	0.031863	0.505266	0.673081	1.25588	0.875926	0.717284	1.13262	2.29043
chr1:149459497:149459530:+:piRNA_cluster_plus14215	0.0191726	0.031863	0.505266	0.673081	1.25588	0.875926	0.717284	1.13262	2.29043
tRNA-Asp-GTC-5-1	0.367526	0.587651	0.962257	0.714458	1.50624	0.403219	1.40835	0.980798	1.74162
tRNA-Ala-TGC-3-1	1.13796	1.73729	1.73663	2.39819	1.90181	0	1.73942	1.4591	0.887278
hsa-miR-518c-5p	0.297664	0.989079	1.0162	1.15459	1.04517	0	1.38397	1.31903	1.3535
chr6:33199599:33199629:+:piRNA_cluster_plus243423	0.0700361	0.209379	1.18946	0.369531	1.25666	0	0.769252	1.7266	1.54319
tRNA-Pro-TGG-2-1	1.31071	1.10274	1.25877	1.62126	1.43789	0.529666	1.18695	1.35477	1.43295
chr21:8214432:8214483:+:piRNA_cluster_plus157578	0.025635	0.0445042	0.272681	0.245503	2.06925	0.248643	0.388242	0.859622	2.71946
chr21:8258655:8258706:+:piRNA_cluster_plus157675	0.025635	0.0445042	0.272681	0.245503	2.06925	0.248643	0.388242	0.859622	2.71946
chr21:8397470:8397521:+:piRNA_cluster_plus157784	0.025635	0.0445042	0.272681	0.245503	2.06925	0.248643	0.388242	0.859622	2.71946
chr21:8441690:8441741:+:piRNA_cluster_plus157883	0.025635	0.0445042	0.272681	0.245503	2.06925	0.248643	0.388242	0.859622	2.71946
tRNA-Arg-CCT-1-1	3.85527	2.65427	1.70024	2.2439	1.40252	4.93338	1.5008	1.11431	1.33412
tRNA-Tyr-GTA-5-3	0.184627	0.259127	0.836498	1.08848	1.3261	0	0.987893	1.72551	1.22493
tRNA-Glu-TTC-10-1	6.9595	4.41979	1.93345	1.2206	1.41582	0.539016	1.79635	1.39679	0.72279
tRNA-Glu-TTC-10-2	6.9595	4.41979	1.93345	1.2206	1.41582	0.539016	1.79635	1.39679	0.72279
chr10:71162001:71162029:-:piRNA_cluster_minus34525	2.29186	2.6488	1.55713	1.31139	1.78923	0	1.22525	2.0278	0.654063
tRNA-Arg-CCT-2-1	2.13937	1.97529	1.91989	1.61955	0.901275	4.93338	1.29643	0.991615	1.60882
hsa-miR-374a-5p	0.559026	0.87135	1.37781	0.532656	1.20793	0	1.31561	1.22934	1.34853
chr4:10278187:10278258:+:piRNA_cluster_plus189811	2.01526	1.48609	0.986623	0.520931	1.99164	0.265959	1.53755	1.85066	0.502917
RNU2-59P	0.270059	0.549172	1.17607	0.968049	0.655715	0.418611	1.11914	0.815392	1.95381
hsa-miR-362-5p	1.42979	1.76949	1.55977	1.47902	1.16987	3.78549	1.59392	1.37826	0.913427
hsa-miR-518c-3p	0.309636	0.695006	0.685958	0.583991	0.610047	3.78549	1.11486	1.14794	1.61074
tRNA-Gln-TTG-2-1	0.762364	0.727868	1.45598	1.49154	0.959556	2.43756	1.4981	1.09909	1.26264
tRNA-Asn-GTT-1-1	1.71435	2.43043	2.03119	1.50734	1.12092	1.88102	1.8061	1.13486	0.903919
hsa-miR-302d-5p	0.0543919	2.66786	3.69667	1.57473	2.34882	0	1.7772	1.43841	0.612442
tRNA-Pro-CGG-1-1	1.5178	1.32999	1.17774	1.43929	1.45979	1.9477	1.13599	1.28318	1.40617
chr3:157153546:157153573:+:piRNA_cluster_plus183075	0.0713859	0.20688	1.16963	0.363298	1.19237	0	0.749517	1.5762	1.49923
hsa-miR-519d-3p	0.270867	0.647303	0.623907	0.540167	1.32001	0	1.28133	1.464	1.07704
tRNA-Leu-CAG-1-6	1.60484	1.60689	1.17732	1.47324	1.49396	1.35573	1.13885	1.36069	1.32197
tRNA-Met-CAT-3-2	1.81275	1.59182	1.95921	1.79548	1.49842	0.634834	1.43383	1.0096	1.36443
tRNA-Ser-GCT-2-1	1.2661	1.7212	1.29988	1.49431	0.784643	0.351531	1.30992	1.26373	1.22554
tRNA-Leu-CAG-1-7	1.61566	1.63007	1.15678	1.01146	1.37955	1.35573	1.13588	1.33579	1.29583
chr4:10146738:10146984:+:piRNA_cluster_plus188546	3.39231	1.87467	1.28875	1.97588	1.79045	0	1.38571	1.79884	0.582434
tRNA-Arg-CCT-3-1	8.09597	3.89404	1.65154	1.60416	1.58482	0.634834	1.56867	1.07281	1.11573
tRNA-Pro-AGG-1-1	1.23582	1.20924	1.39907	1.89337	1.55437	1.07619	1.28906	1.27137	1.19187
chr4:10177518:10177644:+:piRNA_cluster_plus188793	1.73683	1.71395	1.32383	1.63864	2.08309	0.265959	1.45463	1.7296	0.556568
RNU6-9	0.463199	0.683874	1.49233	2.02677	1.12976	2.48781	1.31855	1.2001	1.21942
tRNA-Pro-CGG-1-3	1.53102	1.32085	1.21547	1.40753	1.46145	1.9477	1.11568	1.25979	1.35329
tRNA-Pro-CGG-1-2	1.51307	1.33352	1.20016	1.45484	1.42739	1.9477	1.132	1.25291	1.33486
chrX:80699809:80699839:-:piRNA_cluster_minus321944	0.0264035	0.557858	1.90382	3.25893	1.37865	0	1.56918	1.46106	0.666239
hsa-miR-31-5p	2.01841	2.03646	1.40468	1.79602	1.35493	0	1.09818	1.32527	1.20098
ENSG00000273885	7.79308	4.50642	1.97748	1.14158	1.19927	0.163261	1.75825	1.29126	0.574169
SNORD53	0.730411	1.33102	0.959985	1.16419	0.730373	0.695752	1.22579	1.51738	0.866042
hsa-miR-518a-5p	0.1371	0.215579	0.778839	1.31096	0.848608	0	1.06397	1.04229	1.47406
hsa-miR-140-3p	0.644696	0.865607	0.746847	0.330852	1.04135	0	1.0499	1.15657	1.37336
chr14:63557669:63557699:+:piRNA_cluster_plus85801	1.80967	1.39542	1.31516	1.54985	1.525	0	1.43689	1.59949	0.525316
hsa-miR-130b-3p	0.081365	0.282375	0.877829	1.15335	0.664572	0	0.890272	1.11168	1.5274
chr21:8259281:8259331:+:piRNA_cluster_plus157682	0.0439352	0.04949	0.32409	0.377459	0.683689	0.477596	0.525834	0.866908	2.11145
tRNA-Leu-CAG-1-2	1.60803	1.57122	1.06996	1.01619	1.33257	1.35573	1.03883	1.20818	1.19899
tRNA-Leu-CAG-1-3	1.60803	1.57122	1.06996	1.01619	1.33257	1.35573	1.03883	1.20818	1.19899
tRNA-Leu-CAG-1-4	1.60803	1.57122	1.06996	1.01619	1.33257	1.35573	1.03883	1.20818	1.19899
tRNA-Leu-CAG-1-5	1.60803	1.57122	1.06996	1.01619	1.33257	1.35573	1.03883	1.20818	1.19899
chr4:10138661:10139098:+:piRNA_cluster_plus188493	1.42801	1.35817	1.04733	1.35022	1.89	0.130577	0.980208	1.746	0.707625
tRNA-Leu-CAG-1-1	1.60803	1.57089	1.06405	1.01619	1.33257	1.35573	1.02834	1.2059	1.19693
chr1:146038115:146038143:+:piRNA_cluster_plus13718	0.0260339	0.166148	0.596114	0.854569	0.90564	0	0.845892	1.50904	1.07051
chr10:49703307:49703335:-:piRNA_cluster_minus32187	0.0733235	0.14621	0.464806	0.463446	0.732581	0.175271	0.840658	1.11054	1.43601
chr4:10178262:10178506:+:piRNA_cluster_plus188802	1.55497	1.73629	1.24823	1.16411	1.23158	0.265959	1.10706	1.37543	0.898574
hsa-miR-520f-5p	0.168497	1.34265	1.31594	0.759313	1.11549	0	1.13015	1.18589	1.06081
hsa-miR-28-3p	0.300135	0.855487	1.49118	1.33655	1.46968	0	1.14057	1.19826	1.02831
SNORA44	0.218984	0.663729	0.879186	2.90404	0.930699	0.695752	1.16246	1.29193	0.902286
chr12:114150700:114150733:-:piRNA_cluster_minus71182	0.829975	0.854775	1.06032	1.04877	1.59577	0	1.09924	1.72997	0.520875
tRNA-Gln-CTG-5-1	1.02621	1.20924	1.07404	1.11567	1.06053	0.733794	1.17947	1.12313	1.03614
tRNA-Ala-CGC-2-1	0.829777	1.5859	1.52371	2.36895	1.55712	0	1.43709	1.17033	0.73076
tRNA-Ile-TAT-2-3	0.830912	0.814252	0.804031	0.911239	1.08568	0.412325	1.19026	1.36448	0.780836
hsa-miR-335-3p	0.902597	1.49495	1.7797	0.906077	1.22948	0	1.56089	1.33937	0.429499
SNORA73A	1.00053	0.612123	0.671961	1.35114	0.743574	3.0967	1.04795	1.01337	1.2629
chr12:114178261:114178317:-:piRNA_cluster_minus71277	1.0053	1.12273	1.27394	1.49337	1.75023	0.265959	1.23277	1.571	0.507601
hsa-miR-10401-3p	0.00231185	0.0374952	0.129568	0	0.0298821	0	0.997646	0.266622	2.04683
chr21:8258173:8258204:+:piRNA_cluster_plus157669	0.0310714	0.0362583	0.292847	0.798479	0.32161	1.66339	0.449698	0.810081	2.00834
chr4:77356508:77356539:+:piRNA_cluster_plus202278	2.95446	0.957776	0.960608	2.01288	1.14475	0	1.46764	1.45669	0.341172
hsa-miR-10395-5p	0.0302464	0.18565	1.33613	0.194924	0.081065	0	1.27307	0.398628	1.59106
chr4:10275666:10275702:+:piRNA_cluster_plus189787	3.15764	1.27742	0.896754	0.840428	2.0884	0.265959	1.0211	1.89274	0.330122
chr4:10263341:10263448:+:piRNA_cluster_plus189655	1.45101	1.27057	0.830743	0.59501	1.81345	0	1.31567	1.4722	0.45476
chr7:148983753:148983781:+:piRNA_cluster_plus277025	0.0340239	0.0826564	0.426353	0.153689	0.468507	0	0.496886	0.820719	1.9128
tRNA-Arg-TCG-5-1	2.35611	2.4271	1.56695	1.40226	1.13773	0	1.45953	0.946845	0.821949
SNORD1A	0.265169	0.268121	0.94106	1.06324	0.313861	1.08311	0.996073	0.857484	1.37084
tRNA-Ala-AGC-4-1	2.09898	1.38834	1.16787	1.22197	1.0575	1.35725	1.15975	1.02672	1.01664
tRNA-Pro-AGG-2-4	1.33487	1.18896	1.11853	1.26442	1.24006	1.16767	1.04729	1.0875	1.05484
tRNA-Ile-AAT-2-1	0.0993405	0.17046	0.798663	0.920867	1.17514	0	1.19118	1.19706	0.801304
SNORD22	0.288767	0.335398	0.756116	0.58344	0.49746	0	0.926628	0.766602	1.48371
RNU2-4P	0.131304	0.207297	0.740224	0.58948	0.159216	0.418611	0.789387	0.457806	1.92915
SNORA67	0.146665	1.14601	1.17482	1.52978	0.797687	0.333885	1.21801	1.10604	0.852168
SNORD125	2.06309	2.29242	1.29465	1.85959	1.04034	0.511492	1.18934	1.28972	0.684865
chr4:77398052:77398080:+:piRNA_cluster_plus202296	2.65836	0.918272	1.17727	1.86124	1.57471	0	1.5822	1.05613	0.522316
chr22:21856329:21856362:+:piRNA_cluster_plus161709	0.0637721	0.0619609	0.383409	0.328264	0.556097	0.550335	0.511325	0.790332	1.8436
chr4:10129533:10129768:+:piRNA_cluster_plus188444	1.28866	1.81343	1.32577	1.43529	1.56157	0.265959	1.15614	1.47725	0.505765
tRNA-Met-CAT-2-1	1.35005	1.23945	1.1872	0.933203	0.897492	0.985939	0.996952	0.873496	1.23915
hsa-miR-520g-5p	0.396024	0.878767	0.924998	1.08296	0.915225	0	1.05726	1.17101	0.880058
hsa-miR-498-3p	0.0545946	0.547206	0.986268	1.13729	0.960946	3.78549	0.826558	0.724429	1.55687
tRNA-Thr-CGT-6-1	0.151702	0.328256	0.862919	1.10664	0.548395	1.35725	1.03576	1.12364	0.938283
tRNA-Pro-CGG-2-1	1.60541	1.1311	1.04481	1.41175	1.1883	1.84705	0.941824	0.99046	1.14417
chr4:10129773:10130543:+:piRNA_cluster_plus188445	2.69925	1.542	1.21416	1.06826	1.45404	0	1.25324	1.44857	0.357821
tRNA-Met-CAT-4-1	1.34004	1.25203	1.2026	1.1249	0.901912	0.985939	1.00631	0.859991	1.17689
tRNA-Met-CAT-4-2	1.34004	1.25203	1.2026	1.1249	0.901912	0.985939	1.00631	0.859991	1.17689
tRNA-Met-CAT-4-3	1.34004	1.25203	1.2026	1.1249	0.901912	0.985939	1.00631	0.859991	1.17689
hsa-miR-106b-5p	0.440028	1.05071	0.645588	0.51556	0.925176	0	1.08172	1.22962	0.73038
tRNA-Leu-TAA-3-1	0.449143	0.665118	0.866878	1.36561	0.857241	0	1.04515	0.978188	1.00612
chrX:117914322:117914346:-:piRNA_cluster_minus328689	0.0275915	0.0808072	0.404716	0.128085	0.407951	0	0.459903	0.788727	1.77817
chr4:10158374:10158825:+:piRNA_cluster_plus188627	1.47273	1.47123	1.45331	1.57032	1.43641	0.550335	1.34525	1.10922	0.540506
chr21:44324125:44324154:+:piRNA_cluster_plus160490	0.00128563	0.0451049	0.340584	0.6081	0.61809	0	0.527725	1.18229	1.28477
hsa-miR-345-5p	0.0242178	0.453372	1.43515	1.3903	0.793969	0	1.54965	0.979037	0.411541
SNORD14E	0.707098	0.55326	0.487166	0.952691	0.399446	1.78012	0.792849	0.822983	1.30639
tRNA-Ser-GCT-4-2	0.575054	1.02888	1.12688	0.793299	0.603349	0.6158	1.1494	0.99867	0.767003
hsa-miR-527	0.110027	0.182693	0.67726	1.24081	0.723575	0	0.884945	0.848565	1.14947
chr5:71851071:71851115:+:piRNA_cluster_plus226106	0.0298733	0.0364969	0.238889	0.46569	0.367314	1.84553	0.45943	0.600321	1.81754
tRNA-Phe-GAA-2-1	0.770098	0.670541	1.39861	1.71588	1.11268	0.149643	1.10505	1.08874	0.674009
tRNA-Leu-CAA-3-1	0.870881	0.999997	0.750685	0.452209	1.05546	0.500394	0.784955	1.12153	0.933128
tRNA-Trp-CCA-4-1	2.0196	1.41825	1.03072	1.25302	0.735671	1.35725	1.18866	0.762746	0.854961
hsa-miR-186-5p	0.643524	1.09434	0.950269	1.19614	0.696717	0	0.976208	1.01532	0.814079
hsa-miR-222-3p	0.113103	0.317353	0.728981	1.89337	0.738821	3.78549	0.65563	0.858043	1.27431
tRNA-Arg-TCT-3-1	1.21204	0.858099	0.671311	0.760244	0.785267	0	1.23807	0.939765	0.601697
chr11:4465066:4465121:-:piRNA_cluster_minus41286	1.29892	1.03138	0.976679	0.633336	1.50211	0	0.932521	1.3067	0.539445
chr4:10131726:10132139:+:piRNA_cluster_plus188457	1.84282	1.22385	0.888927	0.566398	1.53916	0	0.840774	1.38714	0.532401
chr4:10160265:10160993:+:piRNA_cluster_plus188633	2.04626	1.20392	0.966247	1.01056	1.36307	0.265959	1.05176	1.24169	0.462567
hsa-miR-520c-5p	0.392656	0.85461	0.969275	0.765029	0.885435	0	0.912511	0.869166	0.970512
hsa-miR-526a-5p	0.392656	0.837531	0.930594	0.75322	0.870095	0	0.96821	0.83443	0.946564
chr4:10136372:10137151:+:piRNA_cluster_plus188481	1.6166	1.31088	1.13636	1.09478	1.08426	0	1.23904	1.11733	0.383222
tRNA-Ile-AAT-3-1	1.95113	1.2688	1.19822	0.575565	0.830665	0	1.09459	0.889178	0.752555
chr1:173866884:173866938:-:piRNA_cluster_minus19344	0.00981415	0.0488317	0.315793	0.29307	0.179268	0.265959	0.409968	0.581415	1.74011
SNORD107	7.0899	2.11286	1.57188	1.40765	1.09646	0	1.39958	1.06878	0.258132
chr8:139508993:139509026:+:piRNA_cluster_plus294788	1.72741	1.43617	0.933197	0.660394	1.3406	0	0.898882	1.1729	0.651358
hsa-miR-15a-5p	0.37955	0.521638	0.515373	0.48853	0.738897	0	0.942026	1.07992	0.699495
hsa-miR-106b-3p	0.497554	1.17451	0.802043	0.431374	0.79835	0	1.04382	0.854555	0.818
hsa-miR-523-3p	0.062933	0.22551	0.950299	1.71046	0.6585	3.78549	0.788443	0.765984	1.15079
tRNA-Arg-TCT-2-1	3.20344	1.82717	1.12847	0.701426	1.10268	0	1.06808	0.883429	0.752946
hsa-miR-7977	1.12772	1.36624	0.677796	0.479987	0.603928	3.78549	0.659867	1.16203	0.880947
tRNA-Ala-AGC-8-1	0.744576	0.744716	0.887298	1.42903	0.701919	1.35725	0.841249	0.940884	0.916813
tRNA-iMet-CAT-2-1	0.476246	0.665929	0.598029	0.60802	0.896903	0.132567	0.811577	0.84536	1.03546
hsa-miR-34c-5p	0.398331	0.360299	0.650421	0.123355	0.575006	0	0.542761	1.04738	1.1017
hsa-miR-185-5p	0.165795	0.305331	0.469204	0.475772	0.571125	0	0.701784	1.08314	0.903978
RNU5E-6P	0.789441	0.275694	1.08984	0.831725	0.953579	3.30509	0.871618	0.964409	0.849446
hsa-miR-518d-5p	0.398879	0.840192	0.949704	0.75322	0.873546	0	0.924325	0.841498	0.918378
tRNA-Ser-GCT-4-1	0.581067	0.944394	0.964965	0.796961	0.645255	0.6158	0.993781	1.00082	0.666791
hsa-miR-320b	1.77027	0.662377	0.801711	0.135761	0.339277	1.67913	0.827069	0.534014	1.29553
chr12:114178601:114178630:-:piRNA_cluster_minus71279	1.16541	1.13639	0.786114	0.866742	1.05373	0.550335	0.932354	1.04705	0.665836
chr11:47726969:47726993:-:piRNA_cluster_minus47085	0.0240961	0.0787846	0.387836	0.128085	0.36803	0	0.427323	0.649827	1.56699
hsa-miR-378a-5p	0.217026	1.1267	1.18889	0.855323	1.01996	0	1.35881	0.920174	0.349322
hsa-miR-629-5p	0.334313	0.228954	0.692931	0.922526	0.796256	0	0.894304	0.773566	0.940116
tRNA-Gln-TTG-3-3	0.635524	0.753244	0.828938	0.83912	0.851838	3.47973	0.915613	0.788978	0.888032
tRNA-Pro-AGG-2-1	1.00337	0.990481	0.86139	1.12073	1.0343	1.16767	0.779591	0.891709	0.915208
chr6:40142434:40142467:-:piRNA_cluster_minus242493	0.0304868	0.371022	0.777134	0.420545	2.38753	0	0.370675	1.68823	0.515045
novel_miRNA_4_chr5_33190_mature	0.0264906	0.118181	0.544793	1.95617	0.219474	0	0.770813	0.69997	1.10165
chr4:10156558:10157153:+:piRNA_cluster_plus188616	1.63088	1.09954	0.829406	0.695893	0.993016	0	0.974265	1.10571	0.482055
tRNA-Gly-CCC-4-1	0.0870399	0.205844	0.66994	0.880758	0.609009	1.35725	0.902323	0.780743	0.876372
tRNA-Pro-AGG-2-6	1.00234	0.982074	0.850459	1.00803	1.00204	1.16767	0.78375	0.87342	0.901209
RNU4ATAC	0.681976	0.64552	0.810963	0.788165	0.951207	0	0.939964	1.02448	0.593874
tRNA-Lys-CTT-5-1	0.121331	0.356396	0.558595	1.01626	0.422186	1.35725	0.947155	0.899407	0.711166
hsa-miR-17-3p	0.0785387	0.277385	0.530606	0.579054	0.441208	3.78549	0.642296	0.911988	0.994318
SNORD83A	0.446908	0.615627	0.722996	0.461842	0.379991	0.333885	0.776475	0.79392	0.977615
tRNA-Pro-AGG-2-2	1.00658	0.979364	0.840445	0.982292	0.969972	1.16767	0.76324	0.839346	0.92075
tRNA-Ile-AAT-12-1	0.467243	0.676492	0.586196	1.20665	0.902934	0	0.873948	0.957388	0.687984
chr4:10263255:10263305:+:piRNA_cluster_plus189653	1.00388	0.946818	0.564923	1.04493	1.0049	0	0.759722	1.16218	0.595204
hsa-miR-34a-3p	0	0.000643634	0.968936	1.06658	0.123923	0	0.949877	0.330847	1.22899
tRNA-Pro-AGG-2-5	1.00644	0.985771	0.813997	0.987082	1.02352	1.16767	0.757548	0.867841	0.880258
chr4:77387303:77387334:+:piRNA_cluster_plus202292	0.636311	0.475908	0.641067	0.730464	1.15066	0	0.984978	1.19992	0.313257
SNORD10	0.783508	0.780529	0.543632	0.585698	0.455243	1.49399	0.638378	0.551017	1.28849
tRNA-Pro-AGG-2-3	1.00351	0.972018	0.819681	0.969813	0.975233	1.16767	0.758604	0.838376	0.877386
tRNA-Pro-AGG-2-8	1.00234	0.983627	0.828075	0.969813	0.97517	1.16767	0.767474	0.841853	0.851891
tRNA-Leu-TAG-2-1	0.945131	0.986884	0.801622	0.572875	0.810714	0	0.878107	0.891647	0.68477
chr6:39994420:39994450:-:piRNA_cluster_minus242351	0.971783	1.17255	0.674332	0.716139	1.3065	0	0.843678	0.998978	0.598732
tRNA-Pro-AGG-2-7	1.00234	0.974219	0.817089	1.00466	0.965048	1.16767	0.754587	0.835455	0.848766
tRNA-Phe-GAA-3-1	0.689426	0.634531	1.23267	0.947431	0.897605	0	0.987886	0.923614	0.520574
hsa-miR-9-3p	0.572621	0.698201	0.604876	1.83277	0.66148	8.9607	0.661099	1.1087	0.657528
tRNA-Asn-GTT-5-1	1.7983	2.11203	1.26348	0.963147	1.15405	0	1.12464	0.735428	0.558378
tRNA-Ser-GCT-1-1	1.01769	1.48556	1.0742	0.888536	0.611386	0.351531	0.960709	0.844745	0.609166
chr8:139546675:139546737:+:piRNA_cluster_plus294861	0.573134	0.600922	0.770145	1.12853	1.13968	0.265959	0.869733	1.1493	0.393086
tRNA-Ile-TAT-2-1	0.9202	0.795617	0.658858	0.60817	0.950711	0.412325	0.795045	0.936915	0.660364
tRNA-Thr-TGT-4-1	2.22375	1.50588	0.839812	0.628561	0.843617	0	0.964385	0.777076	0.636645
chr4:10156427:10156549:+:piRNA_cluster_plus188615	0.87797	0.726259	0.397012	0.097215	1.54772	0	0.224138	1.83527	0.309719
chr1:630758:630788:+:piRNA_cluster_plus39	0.0373752	0.049209	0.200205	0.164255	1.03959	0	0.333816	0.416885	1.61176
SNORD64	5.70611	1.35388	1.20675	0.802788	1.00169	0.163261	0.998398	0.97635	0.384541
tRNA-Leu-AAG-2-4	0.616889	0.699668	0.713547	0.908804	0.691374	0.567171	0.828357	0.927902	0.596082
tRNA-Gln-TTG-3-2	0.627412	0.744362	0.768528	0.83912	0.801804	3.47973	0.834763	0.713654	0.790611
tRNA-Leu-CAA-1-1	0.581878	0.860611	0.64398	0.393364	0.934112	0.500394	0.797222	0.83787	0.692388
chr4:77259972:77260001:+:piRNA_cluster_plus202138	0.931302	1.6913	0.873842	0.325486	1.50472	0.265959	0.698335	1.19171	0.400721
tRNA-Arg-TCG-2-1	2.38908	1.46612	0.83887	0.531763	0.733672	1.35725	0.880913	0.831301	0.569318
hsa-miR-454-3p	1.00558	1.17741	1.08976	0.914183	0.682749	0	1.03431	0.760704	0.483822
chr4:10122741:10123155:+:piRNA_cluster_plus188412	1.55516	1.35538	0.884077	1.09288	0.901645	0	0.826602	0.854083	0.587115
tRNA-Ala-TGC-5-1	0.959299	0.719067	0.701186	1.64037	0.917407	0	0.957519	0.794323	0.514096
tRNA-Ser-GCT-5-1	0.654068	0.976402	0.897151	0.586546	0.47444	1.80516	0.783956	0.887189	0.588436
hsa-miR-532-5p	1.20565	1.29242	0.881826	0.301001	0.687119	0	0.874692	1.01242	0.369961
chr4:10192779:10192985:+:piRNA_cluster_plus188950	1.27673	1.04815	0.626972	0.58133	1.20024	0	0.813291	1.06925	0.368687
chr12:114172818:114172850:-:piRNA_cluster_minus71254	0.908409	0.84043	1.01049	0.87039	1.43862	0	0.953328	0.989854	0.299868
chr1:629639:629672:+:piRNA_cluster_plus35	0.0401929	0.0561905	0.374995	0.355746	0.385387	0.550335	0.520253	0.631539	1.08194
tRNA-Ile-TAT-3-1	0.452329	0.395661	0.634642	0.7218	0.802061	0	0.785626	0.945489	0.496602
chr4:10133117:10133338:+:piRNA_cluster_plus188464	1.5101	1.22	0.81193	1.47825	1.07422	0.265959	0.869642	1.01232	0.334755
chr17:31550145:31550175:+:piRNA_cluster_plus109252	0.0283072	0.0538928	0.333562	0.926618	0.737393	0	0.462971	0.881152	0.870851
tRNA-Ala-AGC-6-1	0.0497435	0.147477	0.776088	1.0087	0.785833	0	0.699077	0.981758	0.529561
tRNA-Leu-TAG-1-1	0.516841	0.677419	0.701688	1.04333	0.729658	0	0.675276	0.742824	0.790913
SNORA70	0.415406	1.11983	0.855676	0.656935	0.58075	1.08311	0.913958	0.852234	0.431029
chr4:10132148:10132370:+:piRNA_cluster_plus188458	0.917442	1.15771	0.901496	0.380354	1.06779	0	0.954543	0.95178	0.290143
chr12:120794282:120794307:-:piRNA_cluster_minus71694	0.963403	0.533699	0.452551	0.53399	1.08298	0.265959	0.601748	1.03319	0.55401
chr21:8214356:8214417:+:piRNA_cluster_plus157577	0.0852445	0.0973644	0.23999	0.509377	0.468294	0.500756	0.330277	0.630281	1.22578
chr21:8397394:8397455:+:piRNA_cluster_plus157783	0.0852445	0.0973644	0.23999	0.509377	0.468294	0.500756	0.330277	0.630281	1.22578
chr21:8441614:8441675:+:piRNA_cluster_plus157882	0.0852445	0.0973644	0.23999	0.509377	0.468294	0.500756	0.330277	0.630281	1.22578
chr12:114131117:114131150:-:piRNA_cluster_minus71138	1.1009	0.802997	0.724674	0.899024	1.0599	0.265959	0.759628	0.967968	0.456678
chr1:173867709:173867744:-:piRNA_cluster_minus19345	0.0225528	0.0309695	0.161629	0.0816157	0.43645	0.265959	0.203856	1.11849	0.854833
tRNA-Arg-ACG-2-1	1.63112	1.41304	0.883718	0.550685	0.510592	0	0.808845	0.664021	0.691693
hsa-miR-16-2-3p	1.32043	2.09911	1.30713	1.16878	0.688875	0	0.900277	0.796278	0.455915
tRNA-Gln-CTG-6-1	0.908087	0.723377	0.81696	0.948348	0.741246	0	0.938075	0.735405	0.46341
chr8:139134203:139134234:+:piRNA_cluster_plus294630	0.569184	0.597143	0.465329	0.240669	1.09778	0.265959	0.93506	1.09143	0.10909
tRNA-Leu-TAA-2-1	0.483418	0.377059	0.638526	0.916102	0.461289	0	0.779565	0.576391	0.761521
tRNA-Gln-TTG-3-1	0.538798	0.69561	0.701304	0.826085	0.687249	3.47973	0.725012	0.649442	0.74014
chr8:139550181:139550213:+:piRNA_cluster_plus294873	1.14257	1.35304	0.761734	0.839962	0.905739	0	0.965581	0.737845	0.410453
chr4:77208707:77208741:+:piRNA_cluster_plus201952	1.20479	0.92408	0.972884	0.619376	0.92309	0	0.874308	0.976585	0.259255
chr4:10144940:10145147:+:piRNA_cluster_plus188537	1.20071	1.07852	0.775791	1.34478	1.25148	0	0.903037	0.938669	0.243134
SNORA84	0.209344	0.64182	0.543545	0.584849	0.511021	0	0.730215	0.789186	0.560913
chr4:10130783:10130915:+:piRNA_cluster_plus188447	1.98272	0.827713	0.613406	1.01715	1.06004	0.265959	0.635587	1.11566	0.328377
tRNA-Ser-CGA-1-1	0.330221	0.400604	0.38613	0.504983	0.293269	0	1.46852	0.372906	0.236569
tRNA-Arg-ACG-2-3	0.49505	0.422069	0.563887	1.15118	0.443237	4.93338	0.543564	0.77693	0.755956
hsa-miR-525-3p	0.0397284	0.117673	0.686225	0.483676	0.250316	0	0.556004	0.289919	1.22804
chr8:139554995:139555030:+:piRNA_cluster_plus294885	1.42041	1.18007	0.776768	0.718576	0.674644	0	0.839862	0.782719	0.449818
RNU6-3P	0.380207	0.331283	0.757344	0.833426	0.471512	0.316672	0.610637	0.618969	0.838621
chr4:10355110:10355139:+:piRNA_cluster_plus190373	1.25911	1.00783	0.639051	0.577761	0.780288	0.265959	0.94307	0.831944	0.287383
chr4:10266459:10266588:+:piRNA_cluster_plus189689	1.23583	1.00402	0.723891	0.648754	1.06884	0	0.87851	0.912723	0.270465
chr20:2462967:2463036:-:piRNA_cluster_minus154759	0.0272709	0.0926383	0.276311	1.4051	0.819072	0	0.421402	0.97383	0.665066
hsa-miR-6724-5p	0.014653	0.417396	0.680913	1.40983	0.265286	0	0.942408	0.488355	0.629049
chr1:173864372:173864446:-:piRNA_cluster_minus19338	0.0184649	0.0401644	0.255789	0.189857	0.465928	1.16903	0.455819	0.852501	0.738546
tRNA-Val-CAC-14-1	0.270495	0.339562	0.839664	1.12543	0.629149	0.133784	0.721849	0.617932	0.697455
hsa-miR-486-5p	0.0946647	0.0972286	0.382646	0.097173	0.495078	3.78549	0.424001	0.714222	0.894917
chr8:139110922:139110954:+:piRNA_cluster_plus294580	1.28721	1.18694	0.939447	1.54123	0.775477	0.265959	0.817911	0.871939	0.336899
hsa-miR-590-3p	0.549863	0.704999	0.92666	0.592868	0.65923	0	0.846169	0.776152	0.40155
tRNA-Lys-TTT-1-1	0.496243	0.459222	0.850487	0.50233	0.484101	0	0.89786	0.560357	0.557027
chr6:40118871:40118904:-:piRNA_cluster_minus242437	1.04225	0.988269	0.914566	1.23935	1.21708	0	0.804881	0.885657	0.308807
tRNA-Ser-AGA-2-6	0.595498	0.700279	0.689462	0.574891	0.461236	0.634834	0.703135	0.621535	0.674395
SNORD88A	0.877812	0.618875	0.885719	0.74576	0.467918	0.511492	0.672825	0.640513	0.685294
tRNA-Ile-AAT-5-3	0.579499	0.660986	0.707211	1.54004	0.61426	0	0.693301	0.638837	0.662915
chr8:139127172:139127202:+:piRNA_cluster_plus294623	2.50708	1.02302	0.813551	0.756089	1.00459	0	0.762298	0.865578	0.356411
hsa-miR-34a-5p	0.112255	0.181457	0.449754	0.270833	0.712715	3.78549	0.521992	0.632999	0.826863
chr4:77287794:77287830:+:piRNA_cluster_plus202199	1.34054	1.2522	0.835192	1.10838	1.00693	0.265959	0.812403	0.758197	0.402276
tRNA-Ser-AGA-2-1	0.595296	0.693093	0.659968	0.576745	0.495841	0.634834	0.677717	0.625301	0.666084
SNORA16A	0.389296	0.406252	0.587385	0.365512	0.606045	0.511492	0.745625	0.723131	0.487365
chr8:139506100:139506133:+:piRNA_cluster_plus294776	0.825363	0.985463	0.797402	0.483243	0.978868	0	0.806802	0.774494	0.374488
tRNA-Ala-CGC-1-1	0.566994	0.654588	0.545001	0.444423	0.743809	0	0.643419	0.790432	0.512185
hsa-miR-30e-3p	0.494117	1.09116	0.947218	0.824991	0.676005	0	0.80433	0.681724	0.45814
chr2:44694439:44694463:-:piRNA_cluster_minus133493	0.000911955	0.0862032	0.349542	0.961827	0.680944	0	0.155628	0.491702	1.29005
SNORA73B	0.520099	0.285066	0.341868	0.260825	0.519544	0.511492	0.426954	0.699557	0.802279
tRNA-Ala-TGC-1-1	0.37354	0.414814	0.493457	0.613765	0.461023	0.500394	0.692349	0.689393	0.545049
chr1:629501:629535:+:piRNA_cluster_plus34	0.0958353	0.085935	0.455043	0.395244	0.566468	0.265959	0.44588	0.474802	1.00208
tRNA-Ser-TGA-1-1	0.140564	0.489231	0.763232	0.451506	0.690441	4.93338	0.667497	0.593086	0.657326
hsa-miR-205-5p	0.073902	0.0958584	0.125021	0.175656	0.856319	0	0.263241	0.894556	0.749549
hsa-miR-25-5p	0.651302	2.31533	1.12207	0.952403	0.557325	0	0.852408	0.622234	0.430265
hsa-miR-19a-3p	0.1488	0.267053	0.287259	0.372616	0.450461	0	0.592023	0.807918	0.496109
chr4:10185116:10185185:+:piRNA_cluster_plus188865	1.01744	0.863451	0.766387	0.673019	0.873824	0	0.764704	0.904154	0.211429
tRNA-Leu-AAG-2-3	0.583127	0.671457	0.620832	0.297426	0.667569	0.567171	0.660643	0.66157	0.538447
chr4:10118687:10119612:+:piRNA_cluster_plus188399	0.888733	0.847833	0.748844	0.49177	0.922868	0	0.743485	0.778617	0.323012
tRNA-Phe-GAA-1-5	0.541389	0.594134	0.862035	0.975786	0.440697	0.807769	0.637684	0.608472	0.596575
chr4:10164377:10164494:+:piRNA_cluster_plus188668	0.290613	0.871344	0.589145	0.456498	1.2277	0	0.566946	0.992355	0.256003
RNU5E-4P	0.165639	0.212057	0.947167	0.476314	0.704263	0.94095	0.727083	0.626	0.462039
hsa-miR-203a-3p	0.444173	0.0947911	0.152103	0.036697	0.492392	0	0.319279	0.735159	0.753556
hsa-miR-195-5p	2.91872	2.73098	1.21806	0.242997	0.51019	0	0.985935	0.566473	0.240649
tRNA-Thr-TGT-2-1	1.68079	1.58805	0.858111	0.359923	0.873253	0	0.787289	0.623448	0.380672
SNORD15A	0.291248	0.281219	0.388658	0.460651	0.352607	0.511492	0.468687	0.502814	0.800642
tRNA-Lys-TTT-13-1	1.17202	0.83668	0.774262	0.990097	0.369792	0	0.625628	0.815896	0.316634
chr13:19993659:19993687:+:piRNA_cluster_plus70232	0.0121562	0.070088	0.433823	0.43495	0.510438	0.265959	0.359583	0.740842	0.653011
SNORD17	1.39355	0.492692	0.401683	0.319327	0.357425	0.333885	0.418676	0.514846	0.805296
hsa-miR-30a-5p	1.67335	1.29781	0.977469	0.449037	0.542403	0	0.751186	0.673138	0.290055
tRNA-Ile-TAT-2-2	0.806806	0.702013	0.466886	0.34122	0.652031	0.412325	0.626554	0.703877	0.369406
chr8:97565677:97565704:+:piRNA_cluster_plus289710	0.0180914	0.188716	0.321129	0.513542	0.487242	0.0646741	0.40885	0.857835	0.427985
chr4:77233950:77233976:+:piRNA_cluster_plus202038	1.19967	0.940073	0.620837	0.906251	1.07661	0	0.818668	0.602257	0.272326
chr6:40074458:40074493:-:piRNA_cluster_minus242388	1.25585	0.680386	0.571186	0.387355	0.823836	0	0.745422	0.741069	0.206505
chr20:18329071:18329098:+:piRNA_cluster_plus153336	0.0210407	0.0342087	0.241133	0.21354	0.296196	0	0.223943	0.779911	0.688085
RNU2-61P	0.507308	0.484773	0.544269	0.338161	0.771261	1.79459	0.584669	0.532386	0.571618
SNORD90	0.819408	0.459597	0.919619	1.08163	0.425979	0	0.663959	0.517586	0.505916
chr3:15806482:15806508:-:piRNA_cluster_minus168060	0.15373	0.096835	0.209913	0.633098	0.279157	0	0.65799	0.354503	0.674698
chr17:19452374:19452402:+:piRNA_cluster_plus108345	0.0637813	0.0595825	0.18789	0.321701	0.261855	0.850807	0.294152	0.355061	1.02967
tRNA-Ala-TGC-6-1	0.112606	0.26851	0.481383	0.915064	0.386416	0	0.56006	0.745794	0.369058
RNU6-4P	0.24215	0.29464	0.600447	0.557454	0.321581	0.316672	0.473092	0.464732	0.728909
hsa-miR-660-5p	0.895889	1.01648	0.551201	0.418156	0.613191	0	0.771319	0.651044	0.242804
tRNA-Asn-GTT-4-1	0.947412	1.3104	0.717114	0.404532	0.901769	0	0.882806	0.530963	0.244396
chr1:632756:632781:+:piRNA_cluster_plus56	0.0863918	0.0381802	0.244898	0.378021	0.456904	0.405939	0.391435	0.602589	0.650537
chr1:630433:630462:-:piRNA_cluster_minus116	0.0361504	0.120908	0.68053	0.272418	0.510218	0	0.74415	0.70193	0.195915
tRNA-Ala-TGC-2-1	0.489918	0.505605	0.546367	1.20852	0.741812	0	0.602908	0.580687	0.453052
chr4:10133866:10134140:+:piRNA_cluster_plus188471	1.17252	0.767565	0.700199	0.746181	0.864206	0.265959	0.618551	0.758058	0.24777
chr1:16861991:16862021:+:piRNA_cluster_plus1212	0.0114213	0.0294369	0.196137	0.342826	0.505689	0	0.240357	0.677892	0.704099
tRNA-Tyr-GTA-3-1	0.348066	0.338746	0.502373	0.393118	0.415838	0	0.512026	0.568387	0.535173
chr4:77303633:77303664:+:piRNA_cluster_plus202227	0.864986	0.61805	0.501206	0.824936	0.898111	0	0.63464	0.784577	0.195841
tRNA-Leu-AAG-2-1	0.589243	0.684805	0.516107	0.297426	0.566059	0.567171	0.504279	0.609446	0.499376
hsa-miR-520e-5p	0.167269	0.471792	0.626203	0.144327	0.39533	0	0.44366	0.485123	0.682375
chr8:139167268:139167301:+:piRNA_cluster_plus294666	0.86846	0.83681	0.69266	0.855457	0.838339	0	0.624156	0.61693	0.366128
chr1:173864840:173864905:-:piRNA_cluster_minus19339	0.018244	0.0421758	0.142678	0.388788	0.527194	0.265959	0.268786	0.779754	0.547673
hsa-miR-149-5p	0.277423	0.291573	0.120475	0	0.271984	3.78549	0.347919	0.510507	0.735557
chr4:10127939:10128956:+:piRNA_cluster_plus188437	1.31796	0.838912	0.593345	0.512349	0.596474	0	0.661934	0.767948	0.162573
chr4:10314085:10314114:+:piRNA_cluster_plus190125	0.595898	0.659795	0.571531	0.8369	0.745064	0	0.547816	0.789784	0.253434
tRNA-Leu-AAG-1-1	0.525969	0.629358	0.558093	0.534013	0.595127	0.634834	0.527546	0.604945	0.455984
tRNA-Leu-AAG-1-2	0.525969	0.629358	0.558093	0.534013	0.595127	0.634834	0.527546	0.604945	0.455984
chr4:77396744:77396775:+:piRNA_cluster_plus202294	1.04833	0.416361	0.438635	0.388733	0.811317	0	0.718168	0.633273	0.220266
chr17:35151169:35151209:-:piRNA_cluster_minus111403	0.0174491	0.0251151	0.226611	0.173013	0.277954	0.0257203	0.481055	0.440178	0.63114
hsa-miR-128-3p	0.935191	0.765601	0.65303	0.858453	0.548943	0	0.583948	0.561277	0.406371
chr1:631274:631305:+:piRNA_cluster_plus42	0.00840858	0.00473598	0.095842	0.142774	0.179934	0.955679	0.227706	0.248157	1.0735
hsa-miR-132-3p	1.03023	0.993137	0.695333	0.649256	0.428196	0	0.420687	0.380708	0.736052
tRNA-Ala-AGC-11-1	0.313721	0.364091	0.584281	0.840291	0.552821	0	0.554586	0.556907	0.412146
SNORD109A	0.480606	0.536482	0.622399	0.745838	0.704546	0.163261	0.434987	0.715455	0.372005
hsa-miR-96-5p	0.85097	1.195	0.728286	0.603695	0.814982	0	0.648978	0.482684	0.38705
tRNA-Ser-TGA-4-1	0.612298	0.579736	0.447109	0.893456	0.336605	0	0.500757	0.468916	0.547877
RNU6-33P	0.229648	0.284617	0.567587	0.500312	0.301187	0.316672	0.437474	0.426603	0.653108
SNORD109B	0.480606	0.534693	0.620286	0.745838	0.704546	0.163261	0.434987	0.714752	0.362304
SNORD116-29	0.830957	0.689809	0.97966	0.700717	0.414078	0.163261	0.637077	0.516987	0.356889
hsa-miR-516a-3p	0.0447026	0.160608	0.608851	0.93573	0.139773	0	0.530027	0.302531	0.673512
tRNA-Ser-TGA-2-1	0.605154	0.639766	0.498221	0.420107	0.560237	0	0.513758	0.463961	0.527588
SNORA61	0.543311	0.364612	0.374923	0.38339	0.403295	1.92682	0.527115	0.564875	0.401158
hsa-miR-135b-5p	0.077763	0.0277644	0.142518	0.00904726	0.709141	0	0.369677	0.689831	0.432648
hsa-miR-501-3p	1.41279	0.471153	0.456029	0.600952	0.411675	0	0.634089	0.429888	0.427115
SNORD62B	0.516363	0.42474	0.574079	1.05924	0.254472	0.333885	0.518253	0.327809	0.639608
SNORD62A	0.516363	0.420684	0.562251	1.05924	0.254472	0.333885	0.518253	0.327809	0.639608
tRNA-Tyr-GTA-7-1	0.0130432	0.0591941	0.277407	0.22483	0.362514	0	0.397695	0.59325	0.493027
chr10:80048295:80048370:-:piRNA_cluster_minus35357	1.06182	0.80023	0.631413	0.843069	0.721907	0	0.673937	0.572336	0.229491
tRNA-Thr-AGT-4-1	0.671672	0.614007	0.450074	0.366047	0.718159	0	0.59943	0.602164	0.270969
tRNA-Leu-AAG-2-2	0.583127	0.65968	0.507424	0.405636	0.522189	2.07253	0.464313	0.5673	0.44043
tRNA-Leu-AAG-1-3	0.523873	0.595118	0.483789	0.394739	0.584572	0	0.488849	0.525155	0.458016
tRNA-Ala-AGC-2-1	0.129364	0.160077	0.42356	0.411636	0.625338	0	0.424311	0.476657	0.567517
SNORA65	1.1143	0.98097	0.32909	0.345185	0.421614	0.333885	0.567126	0.476231	0.424833
tRNA-Arg-ACG-1-2	1.43303	1.03982	0.591541	0.39327	0.526167	1.88102	0.583801	0.501319	0.378291
chr4:10326736:10326770:+:piRNA_cluster_plus190248	1.04866	0.603612	0.378051	0.98022	0.827186	0	0.550327	0.71445	0.192534
chr12:114180031:114180086:-:piRNA_cluster_minus71288	1.05016	0.697879	0.628698	0.409567	0.774963	0	0.547652	0.684945	0.221114
tRNA-Tyr-GTA-5-5	0.0393167	0.121496	0.240958	0.272521	0.400235	0	0.355779	0.595875	0.499108
tRNA-Asn-GTT-9-1	0.33179	0.39689	0.553343	0.857788	0.443339	0	0.524932	0.507118	0.417815
chr4:10259442:10259532:+:piRNA_cluster_plus189611	0.725174	0.56027	0.548584	0.175601	0.780215	0	0.449675	0.765793	0.23373
hsa-miR-521	0.0341337	0.237876	0.345024	0.272954	0.492764	0	0.498812	0.484263	0.458835
tRNA-Ser-CGA-4-1	0.279735	0.418734	0.432907	0.18747	0.388155	0	0.468321	0.390222	0.57981
tRNA-Ala-CGC-4-1	0.20067	0.276081	0.396845	0.250674	0.447658	0	0.503376	0.390987	0.538923
chr4:10255248:10255311:+:piRNA_cluster_plus189564	0.589653	0.437687	0.377437	0.478494	0.639322	0	0.485294	0.762391	0.18346
ENSG00000201592	1.47627	0.95225	0.574528	0.697048	0.421354	0	0.573428	0.623628	0.234041
hsa-miR-941	2.43944	1.78556	0.750653	0.364421	0.38053	0	0.655687	0.336025	0.433945
chr1:632585:632649:+:piRNA_cluster_plus55	0.0417524	0.0175674	0.17208	0.192028	0.369306	0.358967	0.280812	0.329362	0.807399
hsa-miR-92b-3p	1.26612	1.77571	0.841856	0.841668	0.625895	0	0.716892	0.394571	0.305508
hsa-miR-1303	0.0538756	0.106007	0.22023	0.225469	0.612654	0	0.429941	0.71595	0.263666
SNORA64	0.734805	0.770701	0.506953	0.718638	0.373091	0.511492	0.474951	0.593295	0.337044
chr1:632514:632565:+:piRNA_cluster_plus54	0.018081	0.00626249	0.0983435	0.0579114	0.165958	0.265959	0.189858	0.260242	0.941404
chr4:10354707:10354737:+:piRNA_cluster_plus190372	0.730123	0.705823	0.604846	0.445399	0.797	0	0.628577	0.463019	0.299451
chr4:10124550:10124811:+:piRNA_cluster_plus188423	0.505485	0.619283	0.447711	0.737788	0.614434	0	0.513644	0.656206	0.220085
chr8:139500302:139500329:+:piRNA_cluster_plus294738	0.653782	0.698756	0.49388	0.504329	0.914619	0	0.587335	0.667453	0.130328
chr4:77227848:77227879:+:piRNA_cluster_plus202018	0.781812	0.573044	0.505273	0.362532	0.563313	0	0.573231	0.666923	0.134417
tRNA-Ala-AGC-7-1	0.126217	0.152067	0.382982	0.401517	0.696942	0	0.398721	0.448888	0.526756
chr4:10143396:10143935:+:piRNA_cluster_plus188530	1.30941	0.556613	0.428244	0.377642	0.472183	0	0.597531	0.548461	0.222155
tRNA-Tyr-GTA-8-1	0.282474	0.294224	0.672328	0.265314	0.428836	0	0.480436	0.47168	0.4136
chr4:10134176:10134436:+:piRNA_cluster_plus188472	0.87922	0.998817	0.473987	0.696809	0.977487	0.265959	0.470746	0.66095	0.228817
chr4:10355935:10355968:+:piRNA_cluster_plus190380	1.22449	0.52686	0.30553	0.35978	0.549815	0	0.528476	0.557231	0.273274
chr4:10121074:10121353:+:piRNA_cluster_plus188404	1.22952	0.470278	0.406144	0.303527	0.511287	0	0.546885	0.562659	0.248104
SNORD21	0.636124	0.535683	0.340088	0.25984	0.580237	0.163261	0.382058	0.529618	0.424095
chr4:10202419:10202453:+:piRNA_cluster_plus189051	0.498444	0.673008	0.375007	0.257335	0.821348	0	0.50806	0.634348	0.191158
hsa-miR-374b-5p	0.678796	0.602205	0.598133	0.141193	0.504726	0	0.331355	0.574054	0.419484
RNU6-6P	0.203754	0.225829	0.454611	0.339616	0.192094	0.26568	0.357358	0.346089	0.620219
RNU2-48P	0.441023	0.351499	0.423747	0.266605	0.620837	0.982361	0.448856	0.426937	0.445705
chr4:10152200:10152561:+:piRNA_cluster_plus188591	0.700717	0.622206	0.386187	0.239908	0.492207	0	0.457738	0.585686	0.273336
tRNA-Arg-ACG-1-1	1.44652	1.00343	0.533222	0.646647	0.432305	0.412325	0.506926	0.455602	0.352095
chr6:40074512:40074538:-:piRNA_cluster_minus242389	0.596836	0.802574	0.366147	0.194183	0.36483	0	0.480117	0.503604	0.329316
SNORD88B	0.112735	0.529809	0.465846	0.550822	0.290744	0	0.473078	0.39841	0.437909
chr1:634534:634563:+:piRNA_cluster_plus69	0.00935345	0.00606144	0.15344	0.0225921	0.286465	0.265959	0.303165	0.260811	0.745393
chr1:632126:632159:+:piRNA_cluster_plus50	0.00458658	0.00912997	0.113612	0.0329073	0.254904	0.698983	0.159727	0.259858	0.889313
RNU6-5P	0.203754	0.225829	0.454502	0.339616	0.192094	0.26568	0.358948	0.343358	0.604728
RNU6-1	0.20394	0.225829	0.459755	0.339616	0.192094	0.26568	0.357216	0.343596	0.604852
SNORA8	0.265119	0.164346	0.357656	0.404261	0.379006	0.511492	0.428317	0.535416	0.340489
chr8:139126375:139126412:+:piRNA_cluster_plus294622	0.960575	0.436432	0.392771	0.203212	0.636975	0.265959	0.457086	0.592621	0.253465
RNU2-6P	0.402594	0.295537	0.430155	0.888355	0.407907	0.478983	0.403474	0.333092	0.561679
hsa-miR-188-5p	0.18804	0.261929	0.389879	0.421607	0.32905	0	0.529355	0.481608	0.285395
hsa-miR-1296-5p	1.15792	0.978817	0.480504	0.349748	0.588388	0	0.541868	0.376609	0.376526
hsa-miR-516b-3p	0.0447026	0.181024	0.456774	0.93573	0.127229	0	0.364655	0.312821	0.616999
tRNA-Arg-TCG-4-1	1.18234	0.705696	0.408816	0.841416	0.562142	0	0.515945	0.458013	0.318401
hsa-miR-126-3p	0.721335	0.312044	0.369898	0.231976	0.38259	0	0.454216	0.405828	0.425284
tRNA-Cys-GCA-2-3	0.609887	0.43111	0.29997	0.134306	0.281857	0.242443	0.343492	0.406164	0.535322
tRNA-Thr-AGT-1-3	0.545072	0.455342	0.389694	0.221339	0.582473	0	0.510124	0.476512	0.295176
RNU6-2	0.204257	0.225147	0.461661	0.339616	0.191152	0.26568	0.352078	0.335146	0.592651
chr4:77234005:77234035:+:piRNA_cluster_plus202039	0.758141	0.883299	0.40768	0.435726	0.506972	0	0.461243	0.513472	0.298067
chr12:114170170:114170204:-:piRNA_cluster_minus71243	0.667852	0.532331	0.494332	0.303281	0.454513	0	0.495524	0.517312	0.257333
hsa-miR-361-5p	0.771771	0.459777	0.543165	0.707336	0.411349	0	0.425587	0.529331	0.313613
chr6:40038198:40038228:-:piRNA_cluster_minus242364	0.566611	0.61346	0.410915	0.337982	0.562571	0	0.548476	0.491463	0.225584
tRNA-Ala-AGC-8-2	0.353272	0.385841	0.410227	0.477436	0.318802	0	0.373024	0.394525	0.496679
SNORA81	0.602475	0.299245	0.300077	0.0937434	0.383971	0.163261	0.456183	0.39532	0.404773
tRNA-Cys-GCA-2-4	0.611907	0.431523	0.365931	0.257003	0.358396	0.242443	0.357336	0.444391	0.452494
chrY:9141915:9141953:+:piRNA_cluster_plus338036	0.00789331	0.00564822	0.0648602	0.0559655	0.283847	0	0.125252	0.138536	0.974098
tRNA-Lys-TTT-9-1	0.00456983	0.097245	0.234052	0.306264	0.405833	1.35725	0.404701	0.468191	0.35881
hsa-miR-148b-3p	0.113031	0.200722	0.425336	0.910198	0.227172	0	0.394045	0.430207	0.407042
tRNA-Glu-TTC-6-1	0.218993	0.120384	0.404538	0.187548	0.231868	0	0.461897	0.362502	0.406361
chr15:45201149:45201176:+:piRNA_cluster_plus93368	0.00187259	0.0213496	0.171651	0.0918557	0.294377	0	0.316396	0.553057	0.356077
hsa-let-7a-5p	1.48926	1.17645	0.764456	0.266067	0.400374	0	0.438903	0.358911	0.425792
chr1:173864150:173864219:-:piRNA_cluster_minus19337	0.035335	0.0467494	0.1555	0.18769	0.495655	0	0.206305	0.561422	0.449045
chr12:114178518:114178550:-:piRNA_cluster_minus71278	0.810814	0.681793	0.602641	0.465739	0.704886	0	0.525183	0.498132	0.192917
chr12:114140075:114140103:-:piRNA_cluster_minus71159	1.08236	0.601982	0.354033	0.251116	0.605409	0	0.406677	0.683558	0.120073
chr4:10154936:10155388:+:piRNA_cluster_plus188604	0.819409	0.737666	0.510762	0.529986	0.681155	0	0.505642	0.546034	0.158083
ENSG00000275146	1.27638	0.927913	0.510544	0.63993	0.390461	0	0.483687	0.50262	0.214201
hsa-miR-32-3p	0.0453822	0.332252	0.559043	0.309825	0.354492	0	0.406235	0.42159	0.371595
RNU2-33P	0.419244	0.315444	0.400804	0.302182	0.609605	1.6424	0.416167	0.408876	0.366155
RNU6-36P	0.193321	0.226438	0.427348	0.28458	0.180894	0.26568	0.341016	0.312422	0.5344
SNORD15B	0.161672	0.240226	0.204222	0.128778	0.148339	0.163261	0.2838	0.284022	0.619291
hsa-miR-500b-5p	0.336185	0.534158	0.427831	0.536594	0.328748	0	0.489307	0.447151	0.242498
SNORA63	0.428154	0.289886	0.302961	0.0314591	0.274609	0.511492	0.403779	0.402183	0.371872
chr21:8213064:8213172:+:piRNA_cluster_plus157565	0.00282447	0.0168129	0.0546607	0.0110627	0.0678021	0.545355	0.13994	0.159335	0.878423
chr21:8396099:8396207:+:piRNA_cluster_plus157773	0.00282447	0.0168129	0.0546607	0.0110627	0.0678021	0.545355	0.13994	0.159335	0.878423
tRNA-Ser-AGA-1-1	0.550169	0.607306	0.435028	0.27378	0.33902	0	0.424035	0.325009	0.426882
tRNA-Arg-ACG-1-3	1.43728	1.01172	0.535824	0.328046	0.465714	0.412325	0.509677	0.399743	0.265878
tRNA-Met-CAT-3-1	0.688116	0.681665	0.436061	0.634831	0.616139	0.634834	0.436898	0.329292	0.397697
hsa-miR-500a-5p	0.336185	0.533363	0.426541	0.536594	0.245608	0	0.480081	0.445232	0.238249
hsa-miR-18a-3p	0.0243278	0.185751	0.289341	0.215038	0.308194	0	0.227482	0.368874	0.566758
chr21:8440315:8440426:+:piRNA_cluster_plus157871	0.00282447	0.0144667	0.0517804	0.0110627	0.0542846	0.545355	0.122528	0.152089	0.88818
chr4:10253569:10253608:+:piRNA_cluster_plus189543	0.783832	0.490902	0.391779	0.591044	0.378321	0.265959	0.438125	0.535805	0.186641
chr4:10163035:10163197:+:piRNA_cluster_plus188651	0.748309	0.62241	0.448823	0.322391	0.559667	0.265959	0.477941	0.470897	0.206342
tRNA-Ser-AGA-2-5	0.24877	0.311146	0.369242	0.149368	0.172419	0	0.475314	0.288769	0.388402
RNU6-8	0.167783	0.202739	0.395371	0.306384	0.146777	0.166458	0.302072	0.290014	0.55338
RNU6-7	0.167783	0.202739	0.395371	0.290805	0.146777	0.166458	0.302072	0.290014	0.550224
SNORD86	0.112928	0.225194	0.323038	0.0325205	0.145145	0.163261	0.308656	0.267802	0.562301
chrX:65685900:65685932:+:piRNA_cluster_plus320145	0.0127166	0.0154865	0.195228	0.177557	0.140456	0	0.112402	0.407188	0.619024
tRNA-Gln-TTG-4-1	0.124925	0.156948	0.530095	0.573329	0.177208	0.867059	0.438054	0.271431	0.421588
tRNA-Tyr-GTA-5-1	0.0373007	0.0979752	0.276994	0.0706528	0.266109	0	0.310911	0.371341	0.448412
RNVU1-2	0.361238	0.31931	0.426957	0.244489	0.247218	0.358092	0.387309	0.35875	0.38087
tRNA-Thr-AGT-2-1	0.633423	0.396769	0.339872	0.182768	0.565702	0	0.454193	0.422471	0.244479
RNU2-3P	0.022339	0.0930032	0.286707	0.125067	0.0466505	0.494196	0.237165	0.144958	0.735644
tRNA-Leu-AAG-3-1	0.472312	0.471505	0.364231	0.209475	0.483993	1.66797	0.406568	0.382791	0.328244
chr1:633130:633159:+:piRNA_cluster_plus61	0.0088313	0.0119118	0.109506	0.346241	0.262631	0.550335	0.166286	0.266744	0.683081
chr11:85483981:85484022:+:piRNA_cluster_plus49330	0.0180212	0.0292532	0.128847	0.244541	0.232347	0.517324	0.260028	0.319834	0.532788
hsa-miR-1260b	0.151723	0.237961	0.328219	1.8211	0.285655	8.9607	0.254681	0.244923	0.612498
chr1:632334:632395:+:piRNA_cluster_plus52	0.0200624	0.0195971	0.124459	0.126691	0.154812	0.698983	0.208371	0.268589	0.63398
hsa-miR-146a-5p	1.49634	1.31716	0.70464	1.82913	0.278603	0	0.46421	0.305337	0.328238
tRX-Val-NNN-4-1	0.0205561	0.102845	0.320634	0.434719	0.381362	0	0.345593	0.352125	0.399448
chr21:8397671:8397716:+:piRNA_cluster_plus157786	0.0265359	0.0323792	0.127826	0.215154	0.4168	0.197681	0.164433	0.359167	0.572398
tRNA-Ala-AGC-18-1	0.00212492	0.0838966	0.413515	0.317809	0.270486	0	0.403419	0.453721	0.230913
tRNA-Ala-AGC-18-2	0.00212492	0.0838966	0.413515	0.317809	0.270486	0	0.403419	0.453721	0.230913
hsa-miR-505-3p	0.224937	0.394513	0.284757	0.370983	0.501451	0	0.36392	0.51006	0.207987
chr1:633755:633784:+:piRNA_cluster_plus63	0.0106197	0.0121103	0.175743	0.181999	0.136089	0.31221	0.267004	0.309984	0.501782
RNU6-37P	0.156674	0.192671	0.364071	0.27293	0.135329	0.166458	0.286435	0.268693	0.52127
RNU6-11P	0.156674	0.192671	0.364071	0.27293	0.135329	0.166458	0.286435	0.268693	0.52127
hsa-miR-181a-3p	0.0717985	0.0071389	0.343195	0.103653	0.50767	0	0.397948	0.670228	0.00819769
tRNA-Val-AAC-5-1	0.279416	0.309641	0.384323	0.234159	0.252584	0.355386	0.304503	0.396687	0.374979
chr4:77225511:77225563:+:piRNA_cluster_plus202007	0.724984	0.686694	0.441428	0.227093	0.454034	0	0.381205	0.519926	0.171723
hsa-miR-301a-3p	0.884828	0.50173	0.427	0.416736	0.369009	0	0.498317	0.423243	0.151022
chr4:77241565:77241599:+:piRNA_cluster_plus202069	1.74505	0.856826	0.377322	0.239023	0.266387	0	0.544348	0.40279	0.120732
tRNA-Ala-TGC-9-1	0.0652284	0.0875648	0.19076	0.242947	0.0575048	0	0.508854	0.273292	0.283122
hsa-let-7f-5p	0.853143	0.743466	0.796712	0.252198	0.289765	0	0.407204	0.376747	0.281236
tRNA-Ser-AGA-4-1	0.234423	0.349787	0.262313	0.127103	0.251537	0	0.371181	0.281001	0.409265
tRNA-Tyr-GTA-1-1	0.0420804	0.157803	0.289321	0.119792	0.280635	0	0.370429	0.352196	0.337934
chr4:10119852:10120320:+:piRNA_cluster_plus188401	0.720259	0.534847	0.475045	0.292087	0.559449	0.265959	0.372174	0.478981	0.204848
chr21:8208232:8208259:+:piRNA_cluster_plus157538	0.000448031	0.00230797	0.0281596	0.00134204	0.0417789	0.057369	0.200914	0.28182	0.569787
chr21:8252441:8252468:+:piRNA_cluster_plus157637	0.000448031	0.00230797	0.0281596	0.00134204	0.0417789	0.057369	0.200914	0.28182	0.569787
chr21:8391279:8391306:+:piRNA_cluster_plus157745	0.000448031	0.00230797	0.0281596	0.00134204	0.0417789	0.057369	0.200914	0.28182	0.569787
chr21:8435466:8435493:+:piRNA_cluster_plus157843	0.000448031	0.00230797	0.0281596	0.00134204	0.0417789	0.057369	0.200914	0.28182	0.569787
chr21:8986758:8986785:+:piRNA_cluster_plus157948	0.000448031	0.00230797	0.0281596	0.00134204	0.0417789	0.057369	0.200914	0.28182	0.569787
chr4:77228041:77228073:+:piRNA_cluster_plus202020	0.27506	0.332816	0.373143	0.183368	0.437049	0	0.46301	0.424513	0.164616
chr8:139498325:139498372:+:piRNA_cluster_plus294722	0.459709	0.554156	0.389607	0.381641	0.576422	0	0.387493	0.464611	0.198718
chr1:633968:634000:+:piRNA_cluster_plus65	0.0184726	0.0111164	0.186072	0.170494	0.22637	0	0.239625	0.302259	0.506987
chr1:173865394:173865429:-:piRNA_cluster_minus19340	0.00145523	0.0119181	0.0999128	0.134443	0.215506	0.265959	0.198035	0.401547	0.448395
chr1:42313718:42313744:+:piRNA_cluster_plus3273	0.016061	0.016058	0.101409	0.244544	0.148771	0.501916	0.134925	0.261339	0.649373
hsa-miR-28-5p	0.260682	0.261273	0.403905	1.08699	0.421364	0	0.358812	0.369692	0.315839
tRNA-Thr-CGT-3-1	0.663799	0.425693	0.319636	0.212381	0.520119	0	0.434053	0.414608	0.194879
SNORA18	0.201673	0.143101	0.212636	0.256472	0.229043	0.163261	0.379615	0.309314	0.35305
hsa-miR-744-5p	0.101942	0.142175	0.330379	0.715758	0.212399	0	0.303212	0.384882	0.351823
chr18:46213386:46213413:+:piRNA_cluster_plus117774	0.0114293	0.0154865	0.183228	0.121121	0.140416	0	0.104198	0.354879	0.575878
tRNA-Thr-AGT-2-2	0.652611	0.385433	0.302134	0.167792	0.519448	0	0.430721	0.406952	0.194061
chr8:139510954:139511014:+:piRNA_cluster_plus294796	0.655818	0.502555	0.365101	0.333852	0.368297	0	0.318022	0.508617	0.205062
chr4:10148967:10149180:+:piRNA_cluster_plus188561	0.6588	0.459362	0.32688	0.282224	0.432936	0	0.380481	0.448682	0.201261
chr1:632770:632795:-:piRNA_cluster_minus119	0.107827	0.0851949	0.291055	0.260475	0.320354	0	0.410323	0.386491	0.232845
hsa-miR-99a-5p	1.35359	0.89931	0.534824	0.0659184	0.31785	0	0.533899	0.324753	0.168977
chr12:114170888:114170919:-:piRNA_cluster_minus71247	0.418195	0.599609	0.414889	0.291317	0.583724	0	0.365299	0.500758	0.159424
hsa-miR-10a-5p	0.427881	0.169158	0.705955	0.34648	0.256518	0	0.441463	0.151374	0.422101
RNU2-37P	0.43853	0.303914	0.367983	0.216884	0.553929	0.53916	0.333634	0.376653	0.304501
tRNA-Cys-GCA-2-2	0.609887	0.42716	0.254096	0.152275	0.281509	0.242443	0.305875	0.32964	0.373813
chr3:142665822:142665852:-:piRNA_cluster_minus184067	0.00768109	0.01803	0.0754603	0.0541074	0.149525	1.84765	0.172697	0.359624	0.474831
tRNA-Ser-CGA-3-1	0.172108	0.266809	0.241959	0.0193206	0.301161	0	0.372753	0.30087	0.329142
chr12:114137438:114137469:-:piRNA_cluster_minus71152	0.412702	0.516653	0.331895	0.493378	0.518258	0.265959	0.346477	0.466467	0.185323
chr12:114178848:114178881:-:piRNA_cluster_minus71281	0.78406	0.644291	0.556436	0.59779	0.502149	0	0.346146	0.495517	0.156203
chr8:139556371:139556400:+:piRNA_cluster_plus294889	0.476888	0.753971	0.441283	0.568309	0.574755	0	0.373632	0.537493	0.0859429
tRNA-Asp-GTC-4-1	0.336277	0.498113	0.328881	0.230739	0.312187	0.0842132	0.424338	0.329542	0.243029
chrX:89706689:89706715:+:piRNA_cluster_plus326449	0.414682	0.194486	0.163951	0.0904496	0.276349	0	0.228551	0.351514	0.412145
chr4:10302805:10302864:+:piRNA_cluster_plus190014	0.699197	0.524367	0.381658	0.41558	0.262118	0	0.297113	0.477208	0.215389
chr8:139528298:139528333:+:piRNA_cluster_plus294827	0.493772	0.53354	0.351481	0.394078	0.367339	0.265959	0.34751	0.483176	0.158939
chr8:21598461:21598485:+:piRNA_cluster_plus279677	0.00806954	0.00839685	0.0551251	0.0289385	0.138489	0	0.0988498	0.245834	0.64324
tRNA-Glu-CTC-3-1	0.134173	0.198867	0.250401	0.407363	0.506301	0	0.440617	0.410069	0.136253
chr19:24000264:24000294:-:piRNA_cluster_minus124777	0.0376037	0.0362296	0.125207	0.370369	0.246359	0.130577	0.205975	0.42932	0.348319
hsa-miR-374a-3p	0.15782	0.269342	0.469915	0.973436	0.498831	0	0.327855	0.384633	0.269983
tRNA-Cys-GCA-4-1	0.602523	0.417552	0.287437	0.26083	0.28557	0.242443	0.305466	0.291272	0.383443
chr1:148302779:148302806:-:piRNA_cluster_minus15949	0.0182883	0.0803816	0.390672	0.412161	1.20893	0	0.342152	0.399801	0.2375
hsa-let-7b-5p	1.03582	0.413147	0.339439	0.0364991	0.492532	0	0.384039	0.261775	0.321956
tRNA-Thr-CGT-4-1	0.636169	0.564538	0.325464	0.170613	0.420825	0	0.423	0.279501	0.26163
chr4:77205757:77205783:+:piRNA_cluster_plus201939	0.423879	0.511277	0.341202	0.0804721	0.511243	0	0.25342	0.535154	0.174794
tRNA-Asn-GTT-2-3	0.248307	0.279446	0.265819	0.482662	0.232985	0.412325	0.353314	0.293177	0.313737
chr12:114118521:114118551:-:piRNA_cluster_minus71109	0.990271	0.396485	0.304156	0.203022	0.478229	0	0.33863	0.570215	0.0509206
SNORA17B	0.0459642	0.146933	0.238577	0.14068	0.237596	0	0.232573	0.320653	0.406401
tRNA-Arg-ACG-2-4	0.580997	0.394626	0.293509	0.284525	0.341045	0	0.346376	0.354976	0.255331
chr8:79750785:79750809:+:piRNA_cluster_plus286913	0	0.0312598	0.183985	1.13573	0.349134	0	0.223856	0.239958	0.491734
hsa-miR-335-5p	0.936128	0.6323	0.562887	0.224997	0.195116	0	0.432789	0.342599	0.179092
SNORA7A	0.368679	0.5354	0.292352	0.490198	0.224163	0.333885	0.376859	0.299042	0.273394
chr8:139504694:139504756:+:piRNA_cluster_plus294763	0.491751	0.515461	0.347852	0.292754	0.322787	0	0.336293	0.373515	0.239196
chr14:20343375:20343411:-:piRNA_cluster_minus82369	0.105394	0.0500989	0.082466	0.0776064	0.240912	0	0.12765	0.287952	0.533362
tRNA-Gly-TCC-4-1	0.294313	0.361423	0.390493	0.482128	0.357637	0	0.320951	0.33822	0.285602
hsa-miR-877-5p	0.285747	0.48862	0.234333	0.0750591	0.265979	0	0.217894	0.388721	0.337503
chr4:77347305:77347337:+:piRNA_cluster_plus202272	0.986219	0.494093	0.345463	0.280712	0.440448	0	0.341076	0.421413	0.179597
chr21:8209031:8209058:+:piRNA_cluster_plus157545	0.00178963	0.00733613	0.0580597	0.05209	0.00535988	0.0646741	0.12634	0.103979	0.710915
chr21:8253233:8253260:+:piRNA_cluster_plus157642	0.00178963	0.00733613	0.0580597	0.05209	0.00535988	0.0646741	0.125944	0.103979	0.71017
chr2:114937554:114937583:-:piRNA_cluster_minus140304	0.0152632	0.0179248	0.0922362	0.195817	0.137981	0.380412	0.133113	0.265875	0.540635
tRNA-Ser-CGA-2-1	0.314011	0.283293	0.348623	0.517545	0.359896	0	0.369161	0.346161	0.220786
tRNA-Cys-GCA-2-1	0.622421	0.416015	0.269425	0.134306	0.293593	0.242443	0.325172	0.290385	0.320342
chr4:10291596:10291625:+:piRNA_cluster_plus189930	0.488962	0.393144	0.399891	0.618062	0.62637	0	0.440054	0.394655	0.097821
SNORA52	0.107709	0.195944	0.274523	0.367179	0.30967	0.695752	0.236422	0.242901	0.449733
chr21:8392068:8392095:+:piRNA_cluster_plus157752	0.00178963	0.00705775	0.0575581	0.05209	0.00535988	0.0646741	0.124101	0.098687	0.702281
chr1:631949:631978:+:piRNA_cluster_plus47	0.00368623	0.00518994	0.0898453	0.135709	0.183485	0.197681	0.219276	0.171366	0.531966
chr8:139567319:139567350:+:piRNA_cluster_plus294898	0.325293	0.425243	0.277869	0.0982755	0.34521	0	0.348606	0.401012	0.167647
chr8:139116264:139116293:+:piRNA_cluster_plus294594	0.407595	0.509284	0.315782	0.284141	0.315961	0	0.305846	0.402162	0.207886
tRNA-Thr-AGT-6-1	0.629845	0.382522	0.291081	0.133973	0.478772	0	0.382967	0.365607	0.166625
chr11:111821444:111821469:-:piRNA_cluster_minus55402	0.0102085	0.0379341	0.0646987	0.100831	0.183622	0	0.151911	0.305464	0.456418
tRNA-Thr-TGT-5-1	0.824277	0.680651	0.369667	0.213621	0.420402	0	0.359649	0.271878	0.282254
chr12:114165820:114165852:-:piRNA_cluster_minus71219	0.92438	0.534798	0.335098	0.379979	0.366972	0	0.45128	0.328468	0.132916
chr4:77249431:77249464:+:piRNA_cluster_plus202106	0.503886	0.265749	0.194441	0.0999531	0.434191	0	0.266459	0.498701	0.145797
chr19:47907771:47907795:+:piRNA_cluster_plus125527	0.667726	0.380157	0.378824	0.22917	0.357748	0	0.299488	0.382794	0.225732
chr19:47918522:47918546:+:piRNA_cluster_plus125530	0.667726	0.380157	0.378824	0.22917	0.357748	0	0.299488	0.382794	0.225732
chr19:47934274:47934298:+:piRNA_cluster_plus125535	0.667726	0.380157	0.378824	0.22917	0.357748	0	0.299488	0.382794	0.225732
chr19:47945015:47945039:+:piRNA_cluster_plus125538	0.667726	0.380157	0.378824	0.22917	0.357748	0	0.299488	0.382794	0.225732
chr11:4553945:4553979:-:piRNA_cluster_minus41335	0.532095	0.318197	0.490641	0.156072	0.462275	0	0.452389	0.33621	0.118977
chr6:40030687:40030717:-:piRNA_cluster_minus242358	0.3828	0.355445	0.331491	0.287335	0.663978	0	0.314365	0.446389	0.138948
hsa-miR-9901	0.0794237	0.0631057	0.0896512	0	0.0115954	0	0.0835809	0.145878	0.667454
hsa-miR-107	0.130396	0.209129	0.185844	0.0413444	0.291573	1.67913	0.277782	0.309494	0.304102
chr4:10153386:10153715:+:piRNA_cluster_plus188598	0.711057	0.428467	0.335261	0.30742	0.454597	0	0.297958	0.467852	0.12409
hsa-miR-221-3p	0.164678	0.188788	0.27801	0.857943	0.314429	3.78549	0.277743	0.293379	0.316781
chr12:114167379:114167435:-:piRNA_cluster_minus71231	0.43498	0.322904	0.30422	0.505003	0.45615	0	0.373825	0.322629	0.190891
chr6:40134043:40134096:-:piRNA_cluster_minus242472	0.422142	0.493384	0.369858	0.186987	0.601481	0.265959	0.313085	0.381227	0.190043
chr1:632033:632059:+:piRNA_cluster_plus49	0.00791714	0.0105478	0.0621589	0.166824	0.201912	0.550335	0.164028	0.203768	0.516115
RNU2-7P	0.391474	0.228579	0.306123	0.188616	0.518185	0.53916	0.296924	0.325254	0.255435
chr4:10117322:10117502:+:piRNA_cluster_plus188389	0.413946	0.33568	0.268818	0.253427	0.304588	0	0.301004	0.400314	0.174316
hsa-miR-1307-5p	0.25011	0.244066	0.137028	0.0183659	0.0986516	0	0.177644	0.288409	0.409351
tRNA-Leu-TAA-4-1	0.148529	0.240661	0.202824	0.466413	0.258773	0	0.298535	0.333287	0.242379
tRNA-Arg-TCT-5-1	0.260665	0.224257	0.318887	0.91933	0.372235	0	0.386174	0.328382	0.158909
chr11:4553146:4553177:-:piRNA_cluster_minus41329	0.392978	0.47376	0.330797	0.541657	0.401737	0	0.357777	0.345732	0.168959
chr12:114170306:114170362:-:piRNA_cluster_minus71244	0.641284	0.415876	0.29418	0.212679	0.442903	0	0.353154	0.418917	0.0997098
chr1:631757:631801:+:piRNA_cluster_plus45	0.00521707	0.0069908	0.091905	0.121054	0.120962	0.265959	0.176459	0.171014	0.521037
hsa-miR-501-5p	0.368829	0.262525	0.315201	0.249344	0.142591	3.78549	0.36809	0.324557	0.17211
tRNA-Asn-GTT-10-1	0.0169736	0.0245626	0.287077	0.169354	0.230398	0	0.376596	0.306387	0.178967
chr4:10124140:10124350:+:piRNA_cluster_plus188420	0.350135	0.423639	0.350913	0.360888	0.382256	0	0.379018	0.395142	0.086715
tRNA-Ala-CGC-3-1	0.187454	0.227478	0.2669	0.14669	0.419308	1.35725	0.272364	0.391339	0.196998
chr4:10276179:10276388:+:piRNA_cluster_plus189792	0.43018	0.399994	0.255452	0.316894	0.363848	0	0.346772	0.399215	0.111749
tRNA-Thr-CGT-2-1	0.89443	0.835002	0.330393	0.598851	0.282756	0	0.329008	0.319675	0.20865
hsa-miR-1-3p	1.25633	0.383915	0.266001	0	0.365038	0	0.173217	0.468213	0.214117
hsa-miR-29a-3p	0.446905	0.678557	0.242419	0.50079	0.275022	0	0.317988	0.358832	0.17805
hsa-miR-502-3p	0.610442	0.955721	0.586654	0.180165	0.388333	0	0.359245	0.353263	0.1396
chr4:77276710:77276738:+:piRNA_cluster_plus202173	0.503678	0.370074	0.317948	0.0992715	0.418768	0	0.331996	0.346248	0.173069
chr4:77227466:77227496:+:piRNA_cluster_plus202016	0.216836	0.322465	0.235042	0.174663	0.394746	0	0.355161	0.36021	0.134298
chr5:134927036:134927063:-:piRNA_cluster_minus233678	0.014413	0.00600144	0.128716	0.080751	0.141201	0.130577	0.18763	0.239852	0.421458
chr4:77377724:77377753:+:piRNA_cluster_plus202287	0.376252	0.273672	0.343334	0.21394	0.338736	0	0.358178	0.329428	0.160162
tRNA-Phe-GAA-4-1	0.105602	0.173192	0.251026	0.373562	0.195311	0.149643	0.371776	0.24973	0.223561
tRNA-Pro-TGG-4-1	0.044723	0.14203	0.0846525	0.0237223	0.144155	0	0.197888	0.424408	0.221769
chr4:77406869:77406900:+:piRNA_cluster_plus202298	0.413864	0.397877	0.26793	0.190064	0.39284	0	0.333538	0.332254	0.172797
hsa-miR-138-5p	1.32893	0.730019	0.297916	0.0844511	0.0966534	3.78549	0.235644	0.293663	0.308968
chr9:35657985:35658020:-:piRNA_cluster_minus298017	0.00423155	0.016017	0.0605613	0.0526353	0.159854	0	0.120369	0.441924	0.274434
chr4:77364986:77365016:+:piRNA_cluster_plus202285	0.455634	0.37583	0.300718	0.441756	0.489653	0	0.355726	0.357634	0.121215
hsa-miR-500a-3p	0.532156	0.564567	0.571129	0.304137	0.255387	0	0.349998	0.315174	0.168628
hsa-miR-769-5p	0.15263	0.224969	0.373678	0.0654964	0.101734	3.78549	0.224386	0.24597	0.354556
chr15:65565953:65565982:-:piRNA_cluster_minus96719	0.0121804	0.0111132	0.0558337	0.215801	0.214451	0.265959	0.128048	0.336888	0.352085
chr1:634282:634316:+:piRNA_cluster_plus68	0.00724072	0.00456853	0.090555	0.169849	0.136014	0.130577	0.151223	0.182252	0.477175
tRX-Ala-NNN-5-1	0.159214	0.128907	0.171962	0.046617	0.100746	0	0.248948	0.274726	0.286869
chr4:10251663:10251730:+:piRNA_cluster_plus189523	0.355538	0.203345	0.228224	0.200636	0.353796	0	0.334921	0.301391	0.166846
hsa-miR-144-3p	0.0799379	0.154454	0.281913	0.39412	0.294725	0	0.279583	0.284594	0.238334
chr4:77247357:77247385:+:piRNA_cluster_plus202097	0.439845	0.529006	0.29529	0.958918	0.522544	0	0.353246	0.26334	0.185523
hsa-miR-1304-3p	0.263841	0.782536	0.255192	0.233005	0.12191	0	0.258337	0.270573	0.273107
hsa-miR-10395-3p	0.0244712	0.0933415	0.121004	0.184725	0.0469526	0	0.293968	0.190624	0.317123
chr12:114170939:114170967:-:piRNA_cluster_minus71248	0.316009	0.206806	0.327376	0.216935	0.248616	0	0.276634	0.411298	0.110727
chr6:40119374:40119402:-:piRNA_cluster_minus242441	0.817536	0.567196	0.447938	0.356999	0.491348	0	0.305845	0.348989	0.143703
chr8:139498642:139498676:+:piRNA_cluster_plus294725	0.413019	0.452169	0.321432	0.335952	0.191957	0	0.317508	0.30285	0.177264
SNORA21	0.126623	0.252693	0.134906	0.0194564	0.133809	0.886376	0.396826	0.249573	0.147647
chr4:10149643:10149746:+:piRNA_cluster_plus188570	0.3085	0.370022	0.29676	0.597441	0.304663	0	0.423523	0.274185	0.0956005
hsa-miR-424-3p	0.0641541	0.494443	0.264924	0.400759	0.179499	0	0.364611	0.309764	0.116567
SNORD36	0.0726121	0.0866872	0.588852	0.356846	0.0752021	0	0.370819	0.148524	0.269899
SNORA68	0.1393	0.444404	0.319648	0.0930227	0.214368	0.511492	0.269339	0.322657	0.196651
hsa-miR-1246	0.384424	0.0295264	0.170742	0.0181115	0.391764	0	0.222953	0.18598	0.374788
chr3:51694462:51694486:-:piRNA_cluster_minus172790	0.00418268	0.0114483	0.0163697	0.0414717	0.0735133	0.550335	0.0529684	0.64411	0.0849592
chr4:10121914:10122430:+:piRNA_cluster_plus188409	0.440732	0.337424	0.262617	0.370641	0.33491	0	0.282975	0.328802	0.164217
chr12:114145360:114145409:-:piRNA_cluster_minus71171	0.393691	0.396097	0.226969	0.192337	0.283861	0	0.262041	0.350655	0.161803
hsa-miR-342-3p	0.752811	0.720399	0.317049	0.760545	0.278412	0	0.277874	0.245706	0.24655
SNORD73B	0.088857	0.164115	0.291093	0.433254	0.232857	0	0.339271	0.315299	0.115123
tRNA-Ala-TGC-7-1	0.223162	0.134029	0.111359	0.0606395	0.252246	0.500394	0.290524	0.210157	0.265688
chr12:114179569:114179612:-:piRNA_cluster_minus71284	0.461744	0.23855	0.272471	0.492165	0.423456	0.265959	0.325415	0.326853	0.113298
tRNA-Glu-TTC-12-1	0.811725	0.395466	0.282533	0.436181	0.641607	0	0.254724	0.239302	0.270835
chr15:45198651:45198678:-:piRNA_cluster_minus94404	0.00449297	0.0178819	0.0471117	0.0927261	0.113163	0.265959	0.156917	0.317015	0.288772
hsa-miR-425-3p	0.44006	0.434885	0.307388	0.990663	0.190866	0	0.265908	0.178623	0.316767
chr17:53106329:53106379:+:piRNA_cluster_plus111235	0.0303966	0.0125024	0.122435	0.158329	0.149737	0.358967	0.197082	0.204744	0.359446
chr4:77226502:77226532:+:piRNA_cluster_plus202011	0.451725	0.384901	0.327968	0.318524	0.371649	0	0.279434	0.324803	0.156812
tRNA-Lys-CTT-7-1	1.89824	1.24259	0.34716	0.317373	0.396453	0	0.235922	0.270408	0.254363
SCARNA12	0.0719768	0.0276379	0.155613	0.519672	0.0477043	0.695752	0.277391	0.107839	0.374479
hsa-miR-526a-3p	0.0699289	0.142908	0.286093	0.515446	0.073853	0	0.2079	0.180192	0.370838
RNU1-88P	0.161813	0.156881	0.344511	0.211495	0.159588	0.149725	0.274292	0.252579	0.231816
hsa-miR-23a-5p	0.0103665	0.0735398	0.0788953	0.184725	0.079342	0	0.102778	0.237386	0.417337
chr12:56643689:56643750:-:piRNA_cluster_minus64175	0.0127523	0.00691321	0.0634022	0.0842259	0.155851	0	0.148833	0.226932	0.378791
chr1:629861:629890:+:piRNA_cluster_plus36	0.00882553	0.00860008	0.140958	0.179265	0.0725586	0.130577	0.163677	0.162391	0.426422
chr4:10245050:10245081:+:piRNA_cluster_plus189448	0.254406	0.246581	0.2015	0.318578	0.322369	0.265959	0.297897	0.327265	0.125918
chr12:114113342:114113370:-:piRNA_cluster_minus71102	0.551111	0.436681	0.277575	0.340425	0.192501	0	0.318253	0.329914	0.102833
tRNA-Arg-ACG-2-2	0.448382	0.379301	0.210999	0.229195	0.345498	0	0.25225	0.280861	0.21736
tRNA-Ile-AAT-6-1	0.391317	0.427988	0.287003	0.101551	0.352418	0	0.282038	0.302197	0.166054
RNU6ATAC	0.0662278	0.173541	0.274498	0.375912	0.117998	0.292009	0.213631	0.248603	0.287931
tRNA-Ile-AAT-5-2	0.0817789	0.120407	0.209918	0.0701256	0.335843	0	0.310629	0.252068	0.185449
tRNA-Asn-GTT-9-2	0.0222401	0.0416125	0.200478	0.291581	0.101296	0	0.239325	0.244969	0.262585
chr4:10279642:10279720:+:piRNA_cluster_plus189832	0.794302	0.50657	0.185071	0.123625	0.378727	0	0.277899	0.324789	0.14353
hsa-miR-133a-3p	0.613915	0.271074	0.100821	0.435294	0.0457613	0	0.257868	0.292585	0.195061
chr3:155661091:155661123:+:piRNA_cluster_plus182901	0.236372	0.240965	0.24868	0.192522	0.253045	0.130577	0.207375	0.420142	0.116275
tRNA-Ile-AAT-5-1	0.0681495	0.123558	0.14734	0.394207	0.194808	1.35725	0.25601	0.220741	0.263783
hsa-miR-424-5p	0.077516	0.196627	0.273126	0.185882	0.117339	0	0.25314	0.242996	0.244025
chr21:8257307:8257385:+:piRNA_cluster_plus157663	0.00202878	0.0100139	0.037367	0.0100055	0.0332421	0.30053	0.0825228	0.0995663	0.553391
chr11:4560387:4560479:-:piRNA_cluster_minus41362	0.299068	0.349557	0.266294	0.215526	0.35736	0	0.304718	0.288236	0.142097
chr4:77244791:77244837:+:piRNA_cluster_plus202089	0.562367	0.273745	0.282688	0.12838	0.424231	0	0.363093	0.296202	0.0751061
chr6:40117219:40117248:-:piRNA_cluster_minus242432	0.129179	0.44044	0.236318	0.358361	0.441083	0	0.262208	0.429602	0.0424905
tRNA-Ser-TGA-3-1	0.271003	0.316699	0.202522	0.134445	0.167955	0	0.240245	0.219634	0.272851
chr11:4559544:4559572:-:piRNA_cluster_minus41359	0.867663	0.325727	0.234749	0.215359	0.255407	0	0.290172	0.207671	0.228457
chr4:77272786:77272820:+:piRNA_cluster_plus202166	0.478205	0.335552	0.261756	0.18756	0.439528	0	0.255184	0.373159	0.0963233
chr4:10255535:10255725:+:piRNA_cluster_plus189568	0.402855	0.272837	0.177913	0.102322	0.423172	0	0.267263	0.30946	0.143462
tRNA-Phe-GAA-1-3	0.0879272	0.155401	0.226046	0.30119	0.217476	0.149643	0.241882	0.220965	0.255475
SNORA10	0.171047	0.0784732	0.121204	0.161568	0.391374	0.511492	0.387789	0.1982	0.130903
hsa-miR-378c	0.0443953	0.0678603	0.290148	0.185148	0.315628	0	0.276065	0.217212	0.223573
chr10:80047414:80047476:-:piRNA_cluster_minus35345	0.582006	0.380904	0.309273	0.14941	0.343321	0	0.316958	0.332872	0.0659112
tRNA-Val-CAC-8-1	0.0172993	0.0425344	0.245481	0.333667	0.173357	0	0.202319	0.250681	0.26193
tRX-Val-NNN-5-1	0.0172993	0.0425344	0.245481	0.333667	0.173357	0	0.202319	0.250681	0.26193
chr4:10152963:10153299:+:piRNA_cluster_plus188596	0.593794	0.415835	0.312555	0.567118	0.525258	0	0.267969	0.33788	0.10907
chr4:10256170:10256256:+:piRNA_cluster_plus189573	0.568029	0.371255	0.273288	0.181348	0.402973	0	0.255378	0.362477	0.0967922
hsa-miR-130b-5p	0.0375945	0.0595474	0.103905	0.0274132	0.187647	0	0.275828	0.21915	0.217107
RNU2-36P	0.239663	0.109774	0.257019	0.123462	0.291348	0.0852668	0.24826	0.240048	0.219235
hsa-miR-3180	0.140032	0.52247	0.0877497	0.366	0.190229	0	0.185222	0.260048	0.259278
chr11:4555022:4555054:-:piRNA_cluster_minus41337	0.353346	0.328629	0.248591	0.0605617	0.336231	0	0.234046	0.323307	0.145834
chr4:10259598:10259643:+:piRNA_cluster_plus189613	0.289011	0.331345	0.18044	0.33273	0.505624	0	0.259038	0.333539	0.108596
chr4:77378011:77378044:+:piRNA_cluster_plus202288	0.304224	0.329214	0.25022	0.214803	0.343415	0	0.279028	0.310212	0.111771
chr4:10269099:10269127:+:piRNA_cluster_plus189716	0.33595	0.135734	0.309989	0.194751	0.662817	0	0.169957	0.453263	0.0770087
tRNA-Ser-AGA-2-3	0.246477	0.288091	0.242074	0.124252	0.211049	0	0.233728	0.224728	0.239959
hsa-miR-3615	0.155769	0.103932	0.121821	0.368037	0.128523	0	0.179129	0.251615	0.266324
hsa-miR-589-5p	1.76356	1.39147	0.542943	0.231685	0.204412	0	0.282683	0.262814	0.1487
chrX:9410823:9411280:-:piRNA_cluster_minus309096	0.40447	0.270115	0.261419	0.194987	0.261386	0	0.27379	0.30538	0.111579
chr4:77243504:77243537:+:piRNA_cluster_plus202080	0.304228	0.429723	0.256361	0.26829	0.414517	0	0.276237	0.309459	0.101291
hsa-miR-874-3p	0.11364	0.0874332	0.150808	0.0939857	0.169237	0	0.361679	0.315581	0.00920161
chr4:77311102:77311133:+:piRNA_cluster_plus202233	0.350542	0.276922	0.229282	0.253164	0.288935	0	0.273145	0.324696	0.0884807
hsa-miR-2110	1.51631	1.51356	0.596033	0.320879	0.542827	0	0.263915	0.320263	0.0983505
chr4:10133620:10133780:+:piRNA_cluster_plus188469	0.455112	0.297822	0.285339	0.168903	0.25653	0	0.288306	0.203795	0.188501
hsa-miR-3180-3p	0.140032	0.475996	0.0877497	0.366	0.182487	0	0.167652	0.25211	0.259278
chr8:139552149:139552192:+:piRNA_cluster_plus294879	0.493387	0.323147	0.211484	0.156474	0.239896	0	0.280247	0.292552	0.105778
SNORA74A	0.0813285	0.100894	0.0865276	0.227871	0.0617466	0	0.180824	0.186211	0.311526
chr8:139547434:139547469:+:piRNA_cluster_plus294863	0.281761	0.273294	0.191519	0.0605617	0.268831	0	0.304661	0.255813	0.117283
SNORD14A	0.107448	0.118632	0.16567	0.0526173	0.208631	0.163261	0.18785	0.274619	0.213007
chr4:10125226:10125751:+:piRNA_cluster_plus188425	0.327317	0.268076	0.279957	0.143298	0.290441	0	0.247319	0.276504	0.147153
chr4:10326657:10326685:+:piRNA_cluster_plus190246	0.362548	0.171656	0.215955	0.21274	0.299393	0	0.289071	0.273425	0.108246
tRNA-Lys-CTT-9-1	0.00617613	0.0458914	0.0483681	0.0173374	0.125755	0	0.0559618	0.0762458	0.537948
tRNA-Lys-CTT-12-1	0.0121912	0.0677859	0.0331552	0.00595268	0.119004	0	0.0287252	0.0827596	0.556854
chr4:10191368:10191452:+:piRNA_cluster_plus188935	0.354879	0.356042	0.234917	0.232848	0.32878	0.265959	0.218209	0.295797	0.153473
tRNA-Asn-GTT-2-4	0.217391	0.241938	0.25037	0.339859	0.176997	0.412325	0.248006	0.265057	0.153689
chr4:10124835:10125223:+:piRNA_cluster_plus188424	0.308567	0.352928	0.2488	0.156354	0.294945	0	0.238176	0.289751	0.137444
chr4:10210071:10210144:+:piRNA_cluster_plus189139	0.658294	0.310571	0.296881	0.112688	0.184135	0	0.335863	0.249061	0.079358
tRNA-Ser-AGA-3-1	0.273275	0.307171	0.22589	0.144862	0.177969	0	0.211136	0.206523	0.243967
chr21:8213388:8213442:+:piRNA_cluster_plus157568	0.00100041	0.00788468	0.0258239	0.0266531	0.0699522	0.130577	0.0782165	0.0919638	0.491035
chr4:10199687:10199760:+:piRNA_cluster_plus189028	0.309349	0.342268	0.284086	0.101456	0.328804	0	0.269115	0.274458	0.114062
tRNA-Lys-CTT-11-1	2.07866	1.3752	0.342785	0.334319	0.413197	0	0.219053	0.250198	0.187207
chr8:139123030:139123061:+:piRNA_cluster_plus294616	0.302145	0.262847	0.208846	0.0736124	0.608721	0	0.0944512	0.416735	0.144101
chr4:10355778:10355805:+:piRNA_cluster_plus190379	0.320994	0.244726	0.243482	0.205822	0.336313	0	0.337262	0.266442	0.0478078
RNVU1-21	0	0.0198864	0.19078	0.348466	0.0182601	0	0.131653	0.194454	0.325404
chr4:77225893:77225925:+:piRNA_cluster_plus202008	0.361023	0.482741	0.263371	0.368692	0.248245	0	0.296682	0.271004	0.082812
chr8:139548539:139548579:+:piRNA_cluster_plus294866	0.531998	0.357089	0.311804	0.218598	0.288108	0	0.221259	0.342424	0.0863482
chr8:139096078:139096111:+:piRNA_cluster_plus294542	0.450005	0.230406	0.379786	0.429049	0.386306	0	0.315653	0.286779	0.0458024
RNU6-15P	0.0998766	0.112348	0.200893	0.130284	0.0643781	0.038105	0.158625	0.135969	0.352282
hsa-miR-148a-5p	0.009362	0.266825	0.721542	0.764425	0.0822703	0	0.345767	0.145065	0.153791
chr4:10129045:10129146:+:piRNA_cluster_plus188439	0.280246	0.199641	0.270034	0.131153	0.338165	0	0.259058	0.239773	0.144285
tRNA-Phe-GAA-1-2	0.0870407	0.145543	0.187009	0.302508	0.170751	0.149643	0.245531	0.199673	0.197273
chr1:632940:632966:+:piRNA_cluster_plus59	0.00612033	0.00891174	0.052901	0.0997895	0.108047	0.550335	0.0969806	0.140014	0.40196
tRNA-Ile-AAT-8-1	0.10265	0.183236	0.149866	0.325376	0.286513	0	0.224961	0.223364	0.185974
chr10:9164375:9164402:+:piRNA_cluster_plus25974	0.0158887	0.0453022	0.0921634	0.23296	0.133965	0.0646741	0.175573	0.24064	0.216895
chr8:139502261:139502289:+:piRNA_cluster_plus294751	0.215985	0.341147	0.201461	0.0951685	0.284003	0.265959	0.221266	0.278479	0.133089
hsa-miR-1180-3p	0.066838	0.178162	0.179099	0.372597	0.167399	0	0.199116	0.198573	0.232923
U3	0.169847	0.0802026	0.0860578	0.0547344	0.0898237	0	0.406716	0.0737906	0.144682
tRNA-Phe-GAA-1-1	0.0880299	0.136853	0.187062	0.329399	0.224241	1.55007	0.20732	0.207749	0.208561
chr6:39992941:39992969:-:piRNA_cluster_minus242350	0.347598	0.3242	0.201062	0.347456	0.210494	0	0.229306	0.215172	0.177699
chr4:10145158:10145724:+:piRNA_cluster_plus188538	0.377271	0.281444	0.219673	0.109825	0.363718	0	0.224835	0.245608	0.151169
RNU6-29P	0.127738	0.102189	0.180183	0.152086	0.125948	0.0861302	0.183351	0.135548	0.301934
RNVU1-1	0.451279	0.269312	0.219259	0.17598	0.19058	0.250323	0.176514	0.182249	0.261858
tRNA-Und-NNN-3-1	0.391743	0.331178	0.241558	0.37829	0.263136	0	0.220541	0.225859	0.173738
chr4:10148762:10148910:+:piRNA_cluster_plus188559	0.393202	0.404173	0.243167	0.293903	0.236231	0	0.24494	0.289113	0.0849464
tRNA-Cys-GCA-6-1	0.487605	0.361249	0.211765	0.454217	0.12869	0.500394	0.15402	0.238621	0.219196
chr4:10381973:10382007:+:piRNA_cluster_plus190477	0.273115	0.371395	0.237887	0.410549	0.226379	0	0.305721	0.245748	0.0603555
chr4:10132795:10133072:+:piRNA_cluster_plus188462	0.219462	0.241022	0.177585	0.0500378	0.197211	0	0.168104	0.271869	0.166898
chr4:10281512:10281540:+:piRNA_cluster_plus189856	0.316745	0.319523	0.205545	0.534024	0.245742	0	0.242868	0.27967	0.0820863
SNORD14B	0.212521	0.089168	0.0950744	0.00684187	0.0885421	0	0.165374	0.150827	0.288227
tRNA-Lys-CTT-6-1	0.945151	0.549982	0.215109	0.336585	0.358684	0	0.198419	0.176667	0.228689
tRX-Ala-NNN-6-1	0.0240532	0.0359479	0.197233	0.0825063	0.0338387	0	0.185202	0.0845459	0.33151
chr4:10139739:10139838:+:piRNA_cluster_plus188498	0.693234	0.442519	0.358496	0.244922	0.263357	0	0.291407	0.242431	0.0665681
tRNA-Ser-AGA-2-4	0.246477	0.275261	0.187958	0.114522	0.158482	0	0.187135	0.178409	0.232376
chr4:10252952:10253117:+:piRNA_cluster_plus189538	0.132682	0.266694	0.246512	0.304269	0.310295	0	0.235092	0.297448	0.0647841
hsa-miR-15b-3p	0.158436	0.304478	0.350134	0.264082	0.165577	0	0.317535	0.197762	0.0815046
chr8:139549299:139549331:+:piRNA_cluster_plus294868	0.300643	0.203992	0.163016	0.0543603	0.255648	0	0.231867	0.250602	0.114225
hsa-miR-27b-5p	0.0274149	0.10316	0.0363606	0.0753502	0.0793424	0	0.198782	0.176629	0.220678
chr4:10328168:10328223:+:piRNA_cluster_plus190263	0.292397	0.323451	0.231632	0.142291	0.407473	0	0.245644	0.24799	0.101622
chr4:10152797:10152960:+:piRNA_cluster_plus188595	0.411963	0.347602	0.222616	0.158225	0.251133	0	0.257714	0.264277	0.0731904
tRNA-Gln-CTG-7-1	0.146198	0.194099	0.277324	0.334836	0.342475	0	0.234881	0.180095	0.180057
chr12:114180818:114180845:-:piRNA_cluster_minus71293	0.358703	0.392557	0.253426	0.255986	0.390462	0	0.245004	0.249325	0.100205
chr8:139096695:139096744:+:piRNA_cluster_plus294545	0.310946	0.240495	0.2392	0.281311	0.310027	0	0.187801	0.277729	0.122555
chr4:10120784:10121065:+:piRNA_cluster_plus188403	0.345231	0.279747	0.173696	0.135925	0.257405	0	0.197818	0.262502	0.126194
tRNA-Ser-AGA-2-2	0.246477	0.273835	0.211088	0.114522	0.171845	0	0.193626	0.182212	0.210637
chr4:10200495:10200591:+:piRNA_cluster_plus189036	0.505155	0.292865	0.208485	0.261348	0.195262	0	0.268198	0.257151	0.0600237
chr8:139115747:139115776:+:piRNA_cluster_plus294591	0.291093	0.206228	0.211571	0.111207	0.360754	0	0.237217	0.293013	0.0524678
chr4:77335699:77335728:+:piRNA_cluster_plus202259	0.263079	0.192292	0.158674	0.197246	0.293979	0	0.187208	0.32768	0.0640491
hsa-miR-20a-3p	0.0148877	0.133967	0.167857	0.00904726	0.12135	0	0.112488	0.175812	0.290423
chr11:4554440:4554470:-:piRNA_cluster_minus41336	0.269499	0.296837	0.295062	0.327608	0.204149	0	0.176829	0.258759	0.142678
tRNA-Tyr-GTA-5-2	0.0330105	0.0637909	0.137538	0.0432093	0.207165	0	0.236575	0.171578	0.168356
chr11:4552502:4552547:-:piRNA_cluster_minus41324	0.26298	0.190583	0.172231	0.474655	0.243108	0.265959	0.284308	0.211825	0.0795221
chr12:114164947:114164992:-:piRNA_cluster_minus71214	0.206387	0.279964	0.288127	0.0705433	0.322145	0	0.213741	0.250591	0.110342
chr4:10127496:10127525:+:piRNA_cluster_plus188435	0.242316	0.348135	0.230452	0.403839	0.352345	0	0.233181	0.280605	0.0594401
chr8:139594539:139594569:+:piRNA_cluster_plus294909	0.237447	0.365672	0.210298	0.268047	0.317888	0	0.172734	0.297674	0.101624
chr4:77316564:77316595:+:piRNA_cluster_plus202237	0.207243	0.223542	0.222124	0.197217	0.233289	0	0.224204	0.251829	0.0930093
tRNA-Trp-CCA-1-1	0.123523	0.115094	0.144597	0.15371	0.121805	0	0.185588	0.199607	0.183632
tRNA-Asn-GTT-3-1	0.377269	0.303875	0.204284	0.21067	0.18214	0.412325	0.234304	0.191149	0.142902
tRNA-Val-AAC-6-1	0.0422348	0.0532334	0.161988	0.227441	0.165248	0	0.169426	0.201336	0.194693
RNU6-42P	0.105002	0.156393	0.234311	0.180986	0.0943162	0.0603196	0.167447	0.160311	0.236532
chr6:40119503:40119534:-:piRNA_cluster_minus242442	0.389386	0.238187	0.156695	0.192067	0.187472	0	0.225687	0.229458	0.109027
hsa-miR-421	0.093009	0.132195	0.0946771	0.0568014	0.0923128	0	0.16982	0.197268	0.196278
chr21:8257600:8257654:+:piRNA_cluster_plus157665	0.00092239	0.00718357	0.022567	0.0266531	0.0617633	0.130577	0.0737509	0.0792073	0.409613
chr4:10157409:10157618:+:piRNA_cluster_plus188618	0.357534	0.310749	0.216957	0.144567	0.294855	0	0.255058	0.249937	0.0570711
SNORA3A	0.257043	0.255982	0.17081	0.0236168	0.395947	0.163261	0.14063	0.171083	0.250234
tRNA-Thr-TGT-1-1	0.592929	0.257233	0.158901	0.324837	0.370734	1.35725	0.179398	0.224661	0.157809
chr4:10268894:10268929:+:piRNA_cluster_plus189713	0.336638	0.222919	0.225463	0.165469	0.352314	0	0.226686	0.269831	0.0634712
chr8:139545211:139545239:+:piRNA_cluster_plus294857	0.209462	0.249669	0.209618	0.131722	0.218657	0.265959	0.176574	0.18882	0.194454
SNORD46	0.139856	0.225982	0.150682	0.155082	0.156937	0.247678	0.175441	0.187685	0.195858
chr12:114137980:114138011:-:piRNA_cluster_minus71153	0.244851	0.261271	0.194105	0.154839	0.162052	0	0.174535	0.279327	0.103978
RNU4-82P	0.118724	0.111893	0.12939	0.064991	0.0410369	0	0.12277	0.0854081	0.349202
chr4:10162920:10163020:+:piRNA_cluster_plus188650	0.296305	0.281293	0.201719	0.308684	0.243853	0	0.226319	0.218807	0.110758
chr4:10186312:10186414:+:piRNA_cluster_plus188882	0.362742	0.190242	0.151969	0.142964	0.36491	0	0.187781	0.277109	0.0902627
chr8:139497162:139497209:+:piRNA_cluster_plus294711	0.323604	0.247601	0.171164	0.2545	0.204596	0	0.18692	0.259674	0.107104
hsa-miR-29b-3p	0.848844	0.686468	0.403267	0.175402	0.122019	0	0.249237	0.129335	0.17343
chr12:114069056:114069087:-:piRNA_cluster_minus71075	0.136195	0.136714	0.248463	0.074134	0.11434	0	0.273832	0.168822	0.109012
chr4:10256403:10256547:+:piRNA_cluster_plus189575	0.29411	0.268003	0.183636	0.20504	0.204967	0	0.199076	0.257183	0.0952148
chr4:10268210:10268352:+:piRNA_cluster_plus189706	0.250777	0.21781	0.188071	0.276144	0.256478	0	0.216501	0.274635	0.0581193
chr8:139551067:139551096:+:piRNA_cluster_plus294876	0.323963	0.278794	0.194952	0.269492	0.331244	0	0.231787	0.230555	0.0866805
chr12:114177732:114177777:-:piRNA_cluster_minus71275	0.388032	0.190885	0.203133	0.14295	0.321092	0	0.249281	0.243124	0.0526156
chr8:139126330:139126361:+:piRNA_cluster_plus294621	0.252159	0.197102	0.129912	0.0623269	0.235765	0	0.115478	0.316659	0.112553
tRNA-Phe-GAA-1-6	0.0981374	0.145631	0.163508	0.302508	0.179103	0.149643	0.190389	0.176342	0.177664
chr8:139099215:139099270:+:piRNA_cluster_plus294556	0.291353	0.269238	0.196642	0.137151	0.314503	0.265959	0.226302	0.25894	0.0590743
chr5:134925465:134925498:-:piRNA_cluster_minus233674	0.00450326	0.00507159	0.0578586	0.082488	0.0882122	0.130577	0.0952179	0.141036	0.307879
RNU4-46P	0.353176	0.400503	0.214706	0.226268	0.264972	0	0.221748	0.242827	0.0782778
chr4:77216660:77216693:+:piRNA_cluster_plus201982	0.305659	0.262234	0.185208	0.650552	0.145967	0	0.202633	0.229412	0.110475
chr21:8207591:8207636:+:piRNA_cluster_plus157529	0.00133728	0.00807148	0.0416174	0.093345	0.0307723	0.0646741	0.0828931	0.10216	0.357335
chr21:8251800:8251845:+:piRNA_cluster_plus157628	0.00133728	0.00807148	0.0416174	0.093345	0.0307723	0.0646741	0.0828931	0.10216	0.357335
chr21:8390638:8390683:+:piRNA_cluster_plus157736	0.00133728	0.00807148	0.0416174	0.093345	0.0307723	0.0646741	0.0828931	0.10216	0.357335
chr21:8434824:8434869:+:piRNA_cluster_plus157833	0.00133728	0.00807148	0.0416174	0.093345	0.0307723	0.0646741	0.0828931	0.101621	0.356799
SNORD16	0.181494	0.228575	0.12389	0	0.282434	0.163261	0.154719	0.135711	0.250829
chr4:10257344:10257388:+:piRNA_cluster_plus189585	0.275409	0.274873	0.176783	0.0431586	0.426957	0	0.117447	0.348667	0.0741229
SNORA57	0.284449	0.19404	0.160482	0.0243461	0.0863028	0.163261	0.102733	0.142828	0.293515
tRNA-Asn-GTT-2-6	0.258741	0.334381	0.204709	0.0920542	0.153124	0.412325	0.205976	0.151275	0.180688
chr4:10150719:10151131:+:piRNA_cluster_plus188581	0.347126	0.361944	0.160799	0.288715	0.273896	0	0.208502	0.25598	0.0731999
chr8:139133957:139133988:+:piRNA_cluster_plus294629	0.35654	0.342519	0.269916	0.354802	0.318432	0	0.236196	0.228637	0.0727349
chr11:109603196:109603226:+:piRNA_cluster_plus52924	0.205333	0.0911403	0.113887	0.373203	0.168847	0.265959	0.126154	0.177234	0.233236
chr4:77205049:77205077:+:piRNA_cluster_plus201934	0.28445	0.227927	0.198586	0.133836	0.310629	0	0.169881	0.253533	0.110346
chr4:10163338:10163397:+:piRNA_cluster_plus188653	0.247788	0.231778	0.228306	0.105585	0.18951	0	0.2248	0.256543	0.0517243
SNORA33	0.175265	0.154214	0.129502	0.111202	0.0696985	0.163261	0.148598	0.179158	0.203908
chr9:124051464:124051491:-:piRNA_cluster_minus305375	0.00981065	0.188837	0.0945706	0.0217443	0.257376	0.0646741	0.116758	0.2945	0.119701
hsa-miR-155-5p	0.0415409	0.119996	0.11945	0	0.133722	0	0.280545	0.176052	0.0738839
chr8:139164880:139164912:+:piRNA_cluster_plus294664	0.523932	0.201803	0.129717	0.256093	0.314767	0	0.19836	0.262571	0.0695379
SNORD92	0.208168	0.137846	0.199284	0.11087	0.0992553	0.695752	0.143307	0.207911	0.17912
hsa-miR-451a	0.0136933	0.0189687	0.327486	1.00431	0.236948	0	0.235705	0.130647	0.163615
RNU1-11P	0.264531	0.17714	0.191837	0.203587	0.145172	0.431751	0.135692	0.145862	0.245858
chr4:10150500:10150678:+:piRNA_cluster_plus188579	0.314954	0.336506	0.201198	0.354372	0.227736	0.265959	0.233664	0.236914	0.056
hsa-miR-140-5p	0.368708	0.108324	0.139726	0	0.0883316	0	0.114598	0.1341	0.277766
chr4:77304028:77304056:+:piRNA_cluster_plus202228	0.23686	0.283836	0.170663	0.201252	0.193593	0	0.237665	0.234552	0.0538653
chr12:114130774:114130830:-:piRNA_cluster_minus71137	0.300528	0.276854	0.173984	0.0851942	0.259834	0	0.235737	0.20216	0.0850955
chr12:114166498:114166527:-:piRNA_cluster_minus71223	0.282516	0.354509	0.199677	0.292422	0.363058	0.265959	0.22599	0.239579	0.0566488
tRNA-Val-CAC-6-1	0.106138	0.107052	0.114777	0.151658	0.215918	0	0.129682	0.138249	0.253482
tRNA-Asn-GTT-2-1	0.233651	0.229966	0.145164	0.0650403	0.11812	0.412325	0.219496	0.156119	0.144876
SNORA48	0.275613	0.204748	0.186114	0.050528	0.110309	0.333885	0.174227	0.174477	0.17135
SNORA26	0.0328546	0.1066	0.119862	0.0105252	0.261571	0.333885	0.176235	0.175479	0.168307
tRNA-Phe-GAA-9-1	0.463943	0.229402	0.229375	0.162994	0.144377	0.185264	0.240927	0.161698	0.116042
tRX-Phe-NNN-1-1	0.463943	0.229402	0.229375	0.162994	0.144377	0.185264	0.240927	0.161698	0.116042
tRNA-Phe-GAA-10-1	0.463943	0.229402	0.229375	0.162994	0.144377	0.185264	0.240927	0.161698	0.116042
tRNA-Cys-GCA-5-1	0.0886509	0.0482551	0.110155	0.172357	0.142201	0	0.154121	0.139052	0.223731
chr4:10282586:10282618:+:piRNA_cluster_plus189868	0.265143	0.240581	0.188106	0.120294	0.243716	0	0.209228	0.250129	0.0565579
chr4:10287517:10287548:+:piRNA_cluster_plus189902	0.181915	0.193139	0.143503	0.123464	0.224692	0	0.183772	0.218974	0.112588
chr4:10185632:10185707:+:piRNA_cluster_plus188874	0.152087	0.288399	0.222058	0.2948	0.163279	0	0.204776	0.202065	0.108
hsa-miR-363-3p	0.309987	0.267562	0.3397	0.545749	0.920912	0	0.174098	0.146038	0.192676
tRNA-Gly-CCC-3-1	0.0273658	0.175628	0.268063	0.226071	0.200297	0	0.198128	0.205061	0.105969
chr4:10140431:10140637:+:piRNA_cluster_plus188508	0.345706	0.287892	0.219735	0.236009	0.080988	0	0.215046	0.233746	0.0603497
RNVU1-15	0.280273	0.288914	0.374265	0.0946048	0.199536	0.200146	0.160728	0.197011	0.147696
chr4:77276461:77276490:+:piRNA_cluster_plus202172	0.243782	0.195407	0.13925	0.0976361	0.194374	0	0.152378	0.270677	0.0814327
RNVU1-19	0.366224	0.204368	0.167662	0.126889	0.254612	0.181492	0.144597	0.177469	0.181962
chr6:40111241:40111271:-:piRNA_cluster_minus242419	0.139144	0.195199	0.172827	0.0372799	0.413688	0	0.115122	0.31131	0.0754074
chrX:9406054:9406310:-:piRNA_cluster_minus309056	0.310372	0.194472	0.16435	0.0860113	0.205773	0	0.186348	0.230104	0.0851778
chr4:10381887:10381918:+:piRNA_cluster_plus190476	0.203974	0.2165	0.157826	0.128877	0.281231	0	0.158832	0.249337	0.0931973
chr1:85201713:85201739:-:piRNA_cluster_minus8455	0	0.0258328	0.0404335	0.766292	0.516737	0	0.0887644	0.125715	0.286314
RNU6-16P	0.0809315	0.0880843	0.12971	0.0634955	0.0439257	0.038105	0.127497	0.103432	0.268469
RNVU1-2A	0.130553	0.133059	0.174612	0.273423	0.219373	0.517106	0.134186	0.146762	0.218061
chr4:77272642:77272694:+:piRNA_cluster_plus202165	0.34448	0.253799	0.157245	0.0526463	0.197101	0	0.212746	0.235513	0.0501519
chrX:9413845:9414028:-:piRNA_cluster_minus309114	0.308498	0.193111	0.162736	0.0833755	0.204036	0	0.18587	0.228503	0.0839842
tRNA-Asn-GTT-2-8	0.233651	0.236418	0.156405	0.208957	0.126401	0.412325	0.199242	0.172632	0.126471
chr12:50456750:50456783:+:piRNA_cluster_plus60950	0.00485863	0.00424568	0.0474429	0.0127436	0.0210351	0	0.0820005	0.0793794	0.335847
RNU2-26P	0.28309	0.168152	0.256323	0.151787	0.382139	0.144456	0.153528	0.181733	0.161876
RNU2-57P	0.28309	0.168152	0.256323	0.151787	0.382139	0.144456	0.153508	0.181575	0.161876
chr4:10130554:10130776:+:piRNA_cluster_plus188446	0.316425	0.244077	0.187715	0.407532	0.228536	0	0.214037	0.230635	0.0514034
chr11:4559183:4559215:-:piRNA_cluster_minus41358	0.409204	0.197025	0.167508	0.28489	0.18691	0	0.28717	0.127916	0.0798889
tRNA-Thr-TGT-6-1	0.102073	0.118932	0.0931193	0.0632818	0.0575336	0	0.175547	0.14169	0.177324
hsa-miR-193a-5p	0.110105	0.0684514	0.130527	0.018331	0.153783	0	0.141628	0.106913	0.245888
chr12:114181450:114181510:-:piRNA_cluster_minus71295	0.273155	0.343101	0.201492	0.10844	0.277828	0	0.135478	0.218079	0.140792
chr8:139130596:139130630:+:piRNA_cluster_plus294627	0.20011	0.233115	0.169301	0.237503	0.156266	0	0.254517	0.195616	0.0436186
tRNA-Phe-GAA-8-1	0.0141508	0.0268208	0.218414	0.00878056	0.0786017	0	0.146273	0.155316	0.19192
chr12:114130635:114130676:-:piRNA_cluster_minus71136	0.0921476	0.314091	0.111122	0.0723973	0.209757	0	0.145691	0.31291	0.0339434
tRNA-Thr-CGT-1-1	0.345661	0.294863	0.175724	0.192055	0.163672	0	0.176054	0.204291	0.110747
hsa-miR-509-3p	2.14015	1.41302	0.563454	0.0553324	0.196263	0	0.195472	0.18659	0.108671
hsa-miR-202-5p	0.262568	0.23616	0.416658	0.0462286	0.0677583	0	0.27789	0.1606	0.0521666
chrX:112180942:112180974:-:piRNA_cluster_minus327608	0.40032	0.19386	0.164859	0.28489	0.18691	0	0.283932	0.126783	0.0798889
SNORA31	0.0570369	0.0885846	0.102562	0.165185	0.102128	0.163261	0.15203	0.130112	0.204796
chr5:134927736:134927779:-:piRNA_cluster_minus233680	0.0028277	0.00284854	0.0630425	0.0658137	0.0616477	0	0.120387	0.151074	0.215063
SNORA62	0.238924	0.0854251	0.0680307	0.348302	0.0639056	0.333885	0.0851547	0.129433	0.270624
hsa-miR-7704	0.114272	0.119243	0.205549	0.00906428	0.0166791	0	0.112586	0.0585445	0.311929
SNORA75	0.098758	0.0737837	0.124344	0.0716892	0.184894	0	0.192372	0.215825	0.0745091
chr2:87825162:87825191:+:piRNA_cluster_plus135388	0.00724811	0.00504593	0.0866304	0.156533	0.0677833	0	0.119884	0.160976	0.200395
chr4:10241690:10241718:+:piRNA_cluster_plus189409	0.280568	0.308067	0.220937	0.260838	0.280872	0	0.196416	0.220161	0.0645051
chr8:139140331:139140363:+:piRNA_cluster_plus294638	0.141703	0.221535	0.22175	0.201924	0.254385	0	0.186041	0.241883	0.0509324
tRNA-Trp-CCA-3-3	0.134443	0.133092	0.128626	0.038638	0.0988892	0	0.131704	0.175806	0.171024
chr4:10118310:10118494:+:piRNA_cluster_plus188397	0.446639	0.237586	0.1252	0.030415	0.26319	0	0.0923651	0.290817	0.0947578
chr4:10135182:10135645:+:piRNA_cluster_plus188475	0.396858	0.268061	0.172198	0.112083	0.23038	0	0.195602	0.196659	0.085427
chr1:634746:634776:+:piRNA_cluster_plus71	0.00524867	0.000892618	0.0493386	0.115732	0.0920751	0.130577	0.0977043	0.116105	0.26381
chr19:8683408:8683435:-:piRNA_cluster_minus122996	0.0385218	0.0220462	0.050558	0.0690467	0.0889421	0.265959	0.104227	0.146636	0.22654
RNU6-25P	0.0696507	0.0672211	0.112513	0.132091	0.0573169	0.038105	0.118333	0.0965061	0.26247
chr8:139563615:139563643:+:piRNA_cluster_plus294892	0.194959	0.346204	0.124223	0.451948	0.182754	0	0.175907	0.232066	0.06863
tRNA-Ile-AAT-5-4	0.0606158	0.112655	0.118313	0.100621	0.0914458	0	0.191454	0.149831	0.135136
chr12:114110784:114110815:-:piRNA_cluster_minus71100	0.139324	0.228878	0.166763	0.204811	0.271016	0	0.146113	0.213225	0.114183
chr4:10162305:10162839:+:piRNA_cluster_plus188648	0.35456	0.225168	0.195946	0.324864	0.12742	0	0.190299	0.178975	0.103806
chr4:10126534:10126914:+:piRNA_cluster_plus188430	0.296563	0.269873	0.172984	0.0526463	0.174584	0	0.171625	0.197843	0.100667
chr6:40111338:40111371:-:piRNA_cluster_minus242420	0.320962	0.339634	0.219895	0.0776932	0.227276	0	0.199948	0.217119	0.0528905
SNORA24	0.109584	0.0601897	0.0914727	0.0352664	0.0935946	0.0535223	0.12883	0.171355	0.167549
chr1:631242:631271:+:piRNA_cluster_plus41	0.00731771	0.00262313	0.0318299	0.00793742	0.118488	0	0.121779	0.0974345	0.247722
hsa-miR-190a-5p	0.375663	0.150289	0.0936089	0.106728	0.120143	0	0.0883421	0.187536	0.189348
SNORA3B	0.211365	0.0654682	0.102775	0.247686	0.0746738	0	0.165503	0.135876	0.163084
chr1:632249:632280:+:piRNA_cluster_plus51	0.00979758	0.00471747	0.0370043	0.0120271	0.10905	0.501626	0.0814978	0.0823298	0.299983
RNVU1-27	0.172896	0.1079	0.209229	0.147545	0.200979	0.0568926	0.169023	0.126317	0.167719
chr12:114168258:114168283:-:piRNA_cluster_minus71233	0.321889	0.238306	0.177149	0.122426	0.20914	0.265959	0.203503	0.16828	0.0911765
chr21:8212972:8213015:+:piRNA_cluster_plus157564	0.00129797	0.00291963	0.0214737	0.0337131	0.0380253	0.197681	0.0554762	0.0850991	0.322268
chr21:8257181:8257224:+:piRNA_cluster_plus157662	0.00129797	0.00291963	0.0214737	0.0337131	0.0380253	0.197681	0.0554762	0.0850991	0.322268
chr21:8396007:8396050:+:piRNA_cluster_plus157772	0.00129797	0.00291963	0.0214737	0.0337131	0.0380253	0.197681	0.0554762	0.0850991	0.322268
chr21:8440223:8440266:+:piRNA_cluster_plus157870	0.00129797	0.00291963	0.0214737	0.0337131	0.0380253	0.197681	0.0554762	0.0850991	0.322268
tRNA-Asn-GTT-6-1	0.113785	0.20991	0.179798	0.278714	0.212586	0.412325	0.210471	0.134149	0.117947
tRNA-Cys-GCA-1-1	0.453784	0.287772	0.125605	0.0571154	0.118485	0	0.180425	0.13003	0.14982
chr4:10272240:10272355:+:piRNA_cluster_plus189750	0.227295	0.237066	0.144263	0.192878	0.342049	0	0.178422	0.186455	0.0935681
tRNA-Thr-AGT-1-2	0.178935	0.241744	0.138411	0.0567376	0.112896	0	0.170488	0.161011	0.122067
tRNA-Ile-AAT-5-5	0.0668	0.0980487	0.128638	0.118381	0.262543	0	0.179037	0.137988	0.136294
tRNA-Arg-CCT-5-1	0.093027	0.146774	0.117962	0.153143	0.0985709	0	0.155803	0.137403	0.158915
hsa-miR-7974	0	0.052454	0.0743741	0	0.0383911	0	0.084586	0.128377	0.236339
chr6:40116270:40116308:-:piRNA_cluster_minus242430	0.168416	0.17553	0.127249	0.0567292	0.405314	0	0.156076	0.231703	0.0609472
hsa-miR-339-5p	0.334017	0.367428	0.187103	0.075206	0.12283	0	0.141306	0.217527	0.0895621
SNORA79B	0.0932323	0.121635	0.156373	0.259414	0.177905	0.163261	0.175011	0.184936	0.0884068
chr19:24001587:24001617:-:piRNA_cluster_minus124779	0.0201055	0.0337492	0.0613307	0.0188493	0.143152	0	0.117637	0.215593	0.115084
chr10:71146981:71147039:-:piRNA_cluster_minus34458	0.289584	0.222391	0.165547	0.137233	0.282485	0.265959	0.183468	0.201024	0.0636354
chr4:10135736:10135952:+:piRNA_cluster_plus188477	0.318699	0.246569	0.156122	0.223449	0.277821	0	0.157848	0.199739	0.0904205
SNORD77B	0.140203	0.0437353	0.124752	0.175001	0.10455	0	0.0864906	0.091548	0.269969
chr4:10118500:10118683:+:piRNA_cluster_plus188398	0.211846	0.160414	0.125351	0.0321408	0.152904	0.265959	0.164518	0.162336	0.120779
chr1:248433363:248433396:+:piRNA_cluster_plus25125	0.278902	0.130035	0.190682	0.113944	0.348315	0	0.241106	0.140138	0.0661999
hsa-miR-652-5p	0.0830891	0.106793	0.128373	0.0466997	0.12257	0	0.146275	0.118347	0.181489
tRNA-Met-CAT-5-1	0.181609	0.203796	0.142296	0.0855125	0.104923	0	0.161506	0.13946	0.144094
tRNA-Met-CAT-5-2	0.181609	0.203796	0.142296	0.0855125	0.104923	0	0.161506	0.13946	0.144094
chr8:139156848:139156879:+:piRNA_cluster_plus294657	0.167043	0.230533	0.134698	0.112128	0.202442	0	0.142163	0.175143	0.127362
tRNA-Ala-AGC-9-1	0.17536	0.151605	0.136925	0.0333385	0.0740953	0	0.16455	0.145661	0.13397
tRNA-Ala-AGC-9-2	0.17536	0.151605	0.136925	0.0333385	0.0740953	0	0.16455	0.145661	0.13397
hsa-miR-320c	0.109527	0.0796748	0.172184	0.0756942	0.0729496	0	0.152436	0.104098	0.187541
chr4:10256933:10256964:+:piRNA_cluster_plus189579	0.27062	0.225168	0.115145	0.0755849	0.155825	0	0.145703	0.222378	0.0754796
chr4:10284179:10284240:+:piRNA_cluster_plus189881	0.263143	0.243046	0.175966	0.320652	0.230676	0	0.197925	0.191235	0.0543667
chr4:10161785:10161998:+:piRNA_cluster_plus188642	0.293556	0.238225	0.172362	0.314427	0.223848	0	0.208562	0.18206	0.0514549
chr4:10271076:10271307:+:piRNA_cluster_plus189738	0.239628	0.20876	0.145619	0.198643	0.128036	0	0.168184	0.193687	0.0795659
chr1:148302701:148302733:-:piRNA_cluster_minus15947	0.0111019	0.0220154	0.0776761	0.169808	0.180174	0	0.117159	0.19556	0.127364
chr1:148281436:148281468:+:piRNA_cluster_plus14124	0.0111019	0.0220154	0.0776761	0.169808	0.180174	0	0.117159	0.19556	0.127364
chr4:10175182:10175319:+:piRNA_cluster_plus188764	0.12954	0.322137	0.189671	0.115987	0.129907	0	0.241142	0.159483	0.0387411
hsa-miR-191-3p	0.060841	0.109022	0.103363	0.104426	0.117447	0	0.133857	0.087976	0.217323
RNU1-18P	0.234462	0.129155	0.157894	0.136477	0.0829012	0.805208	0.145093	0.11971	0.172508
tRNA-Cys-GCA-14-1	0.108065	0.0748959	0.212685	0.0976396	0.21251	0	0.225239	0.124388	0.0872358
SNORA31B	0.0418622	0.063747	0.135002	0.206489	0.391673	0.163261	0.156876	0.179148	0.100098
chr4:77249313:77249343:+:piRNA_cluster_plus202104	0.269542	0.217664	0.162026	0.210242	0.373096	0	0.221002	0.181087	0.031433
SNORA71D	0.0633303	0.0656082	0.233952	0.14102	0.144345	0.511492	0.172246	0.166376	0.0933726
SNORD123	2.26389	0.7865	0.305611	0.254986	0.107458	0	0.234794	0.172209	0.0240083
hsa-miR-518d-3p	0.0480319	0.112804	0.14368	0.00906428	0.0941075	0	0.190716	0.136073	0.103865
chr4:10194804:10194895:+:piRNA_cluster_plus188972	0.0712309	0.127328	0.12726	0.0526075	0.280691	0	0.150064	0.260463	0.019502
chr12:114135038:114135069:-:piRNA_cluster_minus71145	0.262637	0.220509	0.156171	0.101531	0.176248	0.265959	0.144287	0.176338	0.107739
chr6:40084263:40084295:-:piRNA_cluster_minus242398	0.201431	0.300874	0.127419	0.209353	0.221846	0	0.117718	0.255027	0.054875
tRX-Phe-NNN-2-1	0.443584	0.218454	0.233727	0.263255	0.119792	0.185264	0.207088	0.140305	0.0800213
chr4:10243665:10243697:+:piRNA_cluster_plus189434	0.122723	0.186324	0.141168	0.192387	0.191864	0	0.208134	0.179979	0.0386486
chr4:10328326:10328417:+:piRNA_cluster_plus190265	0.173355	0.241419	0.194776	0.297915	0.251552	0	0.194506	0.180281	0.0514919
chr4:10236351:10236419:+:piRNA_cluster_plus189357	0.167382	0.279569	0.244931	0.212074	0.120201	0	0.184186	0.189729	0.0521573
chr4:10132606:10132794:+:piRNA_cluster_plus188461	0.302584	0.190291	0.139994	0.062396	0.17348	0	0.16327	0.207236	0.0550579
chr4:10161406:10161563:+:piRNA_cluster_plus188639	0.29595	0.40041	0.156254	0.0724067	0.201644	0.265959	0.187227	0.203491	0.0347294
chr5:94569467:94569498:+:piRNA_cluster_plus229193	0.0161351	0.0130621	0.0813885	0.0375601	0.125264	0	0.138222	0.124559	0.162216
hsa-miR-125b-5p	1.04901	1.00642	0.40052	0.0477542	0.109503	0	0.205061	0.176604	0.043251
chr8:139118534:139118562:+:piRNA_cluster_plus294599	0.368037	0.273612	0.145432	0.067823	0.264012	0	0.150545	0.152007	0.12018
RNU4-67P	0.22012	0.252554	0.148926	0.084962	0.190384	0	0.182539	0.17143	0.0683225
chr4:10268439:10268503:+:piRNA_cluster_plus189708	0.175225	0.152471	0.116566	0.0941179	0.123985	0	0.175802	0.138416	0.106834
chr11:4555547:4555579:-:piRNA_cluster_minus41338	0.236047	0.114182	0.189165	0.114075	0.18927	0	0.173893	0.152927	0.0940698
tRNA-Ala-AGC-19-1	0.0162099	0.0225362	0.107402	0	0.099342	0	0.143791	0.126521	0.149872
hsa-miR-934	0	0.0300319	0.00123409	0	0.00235677	0	0.0257115	0.0810916	0.312977
SNORA71A	0.0399365	0.119849	0.122926	0.147093	0.0915395	0.333885	0.166155	0.152488	0.0993331
SCARNA10	0.308508	0.140934	0.105414	0.0667094	0.132018	0.163261	0.0986384	0.178801	0.140201
chr4:10188417:10188546:+:piRNA_cluster_plus188905	0.160747	0.20386	0.129302	0.1167	0.280476	0	0.144943	0.200708	0.0704635
chr4:77253641:77253675:+:piRNA_cluster_plus202125	0.127848	0.196221	0.103429	0.038994	0.187977	0	0.151093	0.22614	0.0366306
chr1:632709:632735:-:piRNA_cluster_minus118	0.00825144	0.00676982	0.135555	0.170174	0.0800368	0	0.156307	0.157159	0.100189
chr10:80049117:80049172:-:piRNA_cluster_minus35368	0.305764	0.139713	0.172744	0.124189	0.0965479	0	0.145049	0.220969	0.0474874
chr4:10149483:10149536:+:piRNA_cluster_plus188568	0.230965	0.227358	0.176277	0.115718	0.172883	0	0.167367	0.20139	0.0440422
hsa-miR-324-5p	0.166552	0.471334	0.194025	0.359831	0.0875695	0	0.088713	0.155536	0.168176
chr4:10322546:10322607:+:piRNA_cluster_plus190200	0.186128	0.217308	0.168635	0.10662	0.178473	0	0.153394	0.203179	0.0552486
chr12:114120420:114120453:-:piRNA_cluster_minus71116	0.211425	0.191602	0.208157	0.532302	0.146251	0	0.210172	0.15424	0.0470298
chr12:114051742:114051770:-:piRNA_cluster_minus71065	0.343134	0.268153	0.135881	0.0600588	0.193659	0	0.173722	0.174244	0.0631876
chr8:139500532:139500567:+:piRNA_cluster_plus294740	0.182557	0.206342	0.180876	0.2362	0.186418	0	0.161678	0.143867	0.104729
chr12:114143245:114143306:-:piRNA_cluster_minus71164	0.195226	0.266924	0.143277	0.0903897	0.20946	0	0.139149	0.191268	0.0795684
hsa-miR-628-3p	0.537099	0.659853	0.643607	0.24045	0.104539	0	0.220346	0.166527	0.0218589
chr1:630893:630917:+:piRNA_cluster_plus40	0.0656406	0.0327702	0.103669	0.139681	0.106142	0.550335	0.143109	0.164984	0.0993313
hsa-miR-548b-5p	0.0476095	0.0287052	0.110828	0.357147	0.0183157	0	0.0513803	0.0990753	0.256426
chr4:10137648:10137826:+:piRNA_cluster_plus188486	0.361672	0.226647	0.197242	0.101023	0.133321	0	0.169202	0.177839	0.059763
tRNA-Asn-GTT-24-1	0.00511936	0.00730807	0.114411	0.100554	0.136393	0	0.103663	0.117649	0.185212
chr12:114068847:114068880:-:piRNA_cluster_minus71074	0.179739	0.100462	0.0931799	0.0372498	0.152588	0.265959	0.0970924	0.208628	0.0997466
chr4:77282808:77282842:+:piRNA_cluster_plus202192	0.358891	0.184337	0.118787	0.0794911	0.297918	0	0.16112	0.207321	0.0359056
hsa-miR-503-5p	0.0410404	0.0678613	0.160074	0.0845077	0.0520307	0	0.173607	0.113813	0.116787
tRNA-Trp-CCA-3-1	0.132879	0.106702	0.104156	0.136231	0.0643531	0	0.160581	0.117941	0.124577
SNORA32	0.00936167	0.045009	0.104221	0.0264355	0.0505152	0.333885	0.123382	0.0997383	0.179939
tRNA-Asn-GTT-2-2	0.21323	0.208459	0.127939	0.0569365	0.076419	0.412325	0.168937	0.131685	0.102012
chr1:632880:632928:+:piRNA_cluster_plus58	0.0051408	0.00763617	0.0580515	0.18551	0.0706458	0.265959	0.0938942	0.11018	0.198042
chrX:77031117:77031148:+:piRNA_cluster_plus323641	0.205767	0.166399	0.178887	0.118546	0.210025	0	0.181741	0.127062	0.0929289
chr21:8213812:8213845:+:piRNA_cluster_plus157570	0.000496613	0.00403485	0.0158133	0.0133824	0.0191867	0.0646741	0.041513	0.0515946	0.308468
chr21:8258033:8258066:+:piRNA_cluster_plus157667	0.000496613	0.00403485	0.0158133	0.0133824	0.0191867	0.0646741	0.041513	0.0515946	0.308468
chr21:8396850:8396883:+:piRNA_cluster_plus157776	0.000496613	0.00403485	0.0158133	0.0133824	0.0191867	0.0646741	0.041513	0.0515946	0.308468
chr21:8441070:8441103:+:piRNA_cluster_plus157876	0.000496613	0.00403485	0.0158133	0.0133824	0.0191867	0.0646741	0.041513	0.0515946	0.308468
chr2:59603601:59603631:-:piRNA_cluster_minus135123	0.00686307	0.014714	0.0506616	0.0353437	0.105968	0	0.0819671	0.168432	0.150295
hsa-miR-4517	0.0362651	0.19459	0.120157	0.00904726	0.041266	0	0.145153	0.110047	0.145405
chr4:10317689:10317775:+:piRNA_cluster_plus190152	0.0995618	0.105094	0.0977761	0.0585249	0.199149	0	0.129151	0.208075	0.0627984
chr5:31396217:31396248:-:piRNA_cluster_minus217512	0.33382	0.170876	0.11553	0.126023	0.252172	0	0.140294	0.18683	0.0728092
chrX:79959287:79959318:+:piRNA_cluster_plus324417	0.33382	0.170876	0.11553	0.126023	0.252172	0	0.140294	0.18683	0.0728092
chr14:32485082:32485112:-:piRNA_cluster_minus84012	0.0269096	0.0118419	0.0403124	0.023591	0.136023	0	0.0720218	0.102192	0.225085
chr4:10195487:10195537:+:piRNA_cluster_plus188979	0.196678	0.175735	0.170247	0.0980099	0.151161	0	0.118612	0.173525	0.104884
chr12:114171323:114171384:-:piRNA_cluster_minus71249	0.256321	0.183594	0.192696	0.140007	0.215612	0	0.139333	0.172962	0.0835858
chr18:47853280:47853309:-:piRNA_cluster_minus119557	0.00492652	0.00552903	0.0541805	0.0208082	0.108649	0.550042	0.0800563	0.0972575	0.217575
chr1:633273:633302:+:piRNA_cluster_plus62	0.00492652	0.00552903	0.0541805	0.0208082	0.108649	0.550042	0.0800563	0.0972575	0.217575
chr4:10139883:10139947:+:piRNA_cluster_plus188500	0.180596	0.206425	0.143118	0.134864	0.303147	0.265959	0.118179	0.178305	0.0980386
chr4:10137443:10137568:+:piRNA_cluster_plus188484	0.282585	0.209132	0.138287	0.0916699	0.153567	0	0.174613	0.178417	0.039062
tRNA-Asn-GTT-7-1	0.189949	0.185131	0.122472	0.0426794	0.134955	0.412325	0.107519	0.162541	0.121977
chr8:135773771:135773802:-:piRNA_cluster_minus292332	0.00439185	0.00503331	0.0411929	0.0516085	0.028688	0.130577	0.050771	0.0884904	0.252125
hsa-miR-561-5p	0.0383088	0.0748203	0.120206	0.0759897	0.124618	0	0.077716	0.17645	0.137011
chr8:139129597:139129624:+:piRNA_cluster_plus294626	0.224818	0.215041	0.202039	0.229226	0.137097	0	0.1384	0.210648	0.0419044
chr21:8212418:8212483:+:piRNA_cluster_plus157559	0.00217794	0.00523386	0.041944	0.0404947	0.0334137	0.345757	0.0683541	0.0761211	0.246244
chr21:8395453:8395518:+:piRNA_cluster_plus157767	0.00217794	0.00523386	0.041944	0.0404947	0.0334137	0.345757	0.0683541	0.0761211	0.246244
chr4:10383041:10383078:+:piRNA_cluster_plus190484	0.223001	0.172414	0.130832	0.0960321	0.229818	0	0.154121	0.147551	0.0879937
chr7:140386778:140386807:-:piRNA_cluster_minus274465	0.0193464	0.0147362	0.0879375	0.367117	0.0814813	0	0.0879773	0.186961	0.114425
chr21:8434179:8434203:+:piRNA_cluster_plus157825	0.00270158	0.00533081	0.0335556	0.0513039	0.0164479	0.211243	0.0573833	0.0584726	0.272418
SNORD94	0.780798	0.244188	0.103776	0.0949456	0.0493457	0	0.17356	0.0803219	0.132501
hsa-miR-891a-5p	1.67746	2.05257	0.471943	0.0550846	0.181851	0	0.152852	0.190963	0.0419289
chr4:10125752:10126109:+:piRNA_cluster_plus188426	0.176021	0.156315	0.135229	0.335545	0.185804	0	0.161151	0.1585	0.0659669
chr6:40136148:40136182:-:piRNA_cluster_minus242477	0.240538	0.0938192	0.162525	0.339728	0.205747	0	0.171369	0.153494	0.0603976
chr8:139496707:139496739:+:piRNA_cluster_plus294708	0.135305	0.182572	0.139355	0.0745058	0.0725861	0	0.170616	0.153123	0.0613744
chr11:4560125:4560155:-:piRNA_cluster_minus41361	0.186306	0.172422	0.161813	0.303465	0.237924	0	0.162341	0.148959	0.0720409
chr8:139547713:139547744:+:piRNA_cluster_plus294865	0.123019	0.222704	0.139084	0.20593	0.292865	0	0.154946	0.195509	0.0326348
hsa-miR-130a-5p	0	0.00754232	0.263523	0.00906428	0.00899833	0	0.136181	0.0391579	0.206566
chr6:40055084:40055116:-:piRNA_cluster_minus242376	0.260172	0.198763	0.126586	0.124789	0.194837	0	0.154017	0.163901	0.0629995
hsa-miR-33a-5p	0.0246763	0.0460694	0.0755939	0.0274519	0.0431643	0	0.0625655	0.169282	0.14905
tRNA-Gln-CTG-9-1	0.00711871	0.0148123	0.132246	0.149281	0.207782	0	0.15207	0.0978658	0.129107
chr4:10123336:10123487:+:piRNA_cluster_plus188415	0.184639	0.171182	0.149303	0.0856087	0.133687	0	0.184042	0.140542	0.0541836
SNORA4	0.128175	0.0623315	0.108713	0.254764	0.084536	0	0.181983	0.141371	0.0538555
hsa-miR-23b-5p	0	0.00560695	0.0117522	0	0.0354973	0	0.130055	0.0449267	0.202166
chr4:10280017:10280073:+:piRNA_cluster_plus189839	0.210969	0.201567	0.11659	0.157124	0.208137	0	0.153141	0.1461	0.0774223
chr6:40116645:40116675:-:piRNA_cluster_minus242431	0.161564	0.126691	0.115107	0.0602185	0.165756	0	0.118797	0.190751	0.0661217
chr4:10143945:10144259:+:piRNA_cluster_plus188531	0.214863	0.18599	0.125629	0.0857912	0.170399	0	0.157182	0.171973	0.0464004
chr12:50456571:50456606:+:piRNA_cluster_plus60949	0.0125636	0.0026818	0.0144467	0.00560566	0.0487719	0	0.0220591	0.0881096	0.265335
chr2:198830305:198830337:-:piRNA_cluster_minus150687	0.0404398	0.0241602	0.0697718	0.170709	0.0867707	0	0.130015	0.100448	0.143733
chr21:8256626:8256691:+:piRNA_cluster_plus157657	0.00217794	0.00400172	0.0410716	0.0404947	0.0334137	0.345757	0.0672744	0.0747127	0.232116
chr21:8439668:8439733:+:piRNA_cluster_plus157865	0.00217794	0.00400172	0.0410716	0.0404947	0.0334137	0.345757	0.0672744	0.0747127	0.232116
chr12:114167250:114167277:-:piRNA_cluster_minus71229	0.162986	0.170193	0.104377	0.0341132	0.0277922	0	0.13171	0.150954	0.0910845
chr8:139101593:139101626:+:piRNA_cluster_plus294564	0.171586	0.0905276	0.153215	0.192003	0.201929	0	0.167184	0.171027	0.0348202
hsa-miR-5683	0.916014	0.585478	0.182412	0.113757	0.0704491	0	0.213797	0.110356	0.0483835
chrX:9411664:9411871:-:piRNA_cluster_minus309099	0.165268	0.105716	0.102003	0.0168306	0.0873351	0	0.138448	0.159933	0.0728329
chr1:634154:634179:+:piRNA_cluster_plus67	0.00282473	0.00396101	0.0340252	0.0102338	0.0672639	0	0.0660481	0.0785169	0.226629
chr12:114182341:114182370:-:piRNA_cluster_minus71298	0.23874	0.165326	0.173882	0.111439	0.208505	0	0.139349	0.165669	0.0661666
SNORA53	0.0294712	0.0774252	0.048369	0.00684187	0.0532597	0.163261	0.0845933	0.0728721	0.213331
chr12:114159615:114159673:-:piRNA_cluster_minus71204	0.19449	0.180128	0.13193	0.0620016	0.13376	0	0.13254	0.109439	0.128598
chr12:114126969:114126997:-:piRNA_cluster_minus71128	0.217669	0.161196	0.117172	0.0794911	0.165984	0	0.128717	0.202491	0.0392378
hsa-miR-330-3p	0.45116	0.274933	0.0902173	0.341246	0.117445	0	0.17579	0.125653	0.0672059
chr21:8207137:8207171:+:piRNA_cluster_plus157523	0.000970592	0.00539485	0.0295621	0.0286827	0.0131323	0.163981	0.0613082	0.0361615	0.271144
chr21:8251346:8251380:+:piRNA_cluster_plus157622	0.000970592	0.00539485	0.0295621	0.0286827	0.0131323	0.163981	0.0613082	0.0361615	0.271144
chr21:8390184:8390218:+:piRNA_cluster_plus157730	0.000970592	0.00539485	0.0295621	0.0286827	0.0131323	0.163981	0.0613082	0.0361615	0.271144
chr21:8434370:8434404:+:piRNA_cluster_plus157827	0.000970592	0.00539485	0.0295621	0.0286827	0.0131323	0.163981	0.0613082	0.0361615	0.271144
chr4:93155047:93155078:+:piRNA_cluster_plus204717	0.0872661	0.0408041	0.0395443	0.030415	0.0742021	0	0.0404967	0.254802	0.0731979
hsa-miR-339-3p	0.134438	0.244127	0.187671	0.0274132	0.111373	0	0.128662	0.134439	0.105179
RNU4-36P	0.20739	0.232499	0.122101	0.0714696	0.183633	0	0.161617	0.156452	0.0496957
hsa-miR-184	0.700543	0.827591	0.336836	0.0661417	0.136701	0	0.22983	0.113991	0.0231599
chr1:227488934:227488973:-:piRNA_cluster_minus24997	0.243957	0.154706	0.121761	0.0602185	0.0983128	0	0.174043	0.153583	0.039181
hsa-miR-22-5p	0.143891	0.242061	0.107989	0.0939828	0.164755	0	0.136512	0.147729	0.0824586
chr4:77293544:77293577:+:piRNA_cluster_plus202204	0.185324	0.25145	0.162391	0.119366	0.166442	0	0.167176	0.143687	0.0555752
chr5:134926837:134926869:-:piRNA_cluster_minus233677	0.000179289	0.000169993	0.0236291	0.00370086	0.0360993	0.265959	0.0266748	0.0821698	0.257502
SNORA71B	0.0222584	0.0623988	0.103113	0.017367	0.105374	0	0.119997	0.128465	0.11705
chr22:35885678:35885718:+:piRNA_cluster_plus162898	0.00377458	0.00295947	0.0507613	0.0307336	0.0453044	0	0.0631018	0.0884659	0.213299
RNU1-89P	0.137888	0.0889314	0.128143	0.13172	0.0833779	0.0775055	0.113781	0.0998232	0.150946
tRNA-Glu-TTC-11-1	0.575097	0.317452	0.153223	0.133372	0.152757	0	0.112333	0.148116	0.102115
chr8:139501955:139502016:+:piRNA_cluster_plus294749	0.167481	0.240892	0.178563	0.192135	0.205726	0	0.13964	0.160538	0.0622715
chr4:10140731:10140969:+:piRNA_cluster_plus188510	0.249209	0.256879	0.158239	0.289372	0.232429	0	0.165926	0.160487	0.0355204
chr11:4552312:4552344:-:piRNA_cluster_minus41322	0.201756	0.177078	0.131065	0.065256	0.0791868	0	0.177177	0.112274	0.0703438
hsa-miR-942-5p	0.172233	0.308417	0.135539	0.397149	0.174989	0	0.127561	0.148945	0.0831372
hsa-miR-210-3p	0.0782243	0.025698	0.0696588	0.00904726	0.140343	0	0.0908716	0.1028	0.165476
chr4:10257679:10257748:+:piRNA_cluster_plus189588	0.306589	0.199078	0.137713	0.253534	0.135202	0	0.156427	0.136517	0.0647658
chr4:77440016:77440044:+:piRNA_cluster_plus202301	0.362465	0.230357	0.136095	0.0355526	0.257207	0	0.151129	0.113328	0.0930367
chr1:630250:630278:+:piRNA_cluster_plus38	0.00908523	0.00337862	0.0517194	0	0.0322042	0.130577	0.107342	0.0612454	0.188808
chr4:10282821:10282883:+:piRNA_cluster_plus189871	0.209434	0.18017	0.155284	0.130771	0.219106	0	0.151797	0.162099	0.0432521
chr12:114179674:114179702:-:piRNA_cluster_minus71285	0.102187	0.246886	0.121297	0.0816157	0.217849	0	0.137968	0.147878	0.070958
chr12:97876124:97876160:-:piRNA_cluster_minus69510	0.0222124	0.0237653	0.0790032	0.0797136	0.20714	0	0.0856424	0.186599	0.084373
chr5:100049435:100049462:-:piRNA_cluster_minus228676	0.00216478	0.00346973	0.0444791	0	0.077472	0.130577	0.0495708	0.0975284	0.209443
chr1:92507176:92507203:-:piRNA_cluster_minus9611	0.00518232	0.121533	0.0648837	0.0117871	0.13072	0.0646741	0.0850566	0.161448	0.109916
chr4:10157189:10157400:+:piRNA_cluster_plus188617	0.282901	0.186425	0.142413	0.337236	0.135695	0	0.142833	0.163494	0.048085
chr5:80651013:80651047:-:piRNA_cluster_minus225929	0.0232363	0.0175259	0.0463642	0.0145318	0.11465	0	0.0578083	0.0965623	0.198404
chr4:77227890:77227923:+:piRNA_cluster_plus202019	0.241805	0.0858816	0.24068	0.114575	0.10647	0.265959	0.152953	0.131376	0.0683634
RNU2-64P	0.0244748	0.0742163	0.11877	0.0881672	0.0410433	0.172641	0.114314	0.0682443	0.1693
chr4:77343364:77343396:+:piRNA_cluster_plus202271	0.0836532	0.134751	0.143995	0.130244	0.154298	0	0.145414	0.130897	0.0752465
chr4:10142564:10142821:+:piRNA_cluster_plus188526	0.118595	0.180128	0.243105	0.227627	0.201715	0.265959	0.149256	0.179184	0.0228705
chr12:114175721:114175752:-:piRNA_cluster_minus71265	0.18916	0.162308	0.183676	0.086356	0.119739	0	0.140254	0.128535	0.0823244
chr4:10148064:10148156:+:piRNA_cluster_plus188555	0.217784	0.207975	0.203266	0.0874342	0.136921	0	0.155538	0.124093	0.071222
chr8:139568949:139568978:+:piRNA_cluster_plus294899	0.202827	0.116833	0.12117	0.0685255	0.151256	0	0.115765	0.195829	0.0388015
chr4:10206902:10206981:+:piRNA_cluster_plus189105	0.140106	0.275532	0.15565	0.281007	0.0766522	0	0.149004	0.15731	0.0437563
chr4:10123745:10123872:+:piRNA_cluster_plus188418	0.112121	0.10678	0.0767644	0.0411583	0.0607459	0	0.0896716	0.134883	0.125293
chr4:10135962:10136178:+:piRNA_cluster_plus188478	0.474783	0.172304	0.126382	0.0853684	0.0914285	0	0.147387	0.143364	0.0576431
chr4:10275937:10275964:+:piRNA_cluster_plus189789	0.19189	0.157165	0.143872	0.0639651	0.203108	0	0.110786	0.167349	0.0701299
tRNA-Cys-GCA-7-1	0.074244	0.0746162	0.295354	0.0727841	0.0512203	0	0.132914	0.0623591	0.152827
tRNA-Tyr-GTA-6-1	0.0149318	0.050153	0.113162	0.0395058	0.0892134	0	0.109245	0.135033	0.103092
chr1:634820:634847:+:piRNA_cluster_plus72	0.00612618	0.00186884	0.0547937	0.0921666	0.266279	0.130577	0.0534298	0.076514	0.216905
hsa-miR-514a-3p	0.852974	1.01356	0.420504	0.0568184	0.050733	0	0.20241	0.130895	0.0135278
hsa-miR-141-5p	0.0047096	0.278841	0.261131	0.105561	0.174556	0	0.176783	0.118819	0.0511408
tRNA-Asn-GTT-17-1	0.126097	0.0986643	0.0842698	0.0384324	0.050856	0	0.152668	0.0999834	0.0939487
chr12:114177697:114177728:-:piRNA_cluster_minus71274	0.236295	0.155254	0.134498	0.118672	0.184891	0	0.140673	0.160069	0.045562
RNU1-67P	0.147869	0.0742257	0.0923875	0.127071	0.0622921	0.299302	0.101399	0.0803848	0.164425
chr4:10122443:10122636:+:piRNA_cluster_plus188410	0.258825	0.198845	0.153023	0.0839826	0.078	0	0.149558	0.140763	0.0556401
chr1:634662:634690:+:piRNA_cluster_plus70	0.00264586	0.00326246	0.0411706	0.0906103	0.0475417	0.405939	0.062391	0.0985267	0.184932
RNU6-48P	0.0546624	0.0609522	0.0851696	0.0633076	0.0434058	0.038105	0.0852816	0.0653558	0.194533
hsa-miR-151b	0.114643	0.167463	0.106694	0.0231649	0.146233	0	0.12186	0.0928345	0.129806
chr4:10233867:10233952:+:piRNA_cluster_plus189334	0.0608167	0.200418	0.132879	0.112216	0.168609	0	0.126573	0.165271	0.0512538
chr4:10156073:10156184:+:piRNA_cluster_plus188612	0.182519	0.171681	0.129926	0.143372	0.124392	0	0.129002	0.140323	0.0729982
chr4:10341857:10341889:+:piRNA_cluster_plus190332	0.321189	0.176295	0.119863	0.187378	0.213091	0	0.147709	0.141513	0.0524671
hsa-miR-1179	0.0259317	0.1189	0.145768	0.242564	0.114415	0	0.144239	0.151618	0.0457984
chr18:23611830:23611857:+:piRNA_cluster_plus115621	0.00503074	0.105745	0.0592865	0.0117871	0.115749	0.0646741	0.0820134	0.15314	0.106251
chr8:139131324:139131357:+:piRNA_cluster_plus294628	0.375451	0.291858	0.16681	0.257975	0.185396	0	0.141318	0.158675	0.0410269
chr6:40138563:40138593:-:piRNA_cluster_minus242479	0.128132	0.123579	0.23997	0.116098	0.189773	0	0.114692	0.167912	0.0583268
chr19:40055038:40055063:-:piRNA_cluster_minus127624	0	0.00801231	0.0239239	0	0.168826	0	0.0826668	0.0690873	0.18874
chr1:631985:632010:+:piRNA_cluster_plus48	0.00125386	0.000371505	0.0232799	0.0625782	0.0975152	0.0646741	0.0772243	0.0451833	0.217012
chr22:20911154:20911187:+:piRNA_cluster_plus161620	0.00145848	0.00355389	0.043822	0.0327779	0.0656635	0.0257203	0.0812867	0.0995415	0.158301
chr4:10117725:10117913:+:piRNA_cluster_plus188393	0.242021	0.214133	0.109541	0.0372799	0.19237	0	0.131812	0.172332	0.0349631
chr12:114067570:114067602:-:piRNA_cluster_minus71072	0.0933989	0.169128	0.101583	0.133684	0.141969	0	0.131796	0.172532	0.0340751
chr12:114115186:114115216:-:piRNA_cluster_minus71105	0.202291	0.172869	0.0905714	0.256406	0.143109	0	0.129946	0.135543	0.0722218
hsa-miR-3141	0.0137505	0	0.187546	0.382417	0.518171	0	0.156831	0.176288	0.00410685
SNORA25	0.0699728	0.0345716	0.110036	0.11087	0.0904329	0	0.0765189	0.0899428	0.169662
chr1:631814:631842:+:piRNA_cluster_plus46	0.00152884	0.00117957	0.037364	0.0788103	0.112215	0.22022	0.0614151	0.0665678	0.207304
chr4:10146231:10146434:+:piRNA_cluster_plus188542	0.134325	0.13852	0.10877	0.453398	0.11811	0	0.114738	0.15256	0.0678388
RNU6ATAC2P	0.049465	0.101549	0.118078	0	0.0547809	0.292009	0.0763911	0.107866	0.150353
chr4:10181705:10181805:+:piRNA_cluster_plus188838	0.129107	0.201694	0.153073	0.127263	0.319124	0	0.148051	0.153896	0.0324455
chr8:48463402:48463429:-:piRNA_cluster_minus280982	0.00753964	0.082738	0.0613505	0.0128525	0.146782	0	0.0800022	0.159984	0.0942492
chr12:114156445:114156477:-:piRNA_cluster_minus71198	0.232068	0.19746	0.130278	0.0416821	0.137888	0	0.114924	0.129743	0.0889408
tRNA-Ala-AGC-15-1	0.0440793	0.0767876	0.116911	0.130301	0.10028	1.35725	0.0759316	0.111724	0.145692
chr12:114175402:114175434:-:piRNA_cluster_minus71263	0.604807	0.215997	0.174119	0.192048	0.0839469	0	0.154907	0.143072	0.0349271
chr4:77235775:77235805:+:piRNA_cluster_plus202044	0.149423	0.292484	0.111212	0.113869	0.212895	0	0.130668	0.133721	0.0683993
chr4:10156190:10156342:+:piRNA_cluster_plus188613	0.181195	0.193655	0.138653	0.467039	0.204321	0	0.116849	0.185501	0.0289525
chr21:8207896:8207966:+:piRNA_cluster_plus157534	0.00344055	0.00783078	0.0205983	0.0546052	0.027799	0.0646741	0.0549134	0.0611914	0.214311
chr21:8390943:8391013:+:piRNA_cluster_plus157741	0.00344055	0.00783078	0.0205983	0.0546052	0.027799	0.0646741	0.0549134	0.0611914	0.214311
chr4:77249976:77250031:+:piRNA_cluster_plus202110	0.202313	0.175295	0.0790933	0.107557	0.155614	0	0.121516	0.135289	0.073573
chr21:8252105:8252175:+:piRNA_cluster_plus157633	0.00344055	0.00783078	0.0205983	0.0546052	0.027799	0.0646741	0.0549134	0.0610682	0.214311
chr6:40038323:40038353:-:piRNA_cluster_minus242365	0.17611	0.157506	0.0866012	0.0827177	0.34679	0	0.132152	0.17622	0.0213003
hsa-miR-7-1-3p	0.191733	0.55119	0.185238	0.0273953	0.139181	0	0.215965	0.0758761	0.036917
SNORA9	0.182859	0.0771055	0.0799985	0.139888	0.250888	0.163261	0.11627	0.149879	0.0621995
chr1:30968167:30968235:-:piRNA_cluster_minus2373	0.0745338	0.0442627	0.0520873	0.176701	0.110528	0	0.0609418	0.124649	0.142366
hsa-miR-499a-5p	0.410802	0.514279	0.163821	0.0645975	0.144293	0	0.113028	0.131109	0.0830348
chr8:139110272:139110332:+:piRNA_cluster_plus294576	0.0067131	0.00603625	0.104558	0.158257	0.0631363	0	0.186511	0.125679	0.0144702
chr7:69136797:69136821:+:piRNA_cluster_plus267846	0.0507639	0.0315135	0.0460209	0.0183492	0.0435462	0	0.0733251	0.0669073	0.186129
chr4:77248755:77248788:+:piRNA_cluster_plus202102	0.10683	0.116204	0.100974	0.0399027	0.142207	0	0.0987397	0.214526	0.0126231
chr4:10151471:10151601:+:piRNA_cluster_plus188585	0.166654	0.160993	0.107794	0.155127	0.0903007	0	0.113223	0.188075	0.0235691
chr4:10158826:10159018:+:piRNA_cluster_plus188628	0.13858	0.134802	0.123201	0.0468568	0.13172	0	0.135653	0.159253	0.0290071
SNORA72	0.328123	0.299168	0.115979	0.0209339	0.0800136	0	0.100732	0.1099	0.113188
chr21:8211599:8211680:+:piRNA_cluster_plus157551	0.000602818	0.00352771	0.0260531	0.0100392	0.0193068	0.197681	0.0480812	0.0589199	0.216699
chr21:8255805:8255886:+:piRNA_cluster_plus157649	0.000602818	0.00352771	0.0260531	0.0100392	0.0193068	0.197681	0.0480812	0.0589199	0.216699
chr21:8394634:8394715:+:piRNA_cluster_plus157759	0.000602818	0.00352771	0.0260531	0.0100392	0.0193068	0.197681	0.0480812	0.0589199	0.216699
chr21:8438847:8438928:+:piRNA_cluster_plus157857	0.000602818	0.00352771	0.0260531	0.0100392	0.0193068	0.197681	0.0480812	0.0589199	0.216699
chr4:77379832:77379863:+:piRNA_cluster_plus202290	0.104238	0.106312	0.0783987	0.0846303	0.240827	0	0.121991	0.163048	0.0372462
RNU6-17P	0.0727647	0.058117	0.106408	0.157652	0.0644282	0.0474859	0.101355	0.0889521	0.130625
RNU6-18P	0.0727647	0.058117	0.106408	0.157652	0.0644282	0.0474859	0.101355	0.0889521	0.130625
chr12:114076258:114076287:-:piRNA_cluster_minus71080	0.239535	0.0805636	0.103132	0.0760397	0.101011	0	0.124999	0.162375	0.0316226
hsa-miR-127-3p	0.0310381	0.0272211	0.153106	1.20873	0.768304	8.9607	0.163743	0.126524	0.0286057
hsa-miR-93-3p	0.0361587	0.0783666	0.17669	0.0560288	0.103401	0	0.134921	0.0614886	0.122161
hsa-miR-573	0.00516442	0.0638691	0.0310933	0	0.00669967	0	0.0261334	0.0476969	0.244644
chr4:10159160:10159227:+:piRNA_cluster_plus188630	0.0841857	0.0959509	0.0659671	0.0206528	0.151878	0	0.0735003	0.108977	0.135957
chr4:77267826:77267861:+:piRNA_cluster_plus202151	0.233644	0.196781	0.163708	0.164459	0.124093	0	0.155845	0.133013	0.0293455
chr12:114167305:114167364:-:piRNA_cluster_minus71230	0.17753	0.144468	0.100224	0.122876	0.140455	0	0.12897	0.128304	0.0607493
hsa-miR-513a-5p	1.4153	0.69862	0.282993	0.0669254	0.145688	0	0.131013	0.174498	0.012274
tRNA-Ile-AAT-1-1	0.0721226	0.076515	0.0662825	0.0461927	0.0660383	0	0.123566	0.0882417	0.105789
chr4:10163641:10163734:+:piRNA_cluster_plus188657	0.147477	0.144976	0.125951	0.283945	0.176542	0	0.117484	0.13143	0.0674856
chr4:10126920:10127229:+:piRNA_cluster_plus188431	0.207815	0.148341	0.105345	0.235106	0.17953	0	0.115619	0.136157	0.0639103
chr4:10203089:10203289:+:piRNA_cluster_plus189058	0.17499	0.208099	0.143322	0.0828996	0.175925	0	0.127767	0.134213	0.0526012
chr4:10191196:10191364:+:piRNA_cluster_plus188934	0.137419	0.125019	0.0986942	0.0562031	0.08884	0	0.116187	0.0943124	0.103641
tRNA-Thr-AGT-5-1	0.178935	0.220492	0.126025	0.0940512	0.0922674	0	0.108255	0.112634	0.0931916
chr8:139150957:139150991:+:piRNA_cluster_plus294652	0.16121	0.148848	0.102643	0.046256	0.163166	0	0.0936155	0.152997	0.0670442
chr21:8213776:8213801:+:piRNA_cluster_plus157569	0.00100595	0.00342155	0.0169574	0.0367683	0.0199151	0.405939	0.0385226	0.0604369	0.213824
chr21:8396814:8396839:+:piRNA_cluster_plus157775	0.00100595	0.00342155	0.0169574	0.0367683	0.0199151	0.405939	0.0385226	0.0604369	0.213824
chr21:8257978:8258022:+:piRNA_cluster_plus157666	0.00116168	0.00305746	0.0167438	0.00901663	0.0201955	0.405939	0.0359446	0.0484556	0.228016
chr21:8441015:8441059:+:piRNA_cluster_plus157875	0.00116168	0.00305746	0.0167438	0.00901663	0.0201955	0.405939	0.0359446	0.0484556	0.228016
chr6:40104449:40104477:-:piRNA_cluster_minus242410	0.133393	0.14321	0.150349	0.0869083	0.220286	0	0.100221	0.153447	0.058638
SNORD13P3	0	0.00963791	0.0493856	0.0264355	0.0135226	0	0.0588206	0.183024	0.0701639
SNORD67	0.391625	0.122816	0.0941963	0.017367	0.0517758	0	0.0736403	0.111207	0.127011
chr21:8212934:8212970:+:piRNA_cluster_plus157563	0.00169015	0.00313698	0.0161906	0.00971293	0.0376521	0.0321816	0.0386798	0.0626969	0.210195
chr21:8257143:8257179:+:piRNA_cluster_plus157661	0.00169015	0.00313698	0.0161906	0.00971293	0.0376521	0.0321816	0.0386798	0.0626969	0.210195
chr21:8395969:8396005:+:piRNA_cluster_plus157771	0.00169015	0.00313698	0.0161906	0.00971293	0.0376521	0.0321816	0.0386798	0.0626969	0.210195
chr21:8440185:8440221:+:piRNA_cluster_plus157869	0.00169015	0.00313698	0.0161906	0.00971293	0.0376521	0.0321816	0.0386798	0.0626969	0.210195
chr8:139093401:139093440:+:piRNA_cluster_plus294535	0.290606	0.0916602	0.0994436	0.046256	0.197599	0	0.157871	0.120983	0.032319
tRNA-Cys-GCA-11-1	0.0324179	0.0329227	0.0514268	0.0133583	0.100266	0	0.0649202	0.118001	0.127604
hsa-miR-331-5p	0.0189085	0.134381	0.0508544	0.0550846	0.107791	0	0.133711	0.0797288	0.0967254
chr4:77235922:77235976:+:piRNA_cluster_plus202045	0.186573	0.146492	0.12433	0.0636227	0.166145	0	0.130555	0.123306	0.0561269
chr4:10176509:10176549:+:piRNA_cluster_plus188781	0.157089	0.190005	0.1508	0.365768	0.187342	0.265959	0.165835	0.123851	0.0190651
hsa-miR-32-5p	0.0277844	0.0659475	0.109102	0.00904726	0.0180905	0	0.118549	0.068934	0.120964
chr4:10151171:10151240:+:piRNA_cluster_plus188582	0.180465	0.226466	0.146286	0.0491248	0.104515	0	0.159651	0.133112	0.0154009
tRNA-Lys-TTT-14-1	0.447065	0.34653	0.109493	0.0160463	0.0800305	0	0.0956431	0.0761468	0.136242
chr4:10151863:10152051:+:piRNA_cluster_plus188589	0.192375	0.124104	0.0921587	0.0614972	0.121897	0	0.0924392	0.168757	0.0454528
chr4:10268978:10269025:+:piRNA_cluster_plus189715	0.149142	0.132246	0.0791325	0.072715	0.159601	0	0.124132	0.159682	0.0227794
chr12:114175357:114175390:-:piRNA_cluster_minus71262	0.098194	0.151571	0.11869	0.186996	0.0917554	0	0.115923	0.123182	0.0674686
chr21:8258607:8258637:+:piRNA_cluster_plus157674	0.00382898	0.00388054	0.0218653	0.0235528	0.0336343	0.0482593	0.0360223	0.0849485	0.185424
chr4:10264516:10264625:+:piRNA_cluster_plus189670	0.169702	0.153149	0.0872293	0.23538	0.150948	0	0.109599	0.131722	0.0640668
chr4:77241175:77241203:+:piRNA_cluster_plus202066	0.182613	0.194066	0.128023	0.0448843	0.153284	0	0.137877	0.12708	0.0398863
chr12:114146546:114146580:-:piRNA_cluster_minus71175	0.180152	0.112727	0.137353	0.0957615	0.0898756	0	0.133064	0.146914	0.0242279
chr4:10149781:10149902:+:piRNA_cluster_plus188572	0.142607	0.11781	0.1067	0.23515	0.157555	0	0.114124	0.137923	0.0512215
SNORD115-34	0.525809	0.770074	0.153672	0.0325155	0.128806	0	0.165555	0.0890609	0.0478391
chr4:10234705:10234837:+:piRNA_cluster_plus189341	0.128523	0.164422	0.126513	0.0805665	0.14006	0	0.125408	0.119168	0.0560617
hsa-miR-4433a-3p	0.00564761	0.0021636	0.0744049	0.00904726	0.0134562	0	0.155526	0.0517581	0.0929017
hsa-miR-519e-3p	0.011799	0.0458837	0.0439808	0.0121129	0.0801193	0	0.0660684	0.0681435	0.165527
SNORD116-8	0.228755	0.137149	0.0634417	0.0606784	0.0352837	0	0.180424	0.0418325	0.0772979
SNORA74D	0.10327	0.0233266	0.0809525	0.017367	0.0570432	0	0.0809483	0.0789637	0.139475
chr4:10144272:10144455:+:piRNA_cluster_plus188532	0.173416	0.177282	0.0871849	0.387078	0.0963981	0	0.104405	0.14597	0.0487089
SNORA1	0.0907305	0.00996375	0.0490976	0.0319255	0.159029	0	0.0704556	0.111962	0.116445
SNORA69	0.0677339	0.0815309	0.118699	0.284565	0.110368	0.333885	0.0761374	0.0910289	0.131268
hsa-miR-218-5p	0.572212	0.412857	0.0899375	0.00906428	0.0210637	0	0.201045	0.0779584	0.0190767
hsa-miR-122-5p	0.01645	0.0305797	0.46525	0.00904726	0.0136473	0	0.0855807	0.097961	0.113737
tRNA-Pro-AGG-3-1	0.181036	0.123839	0.140529	0.163786	0.110644	0	0.0957953	0.112384	0.0888782
SNORA6	0.0493667	0.0586272	0.0523869	0.00684187	0.0929063	0.163261	0.0750427	0.103496	0.118277
chr6:40088371:40088405:-:piRNA_cluster_minus242403	0.245616	0.121453	0.0918768	0.0333887	0.167663	0	0.132833	0.129909	0.0340417
chr8:139136523:139136564:+:piRNA_cluster_plus294633	0.11377	0.15972	0.13012	0.506192	0.0725151	0.265959	0.133069	0.11036	0.053205
chrX:121972896:121972923:+:piRNA_cluster_plus331961	0.0093541	0.082247	0.0455184	0.0128525	0.150872	0	0.0734674	0.136908	0.0861073
hsa-miR-340-5p	0.43113	0.48481	0.288877	0.0369082	0.197947	0	0.119845	0.120171	0.0550048
chr8:139096135:139096164:+:piRNA_cluster_plus294543	0.212855	0.219958	0.105589	0.377496	0.143507	0	0.151139	0.117036	0.0268269
chr8:139501180:139501222:+:piRNA_cluster_plus294743	0.192438	0.140818	0.163185	0.116494	0.109207	0	0.162868	0.106142	0.0237451
chr7:30719444:30719478:-:piRNA_cluster_minus262183	0.227547	0.102579	0.107519	0.0723255	0.137339	0	0.136673	0.126451	0.029041
chr11:4461331:4461365:-:piRNA_cluster_minus41283	0.227841	0.102664	0.107519	0.0723255	0.138154	0	0.136673	0.126451	0.029041
chr7:30718228:30718262:+:piRNA_cluster_plus263786	0.226104	0.102579	0.107099	0.0723255	0.137339	0	0.136616	0.126451	0.029041
SNORA80B	0.0370911	0.0618258	0.0710785	0.0282093	0.042735	0	0.109383	0.112067	0.0702643
chr11:87335551:87335575:+:piRNA_cluster_plus49682	0.00108949	0.0240811	0.0725842	0.173388	0.0503455	0	0.0670422	0.108016	0.116107
chr4:10126135:10126320:+:piRNA_cluster_plus188427	0.134992	0.168138	0.0820851	0.0896987	0.116517	0	0.103239	0.146309	0.0415634
hsa-miR-296-3p	0.0278493	0.0987696	0.15535	0.0842533	0.160831	0	0.128124	0.0883811	0.0744155
chr4:10189426:10189469:+:piRNA_cluster_plus188915	0.14913	0.152148	0.126869	0.131722	0.161232	0	0.0966658	0.12419	0.0698788
chr6:40154884:40154914:-:piRNA_cluster_minus242517	0.117375	0.123663	0.0842153	0.0717277	0.125405	0	0.106289	0.130196	0.0538644
chr4:77269608:77269634:+:piRNA_cluster_plus202157	0.112213	0.167872	0.134251	0.131513	0.183588	0	0.119113	0.124529	0.0450568
chr4:10258678:10258752:+:piRNA_cluster_plus189602	0.111036	0.139926	0.0935426	0.103682	0.159576	0	0.119576	0.107034	0.0617184
chr4:10159022:10159074:+:piRNA_cluster_plus188629	0.202457	0.101358	0.109907	0.0363812	0.0934274	0	0.125716	0.0958326	0.0666004
tRNA-Arg-TCG-6-1	0.0259777	0.0307484	0.0712083	0.09224	0.13056	0	0.0947826	0.0801454	0.113158
chr12:114051122:114051150:-:piRNA_cluster_minus71064	0.146103	0.157738	0.090323	0.457581	0.14122	0	0.127108	0.135724	0.0251783
chr4:77228425:77228454:+:piRNA_cluster_plus202021	0.100764	0.131004	0.0953078	0.0888187	0.145181	0	0.093989	0.120767	0.0726496
chr8:139097376:139097408:+:piRNA_cluster_plus294550	0.117719	0.135067	0.161283	0.0245363	0.0859463	0	0.145245	0.094622	0.0474248
chr4:10170617:10170739:+:piRNA_cluster_plus188718	0.155614	0.105085	0.112486	0.192751	0.116546	0	0.131634	0.144652	0.0102901
chr8:139199379:139199408:+:piRNA_cluster_plus294677	0.122305	0.0489858	0.072782	0.0298372	0.110829	0	0.0914455	0.122381	0.0726676
chr1:634113:634145:+:piRNA_cluster_plus66	0.00276036	0.00213905	0.0331724	0.0518088	0.159498	0.550335	0.0665232	0.0836959	0.135849
chr4:77249655:77249690:+:piRNA_cluster_plus202109	0.204454	0.132486	0.136545	0.136071	0.244252	0	0.151187	0.105024	0.0296647
chr4:10195335:10195483:+:piRNA_cluster_plus188978	0.126586	0.171031	0.127014	0.138277	0.154536	0	0.0968328	0.125877	0.0629561
chr8:139537858:139537893:+:piRNA_cluster_plus294851	0.108713	0.137169	0.177087	0.103782	0.168114	0	0.119898	0.141661	0.024076
tRNA-Trp-CCA-5-1	0.0994472	0.0794767	0.0831517	0.0157962	0.0941412	0	0.0900223	0.0952094	0.0973229
hsa-miR-30a-3p	0.0517937	0.0529096	0.0846568	0.343639	0.026503	0	0.161082	0.051807	0.0693897
hsa-miR-143-3p	0.948891	0.137348	0.170521	0	0.152707	0	0.0342615	0.122384	0.125232
SNORA20	0.0426496	0.0429092	0.0542626	0.0965766	0.184278	0	0.0770447	0.106791	0.0979204
chr8:139553531:139553561:+:piRNA_cluster_plus294882	0.12829	0.126628	0.102363	0.128391	0.0767202	0	0.123933	0.117894	0.0397715
chr21:8212022:8212107:+:piRNA_cluster_plus157558	0.000815704	0.00312206	0.0259769	0.0509499	0.014585	0.0646741	0.047803	0.051518	0.180914
chr21:8256230:8256315:+:piRNA_cluster_plus157656	0.000815704	0.00312206	0.0259769	0.0509499	0.014585	0.0646741	0.047803	0.051518	0.180914
chr21:8395057:8395142:+:piRNA_cluster_plus157766	0.000815704	0.00312206	0.0259769	0.0509499	0.014585	0.0646741	0.047803	0.051518	0.180914
chr21:8439272:8439357:+:piRNA_cluster_plus157864	0.000815704	0.00312206	0.0259769	0.0509499	0.014585	0.0646741	0.047803	0.051518	0.180914
U6	0.105747	0.118716	0.177653	0.0842294	0.0434536	0.0861302	0.0931428	0.0690826	0.117988
chr19:36049145:36049174:+:piRNA_cluster_plus124182	0.0219037	0.0111788	0.0565723	0.103782	0.0907417	0	0.0670196	0.080485	0.132415
novel_miRNA_4_chr15_13546_mature	0.0702492	0.116222	0.133113	0.062833	0.328466	0	0.0946676	0.123732	0.0609946
chr4:10129151:10129349:+:piRNA_cluster_plus188440	0.16014	0.114952	0.114404	0.0272309	0.11999	0	0.108528	0.0958384	0.0746253
SNORD115-39	0.977764	0.537294	0.174525	0.0128983	0.128674	0	0.113597	0.155689	0.00853431
hsa-miR-455-3p	0.00564761	0.046897	0.221738	0.361703	0.261811	0	0.0904385	0.106112	0.0809342
chr4:77273638:77273681:+:piRNA_cluster_plus202167	0.208517	0.160647	0.110117	0.0333964	0.131331	0	0.0930854	0.127692	0.0559326
tRNA-Ile-AAT-7-1	0.10681	0.123792	0.0771026	0.0828115	0.0559003	0	0.0887606	0.09257	0.095345
tRNA-Ile-AAT-7-2	0.10681	0.123792	0.0771026	0.0828115	0.0559003	0	0.0887606	0.09257	0.095345
hsa-miR-450a-5p	0.15231	0.114396	0.192659	0.0278976	0.178328	0	0.147364	0.0779717	0.0512978
chr11:4553865:4553898:-:piRNA_cluster_minus41334	0.139925	0.0657592	0.0775586	0.0399027	0.0982421	0	0.118731	0.102999	0.0546348
RNU2-70P	0.0037273	0.0489634	0.135539	0	0.0266325	0.94095	0.0787989	0.043124	0.154321
hsa-miR-505-5p	0.0323059	0.0595828	0.0677116	0.0457829	0.0677808	0	0.102991	0.077547	0.0956278
chr12:114146465:114146496:-:piRNA_cluster_minus71174	0.148225	0.123413	0.119401	0.215164	0.0692823	0	0.0732152	0.0780549	0.124407
chr12:114168632:114168662:-:piRNA_cluster_minus71236	0.0902285	0.0598954	0.167513	0.324444	0.149457	0	0.142677	0.09057	0.0419243
tRNA-Asn-GTT-8-1	0.0180972	0.0472414	0.106613	0.512574	0.23915	0	0.111275	0.124546	0.0388529
chr6:40119964:40119993:-:piRNA_cluster_minus242444	0.0805266	0.141809	0.0959048	0.0563607	0.123189	0	0.0808132	0.111362	0.0822627
chr4:10206348:10206382:+:piRNA_cluster_plus189101	0.0517947	0.119559	0.099978	0.0164444	0.11599	0	0.0900914	0.148961	0.0353535
novel_miRNA_3_chr5_31772_mature	0.148193	0.0474261	0.310511	0.00817682	0.0432304	0	0.0810702	0.109419	0.0838427
chr12:114120331:114120361:-:piRNA_cluster_minus71115	0.112715	0.0896162	0.0614281	0.0187469	0.138467	0	0.102591	0.144903	0.0264092
tRNA-Und-NNN-4-1	0.281279	0.693627	0.0916391	0.00675293	0.0513757	0	0.0722615	0.150913	0.0504265
chr4:77197263:77197298:+:piRNA_cluster_plus201915	0.199022	0.138674	0.114878	0.0183492	0.126499	0	0.0817018	0.134865	0.056808
chr4:10194627:10194675:+:piRNA_cluster_plus188970	0.130658	0.119132	0.0673895	0.183766	0.121265	0	0.0928291	0.0923198	0.0877383
chr17:53106140:53106165:+:piRNA_cluster_plus111233	0.00360861	0.0028661	0.0227242	0.051044	0.0461668	0	0.0438616	0.0681848	0.160426
chrX:126472375:126472400:+:piRNA_cluster_plus332660	0.00360861	0.0028661	0.0227242	0.051044	0.0461668	0	0.0438616	0.0681848	0.160426
tRNA-Thr-CGT-5-1	0.0092819	0.0184227	0.0970923	0.0450297	0.0613592	0	0.0876333	0.128933	0.0551894
chr6:27892714:27892745:-:piRNA_cluster_minus241267	0.000798256	0.0199692	0.0791837	0.21436	0.0394365	0	0.0760293	0.0951032	0.100209
chr1:633086:633114:+:piRNA_cluster_plus60	0.00586624	0.00103489	0.0346206	0.0391729	0.0437227	0	0.0737606	0.069157	0.127998
chr12:114154421:114154449:-:piRNA_cluster_minus71190	0.130391	0.0938948	0.132694	0.109851	0.153782	0	0.117042	0.120355	0.0331084
chr21:45376243:45376274:-:piRNA_cluster_minus162925	0.00411508	0.00120378	0.0373911	0.028111	0.0247946	0.086419	0.0597372	0.06485	0.145735
chr4:10285247:10285280:+:piRNA_cluster_plus189886	0.0851495	0.134538	0.0884803	0.0443956	0.160195	0	0.0928516	0.152862	0.0245596
tRNA-Ile-AAT-4-1	0.0442982	0.0801721	0.0922975	0.0333524	0.0542642	0	0.0988967	0.112352	0.058185
tRNA-Ala-AGC-24-1	0.0205188	0.023688	0.110308	0.0566005	0.0706865	0	0.111675	0.0934301	0.0637096
hsa-miR-10527-5p	0	0.00398551	0.00097543	0	0.00299473	0	0.0317195	0.0203917	0.2166
RNU2-38P	0.0718314	0.0648814	0.0670634	0.0541488	0.0273943	0.122583	0.0809497	0.0486353	0.138636
chr12:114080374:114080405:-:piRNA_cluster_minus71083	0.0892784	0.110265	0.120214	0.271935	0.148054	0	0.122077	0.118664	0.0274136
chr11:4460904:4460938:-:piRNA_cluster_minus41282	0.187274	0.0924255	0.157535	0.069458	0.0935491	0	0.141096	0.0951576	0.0315701
chr6:151298907:151298934:-:piRNA_cluster_minus257391	0.0131689	0.0112716	0.0359659	0.108601	0.0540405	0	0.0406323	0.0948587	0.131369
hsa-miR-4454	0.0749322	0.096002	0.0380617	1.04774	0.100889	0	0.0240782	0.117754	0.124306
chr4:10359371:10359402:+:piRNA_cluster_plus190384	0.138612	0.102423	0.118207	0.0809715	0.127539	0	0.101957	0.136038	0.0281423
SNORA51	0.410193	0.116443	0.0897791	0.0448658	0.164364	0.163261	0.0970809	0.095966	0.0729162
chr10:71176068:71176102:-:piRNA_cluster_minus34589	0.164132	0.0993243	0.0822825	0.0672636	0.0731583	0	0.121877	0.10813	0.0356535
SNORA66	0	0.0598891	0.0851021	0	0.0491382	0	0.100616	0.0866899	0.0781899
chr4:10278597:10278644:+:piRNA_cluster_plus189816	0.224397	0.117674	0.0829221	0.118055	0.153112	0	0.126447	0.0859502	0.0517088
hsa-miR-124-3p	0.280289	0.320304	0.23905	0.0274519	0.155776	0	0.101651	0.0961532	0.0661015
chr7:5529303:5529336:-:piRNA_cluster_minus259266	0	0.000454093	0.0146364	0.0130484	0.0644405	0	0.0544564	0.0419578	0.167271
hsa-miR-1304-5p	0.111758	0.271582	0.166332	0	0.0562547	0	0.0791063	0.106987	0.0770548
chr4:10281630:10281757:+:piRNA_cluster_plus189857	0.206847	0.148764	0.0969636	0.0893979	0.159968	0	0.110341	0.124031	0.0284294
hsa-miR-126-5p	0.180929	0.0916309	0.169842	0.239859	0.0365029	0	0.105974	0.118915	0.0377537
chr4:77238769:77238804:+:piRNA_cluster_plus202058	0.130176	0.11872	0.106472	0.0372799	0.0582432	0	0.0694267	0.0721613	0.121051
chr4:10121357:10121422:+:piRNA_cluster_plus188405	0.153915	0.0708532	0.098469	0.084511	0.127261	0.265959	0.0853928	0.127984	0.0490214
chr12:114071818:114071848:-:piRNA_cluster_minus71076	0.182354	0.0713036	0.0865466	0.0411583	0.145558	0	0.0831656	0.109599	0.0692253
chr6:40119802:40119835:-:piRNA_cluster_minus242443	0.101856	0.165333	0.131538	0.256406	0.0591529	0	0.114966	0.100844	0.0460103
chr12:114167174:114167239:-:piRNA_cluster_minus71228	0.194472	0.150654	0.10462	0.066008	0.085066	0	0.0755703	0.0888628	0.0969256
chr4:10144771:10144928:+:piRNA_cluster_plus188536	0.154316	0.136265	0.0846196	0.050763	0.161792	0	0.102365	0.13208	0.0265678
chr4:10121645:10121913:+:piRNA_cluster_plus188408	0.148615	0.141983	0.0924456	0.0357159	0.121837	0	0.0947601	0.136938	0.0287636
hsa-miR-30b-5p	0.348534	0.234632	0.126505	0.0181115	0.0373675	0	0.101967	0.109929	0.0483797
chr4:10189631:10189716:+:piRNA_cluster_plus188917	0.119827	0.0845909	0.0801015	0.26905	0.129815	0	0.10696	0.111754	0.0405694
chr7:98881847:98881883:+:piRNA_cluster_plus271366	0.0103591	0.00920238	0.0184923	0	0.0694569	0	0.033269	0.0378258	0.187983
chr4:77240214:77240267:+:piRNA_cluster_plus202062	0.1276	0.0856772	0.0777457	0.0411583	0.116047	0	0.113765	0.103124	0.0420226
chr4:10166793:10167003:+:piRNA_cluster_plus188684	0.194438	0.148913	0.108906	0.0448843	0.117421	0.265959	0.100815	0.108711	0.0492163
chr5:136080569:136080598:-:piRNA_cluster_minus233725	0.000327992	0.000318653	0.0142962	0.0839711	0.0908104	0	0.0382591	0.124006	0.096235
chr8:139598756:139598786:+:piRNA_cluster_plus294911	0.0764068	0.070126	0.0874808	0.0341132	0.156712	0	0.08732	0.11874	0.0519469
chr5:134927991:134928015:-:piRNA_cluster_minus233681	0.00111586	0.00430393	0.0561139	0.135755	0.0545605	0	0.0792043	0.0954704	0.0832479
chr12:114118900:114118937:-:piRNA_cluster_minus71110	0.179302	0.160596	0.110212	0.0411583	0.122891	0	0.102516	0.1202	0.0350141
chr12:114172768:114172805:-:piRNA_cluster_minus71253	0.0557975	0.1125	0.0693697	0.0698864	0.0451192	0.265959	0.183176	0.049487	0.0248205
chr4:10327757:10327798:+:piRNA_cluster_plus190260	0.094813	0.103228	0.0984291	0.218425	0.122697	0	0.108564	0.113737	0.0351641
chr4:10123539:10123693:+:piRNA_cluster_plus188417	0.127396	0.12234	0.0893717	0.103748	0.11569	0	0.0948689	0.124564	0.0376771
chr12:114179867:114179922:-:piRNA_cluster_minus71287	0.178004	0.166718	0.101142	0.0596631	0.119748	0	0.0980056	0.138263	0.0207859
chr8:139122808:139122835:+:piRNA_cluster_plus294615	0.0611534	0.106615	0.0831049	0.0240477	0.153752	0	0.0763354	0.0836822	0.0970339
chr4:10201599:10201844:+:piRNA_cluster_plus189045	0.160719	0.132821	0.0862719	0.104502	0.128556	0	0.0890597	0.134692	0.0327604
chr4:77328552:77328582:+:piRNA_cluster_plus202256	0.0878203	0.153305	0.106746	0.146653	0.0893141	0	0.109711	0.111098	0.0356548
hsa-miR-1301-3p	0.043798	0.111597	0.139662	0.0274348	0.0357618	0	0.135895	0.101462	0.0189675
chr8:139134874:139134900:+:piRNA_cluster_plus294632	0.164203	0.178391	0.10686	0.0621245	0.199146	0	0.123512	0.104358	0.028302
chrX:44450904:44450929:+:piRNA_cluster_plus315766	0.00139447	0.00190887	0.00900913	0.034353	0.0339791	0	0.043836	0.0371981	0.174865
chr8:139501326:139501392:+:piRNA_cluster_plus294745	0.156005	0.154588	0.110319	0.0257919	0.152814	0	0.102989	0.0873682	0.0655138
chr6:40132886:40132915:-:piRNA_cluster_minus242465	0.150052	0.119956	0.0807357	0.0416821	0.146605	0	0.0899073	0.132156	0.0336284
chr4:10303938:10303965:+:piRNA_cluster_plus190027	0.107967	0.11061	0.0808486	0.0736124	0.116072	0	0.0957342	0.0984212	0.0601235
chr8:139102421:139102453:+:piRNA_cluster_plus294567	0.191769	0.128863	0.122567	0.00560566	0.186046	0	0.106916	0.101574	0.0450479
chr8:139501737:139501767:+:piRNA_cluster_plus294747	0.180289	0.134709	0.0775633	0.0605617	0.162725	0	0.089658	0.123655	0.0385866
chr4:10317889:10317949:+:piRNA_cluster_plus190154	0.200561	0.151312	0.0566884	0.0074427	0.0414425	0	0.0644833	0.100207	0.0871564
chr4:77213276:77213304:+:piRNA_cluster_plus201968	0.110668	0.122212	0.0840032	0.0240477	0.08356	0	0.0731202	0.132444	0.0458926
chr4:77244849:77244899:+:piRNA_cluster_plus202090	0.282524	0.121636	0.0788734	0.0307245	0.122624	0	0.125588	0.11484	0.0106776
chr6:26020880:26020939:+:piRNA_cluster_plus242508	0.000265697	0.0099795	0.0657479	0.188757	0.148165	0	0.0565302	0.0781246	0.115895
hsa-miR-1248	0.00950111	0.0343225	0.0371973	0	0	0	0.0445153	0.0402085	0.165822
chr1:631357:631387:+:piRNA_cluster_plus43	0.00132644	0.000583821	0.0233501	0.0368198	0.0451272	0	0.0488564	0.0513855	0.150212
RNU1-75P	0.103709	0.0430031	0.0291376	0.0149172	0.0288985	0.0654664	0.0495392	0.0251959	0.175546
chr4:77196262:77196310:+:piRNA_cluster_plus201912	0.110401	0.159462	0.0850885	0.0729621	0.0953792	0	0.126793	0.103045	0.0203591
chr4:10190581:10190697:+:piRNA_cluster_plus188926	0.157394	0.155302	0.0907103	0.227275	0.101348	0.130577	0.0817859	0.156326	0.012015
chr4:10145831:10146032:+:piRNA_cluster_plus188540	0.16641	0.0856186	0.0696141	0.0431586	0.0972846	0	0.0767291	0.14874	0.0245285
chr4:10142048:10142269:+:piRNA_cluster_plus188522	0.122733	0.118941	0.0753098	0.071727	0.114566	0	0.101756	0.0869033	0.0611851
chr6:40162063:40162094:-:piRNA_cluster_minus242538	0.117474	0.104201	0.124568	0.0571981	0.104047	0	0.0923002	0.104339	0.052765
hsa-miR-508-3p	0.967603	0.755272	0.173186	0.158712	0.0550776	0	0.15362	0.0810735	0.0146753
RNU2-30P	0.0246952	0.0522701	0.0614148	0.0773107	0.028873	0.122583	0.0742132	0.0463256	0.128255
chr12:114067414:114067444:-:piRNA_cluster_minus71071	0.16493	0.130866	0.0811284	0.144594	0.0878283	0	0.119866	0.103945	0.0249426
SNORA17A	0.050631	0.0318356	0.0375395	0.0227493	0.107932	0.333885	0.0767891	0.0760689	0.0953381
ENSG00000281808	0.050631	0.0318356	0.0375395	0.0227493	0.107932	0.333885	0.0767891	0.0760689	0.0953381
chr4:77242153:77242191:+:piRNA_cluster_plus202073	0.16934	0.0650675	0.0588242	0.0298372	0.109615	0	0.101941	0.114326	0.0317659
chr4:10151298:10151466:+:piRNA_cluster_plus188584	0.163659	0.119611	0.093032	0.0556698	0.0831154	0	0.0972029	0.107378	0.0432402
chr12:114128313:114128345:-:piRNA_cluster_minus71132	0.147546	0.139426	0.111337	0.0240477	0.072581	0	0.118562	0.121578	0.00688611
tRNA-Sup-TTA-1-1	0.100898	0.0755398	0.0892464	0.0120053	0.082081	0	0.0674021	0.0935908	0.0859284
hsa-miR-1244	0	0.00189947	0.0251937	0	0.00726195	0	0	0.0545814	0.192063
hsa-let-7e-5p	0.327241	0.299397	0.195974	0.0981587	0.0946381	0	0.140683	0.0810498	0.0248846
SNORD114-26	0.0662983	0.0398218	0.135286	0.595107	1.36006	0	0.0476049	0.143433	0.0552831
hsa-miR-3180-5p	0.05124	0.166673	0.0491553	0	0.0421375	0	0.0706184	0.0671688	0.10806
chr4:10255776:10255913:+:piRNA_cluster_plus189569	0.233164	0.115091	0.0626404	0.107501	0.0584914	0	0.0907165	0.143483	0.0114872
chr4:77250751:77250786:+:piRNA_cluster_plus202112	0.141583	0.165336	0.127461	0.267962	0.153811	0	0.0977235	0.0895621	0.0579855
chr21:8440607:8440634:+:piRNA_cluster_plus157873	0.00116111	0.00263939	0.0202038	0.00415011	0.0477195	0	0.0159687	0.0523679	0.176428
chr6:40071698:40071729:-:piRNA_cluster_minus242382	0.204517	0.141879	0.0699291	0.0724852	0.0571935	0	0.129989	0.0835689	0.031033
chr4:10142822:10143150:+:piRNA_cluster_plus188527	0.334967	0.132797	0.118321	0.0737042	0.187876	0	0.117408	0.1032	0.0239681
hsa-miR-1275	0.0234182	0.0405485	0.0532206	0.15729	0.0151216	0	0.0913402	0.0819925	0.0707246
chr21:8213354:8213381:+:piRNA_cluster_plus157567	0.00103448	0.00366909	0.0231203	0.00496813	0.0495557	0	0.0209581	0.0421441	0.180787
chr1:632430:632459:+:piRNA_cluster_plus53	0.000989313	0.00182087	0.0155991	0.0281128	0.0963959	0	0.0455796	0.053828	0.144354
chr1:630173:630201:+:piRNA_cluster_plus37	0.00227668	0.00209059	0.0617397	0.0985011	0.0276301	0	0.0508303	0.0754366	0.117383
chr4:10304257:10304288:+:piRNA_cluster_plus190031	0.0824793	0.103131	0.0737469	0.0362341	0.172462	0	0.10054	0.106475	0.0361691
chr4:10383770:10383803:+:piRNA_cluster_plus190491	0.161265	0.0817568	0.0820791	0.0659383	0.118994	0	0.125654	0.105833	0.0100652
chr5:27136694:27136725:-:piRNA_cluster_minus217015	0.165431	0.0783728	0.0683047	0.0333887	0.157089	0	0.108538	0.106702	0.0263099
SNORD7	0.09296	0.0834353	0.0942674	0	0.00449371	0.163261	0.0507807	0.0445841	0.14588
chr4:10141852:10141952:+:piRNA_cluster_plus188520	0.0748703	0.077862	0.0529219	0.0113042	0.0947375	0	0.0780398	0.087918	0.0749187
chr11:56995023:56995055:-:piRNA_cluster_minus48543	0.162369	0.0791998	0.0656425	0.0411504	0.142035	0	0.10753	0.106849	0.0261518
chr8:139503875:139503907:+:piRNA_cluster_plus294758	0.0865591	0.0786828	0.0968442	0.19815	0.0346962	0	0.112945	0.0755035	0.051979
chr4:77319547:77319576:+:piRNA_cluster_plus202241	0.141929	0.109186	0.0833125	0.134756	0.118868	0	0.0927157	0.124178	0.0234438
chr4:10316315:10316346:+:piRNA_cluster_plus190141	0.0775386	0.0963302	0.0587558	0.0130484	0.0747037	0	0.0875857	0.128189	0.0233713
RNU2-23P	0.0168162	0.0320938	0.0567626	0.0133551	0.0161275	0	0.0566754	0.0476177	0.134638
chr1:148281363:148281390:+:piRNA_cluster_plus14122	0	0	0.191265	0.489458	0.0268882	0	0.19949	0.0328603	0.00611304
hsa-miR-449a	0.382126	0.301627	0.239544	0.359888	0.0622919	0	0.129499	0.0609883	0.0477301
SNORA80A	0.0424569	0.0689773	0.0628132	0.0574734	0.0344132	0	0.0945563	0.0573178	0.0862454
SNORA80E	0.190757	0.0391781	0.0669805	0.0325205	0.0394864	0	0.0720229	0.0523412	0.113635
chr4:10149941:10150127:+:piRNA_cluster_plus188573	0.187127	0.184746	0.0961819	0.21342	0.100437	0	0.111483	0.0991605	0.0271482
chr2:26940030:26940059:+:piRNA_cluster_plus128925	0	0.0109276	0.00112895	0.163652	0.132618	0	0.00416553	0.0071801	0.226263
chr4:77350864:77350894:+:piRNA_cluster_plus202276	0.125622	0.0760208	0.0854411	0.0490738	0.0895888	0	0.0898993	0.0619169	0.0855633
tRNA-Val-CAC-11-2	0.0333804	0.0198333	0.0605667	0.00856246	0.0993099	0	0.0791245	0.0705871	0.0868563
SNORA7B	0.20067	0.158737	0.0813753	0.0105252	0.0629542	0.511492	0.10464	0.0718145	0.0599588
RNU6-10P	0.0539211	0.0736178	0.0961962	0.0272525	0.0357623	0	0.0637255	0.0585759	0.113868
chr12:114113127:114113174:-:piRNA_cluster_minus71101	0.219723	0.131017	0.0697436	0.096244	0.0971677	0	0.100663	0.105788	0.0292279
chr4:10134489:10135150:+:piRNA_cluster_plus188474	0.131728	0.106446	0.0897966	0.133127	0.0577029	0.265959	0.0994338	0.0879238	0.0481218
chr4:77208897:77208963:+:piRNA_cluster_plus201954	0.107039	0.138376	0.101524	0.0256033	0.084662	0.265959	0.107477	0.102303	0.0253264
hsa-miR-374b-3p	0.0384711	0.0847636	0.0518984	0.0553324	0.135232	0	0.122189	0.0765075	0.0360046
hsa-miR-142-5p	0.0396726	0.0729103	0.0287698	0	0.0220192	3.78549	0.0432934	0.0357924	0.154998
chr4:10178749:10178851:+:piRNA_cluster_plus188806	0.0982174	0.105958	0.0706084	0.0729621	0.0792481	0	0.0839028	0.112656	0.0366969
chr4:10369666:10369695:+:piRNA_cluster_plus190425	0.0660809	0.0545061	0.0429222	0.0818292	0.156344	0	0.0921855	0.10033	0.0404261
chr4:10207896:10207944:+:piRNA_cluster_plus189117	0.210651	0.100744	0.0958236	0.290812	0.0685439	0	0.108412	0.0817307	0.042771
RNU1-138P	0.0945828	0.0492714	0.0889241	0.0814244	0.0572325	0	0.0746841	0.0665189	0.0912458
hsa-miR-204-5p	0.505853	0.513834	0.118707	0.0369448	0.0601966	0	0.135159	0.0421481	0.0546584
chr8:100592898:100592927:+:piRNA_cluster_plus290264	0.000327992	0.000318653	0.0138734	0.0765284	0.0738009	0	0.0329166	0.117581	0.0811312
chr4:77276360:77276390:+:piRNA_cluster_plus202170	0.0993065	0.11327	0.0928025	0.104217	0.108778	0	0.117853	0.0970007	0.0164927
hsa-let-7c-5p	0.419693	0.158643	0.132643	0	0.0910508	0	0.056784	0.0901886	0.0842795
chr4:77235675:77235709:+:piRNA_cluster_plus202043	0.151649	0.13897	0.0863293	0.0342936	0.107816	0	0.110963	0.0980835	0.021652
chr8:139128089:139128116:+:piRNA_cluster_plus294625	0.156496	0.106063	0.0846209	0.0892899	0.171624	0	0.0911551	0.111964	0.0270035
chr12:114140485:114140518:-:piRNA_cluster_minus71160	0.105646	0.0943453	0.0762622	0.0229723	0.0878311	0	0.0868675	0.108058	0.0351835
chr4:10241166:10241236:+:piRNA_cluster_plus189404	0.061784	0.0779544	0.0631066	0.0755849	0.117299	0	0.0724827	0.134342	0.0232102
chr4:77205350:77205384:+:piRNA_cluster_plus201936	0.0851824	0.156314	0.0766336	0.0074427	0.0673748	0	0.0981882	0.103151	0.0285476
chr8:139499535:139499565:+:piRNA_cluster_plus294731	0.118875	0.0956124	0.0676444	0.0457814	0.0847631	0	0.0679418	0.0829849	0.0786571
chr1:248432787:248432818:+:piRNA_cluster_plus25124	0.186567	0.0658616	0.0910444	0.106419	0.0676025	0	0.118918	0.0834952	0.0268559
chr12:114170753:114170794:-:piRNA_cluster_minus71246	0.0855542	0.105557	0.0830334	0	0.0896852	0	0.084302	0.101406	0.0434725
chr8:139556201:139556231:+:piRNA_cluster_plus294888	0.205792	0.190679	0.113565	0.227776	0.157377	0	0.0895929	0.0712136	0.0681252
hsa-miR-7705	0	0	0.00112851	0	0.0032646	0	0	0.00789644	0.220835
chr11:4453077:4453112:-:piRNA_cluster_minus41274	0.106261	0.147842	0.0911017	0.0667306	0.142706	0	0.0888491	0.116395	0.0233012
SNORA23	0.0726388	0.054684	0.0302998	0.0400028	0.11281	0	0.0843144	0.0746598	0.0692848
chr12:114125709:114125740:-:piRNA_cluster_minus71124	0.155125	0.149557	0.105168	0.030415	0.0866627	0	0.0727979	0.127383	0.0280742
chr4:10119613:10119839:+:piRNA_cluster_plus188400	0.148641	0.130956	0.125022	0.0610932	0.133129	0	0.0903084	0.113548	0.0243601
[truncated: 5,475 more rows]
