# Supplementary material for: An atlas of small non-coding RNAs in human preimplantation development
Source: Nat Commun. 2024 Oct 5;15:8634. doi: 10.1038/s41467-024-52943-w (PMC11452719; doi:10.1038/s41467-024-52943-w)
Supplement: Supplementary file 7 — Supplementary Data 4 [file 41467_2024_52943_MOESM7_ESM.xlsx]

## Sheet:  DE.miRNA
gene	p_val	avg_log2FC	pct.1	pct.2	p_val_adj	fdr	UpDown	compair
hsa-miR-302b-3p	6.52496e-12	4.86606	1	1	6.62936e-09	1.64943e-09	UpRe	EB_vs_8cell
hsa-miR-378a-3p	1.25246e-11	4.01393	1	1	1.2725e-08	1.64943e-09	UpRe	EB_vs_8cell
hsa-miR-302a-5p	2.00938e-11	4.29104	0.993	0.722	2.04153e-08	2.24607e-09	UpRe	EB_vs_8cell
hsa-miR-520f-3p	2.2107e-11	3.28016	1	1	2.24607e-08	2.24607e-09	UpRe	EB_vs_8cell
hsa-miR-373-5p	2.98503e-11	2.69511	1	0.944	3.0328e-08	2.75709e-09	UpRe	EB_vs_8cell
hsa-miR-302a-3p	8.39645e-11	3.91566	0.971	0.833	8.5308e-08	6.56026e-09	UpRe	EB_vs_8cell
hsa-miR-302d-3p	9.03972e-11	3.95535	0.971	0.889	9.18436e-08	6.56026e-09	UpRe	EB_vs_8cell
hsa-miR-371a-5p	1.25577e-10	2.62296	1	1	1.27586e-07	8.50574e-09	UpRe	EB_vs_8cell
hsa-miR-373-3p	1.35014e-10	2.32131	1	1	1.37174e-07	8.57338e-09	UpRe	EB_vs_8cell
hsa-miR-367-3p	1.64022e-10	3.34954	0.957	0.444	1.66646e-07	9.80273e-09	UpRe	EB_vs_8cell
hsa-miR-520b-3p	3.94655e-10	2.84361	0.993	1	4.0097e-07	2.00485e-08	UpRe	EB_vs_8cell
hsa-miR-520c-3p	3.94655e-10	2.84143	0.993	1	4.0097e-07	2.00485e-08	UpRe	EB_vs_8cell
hsa-miR-512-3p	4.70684e-10	2.43463	0.993	1	4.78215e-07	2.27721e-08	UpRe	EB_vs_8cell
hsa-miR-520a-5p	6.45117e-10	2.05908	0.993	1	6.55439e-07	2.97927e-08	UpRe	EB_vs_8cell
hsa-miR-519c-3p	7.67709e-10	1.98173	0.978	1	7.79992e-07	3.39127e-08	UpRe	EB_vs_8cell
hsa-miR-372-3p	1.01287e-09	2.04116	1	1	1.02908e-06	4.11631e-08	UpRe	EB_vs_8cell
hsa-miR-141-3p	1.28793e-09	1.92525	0.971	0.944	1.30854e-06	4.91781e-08	UpRe	EB_vs_8cell
hsa-miR-519b-5p	1.87599e-09	1.09552	1	0.944	1.906e-06	6.1484e-08	UpRe	EB_vs_8cell
hsa-miR-519c-5p	1.87599e-09	1.09161	1	0.944	1.906e-06	6.1484e-08	UpRe	EB_vs_8cell
hsa-miR-522-5p	1.87599e-09	1.09161	1	0.944	1.906e-06	6.1484e-08	UpRe	EB_vs_8cell
hsa-miR-523-5p	1.87599e-09	1.1325	1	0.944	1.906e-06	6.1484e-08	UpRe	EB_vs_8cell
hsa-miR-518e-5p	2.72118e-09	1.07766	1	0.944	2.76472e-06	8.37794e-08	UpRe	EB_vs_8cell
hsa-miR-302b-5p	4.43982e-09	2.40652	0.885	0.278	4.51086e-06	1.26796e-07	UpRe	EB_vs_8cell
hsa-miR-1323	4.49276e-09	1.95099	1	1	4.56465e-06	1.26796e-07	UpRe	EB_vs_8cell
hsa-miR-520d-3p	5.26117e-09	2.32329	0.928	0.889	5.34534e-06	1.40667e-07	UpRe	EB_vs_8cell
hsa-miR-371a-3p	6.67784e-09	1.78091	1	1	6.78468e-06	1.69617e-07	UpRe	EB_vs_8cell
hsa-miR-524-5p	9.25613e-09	1.51536	0.964	1	9.40423e-06	2.29371e-07	UpRe	EB_vs_8cell
hsa-miR-516a-5p	1.03765e-08	1.88468	0.993	0.944	1.05425e-05	2.51012e-07	UpRe	EB_vs_8cell
hsa-miR-519a-3p	1.07091e-08	2.57123	0.978	0.833	1.08804e-05	2.53033e-07	UpRe	EB_vs_8cell
hsa-miR-519a-5p	1.48012e-08	1.60153	0.993	0.944	1.5038e-05	3.34179e-07	UpRe	EB_vs_8cell
hsa-miR-520g-3p	1.94283e-08	1.66257	1	1	1.97392e-05	4.19983e-07	UpRe	EB_vs_8cell
hsa-miR-302c-5p	2.71816e-08	1.96188	0.813	0.056	2.76166e-05	5.75345e-07	UpRe	EB_vs_8cell
hsa-miR-519b-3p	2.97695e-08	2.42803	0.964	0.944	3.02458e-05	6.17261e-07	UpRe	EB_vs_8cell
hsa-miR-1268b	3.6549e-08	1.86715	0.863	0.389	3.71338e-05	7.42675e-07	UpRe	EB_vs_8cell
hsa-miR-130a-3p	6.3731e-08	1.67639	0.957	0.889	6.47507e-05	1.26669e-06	UpRe	EB_vs_8cell
hsa-miR-525-5p	6.48304e-08	1.69726	0.978	0.944	6.58677e-05	1.26669e-06	UpRe	EB_vs_8cell
hsa-miR-302d-5p	9.78467e-08	2.15523	0.813	0.222	9.94122e-05	1.84097e-06	UpRe	EB_vs_8cell
hsa-miR-200c-3p	1.53674e-07	2.19701	0.957	0.944	0.000156133	2.64632e-06	UpRe	EB_vs_8cell
hsa-miR-520d-5p	1.64752e-07	1.92345	0.935	0.833	0.000167388	2.7898e-06	UpRe	EB_vs_8cell
hsa-miR-1268a	1.88148e-07	1.65736	0.827	0.389	0.000191158	3.13374e-06	UpRe	EB_vs_8cell
hsa-miR-520e-3p	3.21551e-07	1.60013	0.957	0.944	0.000326696	5.10463e-06	UpRe	EB_vs_8cell
hsa-miR-512-5p	3.41173e-07	1.70212	0.971	1	0.000346632	5.3328e-06	UpRe	EB_vs_8cell
hsa-miR-518f-5p	4.60908e-07	1.64602	0.935	0.944	0.000468283	6.9893e-06	UpRe	EB_vs_8cell
hsa-miR-21-3p	6.9623e-07	3.72834	0.827	0.5	0.000707369	1.02517e-05	UpRe	EB_vs_8cell
hsa-miR-518e-3p	7.11396e-07	2.14072	0.892	0.722	0.000722778	1.03254e-05	UpRe	EB_vs_8cell
hsa-miR-498-5p	1.21429e-06	1.42564	0.899	0.944	0.00123372	1.69002e-05	UpRe	EB_vs_8cell
hsa-miR-517-5p	1.394e-06	2.005	0.892	0.722	0.00141631	1.91393e-05	UpRe	EB_vs_8cell
hsa-miR-484	1.48712e-06	1.47336	0.813	0.611	0.00151091	2.01455e-05	UpRe	EB_vs_8cell
hsa-miR-302c-3p	2.49826e-06	1.44373	0.719	0.167	0.00253823	3.25415e-05	UpRe	EB_vs_8cell
hsa-miR-518f-3p	2.64376e-06	1.7582	0.835	0.444	0.00268606	3.40008e-05	UpRe	EB_vs_8cell
hsa-miR-517b-3p	3.18733e-06	1.41874	0.978	1	0.00323833	4.04791e-05	UpRe	EB_vs_8cell
hsa-miR-517a-3p	3.45329e-06	1.42017	0.978	1	0.00350854	4.27871e-05	UpRe	EB_vs_8cell
hsa-miR-345-5p	1.53054e-05	1.24949	0.669	0.167	0.0155503	0.000176708	UpRe	EB_vs_8cell
hsa-miR-522-3p	1.96903e-05	1.3009	0.921	0.889	0.0200054	0.000222282	UpRe	EB_vs_8cell
hsa-miR-516b-5p	3.90529e-05	1.0804	0.957	1	0.0396778	0.00041331	UpRe	EB_vs_8cell
hsa-miR-526b-5p	6.82228e-05	1.06608	0.892	1	0.0693143	0.000686281	UpRe	EB_vs_8cell
hsa-miR-515-5p	8.76175e-05	1.20978	0.892	0.889	0.0890194	0.000872739	UpRe	EB_vs_8cell
hsa-miR-372-5p	9.06201e-05	1.18464	0.856	0.889	0.09207	0.000893884	UpRe	EB_vs_8cell
hsa-miR-518b	0.000101128	1.22763	0.928	0.889	0.102746	0.000962508	UpRe	EB_vs_8cell
hsa-miR-519a-2-5p	0.000148423	0.8609	0.82	0.944	0.150798	0.00134641	UpRe	EB_vs_8cell
hsa-miR-26b-5p	0.000195082	0.915105	0.921	0.944	0.198203	0.00172351	UpRe	EB_vs_8cell
hsa-miR-520b-5p	0.000247411	0.805198	0.813	0.944	0.251369	0.00214845	UpRe	EB_vs_8cell
hsa-miR-520c-5p	0.000252237	0.499826	0.856	0.944	0.256273	0.0021718	UpRe	EB_vs_8cell
hsa-miR-7704	0.00031342	0.113589	0.137	0.5	0.318434	0.00265362	UpRe	EB_vs_8cell
hsa-miR-498-3p	0.000377441	0.913372	0.669	0.444	0.38348	0.00304349	UpRe	EB_vs_8cell
hsa-miR-518d-5p	0.000417263	0.478985	0.842	0.944	0.423939	0.00333811	UpRe	EB_vs_8cell
hsa-miR-526b-3p	0.000434712	1.32489	0.698	0.5	0.441668	0.00342378	UpRe	EB_vs_8cell
hsa-miR-1283	0.000442851	0.911507	0.928	0.889	0.449937	0.00346105	UpRe	EB_vs_8cell
hsa-miR-526a-5p	0.000527867	0.471206	0.835	0.944	0.536313	0.00403243	UpRe	EB_vs_8cell
hsa-miR-92a-1-5p	0.00062479	1.04179	0.662	0.389	0.634787	0.00470212	UpRe	EB_vs_8cell
hsa-miR-518a-5p	0.000633746	0.645577	0.763	0.611	0.643885	0.00473445	UpRe	EB_vs_8cell
hsa-miR-192-5p	0.000668536	0.953743	0.986	1	0.679232	0.0049579	UpRe	EB_vs_8cell
hsa-miR-182-5p	0.000739044	0.95468	0.964	1	0.750868	0.00544108	UpRe	EB_vs_8cell
hsa-miR-527	0.000748376	0.595511	0.748	0.611	0.76035	0.00547015	UpRe	EB_vs_8cell
hsa-miR-519d-5p	0.000970642	0.996037	0.755	0.778	0.986172	0.00699413	UpRe	EB_vs_8cell
hsa-miR-4485-3p	0.00133349	0.114354	0.324	0.889	1	0.00940849	UpRe	EB_vs_8cell
hsa-miR-520a-3p	0.00144007	1.12918	0.691	0.667	1	0.00995313	UpRe	EB_vs_8cell
hsa-miR-6724-5p	0.00154863	0.728259	0.482	0.111	1	0.0106312	UpRe	EB_vs_8cell
hsa-miR-518a-3p	0.0018085	1.09625	0.691	0.556	1	0.0122496	UpRe	EB_vs_8cell
hsa-miR-28-3p	0.00194795	0.938167	0.727	0.722	1	0.0131068	UpRe	EB_vs_8cell
hsa-miR-523-3p	0.00208358	0.875645	0.597	0.333	1	0.0139104	UpRe	EB_vs_8cell
hsa-miR-517c-3p	0.00238604	0.839984	0.734	0.722	1	0.0155399	UpRe	EB_vs_8cell
hsa-miR-515-3p	0.00296413	1.07836	0.741	0.722	1	0.0191819	UpRe	EB_vs_8cell
hsa-miR-21-5p	0.00333413	0.912936	0.892	1	1	0.0211717	UpRe	EB_vs_8cell
hsa-miR-34a-3p	0.00356238	0.977416	0.345	0	1	0.0223418	UpRe	EB_vs_8cell
hsa-miR-146b-5p	0.00486245	1.3631	0.82	0.778	1	0.0297605	UpRe	EB_vs_8cell
hsa-miR-141-5p	0.00637474	0.32794	0.367	0.056	1	0.0387828	UpRe	EB_vs_8cell
hsa-miR-151a-5p	0.00708976	0.636688	0.899	0.944	1	0.0428761	UpRe	EB_vs_8cell
hsa-miR-129-5p	3.17648e-16	-0.186976	0.036	0.667	3.2273e-13	3.2273e-13	DownRe	EB_vs_8cell
hsa-miR-506-3p	2.65721e-12	-0.137839	0.036	0.556	2.69973e-09	1.34986e-09	DownRe	EB_vs_8cell
hsa-miR-513b-5p	1.05663e-11	-0.427719	0.144	0.833	1.07354e-08	1.64943e-09	DownRe	EB_vs_8cell
hsa-miR-510-5p	1.08345e-11	-0.202318	0.043	0.556	1.10079e-08	1.64943e-09	DownRe	EB_vs_8cell
hsa-miR-592	1.13127e-11	-0.297252	0.058	0.611	1.14937e-08	1.64943e-09	DownRe	EB_vs_8cell
hsa-miR-10b-5p	1.29876e-11	-0.544699	0.158	0.833	1.31954e-08	1.64943e-09	DownRe	EB_vs_8cell
hsa-miR-513c-5p	3.2912e-11	-0.292883	0.151	0.833	3.34386e-08	2.78655e-09	DownRe	EB_vs_8cell
hsa-miR-218-5p	3.41226e-10	-0.52855	0.209	0.833	3.46685e-07	1.92603e-08	DownRe	EB_vs_8cell
hsa-miR-196a-5p	9.24045e-10	-0.564831	0.252	0.889	9.3883e-07	3.91179e-08	DownRe	EB_vs_8cell
hsa-miR-509-3-5p	1.3069e-09	-0.697992	0.324	0.944	1.32781e-06	4.91781e-08	DownRe	EB_vs_8cell
hsa-miR-4775	2.60589e-09	-0.390736	0.122	0.722	2.64759e-06	8.27372e-08	DownRe	EB_vs_8cell
hsa-miR-3127-3p	3.57415e-09	-0.133125	0.022	0.389	3.63134e-06	1.06804e-07	DownRe	EB_vs_8cell
hsa-miR-508-3p	4.83494e-09	-0.746008	0.288	0.833	4.91229e-06	1.32765e-07	DownRe	EB_vs_8cell
hsa-miR-509-3p	6.54141e-09	-1.0061	0.432	0.944	6.64607e-06	1.69617e-07	DownRe	EB_vs_8cell
hsa-miR-513a-5p	1.42837e-08	-0.912686	0.36	0.889	1.45122e-05	3.29824e-07	DownRe	EB_vs_8cell
hsa-miR-548ba	1.77557e-08	-0.524386	0.201	0.778	1.80398e-05	3.9217e-07	DownRe	EB_vs_8cell
hsa-miR-5683	7.22051e-08	-0.696376	0.317	0.889	7.33604e-05	1.38416e-06	DownRe	EB_vs_8cell
hsa-miR-497-5p	1.19499e-07	-0.300045	0.252	0.889	0.000121411	2.20747e-06	DownRe	EB_vs_8cell
hsa-miR-491-5p	1.26937e-07	-0.153772	0.137	0.667	0.000128968	2.30301e-06	DownRe	EB_vs_8cell
hsa-miR-138-5p	1.45517e-07	-0.843471	0.432	0.944	0.000147845	2.55061e-06	DownRe	EB_vs_8cell
hsa-miR-204-5p	1.45606e-07	-0.428748	0.288	0.889	0.000147935	2.55061e-06	DownRe	EB_vs_8cell
hsa-miR-508-5p	1.91633e-07	-0.358502	0.209	0.778	0.000194699	3.14031e-06	DownRe	EB_vs_8cell
hsa-miR-101-3p	2.30478e-07	-1.01013	0.705	1	0.000234166	3.71692e-06	DownRe	EB_vs_8cell
hsa-miR-29c-3p	3.51993e-07	-0.376657	0.079	0.5	0.000357625	5.41856e-06	DownRe	EB_vs_8cell
hsa-miR-95-3p	5.54921e-07	-0.33534	0.129	0.611	0.000563799	8.29117e-06	DownRe	EB_vs_8cell
hsa-miR-224-5p	8.68452e-07	-0.176829	0.165	0.667	0.000882347	1.24274e-05	DownRe	EB_vs_8cell
hsa-miR-514b-5p	1.15903e-06	-0.246544	0.137	0.611	0.00117757	1.63552e-05	DownRe	EB_vs_8cell
hsa-miR-143-3p	2.00214e-06	-0.735503	0.115	0.556	0.00203417	2.66173e-05	DownRe	EB_vs_8cell
hsa-miR-890	2.01726e-06	-0.264665	0.094	0.5	0.00204953	2.66173e-05	DownRe	EB_vs_8cell
hsa-miR-585-3p	3.23602e-06	-0.258425	0.259	0.833	0.0032878	4.05901e-05	DownRe	EB_vs_8cell
hsa-miR-4705	5.57079e-06	-0.36124	0.144	0.611	0.00565992	6.81918e-05	DownRe	EB_vs_8cell
hsa-miR-1-3p	6.98436e-06	-0.833699	0.158	0.611	0.00709611	8.44775e-05	DownRe	EB_vs_8cell
hsa-miR-2110	7.75316e-06	-0.65682	0.561	1	0.00787721	9.2673e-05	DownRe	EB_vs_8cell
hsa-miR-589-5p	1.02371e-05	-0.840844	0.511	0.889	0.0104009	0.00012094	DownRe	EB_vs_8cell
hsa-miR-330-3p	1.0801e-05	-0.412591	0.252	0.722	0.0109738	0.000126136	DownRe	EB_vs_8cell
hsa-miR-892b	1.93804e-05	-0.223486	0.108	0.5	0.0196905	0.000221241	DownRe	EB_vs_8cell
hsa-miR-941	2.08792e-05	-0.974281	0.489	0.889	0.0212132	0.000233113	DownRe	EB_vs_8cell
hsa-miR-514a-3p	2.14944e-05	-0.38344	0.388	0.889	0.0218383	0.000237373	DownRe	EB_vs_8cell
hsa-let-7d-5p	2.29177e-05	-0.121527	0.065	0.389	0.0232844	0.00025037	DownRe	EB_vs_8cell
hsa-miR-1270	2.71697e-05	-0.115118	0.144	0.556	0.0276044	0.000293664	DownRe	EB_vs_8cell
hsa-miR-2276-3p	2.91458e-05	-0.122724	0.137	0.556	0.0296121	0.000311706	DownRe	EB_vs_8cell
hsa-miR-125b-5p	4.30828e-05	-0.548967	0.453	0.833	0.0437722	0.000451259	DownRe	EB_vs_8cell
hsa-miR-499a-5p	4.40779e-05	-0.277646	0.309	0.778	0.0447831	0.000456971	DownRe	EB_vs_8cell
hsa-miR-514a-5p	6.30724e-05	-0.115776	0.223	0.667	0.0640815	0.000644467	DownRe	EB_vs_8cell
hsa-miR-190a-5p	6.34318e-05	-0.33103	0.273	0.722	0.0644467	0.000644467	DownRe	EB_vs_8cell
hsa-miR-149-5p	9.81272e-05	-0.189126	0.237	0.722	0.0996972	0.000958627	DownRe	EB_vs_8cell
hsa-miR-132-3p	0.000100537	-0.260072	0.482	0.944	0.102145	0.000962508	DownRe	EB_vs_8cell
hsa-miR-888-5p	0.000101367	-0.47419	0.216	0.611	0.102988	0.000962508	DownRe	EB_vs_8cell
hsa-miR-425-3p	0.000113056	-0.139442	0.345	0.833	0.114864	0.00106356	DownRe	EB_vs_8cell
hsa-miR-140-5p	0.000114894	-0.264127	0.245	0.722	0.116733	0.00107094	DownRe	EB_vs_8cell
hsa-miR-184	0.000124191	-0.347174	0.417	0.833	0.126178	0.00114708	DownRe	EB_vs_8cell
hsa-miR-9-5p	0.000126527	-0.891458	0.712	0.944	0.128552	0.00115812	DownRe	EB_vs_8cell
hsa-miR-146a-5p	0.00016063	-0.550349	0.561	0.889	0.1632	0.00144425	DownRe	EB_vs_8cell
hsa-miR-340-5p	0.000164916	-0.15104	0.345	0.833	0.167555	0.00146978	DownRe	EB_vs_8cell
hsa-miR-339-5p	0.000219052	-0.168331	0.338	0.889	0.222557	0.00191859	DownRe	EB_vs_8cell
hsa-miR-29b-3p	0.000283692	-0.397834	0.388	0.833	0.288231	0.00242211	DownRe	EB_vs_8cell
hsa-miR-99a-5p	0.000320149	-0.616793	0.475	0.889	0.325271	0.00268819	DownRe	EB_vs_8cell
hsa-miR-4326	0.000323449	-0.153707	0.129	0.444	0.328624	0.00269364	DownRe	EB_vs_8cell
hsa-miR-30d-5p	0.000338243	-0.568074	0.835	1	0.343655	0.00279394	DownRe	EB_vs_8cell
hsa-miR-449a	0.000350581	-0.15708	0.345	0.833	0.35619	0.0028725	DownRe	EB_vs_8cell
hsa-miR-200b-3p	0.000363235	-0.130694	0.144	0.5	0.369047	0.00295237	DownRe	EB_vs_8cell
hsa-miR-548o-3p	0.000429481	-0.140363	0.173	0.556	0.436353	0.00340901	DownRe	EB_vs_8cell
hsa-miR-320a-3p	0.000512314	-0.767058	0.928	1	0.520511	0.00395575	DownRe	EB_vs_8cell
hsa-miR-133a-3p	0.000513936	-0.551984	0.137	0.444	0.522159	0.00395575	DownRe	EB_vs_8cell
hsa-miR-195-5p	0.000580788	-0.821088	0.633	0.944	0.59008	0.00440358	DownRe	EB_vs_8cell
hsa-miR-30b-5p	0.000825184	-0.259538	0.266	0.667	0.838387	0.00598848	DownRe	EB_vs_8cell
hsa-let-7g-5p	0.000980064	-0.13823	0.23	0.611	0.995745	0.00701229	DownRe	EB_vs_8cell
hsa-miR-1296-5p	0.00130254	-0.543552	0.489	0.889	1	0.0092544	DownRe	EB_vs_8cell
hsa-miR-7977	0.00135989	-0.342738	0.504	0.944	1	0.00951346	DownRe	EB_vs_8cell
hsa-let-7i-5p	0.00136709	-0.481372	0.237	0.556	1	0.00951346	DownRe	EB_vs_8cell
hsa-miR-342-3p	0.00173323	-0.412362	0.41	0.833	1	0.0118185	DownRe	EB_vs_8cell
hsa-miR-203a-3p	0.00209477	-0.325974	0.216	0.556	1	0.0139104	DownRe	EB_vs_8cell
hsa-miR-30a-5p	0.00230784	-0.434995	0.59	0.944	1	0.0151416	DownRe	EB_vs_8cell
hsa-miR-1246	0.00230998	-0.241863	0.18	0.5	1	0.0151416	DownRe	EB_vs_8cell
hsa-let-7e-5p	0.00300601	-0.150244	0.338	0.667	1	0.0193298	DownRe	EB_vs_8cell
hsa-miR-891a-5p	0.00319636	-0.863141	0.489	0.889	1	0.0204245	DownRe	EB_vs_8cell
hsa-miR-100-5p	0.00340985	-0.312361	0.374	0.722	1	0.0215181	DownRe	EB_vs_8cell
hsa-miR-126-3p	0.00404629	-0.329459	0.446	0.833	1	0.025221	DownRe	EB_vs_8cell
hsa-let-7a-5p	0.0042784	-0.496495	0.554	0.944	1	0.0265052	DownRe	EB_vs_8cell
hsa-let-7c-5p	0.00435573	-0.325885	0.201	0.5	1	0.0268207	DownRe	EB_vs_8cell
hsa-miR-411-5p	7.3308e-41	0.282597	0.488	0.019	7.44809e-38	7.44809e-38	UpRe	ICM_vs_TE
hsa-miR-485-3p	4.75482e-40	0.348636	0.561	0.031	4.8309e-37	2.41545e-37	UpRe	ICM_vs_TE
hsa-miR-381-3p	9.80031e-39	1.32534	0.854	0.13	9.95712e-36	3.31904e-36	UpRe	ICM_vs_TE
hsa-miR-376a-3p	9.25543e-38	0.75915	0.756	0.092	9.40351e-35	2.35088e-35	UpRe	ICM_vs_TE
hsa-miR-370-3p	1.46775e-33	0.420119	0.415	0.017	1.49123e-30	2.98246e-31	UpRe	ICM_vs_TE
hsa-miR-409-3p	1.32803e-30	0.231958	0.488	0.035	1.34928e-27	2.14205e-28	UpRe	ICM_vs_TE
hsa-miR-376c-3p	1.47582e-30	0.977589	0.829	0.151	1.49943e-27	2.14205e-28	UpRe	ICM_vs_TE
hsa-miR-136-3p	2.24283e-28	0.517713	0.512	0.045	2.27872e-25	2.8484e-26	UpRe	ICM_vs_TE
hsa-miR-369-3p	3.59005e-28	0.251148	0.512	0.047	3.64749e-25	4.05277e-26	UpRe	ICM_vs_TE
hsa-miR-654-3p	5.23192e-28	0.194717	0.39	0.021	5.31564e-25	5.31564e-26	UpRe	ICM_vs_TE
hsa-miR-493-5p	9.40181e-28	0.222574	0.439	0.031	9.55224e-25	8.68386e-26	UpRe	ICM_vs_TE
hsa-miR-154-3p	1.73991e-27	0.186448	0.39	0.022	1.76775e-24	1.47312e-25	UpRe	ICM_vs_TE
hsa-miR-299-3p	4.58662e-27	0.219986	0.39	0.022	4.66001e-24	3.58462e-25	UpRe	ICM_vs_TE
hsa-miR-127-3p	2.88884e-26	0.896907	0.829	0.183	2.93506e-23	2.09647e-24	UpRe	ICM_vs_TE
hsa-miR-299-5p	2.67459e-21	0.238994	0.366	0.029	2.71738e-18	1.81159e-19	UpRe	ICM_vs_TE
hsa-miR-146b-5p	8.74566e-20	2.22581	1	0.656	8.88559e-17	5.55349e-18	UpRe	ICM_vs_TE
hsa-miR-146b-3p	3.03862e-12	0.403839	0.366	0.064	3.08724e-09	1.81602e-10	UpRe	ICM_vs_TE
hsa-miR-182-3p	2.42076e-09	0.247981	0.341	0.067	2.45949e-06	1.36638e-07	UpRe	ICM_vs_TE
hsa-miR-363-3p	4.8204e-09	0.633218	0.561	0.196	4.89753e-06	2.57765e-07	UpRe	ICM_vs_TE
hsa-miR-182-5p	5.32187e-08	0.988107	1	0.955	5.40702e-05	2.57477e-06	UpRe	ICM_vs_TE
hsa-miR-302a-5p	4.71556e-06	0.94095	1	0.96	0.00479101	0.000199625	UpRe	ICM_vs_TE
hsa-miR-21-5p	9.26815e-06	0.805807	0.951	0.874	0.00941644	0.000348757	UpRe	ICM_vs_TE
hsa-miR-378a-3p	1.29498e-05	0.587115	1	0.998	0.013157	0.000469893	UpRe	ICM_vs_TE
hsa-miR-302b-5p	3.0297e-05	0.794324	0.976	0.806	0.0307818	0.000997595	UpRe	ICM_vs_TE
hsa-miR-183-5p	3.04384e-05	0.521188	0.976	0.834	0.0309254	0.000997595	UpRe	ICM_vs_TE
hsa-miR-378i	0.000149641	0.142841	0.537	0.253	0.152035	0.00447162	UpRe	ICM_vs_TE
hsa-miR-7-5p	0.00015703	0.311538	1	0.849	0.159542	0.00455835	UpRe	ICM_vs_TE
hsa-miR-92b-3p	0.000559589	0.180544	0.78	0.486	0.568542	0.0149616	UpRe	ICM_vs_TE
hsa-miR-374a-3p	0.00134273	0.256353	0.634	0.41	1	0.0317259	UpRe	ICM_vs_TE
hsa-miR-101-3p	0.00167448	0.268842	0.878	0.666	1	0.0378061	UpRe	ICM_vs_TE
hsa-miR-455-3p	0.0023697	0.224028	0.366	0.187	1	0.0493134	UpRe	ICM_vs_TE
hsa-miR-27b-3p	1.42901e-08	-0.979169	0.951	0.952	1.45188e-05	7.25938e-07	DownRe	ICM_vs_TE
hsa-miR-518b	2.72091e-07	-1.02948	0.951	0.976	0.000276445	1.25657e-05	DownRe	ICM_vs_TE
hsa-miR-519c-3p	2.45775e-06	-0.730572	1	0.986	0.00249707	0.000108568	DownRe	ICM_vs_TE
hsa-miR-130a-3p	6.02668e-06	-0.617773	0.976	0.979	0.0061231	0.000244924	DownRe	ICM_vs_TE
hsa-miR-525-5p	6.67661e-06	-0.683183	1	0.986	0.00678344	0.000260901	DownRe	ICM_vs_TE
hsa-miR-520d-5p	2.76761e-05	-0.747445	0.976	0.946	0.0281189	0.000969616	DownRe	ICM_vs_TE
hsa-miR-23b-3p	7.20897e-05	-0.665424	0.829	0.87	0.0732432	0.00228885	DownRe	ICM_vs_TE
hsa-miR-526b-5p	9.99666e-05	-0.519607	0.902	0.936	0.101566	0.00307776	DownRe	ICM_vs_TE
hsa-miR-373-3p	0.000274799	-0.593906	1	1	0.279195	0.00775543	DownRe	ICM_vs_TE
hsa-miR-23a-3p	0.000496584	-0.763434	0.707	0.799	0.50453	0.0136359	DownRe	ICM_vs_TE
hsa-miR-372-3p	0.000597338	-0.446986	1	1	0.606895	0.0155614	DownRe	ICM_vs_TE
hsa-miR-516a-5p	0.000707309	-0.519205	1	0.995	0.718626	0.0179657	DownRe	ICM_vs_TE
hsa-miR-625-5p	0.00102992	-0.708586	0.634	0.801	1	0.025522	DownRe	ICM_vs_TE
hsa-miR-519b-3p	0.0010818	-0.643072	1	0.995	1	0.0261692	DownRe	ICM_vs_TE
hsa-miR-1323	0.00154915	-0.274153	1	1	1	0.0357712	DownRe	ICM_vs_TE
hsa-miR-151a-5p	0.00232864	-0.462853	0.902	0.931	1	0.0493134	DownRe	ICM_vs_TE
hsa-miR-524-5p	0.00233277	-0.516345	1	0.978	1	0.0493134	DownRe	ICM_vs_TE
hsa-miR-16-5p	0.00242563	-0.428717	1	1	1	0.0493134	DownRe	ICM_vs_TE
hsa-miR-24-3p	0.00242684	-0.70633	0.732	0.694	1	0.0493134	DownRe	ICM_vs_TE
hsa-miR-485-3p	2.65949e-36	0.284945	0.613	0.027	2.70204e-33	2.70204e-33	UpRe	E6E7_ICM_vs_E6E7_TE
hsa-miR-376a-3p	6.0747e-30	0.785591	0.806	0.102	6.17189e-27	3.08595e-27	UpRe	E6E7_ICM_vs_E6E7_TE
hsa-miR-411-5p	1.10364e-29	0.213636	0.516	0.024	1.12129e-26	3.73765e-27	UpRe	E6E7_ICM_vs_E6E7_TE
hsa-miR-370-3p	1.891e-29	0.242762	0.387	0.007	1.92125e-26	4.80314e-27	UpRe	E6E7_ICM_vs_E6E7_TE
hsa-miR-409-3p	8.77363e-29	0.231133	0.548	0.032	8.91401e-26	1.7828e-26	UpRe	E6E7_ICM_vs_E6E7_TE
hsa-miR-381-3p	1.25668e-27	1.33915	0.871	0.149	1.27678e-24	2.12797e-25	UpRe	E6E7_ICM_vs_E6E7_TE
hsa-miR-411-3p	1.27721e-26	0.110827	0.419	0.015	1.29764e-23	1.85378e-24	UpRe	E6E7_ICM_vs_E6E7_TE
hsa-miR-376c-3p	2.31168e-26	1.05347	0.903	0.159	2.34867e-23	2.93584e-24	UpRe	E6E7_ICM_vs_E6E7_TE
hsa-miR-127-3p	6.02475e-26	0.893009	0.903	0.161	6.12114e-23	6.80127e-24	UpRe	E6E7_ICM_vs_E6E7_TE
hsa-miR-154-3p	1.51363e-25	0.22808	0.452	0.022	1.53785e-22	1.53785e-23	UpRe	E6E7_ICM_vs_E6E7_TE
hsa-miR-136-3p	1.78367e-24	0.536839	0.548	0.044	1.8122e-21	1.64746e-22	UpRe	E6E7_ICM_vs_E6E7_TE
hsa-miR-369-3p	4.36747e-24	0.271222	0.581	0.054	4.43735e-21	3.6978e-22	UpRe	E6E7_ICM_vs_E6E7_TE
hsa-miR-493-5p	4.13063e-23	0.26889	0.484	0.034	4.19672e-20	3.22825e-21	UpRe	E6E7_ICM_vs_E6E7_TE
hsa-miR-299-3p	1.04627e-22	0.132537	0.419	0.022	1.06301e-19	7.5929e-21	UpRe	E6E7_ICM_vs_E6E7_TE
hsa-miR-299-5p	1.23867e-19	0.300322	0.452	0.037	1.25849e-16	8.38995e-18	UpRe	E6E7_ICM_vs_E6E7_TE
hsa-miR-654-3p	1.87157e-19	0.181019	0.419	0.029	1.90152e-16	1.18845e-17	UpRe	E6E7_ICM_vs_E6E7_TE
hsa-miR-379-5p	2.00125e-19	0.135385	0.387	0.024	2.03327e-16	1.19604e-17	UpRe	E6E7_ICM_vs_E6E7_TE
hsa-miR-495-3p	5.78253e-17	0.174894	0.387	0.032	5.87505e-14	3.26392e-15	UpRe	E6E7_ICM_vs_E6E7_TE
hsa-miR-146b-5p	6.34369e-16	2.10748	1	0.627	6.44519e-13	3.3922e-14	UpRe	E6E7_ICM_vs_E6E7_TE
hsa-miR-136-5p	1.64958e-14	0.101882	0.355	0.032	1.67598e-11	8.37989e-13	UpRe	E6E7_ICM_vs_E6E7_TE
hsa-miR-455-5p	2.82752e-11	0.113378	0.419	0.066	2.87276e-08	1.36798e-09	UpRe	E6E7_ICM_vs_E6E7_TE
hsa-miR-182-5p	4.82914e-09	1.17862	1	0.951	4.9064e-06	2.23018e-07	UpRe	E6E7_ICM_vs_E6E7_TE
hsa-miR-363-3p	6.97801e-09	0.70359	0.581	0.173	7.08966e-06	3.08246e-07	UpRe	E6E7_ICM_vs_E6E7_TE
hsa-miR-146b-3p	3.18852e-08	0.343976	0.387	0.083	3.23953e-05	1.29581e-06	UpRe	E6E7_ICM_vs_E6E7_TE
hsa-miR-182-3p	1.07452e-07	0.159847	0.355	0.068	0.000109171	4.19888e-06	UpRe	E6E7_ICM_vs_E6E7_TE
hsa-miR-21-5p	1.40667e-07	1.02183	0.968	0.883	0.000142918	5.29324e-06	UpRe	E6E7_ICM_vs_E6E7_TE
hsa-miR-7-5p	7.33281e-06	0.604753	1	0.837	0.00745013	0.000232817	UpRe	E6E7_ICM_vs_E6E7_TE
hsa-miR-125a-5p	1.95758e-05	0.158097	0.871	0.507	0.019889	0.000602698	UpRe	E6E7_ICM_vs_E6E7_TE
hsa-miR-302a-5p	2.15568e-05	1.06319	1	0.951	0.0219017	0.000625762	UpRe	E6E7_ICM_vs_E6E7_TE
hsa-miR-183-5p	3.29406e-05	0.598878	1	0.822	0.0334676	0.000929656	UpRe	E6E7_ICM_vs_E6E7_TE
hsa-miR-378i	3.43357e-05	0.197103	0.613	0.259	0.0348851	0.000942841	UpRe	E6E7_ICM_vs_E6E7_TE
hsa-miR-378a-3p	3.58891e-05	0.611441	1	0.998	0.0364634	0.000959562	UpRe	E6E7_ICM_vs_E6E7_TE
hsa-miR-302b-5p	8.87173e-05	0.84266	0.968	0.79	0.0901368	0.00214611	UpRe	E6E7_ICM_vs_E6E7_TE
hsa-miR-106a-5p	0.000283305	0.217318	0.355	0.129	0.287838	0.00654177	UpRe	E6E7_ICM_vs_E6E7_TE
hsa-miR-92b-3p	0.00041825	0.233817	0.806	0.444	0.424942	0.00904132	UpRe	E6E7_ICM_vs_E6E7_TE
hsa-miR-96-5p	0.000431814	0.301432	0.871	0.485	0.438723	0.00914007	UpRe	E6E7_ICM_vs_E6E7_TE
hsa-miR-302d-5p	0.000442232	0.593966	0.839	0.588	0.449308	0.00916954	UpRe	E6E7_ICM_vs_E6E7_TE
hsa-miR-101-3p	0.000498635	0.34593	0.903	0.668	0.506614	0.0101323	UpRe	E6E7_ICM_vs_E6E7_TE
hsa-miR-372-5p	0.000568265	0.418552	1	0.81	0.577357	0.0108935	UpRe	E6E7_ICM_vs_E6E7_TE
hsa-miR-2110	0.00146689	0.289797	0.613	0.329	1	0.0244322	UpRe	E6E7_ICM_vs_E6E7_TE
hsa-miR-340-5p	0.00197261	0.116829	0.484	0.217	1	0.0313723	UpRe	E6E7_ICM_vs_E6E7_TE
hsa-miR-455-3p	0.00198445	0.191083	0.419	0.2	1	0.0313723	UpRe	E6E7_ICM_vs_E6E7_TE
hsa-miR-302c-5p	0.0023595	0.395211	0.935	0.712	1	0.0343026	UpRe	E6E7_ICM_vs_E6E7_TE
hsa-miR-27b-3p	8.45287e-09	-1.05454	1	0.978	8.58812e-06	3.57838e-07	DownRe	E6E7_ICM_vs_E6E7_TE
hsa-miR-525-5p	2.0272e-06	-0.825509	1	0.99	0.00205963	7.35584e-05	DownRe	E6E7_ICM_vs_E6E7_TE
hsa-miR-519c-3p	2.70237e-06	-0.898082	1	0.988	0.00274561	9.46763e-05	DownRe	E6E7_ICM_vs_E6E7_TE
hsa-miR-130a-3p	2.92292e-06	-0.653419	0.968	0.985	0.00296968	9.89895e-05	DownRe	E6E7_ICM_vs_E6E7_TE
hsa-miR-518b	5.38977e-06	-1.09094	1	0.98	0.005476	0.000176645	DownRe	E6E7_ICM_vs_E6E7_TE
hsa-miR-372-3p	2.0747e-05	-0.723231	1	1	0.021079	0.000619969	DownRe	E6E7_ICM_vs_E6E7_TE
hsa-miR-1323	4.12592e-05	-0.452379	1	1	0.0419194	0.00107486	DownRe	E6E7_ICM_vs_E6E7_TE
hsa-miR-520d-5p	4.79555e-05	-0.989365	1	0.956	0.0487228	0.00121807	DownRe	E6E7_ICM_vs_E6E7_TE
hsa-miR-373-3p	7.04913e-05	-0.757524	1	1	0.0716191	0.00174681	DownRe	E6E7_ICM_vs_E6E7_TE
hsa-miR-371a-5p	0.000271166	-0.393726	1	1	0.275505	0.00640709	DownRe	E6E7_ICM_vs_E6E7_TE
hsa-miR-522-3p	0.000337803	-0.613652	1	0.968	0.343208	0.00762684	DownRe	E6E7_ICM_vs_E6E7_TE
hsa-miR-519b-3p	0.000412774	-0.763291	1	0.995	0.419378	0.00904132	DownRe	E6E7_ICM_vs_E6E7_TE
hsa-miR-23b-3p	0.000527498	-0.625815	0.903	0.898	0.535938	0.0105086	DownRe	E6E7_ICM_vs_E6E7_TE
hsa-miR-516a-5p	0.000560724	-0.660662	1	0.993	0.569695	0.0108935	DownRe	E6E7_ICM_vs_E6E7_TE
hsa-miR-520e-3p	0.000845667	-0.682217	1	0.988	0.859197	0.01587	DownRe	E6E7_ICM_vs_E6E7_TE
hsa-miR-524-5p	0.000859102	-0.61491	1	0.985	0.872847	0.01587	DownRe	E6E7_ICM_vs_E6E7_TE
hsa-miR-520d-3p	0.000919464	-0.488434	1	0.963	0.934175	0.0166817	DownRe	E6E7_ICM_vs_E6E7_TE
hsa-miR-526b-5p	0.00105979	-0.472825	0.968	0.939	1	0.0188902	DownRe	E6E7_ICM_vs_E6E7_TE
hsa-miR-16-5p	0.00113757	-0.593909	1	1	1	0.019927	DownRe	E6E7_ICM_vs_E6E7_TE
hsa-miR-625-5p	0.00121187	-0.71558	0.677	0.839	1	0.0208688	DownRe	E6E7_ICM_vs_E6E7_TE
hsa-miR-24-3p	0.00127538	-0.919592	0.839	0.727	1	0.0215965	DownRe	E6E7_ICM_vs_E6E7_TE
hsa-miR-516b-5p	0.00203858	-0.366864	1	0.988	1	0.0313723	DownRe	E6E7_ICM_vs_E6E7_TE
hsa-miR-484	0.00206341	-0.6533	0.871	0.888	1	0.0313723	DownRe	E6E7_ICM_vs_E6E7_TE
hsa-miR-520b-3p	0.00206884	-0.701762	1	1	1	0.0313723	DownRe	E6E7_ICM_vs_E6E7_TE
hsa-miR-520c-3p	0.00206884	-0.701762	1	1	1	0.0313723	DownRe	E6E7_ICM_vs_E6E7_TE
hsa-miR-512-3p	0.00234881	-0.542968	1	1	1	0.0343026	DownRe	E6E7_ICM_vs_E6E7_TE
hsa-miR-27a-3p	0.00236337	-0.839015	0.806	0.805	1	0.0343026	DownRe	E6E7_ICM_vs_E6E7_TE
hsa-miR-151a-5p	0.00243821	-0.500779	0.968	0.932	1	0.0348905	DownRe	E6E7_ICM_vs_E6E7_TE
hsa-miR-411-5p	3.54244e-13	0.477435	0.4	0.006	3.59912e-10	3.35124e-10	UpRe	E5_ICM_vs_E5_TE
hsa-miR-381-3p	6.59692e-13	1.27197	0.8	0.083	6.70247e-10	3.35124e-10	UpRe	E5_ICM_vs_E5_TE
hsa-miR-376a-3p	6.48516e-09	0.671491	0.6	0.065	6.58892e-06	2.19631e-06	UpRe	E5_ICM_vs_E5_TE
hsa-miR-370-3p	1.11901e-08	0.856983	0.5	0.042	1.13691e-05	2.84229e-06	UpRe	E5_ICM_vs_E5_TE
hsa-miR-485-3p	6.2385e-06	0.530792	0.4	0.042	0.00633832	0.00126766	UpRe	E5_ICM_vs_E5_TE
hsa-miR-136-3p	1.53443e-05	0.455854	0.4	0.048	0.0155898	0.00257711	UpRe	E5_ICM_vs_E5_TE
hsa-miR-376c-3p	1.77557e-05	0.708896	0.6	0.131	0.0180398	0.00257711	UpRe	E5_ICM_vs_E5_TE
hsa-miR-146b-5p	2.29249e-05	2.53188	1	0.726	0.0232917	0.00291146	UpRe	E5_ICM_vs_E5_TE
hsa-miR-92a-3p	3.19105e-26	0.935231	1	1	3.2421e-23	3.2421e-23	UpRe	E6E7_TE_vs_E5_TE
hsa-miR-522-3p	4.11918e-16	0.610385	0.968	0.946	4.18509e-13	8.37018e-14	UpRe	E6E7_TE_vs_E5_TE
hsa-miR-516b-5p	5.72524e-12	0.488821	0.988	0.982	5.81685e-09	8.30978e-10	UpRe	E6E7_TE_vs_E5_TE
hsa-miR-27b-3p	1.35415e-11	0.565014	0.978	0.887	1.37582e-08	1.71978e-09	UpRe	E6E7_TE_vs_E5_TE
hsa-miR-205-5p	1.86892e-11	0.548182	0.578	0.298	1.89882e-08	2.01151e-09	UpRe	E6E7_TE_vs_E5_TE
hsa-miR-23a-3p	1.97983e-11	0.640143	0.844	0.69	2.01151e-08	2.01151e-09	UpRe	E6E7_TE_vs_E5_TE
hsa-miR-103a-3p	3.06191e-10	0.593363	0.888	0.774	3.1109e-07	2.59242e-08	UpRe	E6E7_TE_vs_E5_TE
hsa-miR-27a-3p	2.06254e-09	0.712622	0.805	0.655	2.09554e-06	1.61196e-07	UpRe	E6E7_TE_vs_E5_TE
hsa-miR-203a-3p	6.93616e-09	0.400309	0.595	0.369	7.04714e-06	5.03367e-07	UpRe	E6E7_TE_vs_E5_TE
hsa-miR-18a-5p	1.32184e-08	0.546694	0.802	0.667	1.34299e-05	8.95325e-07	UpRe	E6E7_TE_vs_E5_TE
hsa-miR-512-3p	2.72827e-08	0.516146	1	1	2.77192e-05	1.53995e-06	UpRe	E6E7_TE_vs_E5_TE
hsa-miR-520d-3p	5.6627e-07	0.372141	0.963	0.923	0.00057533	2.73967e-05	UpRe	E6E7_TE_vs_E5_TE
hsa-miR-26a-5p	1.7039e-06	0.485524	0.988	0.988	0.00173117	7.86893e-05	UpRe	E6E7_TE_vs_E5_TE
hsa-miR-512-5p	2.48047e-06	0.572788	0.993	0.982	0.00252015	0.000109572	UpRe	E6E7_TE_vs_E5_TE
hsa-miR-24-3p	4.11547e-06	0.514852	0.727	0.613	0.00418132	0.000166577	UpRe	E6E7_TE_vs_E5_TE
hsa-miR-625-5p	4.2628e-06	0.456213	0.839	0.708	0.00433101	0.000166577	UpRe	E6E7_TE_vs_E5_TE
hsa-miR-149-5p	6.89144e-06	0.232893	0.537	0.345	0.0070017	0.000241438	UpRe	E6E7_TE_vs_E5_TE
hsa-miR-1307-3p	7.72605e-06	0.267373	0.795	0.69	0.00784967	0.000261656	UpRe	E6E7_TE_vs_E5_TE
hsa-miR-34c-5p	1.13413e-05	0.420721	0.629	0.488	0.0115227	0.000364623	UpRe	E6E7_TE_vs_E5_TE
hsa-miR-519a-5p	2.37679e-05	0.265215	0.993	1	0.0241482	0.00071024	UpRe	E6E7_TE_vs_E5_TE
hsa-miR-524-5p	3.53863e-05	0.276148	0.985	0.958	0.0359525	0.00101209	UpRe	E6E7_TE_vs_E5_TE
hsa-miR-130b-3p	3.58616e-05	0.249761	0.751	0.595	0.0364353	0.00101209	UpRe	E6E7_TE_vs_E5_TE
hsa-miR-1323	3.97711e-05	0.333881	1	1	0.0404074	0.00107427	UpRe	E6E7_TE_vs_E5_TE
hsa-miR-17-5p	4.12369e-05	0.394484	0.722	0.607	0.0418967	0.00107427	UpRe	E6E7_TE_vs_E5_TE
hsa-miR-18a-3p	4.45387e-05	0.223888	0.488	0.321	0.0452513	0.00113128	UpRe	E6E7_TE_vs_E5_TE
hsa-miR-518b	4.64851e-05	0.456847	0.98	0.964	0.0472288	0.00115192	UpRe	E6E7_TE_vs_E5_TE
hsa-miR-525-5p	0.000109238	0.432218	0.99	0.976	0.110985	0.0025224	UpRe	E6E7_TE_vs_E5_TE
hsa-miR-423-3p	0.000160479	0.32112	0.893	0.869	0.163047	0.00346909	UpRe	E6E7_TE_vs_E5_TE
hsa-miR-23b-3p	0.000185312	0.255535	0.898	0.804	0.188277	0.0038424	UpRe	E6E7_TE_vs_E5_TE
hsa-miR-92a-1-5p	0.00021228	0.419332	0.693	0.589	0.215676	0.00422894	UpRe	E6E7_TE_vs_E5_TE
hsa-miR-135b-5p	0.000240099	0.229435	0.544	0.381	0.243941	0.00469117	UpRe	E6E7_TE_vs_E5_TE
hsa-miR-151a-3p	0.00030837	0.346612	0.817	0.685	0.313304	0.0059114	UpRe	E6E7_TE_vs_E5_TE
hsa-miR-185-5p	0.000424998	0.250578	0.649	0.512	0.431798	0.00794708	UpRe	E6E7_TE_vs_E5_TE
hsa-miR-17-3p	0.000445753	0.239522	0.644	0.518	0.452885	0.00808724	UpRe	E6E7_TE_vs_E5_TE
hsa-miR-517a-3p	0.000542606	0.348687	0.995	1	0.551288	0.00954375	UpRe	E6E7_TE_vs_E5_TE
hsa-miR-518e-5p	0.00054482	0.164624	1	0.994	0.553537	0.00954375	UpRe	E6E7_TE_vs_E5_TE
hsa-miR-517b-3p	0.000572055	0.348702	0.995	1	0.581208	0.00972619	UpRe	E6E7_TE_vs_E5_TE
hsa-miR-522-5p	0.000574381	0.163431	1	0.994	0.583571	0.00972619	UpRe	E6E7_TE_vs_E5_TE
hsa-miR-519c-5p	0.000643194	0.160933	1	0.994	0.653485	0.0107129	UpRe	E6E7_TE_vs_E5_TE
hsa-miR-519b-5p	0.000672268	0.159475	1	0.994	0.683024	0.0110165	UpRe	E6E7_TE_vs_E5_TE
hsa-miR-7977	0.00072402	0.318678	0.576	0.464	0.735604	0.0116763	UpRe	E6E7_TE_vs_E5_TE
hsa-miR-523-5p	0.000962169	0.152589	1	0.994	0.977564	0.0152744	UpRe	E6E7_TE_vs_E5_TE
hsa-miR-93-5p	0.00121246	0.191051	0.761	0.637	1	0.0189517	UpRe	E6E7_TE_vs_E5_TE
hsa-miR-516a-5p	0.00146373	0.306957	0.993	1	1	0.0225325	UpRe	E6E7_TE_vs_E5_TE
hsa-miR-151a-5p	0.00151168	0.24811	0.932	0.929	1	0.0229234	UpRe	E6E7_TE_vs_E5_TE
hsa-miR-526b-5p	0.00153816	0.236634	0.939	0.929	1	0.022982	UpRe	E6E7_TE_vs_E5_TE
hsa-miR-9-3p	0.00208778	0.23963	0.627	0.506	1	0.0303026	UpRe	E6E7_TE_vs_E5_TE
hsa-miR-20a-5p	0.00231807	0.275289	0.856	0.804	1	0.0322785	UpRe	E6E7_TE_vs_E5_TE
hsa-miR-1307-5p	0.00231922	0.173282	0.398	0.28	1	0.0322785	UpRe	E6E7_TE_vs_E5_TE
hsa-miR-192-5p	2.09295e-20	-1.04043	0.917	0.952	2.12644e-17	1.06322e-17	DownRe	E6E7_TE_vs_E5_TE
hsa-miR-378a-3p	2.61688e-18	-0.810744	0.998	1	2.65875e-15	8.86249e-16	DownRe	E6E7_TE_vs_E5_TE
hsa-miR-194-5p	6.0065e-18	-0.932455	0.766	0.821	6.1026e-15	1.52565e-15	DownRe	E6E7_TE_vs_E5_TE
hsa-miR-7-5p	1.23272e-13	-1.02374	0.837	0.881	1.25245e-10	2.08741e-11	DownRe	E6E7_TE_vs_E5_TE
hsa-miR-182-5p	7.24349e-11	-0.739327	0.951	0.964	7.35939e-08	6.69035e-09	DownRe	E6E7_TE_vs_E5_TE
hsa-miR-195-5p	1.48411e-08	-0.443866	0.476	0.655	1.50785e-05	9.42408e-07	DownRe	E6E7_TE_vs_E5_TE
hsa-miR-12136	2.40063e-08	-0.594304	0.941	0.97	2.43904e-05	1.43473e-06	DownRe	E6E7_TE_vs_E5_TE
hsa-miR-372-5p	3.06431e-08	-0.551204	0.81	0.863	3.11334e-05	1.6386e-06	DownRe	E6E7_TE_vs_E5_TE
hsa-miR-302b-5p	2.61959e-07	-0.467218	0.79	0.845	0.000266151	1.33075e-05	DownRe	E6E7_TE_vs_E5_TE
hsa-miR-302d-5p	3.80965e-06	-0.356961	0.588	0.726	0.00387061	0.000161275	DownRe	E6E7_TE_vs_E5_TE
hsa-miR-183-5p	4.43883e-06	-0.532442	0.822	0.863	0.00450986	0.000167032	DownRe	E6E7_TE_vs_E5_TE
hsa-miR-22-3p	4.79209e-06	-0.307885	0.993	0.994	0.00486876	0.000173884	DownRe	E6E7_TE_vs_E5_TE
hsa-miR-335-3p	1.14842e-05	-0.326666	0.602	0.75	0.0116679	0.000364623	DownRe	E6E7_TE_vs_E5_TE
hsa-miR-373-5p	1.41941e-05	-0.607896	0.995	0.988	0.0144212	0.000437007	DownRe	E6E7_TE_vs_E5_TE
hsa-miR-345-5p	4.1075e-05	-0.507469	0.598	0.661	0.0417322	0.00107427	DownRe	E6E7_TE_vs_E5_TE
hsa-miR-302c-5p	8.63773e-05	-0.380132	0.712	0.774	0.0877593	0.00208951	DownRe	E6E7_TE_vs_E5_TE
hsa-miR-15b-5p	9.18002e-05	-0.411125	0.729	0.821	0.093269	0.00216905	DownRe	E6E7_TE_vs_E5_TE
hsa-miR-92b-3p	0.000139944	-0.33041	0.444	0.589	0.142183	0.00315962	DownRe	E6E7_TE_vs_E5_TE
hsa-miR-302d-3p	0.000153245	-0.276495	0.973	0.976	0.155697	0.00338472	DownRe	E6E7_TE_vs_E5_TE
hsa-miR-378a-5p	0.000168415	-0.444287	0.595	0.643	0.17111	0.00356478	DownRe	E6E7_TE_vs_E5_TE
hsa-miR-16-5p	0.000211779	-0.372961	1	1	0.215168	0.00422894	DownRe	E6E7_TE_vs_E5_TE
hsa-miR-141-5p	0.000430206	-0.101681	0.212	0.345	0.43709	0.00794708	DownRe	E6E7_TE_vs_E5_TE
hsa-miR-10a-5p	0.00161999	-0.217362	0.305	0.429	1	0.0238538	DownRe	E6E7_TE_vs_E5_TE
hsa-miR-25-5p	0.00215833	-0.248325	0.488	0.601	1	0.0308854	DownRe	E6E7_TE_vs_E5_TE
hsa-miR-451a	0.00254665	-0.114502	0.246	0.357	1	0.0349648	DownRe	E6E7_TE_vs_E5_TE
hsa-miR-23b-3p	7.01032e-10	0.784248	0.804	0.655	7.12249e-07	7.12249e-07	UpRe	E5_TE_vs_EB
hsa-miR-517c-3p	1.70059e-07	0.70969	0.81	0.734	0.00017278	4.80826e-05	UpRe	E5_TE_vs_EB
hsa-miR-518b	2.09211e-07	0.597132	0.964	0.928	0.000212558	4.80826e-05	UpRe	E5_TE_vs_EB
hsa-miR-27b-3p	2.36627e-07	0.676116	0.887	0.827	0.000240413	4.80826e-05	UpRe	E5_TE_vs_EB
hsa-miR-517b-3p	2.18055e-06	0.565013	1	0.978	0.00221544	0.00027693	UpRe	E5_TE_vs_EB
hsa-miR-517a-3p	2.5076e-06	0.563689	1	0.978	0.00254772	0.00028308	UpRe	E5_TE_vs_EB
hsa-miR-24-3p	2.47521e-05	0.525428	0.613	0.475	0.0251482	0.00193448	UpRe	E5_TE_vs_EB
hsa-miR-519d-3p	0.000134684	0.490405	0.696	0.561	0.136839	0.00855246	UpRe	E5_TE_vs_EB
hsa-miR-524-3p	0.000269311	0.447195	0.702	0.604	0.27362	0.0144272	UpRe	E5_TE_vs_EB
hsa-miR-103a-3p	0.000269801	0.584338	0.774	0.734	0.274118	0.0144272	UpRe	E5_TE_vs_EB
hsa-miR-519a-3p	0.000380244	0.492067	0.97	0.978	0.386328	0.0183966	UpRe	E5_TE_vs_EB
hsa-miR-15a-5p	0.000547259	0.357889	0.643	0.547	0.556015	0.0252734	UpRe	E5_TE_vs_EB
hsa-miR-516b-5p	0.000575294	0.280697	0.982	0.957	0.584499	0.025413	UpRe	E5_TE_vs_EB
hsa-miR-106b-5p	0.000848743	0.33917	0.637	0.504	0.862322	0.0359301	UpRe	E5_TE_vs_EB
hsa-miR-135b-5p	0.00118726	0.261619	0.381	0.245	1	0.0482501	UpRe	E5_TE_vs_EB
hsa-miR-9-5p	0.00128699	0.369896	0.798	0.712	1	0.0490033	UpRe	E5_TE_vs_EB
hsa-miR-146b-5p	2.82699e-08	-1.17891	0.726	0.82	2.87222e-05	1.43611e-05	DownRe	E5_TE_vs_EB
hsa-miR-182-5p	8.23182e-07	-0.486911	0.964	0.964	0.000836353	0.000139392	DownRe	E5_TE_vs_EB
hsa-miR-891a-5p	1.45796e-06	-0.352515	0.244	0.489	0.00148129	0.000211613	DownRe	E5_TE_vs_EB
hsa-miR-628-3p	3.71572e-06	-0.429575	0.304	0.518	0.00377517	0.000377517	DownRe	E5_TE_vs_EB
hsa-miR-302a-5p	9.6316e-06	-0.623009	0.982	0.993	0.00978571	0.00088961	DownRe	E5_TE_vs_EB
hsa-miR-302d-5p	1.19039e-05	-0.758007	0.726	0.813	0.0120944	0.00100787	DownRe	E5_TE_vs_EB
hsa-miR-100-5p	2.78475e-05	-0.285363	0.185	0.374	0.0282931	0.00202094	DownRe	E5_TE_vs_EB
hsa-miR-183-5p	4.66214e-05	-0.379971	0.863	0.928	0.0473673	0.00315782	DownRe	E5_TE_vs_EB
hsa-miR-378a-3p	0.000174758	-0.404623	1	1	0.177554	0.0104443	DownRe	E5_TE_vs_EB
hsa-miR-2110	0.00030289	-0.336591	0.387	0.561	0.307737	0.0153868	DownRe	E5_TE_vs_EB
hsa-miR-509-3p	0.00130225	-0.387156	0.286	0.432	1	0.0490033	DownRe	E5_TE_vs_EB
hsa-miR-370-3p	3.23017e-17	0.901637	0.5	0	3.28185e-14	3.28185e-14	UpRe	E5_ICM_vs_EB
hsa-miR-381-3p	3.05272e-07	1.14419	0.8	0.194	0.000310156	0.000155078	UpRe	E5_ICM_vs_EB
hsa-miR-411-5p	5.65847e-06	0.471703	0.4	0.043	0.005749	0.00191633	UpRe	E5_ICM_vs_EB
hsa-miR-485-3p	7.91953e-05	0.549185	0.4	0.058	0.0804624	0.0201156	UpRe	E5_ICM_vs_EB
hsa-miR-376a-3p	0.000152622	0.607124	0.6	0.187	0.155064	0.0310129	UpRe	E5_ICM_vs_EB
hsa-miR-302b-3p	9.4876e-29	2.15336	1	0.98	9.6394e-26	9.6394e-26	UpRe	EB_vs_Morula
hsa-miR-21-3p	1.42957e-23	3.71528	0.827	0.337	1.45245e-20	7.26224e-21	UpRe	EB_vs_Morula
hsa-miR-302a-3p	1.55294e-22	1.67137	0.971	0.908	1.57778e-19	5.25928e-20	UpRe	EB_vs_Morula
hsa-miR-516a-5p	7.49805e-19	1.36573	0.993	0.99	7.61802e-16	1.9045e-16	UpRe	EB_vs_Morula
hsa-miR-367-3p	2.56214e-18	1.63979	0.957	0.837	2.60314e-15	5.20628e-16	UpRe	EB_vs_Morula
hsa-miR-519a-3p	2.61026e-16	1.81784	0.978	0.969	2.65203e-13	3.78861e-14	UpRe	EB_vs_Morula
hsa-miR-130a-3p	4.92127e-16	1.13049	0.957	0.837	5.00001e-13	6.25002e-14	UpRe	EB_vs_Morula
hsa-miR-519c-3p	9.56377e-16	1.2288	0.978	0.969	9.71679e-13	9.71679e-14	UpRe	EB_vs_Morula
hsa-miR-302d-3p	6.41712e-15	1.32393	0.971	0.898	6.51979e-12	5.92708e-13	UpRe	EB_vs_Morula
hsa-miR-373-3p	1.55308e-14	1.06648	1	1	1.57793e-11	1.31494e-12	UpRe	EB_vs_Morula
hsa-miR-302a-5p	2.66484e-14	1.32497	0.993	0.867	2.70748e-11	1.93391e-12	UpRe	EB_vs_Morula
hsa-miR-525-5p	4.77346e-14	1.143	0.978	0.949	4.84984e-11	3.23323e-12	UpRe	EB_vs_Morula
hsa-miR-520f-3p	9.87274e-14	1.04866	1	1	1.00307e-10	5.57261e-12	UpRe	EB_vs_Morula
hsa-miR-371a-5p	2.35081e-13	1.05276	1	1	2.38843e-10	1.25707e-11	UpRe	EB_vs_Morula
hsa-miR-520b-3p	2.79171e-13	1.33377	0.993	0.98	2.83638e-10	1.35066e-11	UpRe	EB_vs_Morula
hsa-miR-520c-3p	2.79171e-13	1.33159	0.993	0.98	2.83638e-10	1.35066e-11	UpRe	EB_vs_Morula
hsa-miR-378a-3p	3.22066e-13	1.11038	1	0.99	3.27219e-10	1.48736e-11	UpRe	EB_vs_Morula
hsa-miR-520d-3p	1.32121e-12	1.07345	0.928	0.918	1.34235e-09	5.3694e-11	UpRe	EB_vs_Morula
hsa-miR-1323	1.47252e-12	0.909993	1	1	1.49608e-09	5.75415e-11	UpRe	EB_vs_Morula
hsa-miR-99b-5p	1.79415e-12	2.67421	0.835	0.724	1.82286e-09	6.75132e-11	UpRe	EB_vs_Morula
hsa-miR-519b-3p	1.95482e-12	1.28383	0.964	0.99	1.9861e-09	7.09322e-11	UpRe	EB_vs_Morula
hsa-miR-518f-3p	2.80244e-12	1.38335	0.835	0.653	2.84728e-09	9.81821e-11	UpRe	EB_vs_Morula
hsa-miR-520d-5p	5.03463e-12	1.20868	0.935	0.847	5.11518e-09	1.65006e-10	UpRe	EB_vs_Morula
hsa-miR-26b-5p	1.02453e-11	0.937347	0.921	0.908	1.04092e-08	3.06154e-10	UpRe	EB_vs_Morula
hsa-miR-518e-3p	1.54518e-11	1.33104	0.892	0.806	1.5699e-08	4.48544e-10	UpRe	EB_vs_Morula
hsa-miR-516b-5p	3.04657e-11	0.863237	0.957	0.98	3.09531e-08	8.3657e-10	UpRe	EB_vs_Morula
hsa-miR-372-3p	3.65962e-11	0.869454	1	1	3.71817e-08	9.53378e-10	UpRe	EB_vs_Morula
hsa-miR-1268b	2.93727e-10	1.18348	0.863	0.622	2.98427e-07	6.78243e-09	UpRe	EB_vs_Morula
hsa-miR-34a-3p	3.63868e-10	0.976488	0.345	0.01	3.6969e-07	8.03673e-09	UpRe	EB_vs_Morula
hsa-miR-302c-3p	9.57763e-10	0.998455	0.719	0.51	9.73087e-07	1.98589e-08	UpRe	EB_vs_Morula
hsa-miR-373-5p	5.10124e-09	1.05857	1	1	5.18286e-06	9.2551e-08	UpRe	EB_vs_Morula
hsa-miR-10395-5p	6.04342e-09	0.978445	0.446	0.092	6.14011e-06	1.0407e-07	UpRe	EB_vs_Morula
hsa-miR-1268a	7.25551e-09	1.01539	0.827	0.602	7.3716e-06	1.2046e-07	UpRe	EB_vs_Morula
hsa-miR-519a-5p	1.32951e-08	0.618658	0.993	1	1.35078e-05	2.1106e-07	UpRe	EB_vs_Morula
hsa-miR-200c-3p	4.05893e-08	1.21981	0.957	0.939	4.12387e-05	5.97662e-07	UpRe	EB_vs_Morula
hsa-miR-518a-5p	6.76727e-08	0.549292	0.763	0.622	6.87554e-05	9.41855e-07	UpRe	EB_vs_Morula
hsa-miR-520a-5p	8.36775e-08	0.664164	0.993	1	8.50163e-05	1.11864e-06	UpRe	EB_vs_Morula
hsa-miR-524-5p	1.0338e-07	0.567412	0.964	0.959	0.000105034	1.36408e-06	UpRe	EB_vs_Morula
hsa-miR-527	1.67611e-07	0.504031	0.748	0.612	0.000170293	2.1556e-06	UpRe	EB_vs_Morula
hsa-miR-21-5p	3.11472e-07	0.873461	0.892	0.908	0.000316456	3.9557e-06	UpRe	EB_vs_Morula
hsa-miR-141-3p	7.82562e-07	0.620743	0.971	0.969	0.000795083	9.46528e-06	UpRe	EB_vs_Morula
hsa-miR-522-3p	1.23792e-06	0.682822	0.921	0.878	0.00125773	1.46981e-05	UpRe	EB_vs_Morula
hsa-miR-523-3p	1.24413e-06	0.670314	0.597	0.367	0.00126404	1.46981e-05	UpRe	EB_vs_Morula
hsa-miR-515-5p	2.00188e-06	0.650395	0.892	0.888	0.00203391	2.31126e-05	UpRe	EB_vs_Morula
hsa-miR-144-3p	4.57049e-06	0.151087	0.374	0.112	0.00464362	4.88802e-05	UpRe	EB_vs_Morula
hsa-miR-526b-3p	7.57371e-06	0.860108	0.698	0.622	0.00769489	7.85193e-05	UpRe	EB_vs_Morula
hsa-miR-1283	9.58689e-06	0.47899	0.928	0.969	0.00974028	9.83867e-05	UpRe	EB_vs_Morula
hsa-miR-302c-5p	1.19122e-05	0.712957	0.813	0.755	0.0121028	0.000117503	UpRe	EB_vs_Morula
hsa-miR-512-3p	3.23044e-05	0.507498	0.993	0.98	0.0328213	0.000303901	UpRe	EB_vs_Morula
hsa-miR-498-5p	4.30503e-05	0.570374	0.899	0.939	0.0437391	0.000390528	UpRe	EB_vs_Morula
hsa-miR-146b-5p	6.20161e-05	1.13003	0.82	0.755	0.0630083	0.000552705	UpRe	EB_vs_Morula
hsa-miR-345-5p	6.73309e-05	0.744607	0.669	0.592	0.0684081	0.000594853	UpRe	EB_vs_Morula
hsa-miR-378c	0.000102219	0.272814	0.525	0.357	0.103855	0.000880127	UpRe	EB_vs_Morula
hsa-miR-519b-5p	0.000105486	0.322709	1	1	0.107174	0.000900621	UpRe	EB_vs_Morula
hsa-miR-522-5p	0.000114144	0.319212	1	1	0.11597	0.000966416	UpRe	EB_vs_Morula
hsa-miR-519c-5p	0.000119655	0.318801	1	1	0.12157	0.000996475	UpRe	EB_vs_Morula
hsa-miR-518f-5p	0.000153115	0.523397	0.935	0.918	0.155564	0.00125455	UpRe	EB_vs_Morula
hsa-miR-518e-5p	0.000297018	0.304926	1	1	0.30177	0.0023393	UpRe	EB_vs_Morula
hsa-miR-523-5p	0.000308248	0.333174	1	1	0.31318	0.00240908	UpRe	EB_vs_Morula
hsa-miR-512-5p	0.000365158	0.471048	0.971	0.969	0.371	0.00283206	UpRe	EB_vs_Morula
hsa-miR-629-5p	0.000536745	0.462092	0.525	0.408	0.545333	0.00406965	UpRe	EB_vs_Morula
hsa-miR-302b-5p	0.000555529	0.416346	0.885	0.847	0.564418	0.00418087	UpRe	EB_vs_Morula
hsa-miR-518a-3p	0.000618972	0.641416	0.691	0.684	0.628876	0.00462409	UpRe	EB_vs_Morula
hsa-miR-132-5p	0.000768742	2.96599	0.626	0.531	0.781041	0.00570103	UpRe	EB_vs_Morula
hsa-miR-520e-3p	0.000845842	0.408213	0.957	0.918	0.859375	0.00622736	UpRe	EB_vs_Morula
hsa-miR-10a-5p	0.00103681	0.545109	0.518	0.378	1	0.00757844	UpRe	EB_vs_Morula
hsa-miR-486-5p	0.00112689	0.333568	0.396	0.224	1	0.00817803	UpRe	EB_vs_Morula
hsa-miR-517-5p	0.00120909	0.907591	0.892	0.837	1	0.00865092	UpRe	EB_vs_Morula
hsa-miR-371a-3p	0.00128351	0.342655	1	1	1	0.0090559	UpRe	EB_vs_Morula
hsa-miR-625-5p	0.00139729	0.653949	0.626	0.592	1	0.00972363	UpRe	EB_vs_Morula
hsa-miR-525-3p	0.00244354	0.593299	0.353	0.194	1	0.0163332	UpRe	EB_vs_Morula
hsa-miR-484	0.00268571	0.349127	0.813	0.827	1	0.0178345	UpRe	EB_vs_Morula
hsa-miR-125a-5p	0.00536847	1.18772	0.576	0.602	1	0.0345213	UpRe	EB_vs_Morula
hsa-miR-28-3p	0.00646083	0.425031	0.727	0.704	1	0.0412843	UpRe	EB_vs_Morula
hsa-miR-34a-5p	0.00663996	0.295241	0.432	0.316	1	0.0421637	UpRe	EB_vs_Morula
hsa-miR-1260b	0.00707394	0.101526	0.216	0.378	1	0.0446405	UpRe	EB_vs_Morula
hsa-miR-222-3p	0.00754187	0.392279	0.496	0.418	1	0.0470094	UpRe	EB_vs_Morula
hsa-miR-25-3p	5.63117e-17	-1.06218	0.878	0.99	5.72127e-14	9.53545e-15	DownRe	EB_vs_Morula
hsa-miR-320a-3p	8.75592e-16	-0.858197	0.928	1	8.89601e-13	9.71679e-14	DownRe	EB_vs_Morula
hsa-miR-509-3-5p	1.89061e-14	-0.682312	0.324	0.806	1.92086e-11	1.47758e-12	DownRe	EB_vs_Morula
hsa-miR-508-3p	6.13666e-14	-0.581264	0.288	0.735	6.23484e-11	3.89678e-12	DownRe	EB_vs_Morula
hsa-miR-7-5p	9.03198e-14	-0.874283	0.95	0.98	9.17649e-11	5.39793e-12	DownRe	EB_vs_Morula
hsa-miR-2110	5.1118e-13	-0.655241	0.561	0.888	5.19359e-10	2.25808e-11	DownRe	EB_vs_Morula
hsa-miR-891a-5p	5.81367e-13	-1.0523	0.489	0.857	5.90668e-10	2.46112e-11	DownRe	EB_vs_Morula
hsa-miR-3180	3.82765e-12	-0.485067	0.295	0.653	3.88889e-09	1.2963e-10	DownRe	EB_vs_Morula
hsa-miR-375-3p	7.6445e-12	-1.25157	0.532	0.98	7.76681e-09	2.42713e-10	DownRe	EB_vs_Morula
hsa-miR-585-3p	8.20242e-12	-0.356816	0.259	0.694	8.33366e-09	2.52535e-10	DownRe	EB_vs_Morula
hsa-miR-3180-3p	2.06455e-11	-0.440342	0.295	0.643	2.09758e-08	5.82661e-10	DownRe	EB_vs_Morula
hsa-miR-509-3p	3.42146e-11	-0.626102	0.432	0.816	3.47621e-08	9.14791e-10	DownRe	EB_vs_Morula
hsa-miR-589-5p	6.23773e-11	-0.632213	0.511	0.847	6.33753e-08	1.58438e-09	DownRe	EB_vs_Morula
hsa-miR-941	1.73775e-10	-0.670073	0.489	0.867	1.76555e-07	4.30622e-09	DownRe	EB_vs_Morula
hsa-miR-25-5p	1.82498e-10	-0.64368	0.619	0.908	1.85418e-07	4.41472e-09	DownRe	EB_vs_Morula
hsa-miR-204-5p	2.41997e-10	-0.436375	0.288	0.643	2.45869e-07	5.71789e-09	DownRe	EB_vs_Morula
hsa-miR-1304-3p	3.22012e-10	-0.506023	0.374	0.745	3.27165e-07	7.27032e-09	DownRe	EB_vs_Morula
hsa-miR-30c-5p	8.46163e-10	-0.63127	0.835	0.98	8.59702e-07	1.82915e-08	DownRe	EB_vs_Morula
hsa-miR-5683	8.7854e-10	-0.423185	0.317	0.724	8.92597e-07	1.85958e-08	DownRe	EB_vs_Morula
hsa-miR-499a-5p	1.29068e-09	-0.379762	0.309	0.684	1.31134e-06	2.62267e-08	DownRe	EB_vs_Morula
hsa-miR-191-5p	1.71349e-09	-0.627581	0.942	1	1.7409e-06	3.41354e-08	DownRe	EB_vs_Morula
hsa-miR-425-5p	1.9272e-09	-0.679452	0.626	0.929	1.95804e-06	3.76546e-08	DownRe	EB_vs_Morula
hsa-miR-92b-3p	2.0149e-09	-0.591696	0.604	0.878	2.04714e-06	3.86252e-08	DownRe	EB_vs_Morula
hsa-miR-184	2.60542e-09	-0.451121	0.417	0.755	2.64711e-06	4.90205e-08	DownRe	EB_vs_Morula
hsa-miR-125b-5p	2.71225e-09	-0.518661	0.453	0.806	2.75564e-06	5.01026e-08	DownRe	EB_vs_Morula
hsa-miR-514a-3p	5.46501e-09	-0.503344	0.388	0.745	5.55245e-06	9.74113e-08	DownRe	EB_vs_Morula
hsa-miR-132-3p	5.99886e-09	-0.233472	0.482	0.816	6.09484e-06	1.0407e-07	DownRe	EB_vs_Morula
hsa-miR-7-1-3p	7.32623e-09	-0.388199	0.295	0.643	7.44345e-06	1.2046e-07	DownRe	EB_vs_Morula
hsa-miR-4775	7.35089e-09	-0.26609	0.122	0.469	7.46851e-06	1.2046e-07	DownRe	EB_vs_Morula
hsa-miR-890	1.00777e-08	-0.231126	0.094	0.398	1.02389e-05	1.62522e-07	DownRe	EB_vs_Morula
hsa-miR-340-5p	2.03578e-08	-0.204163	0.345	0.694	2.06835e-05	3.18208e-07	DownRe	EB_vs_Morula
hsa-miR-138-5p	2.44356e-08	-0.414592	0.432	0.776	2.48265e-05	3.76052e-07	DownRe	EB_vs_Morula
hsa-miR-195-5p	2.47987e-08	-0.750256	0.633	0.908	2.51955e-05	3.76052e-07	DownRe	EB_vs_Morula
hsa-miR-508-5p	3.68555e-08	-0.230221	0.209	0.561	3.74452e-05	5.50665e-07	DownRe	EB_vs_Morula
hsa-miR-892b	4.61966e-08	-0.17973	0.108	0.418	4.69358e-05	6.70511e-07	DownRe	EB_vs_Morula
hsa-miR-7977	4.72257e-08	-0.496026	0.504	0.837	4.79813e-05	6.75793e-07	DownRe	EB_vs_Morula
hsa-miR-513a-5p	5.10905e-08	-0.40485	0.36	0.704	5.19079e-05	7.20943e-07	DownRe	EB_vs_Morula
hsa-miR-888-5p	7.01684e-08	-0.344535	0.216	0.52	7.12911e-05	9.63393e-07	DownRe	EB_vs_Morula
hsa-miR-218-5p	8.30953e-08	-0.37437	0.209	0.52	8.44248e-05	1.11864e-06	DownRe	EB_vs_Morula
hsa-miR-29a-3p	1.43479e-07	-0.43407	0.381	0.663	0.000145775	1.86891e-06	DownRe	EB_vs_Morula
hsa-miR-4705	3.85147e-07	-0.144533	0.144	0.449	0.000391309	4.83098e-06	DownRe	EB_vs_Morula
hsa-miR-497-5p	5.40779e-07	-0.298471	0.252	0.551	0.000549431	6.70038e-06	DownRe	EB_vs_Morula
hsa-miR-660-5p	7.69204e-07	-0.378454	0.525	0.827	0.000781512	9.4158e-06	DownRe	EB_vs_Morula
hsa-miR-342-3p	1.55183e-06	-0.385434	0.41	0.704	0.00157666	1.81225e-05	DownRe	EB_vs_Morula
hsa-miR-942-5p	2.16776e-06	-0.204444	0.266	0.541	0.00220245	2.47466e-05	DownRe	EB_vs_Morula
hsa-miR-514b-5p	2.89397e-06	-0.166533	0.137	0.398	0.00294027	3.26696e-05	DownRe	EB_vs_Morula
hsa-miR-15b-5p	3.45908e-06	-0.600424	0.698	0.908	0.00351443	3.86201e-05	DownRe	EB_vs_Morula
hsa-miR-29b-3p	3.72631e-06	-0.265215	0.388	0.714	0.00378593	4.11514e-05	DownRe	EB_vs_Morula
hsa-miR-146a-5p	3.85419e-06	-0.442889	0.561	0.796	0.00391586	4.2106e-05	DownRe	EB_vs_Morula
hsa-miR-425-3p	4.43573e-06	-0.134248	0.345	0.633	0.00450671	4.79437e-05	DownRe	EB_vs_Morula
hsa-miR-3180-5p	5.15572e-06	-0.153172	0.144	0.388	0.00523821	5.45647e-05	DownRe	EB_vs_Morula
hsa-miR-502-3p	7.0546e-06	-0.301712	0.583	0.847	0.00716748	7.38915e-05	DownRe	EB_vs_Morula
hsa-miR-514a-5p	1.03085e-05	-0.221478	0.223	0.459	0.0104735	0.000104735	DownRe	EB_vs_Morula
hsa-miR-197-3p	1.12959e-05	-0.260424	0.201	0.439	0.0114766	0.00011363	DownRe	EB_vs_Morula
hsa-miR-548ba	1.15658e-05	-0.264763	0.201	0.449	0.0117509	0.000115205	DownRe	EB_vs_Morula
hsa-miR-324-5p	1.27574e-05	-0.301292	0.266	0.52	0.0129615	0.00012463	DownRe	EB_vs_Morula
hsa-miR-16-2-3p	1.64847e-05	-0.425754	0.633	0.888	0.0167484	0.000159509	DownRe	EB_vs_Morula
hsa-miR-532-5p	1.82239e-05	-0.284741	0.626	0.908	0.0185154	0.000174674	DownRe	EB_vs_Morula
hsa-miR-149-5p	3.01405e-05	-0.205019	0.237	0.48	0.0306227	0.000286194	DownRe	EB_vs_Morula
hsa-miR-96-5p	3.41402e-05	-0.344879	0.547	0.816	0.0346865	0.000318224	DownRe	EB_vs_Morula
hsa-miR-106b-5p	3.63029e-05	-0.317521	0.504	0.786	0.0368838	0.000335307	DownRe	EB_vs_Morula
hsa-miR-1296-5p	4.24679e-05	-0.41855	0.489	0.776	0.0431474	0.000388715	DownRe	EB_vs_Morula
hsa-miR-22-5p	5.15858e-05	-0.164793	0.216	0.459	0.0524112	0.000463816	DownRe	EB_vs_Morula
hsa-miR-642a-3p	7.76714e-05	-0.207975	0.173	0.388	0.0789142	0.000680295	DownRe	EB_vs_Morula
hsa-miR-10b-5p	8.74799e-05	-0.197205	0.158	0.378	0.0888795	0.000759654	DownRe	EB_vs_Morula
hsa-miR-30d-5p	0.000117349	-0.407059	0.835	0.959	0.119226	0.000985342	DownRe	EB_vs_Morula
hsa-miR-30e-5p	0.000132444	-0.301795	0.957	0.99	0.134563	0.00109401	DownRe	EB_vs_Morula
hsa-miR-424-3p	0.000163911	-0.240557	0.324	0.531	0.166534	0.00133227	DownRe	EB_vs_Morula
hsa-miR-877-5p	0.000193119	-0.270244	0.381	0.571	0.196209	0.00155721	DownRe	EB_vs_Morula
hsa-miR-30b-5p	0.000222618	-0.132227	0.266	0.49	0.22618	0.00177774	DownRe	EB_vs_Morula
hsa-miR-92b-5p	0.000223968	-0.180317	0.223	0.429	0.227551	0.00177774	DownRe	EB_vs_Morula
hsa-miR-106b-3p	0.000370277	-0.271058	0.626	0.796	0.376202	0.00285001	DownRe	EB_vs_Morula
hsa-miR-339-5p	0.000467553	-0.204019	0.338	0.541	0.475034	0.00357168	DownRe	EB_vs_Morula
hsa-let-7a-5p	0.00119039	-0.302751	0.554	0.745	1	0.00857758	DownRe	EB_vs_Morula
hsa-miR-330-3p	0.00127262	-0.225806	0.252	0.429	1	0.00904186	DownRe	EB_vs_Morula
hsa-miR-99a-5p	0.00131906	-0.307403	0.475	0.663	1	0.00924251	DownRe	EB_vs_Morula
hsa-miR-1307-3p	0.00168872	-0.200639	0.683	0.816	1	0.0116717	DownRe	EB_vs_Morula
hsa-miR-652-3p	0.00189793	-0.186234	0.82	0.939	1	0.013029	DownRe	EB_vs_Morula
hsa-miR-30a-5p	0.00202062	-0.216603	0.59	0.847	1	0.0137782	DownRe	EB_vs_Morula
hsa-miR-1304-5p	0.00218579	-0.124646	0.252	0.439	1	0.0148051	DownRe	EB_vs_Morula
hsa-miR-31-5p	0.00221032	-0.336545	0.633	0.867	1	0.0148721	DownRe	EB_vs_Morula
hsa-miR-9-5p	0.00325327	-0.285596	0.712	0.857	1	0.0214631	DownRe	EB_vs_Morula
hsa-miR-505-3p	0.00333377	-0.118266	0.403	0.612	1	0.0218523	DownRe	EB_vs_Morula
hsa-let-7e-5p	0.00341767	-0.119656	0.338	0.52	1	0.0222586	DownRe	EB_vs_Morula
hsa-miR-22-3p	0.00373982	-0.441453	0.993	0.99	1	0.0242016	DownRe	EB_vs_Morula
hsa-miR-500a-5p	0.00751231	-0.104178	0.633	0.888	1	0.0470094	DownRe	EB_vs_Morula
hsa-miR-520f-3p	1.25205e-09	2.2315	1	1	1.27208e-06	1.27208e-06	UpRe	Morula_vs_8cell
hsa-miR-30c-5p	6.98245e-09	1.36821	0.98	0.944	7.09417e-06	3.54709e-06	UpRe	Morula_vs_8cell
hsa-miR-373-5p	1.95516e-08	1.63654	1	0.944	1.98644e-05	6.62146e-06	UpRe	Morula_vs_8cell
hsa-miR-378a-3p	3.76476e-08	2.90355	0.99	1	3.82499e-05	9.56248e-06	UpRe	Morula_vs_8cell
hsa-miR-373-3p	4.87542e-08	1.25483	1	1	4.95343e-05	9.90686e-06	UpRe	Morula_vs_8cell
hsa-miR-302b-5p	9.44467e-08	1.99017	0.847	0.278	9.59579e-05	1.5993e-05	UpRe	Morula_vs_8cell
hsa-miR-517a-3p	1.52169e-07	1.58066	1	1	0.000154603	2.01416e-05	UpRe	Morula_vs_8cell
hsa-miR-517b-3p	1.58595e-07	1.5773	1	1	0.000161133	2.01416e-05	UpRe	Morula_vs_8cell
hsa-miR-520g-3p	1.87027e-07	1.56378	1	1	0.000190019	2.11133e-05	UpRe	Morula_vs_8cell
hsa-miR-302a-3p	2.12616e-07	2.2443	0.908	0.833	0.000216018	2.16018e-05	UpRe	Morula_vs_8cell
hsa-miR-302d-5p	2.83752e-07	1.79853	0.806	0.222	0.000288292	2.62084e-05	UpRe	Morula_vs_8cell
hsa-miR-141-3p	3.11135e-07	1.30451	0.969	0.944	0.000316113	2.63428e-05	UpRe	Morula_vs_8cell
hsa-miR-371a-3p	4.20827e-07	1.43825	1	1	0.00042756	3.28892e-05	UpRe	Morula_vs_8cell
hsa-miR-371a-5p	5.136e-07	1.5702	1	1	0.000521817	3.72727e-05	UpRe	Morula_vs_8cell
hsa-miR-302d-3p	5.70231e-07	2.63142	0.898	0.889	0.000579355	3.86236e-05	UpRe	Morula_vs_8cell
hsa-miR-302b-3p	6.25913e-07	2.7127	0.98	1	0.000635928	3.97455e-05	UpRe	Morula_vs_8cell
hsa-miR-372-3p	7.61791e-07	1.1717	1	1	0.00077398	4.55282e-05	UpRe	Morula_vs_8cell
hsa-miR-375-3p	8.90334e-07	2.15422	0.98	0.944	0.000904579	4.88041e-05	UpRe	Morula_vs_8cell
hsa-miR-302c-5p	9.12675e-07	1.24892	0.755	0.056	0.000927278	4.88041e-05	UpRe	Morula_vs_8cell
hsa-miR-372-5p	9.61555e-07	1.24758	0.969	0.889	0.00097694	4.8847e-05	UpRe	Morula_vs_8cell
hsa-miR-520a-5p	1.36168e-06	1.39492	1	1	0.00138347	6.58795e-05	UpRe	Morula_vs_8cell
hsa-miR-302a-5p	1.60628e-06	2.96607	0.867	0.722	0.00163198	7.41807e-05	UpRe	Morula_vs_8cell
hsa-miR-484	1.82759e-06	1.12423	0.827	0.611	0.00185683	8.07318e-05	UpRe	Morula_vs_8cell
hsa-miR-367-3p	2.27235e-06	1.70975	0.837	0.444	0.0023087	9.6196e-05	UpRe	Morula_vs_8cell
hsa-miR-30e-5p	2.79066e-06	0.870628	0.99	1	0.00283531	0.000108206	UpRe	Morula_vs_8cell
hsa-miR-520d-3p	2.87556e-06	1.24984	0.918	0.889	0.00292157	0.000108206	UpRe	Morula_vs_8cell
hsa-miR-523-5p	3.48571e-06	0.799321	1	0.944	0.00354148	0.000126482	UpRe	Morula_vs_8cell
hsa-miR-518e-5p	4.50678e-06	0.772735	1	0.944	0.00457889	0.000138754	UpRe	Morula_vs_8cell
hsa-miR-519b-5p	4.50678e-06	0.772807	1	0.944	0.00457889	0.000138754	UpRe	Morula_vs_8cell
hsa-miR-519c-5p	4.50678e-06	0.772807	1	0.944	0.00457889	0.000138754	UpRe	Morula_vs_8cell
hsa-miR-522-5p	4.50678e-06	0.772396	1	0.944	0.00457889	0.000138754	UpRe	Morula_vs_8cell
hsa-miR-520a-3p	6.17605e-06	1.27483	0.827	0.667	0.00627487	0.000184555	UpRe	Morula_vs_8cell
hsa-miR-512-3p	6.47406e-06	1.92714	0.98	1	0.00657764	0.000187933	UpRe	Morula_vs_8cell
hsa-miR-520b-3p	1.14249e-05	1.50984	0.98	1	0.0116077	0.000297634	UpRe	Morula_vs_8cell
hsa-miR-520c-3p	1.14249e-05	1.50984	0.98	1	0.0116077	0.000297634	UpRe	Morula_vs_8cell
hsa-miR-519a-5p	1.22537e-05	0.982867	1	0.944	0.0124498	0.000311245	UpRe	Morula_vs_8cell
hsa-miR-25-5p	1.83134e-05	1.00555	0.908	0.778	0.0186064	0.000443009	UpRe	Morula_vs_8cell
hsa-miR-1323	1.98767e-05	1.04099	1	1	0.0201947	0.000469644	UpRe	Morula_vs_8cell
hsa-miR-520f-5p	4.01838e-05	1.00349	0.796	0.667	0.0408268	0.000927881	UpRe	Morula_vs_8cell
hsa-miR-7-5p	4.29701e-05	0.909378	0.98	1	0.0436576	0.000970169	UpRe	Morula_vs_8cell
hsa-miR-519a-2-5p	5.30012e-05	0.554827	0.929	0.944	0.0538493	0.00114573	UpRe	Morula_vs_8cell
hsa-miR-520b-5p	9.57312e-05	0.48967	0.918	0.944	0.0972629	0.00187787	UpRe	Morula_vs_8cell
hsa-miR-518f-5p	0.00012296	1.12262	0.918	0.944	0.124927	0.00235711	UpRe	Morula_vs_8cell
hsa-miR-378a-5p	0.000127957	0.805259	0.796	0.667	0.130004	0.00240748	UpRe	Morula_vs_8cell
hsa-miR-141-5p	0.0001751	0.348059	0.541	0.056	0.177902	0.00306727	UpRe	Morula_vs_8cell
hsa-miR-512-5p	0.000195381	1.23107	0.969	1	0.198508	0.00336453	UpRe	Morula_vs_8cell
hsa-miR-191-5p	0.000201395	0.816923	1	0.944	0.204617	0.00341028	UpRe	Morula_vs_8cell
hsa-miR-345-5p	0.00021666	0.504881	0.592	0.167	0.220126	0.00360863	UpRe	Morula_vs_8cell
hsa-miR-25-3p	0.000244738	0.821643	0.99	0.944	0.248654	0.00401055	UpRe	Morula_vs_8cell
hsa-miR-517-5p	0.000329851	1.09741	0.837	0.722	0.335129	0.00529248	UpRe	Morula_vs_8cell
hsa-miR-526b-5p	0.000333385	0.857943	0.939	1	0.338719	0.00529248	UpRe	Morula_vs_8cell
hsa-miR-526a-5p	0.000347122	0.39993	0.908	0.944	0.352676	0.00542578	UpRe	Morula_vs_8cell
hsa-miR-524-5p	0.000364097	0.947947	0.959	1	0.369923	0.00560489	UpRe	Morula_vs_8cell
hsa-miR-92a-1-5p	0.000395912	0.76281	0.704	0.389	0.402247	0.00600369	UpRe	Morula_vs_8cell
hsa-miR-519a-3p	0.000439041	0.753395	0.969	0.833	0.446066	0.00653626	UpRe	Morula_vs_8cell
hsa-miR-518d-5p	0.000450333	0.395585	0.908	0.944	0.457538	0.00653626	UpRe	Morula_vs_8cell
hsa-miR-520c-5p	0.000450333	0.413277	0.908	0.944	0.457538	0.00653626	UpRe	Morula_vs_8cell
hsa-miR-519b-3p	0.000506916	1.1442	0.99	0.944	0.515026	0.00725389	UpRe	Morula_vs_8cell
hsa-miR-520e-3p	0.000824608	1.19192	0.918	0.944	0.837802	0.0113216	UpRe	Morula_vs_8cell
hsa-miR-518b	0.001115	0.942635	0.99	0.889	1	0.0149019	UpRe	Morula_vs_8cell
hsa-miR-519d-5p	0.00113733	0.868406	0.827	0.778	1	0.0149019	UpRe	Morula_vs_8cell
hsa-miR-498-5p	0.00114404	0.85527	0.939	0.944	1	0.0149019	UpRe	Morula_vs_8cell
hsa-miR-516a-5p	0.00119239	0.518953	0.99	0.944	1	0.015335	UpRe	Morula_vs_8cell
hsa-miR-515-3p	0.00164713	0.701424	0.867	0.722	1	0.0204083	UpRe	Morula_vs_8cell
hsa-miR-200c-3p	0.00174532	0.977208	0.939	0.944	1	0.0213644	UpRe	Morula_vs_8cell
hsa-miR-302c-3p	0.00188535	0.445276	0.51	0.167	1	0.0228037	UpRe	Morula_vs_8cell
hsa-miR-519c-3p	0.00203965	0.752934	0.969	1	1	0.0240964	UpRe	Morula_vs_8cell
hsa-miR-192-5p	0.00220233	0.61262	0.99	1	1	0.0257191	UpRe	Morula_vs_8cell
hsa-miR-1268b	0.00257936	0.683664	0.622	0.389	1	0.0297799	UpRe	Morula_vs_8cell
hsa-miR-517c-3p	0.00290811	0.639977	0.796	0.722	1	0.0331982	UpRe	Morula_vs_8cell
hsa-miR-498-3p	0.00328443	0.552976	0.622	0.444	1	0.0366701	UpRe	Morula_vs_8cell
hsa-miR-1268a	0.00410532	0.641971	0.602	0.389	1	0.0449384	UpRe	Morula_vs_8cell
hsa-miR-32-3p	0.00411346	0.349836	0.541	0.278	1	0.0449384	UpRe	Morula_vs_8cell
hsa-miR-30e-3p	0.00421114	0.485014	0.847	0.778	1	0.0455162	UpRe	Morula_vs_8cell
hsa-miR-652-3p	0.00471671	0.556172	0.939	0.833	1	0.0499185	UpRe	Morula_vs_8cell
hsa-miR-129-5p	2.85571e-06	-0.131812	0.133	0.667	0.00290141	0.000108206	DownRe	Morula_vs_8cell
hsa-miR-101-3p	4.33481e-06	-0.756046	0.929	1	0.00440417	0.000138754	DownRe	Morula_vs_8cell
hsa-miR-452-5p	8.99562e-06	-0.119355	0.071	0.444	0.00913955	0.000253876	DownRe	Morula_vs_8cell
hsa-miR-181a-5p	9.98208e-06	-0.321456	0.224	0.722	0.0101418	0.000274103	DownRe	Morula_vs_8cell
hsa-miR-196a-5p	1.56086e-05	-0.484012	0.459	0.889	0.0158583	0.000386788	DownRe	Morula_vs_8cell
hsa-miR-10b-5p	4.85349e-05	-0.347494	0.378	0.833	0.0493115	0.00107199	DownRe	Morula_vs_8cell
hsa-let-7d-5p	7.46326e-05	-0.119983	0.061	0.389	0.0758267	0.00157972	DownRe	Morula_vs_8cell
hsa-miR-1246	9.12626e-05	-0.427305	0.133	0.5	0.0927228	0.00187787	DownRe	Morula_vs_8cell
hsa-let-7i-5p	9.57742e-05	-0.523478	0.163	0.556	0.0973066	0.00187787	DownRe	Morula_vs_8cell
hsa-miR-513b-5p	9.61117e-05	-0.328472	0.357	0.833	0.0976494	0.00187787	DownRe	Morula_vs_8cell
hsa-miR-513c-5p	0.000145669	-0.234365	0.408	0.833	0.148	0.0026909	DownRe	Morula_vs_8cell
hsa-miR-513a-5p	0.000149614	-0.507836	0.704	0.889	0.152008	0.00271442	DownRe	Morula_vs_8cell
hsa-miR-4485-3p	0.000167429	-0.230316	0.337	0.889	0.170107	0.00298434	DownRe	Morula_vs_8cell
hsa-miR-1-3p	0.000641897	-0.705222	0.235	0.611	0.652168	0.00905788	DownRe	Morula_vs_8cell
hsa-miR-491-5p	0.00073421	-0.110726	0.214	0.667	0.745958	0.0102186	DownRe	Morula_vs_8cell
hsa-let-7g-5p	0.00107126	-0.128751	0.224	0.611	1	0.014512	DownRe	Morula_vs_8cell
hsa-miR-140-5p	0.00129605	-0.304434	0.316	0.722	1	0.0164598	DownRe	Morula_vs_8cell
hsa-miR-143-3p	0.00154687	-0.77698	0.235	0.556	1	0.0194027	DownRe	Morula_vs_8cell
hsa-miR-509-3p	0.0019938	-0.379993	0.816	0.944	1	0.0238318	DownRe	Morula_vs_8cell
hsa-miR-10a-5p	0.00304516	-0.288405	0.378	0.722	1	0.0343765	DownRe	Morula_vs_8cell
hsa-miR-190a-5p	0.00469065	-0.258131	0.347	0.722	1	0.0499185	DownRe	Morula_vs_8cell
