# Supplementary material for: An atlas of small non-coding RNAs in human preimplantation development
Source: Nat Commun. 2024 Oct 5;15:8634. doi: 10.1038/s41467-024-52943-w (PMC11452719; doi:10.1038/s41467-024-52943-w)
Supplement: Supplementary file 8 — Supplementary Data 5 [file 41467_2024_52943_MOESM8_ESM.xls]

## Sheet:  temp.traj.related.miRNA.tsv
mature_miRNA	cluster	traj	conservation
hsa-miR-302d-5p	C1	ICM	not primate-specific
hsa-miR-302b-5p	C1	ICM	not primate-specific
hsa-miR-192-5p	C1	ICM	not primate-specific
hsa-miR-335-3p	C1	ICM	not primate-specific
hsa-miR-345-5p	C1	ICM	not primate-specific
hsa-miR-579-3p	C1	ICM	primate-specific
hsa-miR-194-5p	C1	ICM	not primate-specific
hsa-miR-194-5p	C1	ICM	not primate-specific
hsa-miR-363-3p	C1	ICM	not primate-specific
hsa-miR-378a-5p	C1	ICM	uncertain
hsa-miR-372-5p	C1	ICM	primate-specific
hsa-miR-30e-5p	C1	ICM	not primate-specific
hsa-miR-3180	C1	ICM	uncertain
hsa-miR-3180	C1	ICM	uncertain
hsa-miR-106b-3p	C1	ICM	not primate-specific
hsa-miR-30e-3p	C1	ICM	not primate-specific
hsa-miR-642a-3p	C1	ICM	uncertain
hsa-miR-3180-3p	C1	ICM	uncertain
hsa-miR-3180-3p	C1	ICM	uncertain
hsa-miR-3180-3p	C1	ICM	uncertain
hsa-miR-424-3p	C1	ICM	not primate-specific
hsa-miR-942-5p	C1	ICM	primate-specific
hsa-miR-302a-5p	C1	ICM	not primate-specific
hsa-miR-376a-3p	C1	ICM	not primate-specific
hsa-miR-376a-3p	C1	ICM	not primate-specific
hsa-miR-302d-3p	C1	ICM	not primate-specific
hsa-miR-518e-5p	C1	ICM	primate-specific
hsa-miR-519b-5p	C1	ICM	primate-specific
hsa-miR-519c-5p	C1	ICM	uncertain
hsa-miR-522-5p	C1	ICM	primate-specific
hsa-miR-523-5p	C1	ICM	primate-specific
hsa-miR-519d-5p	C1	ICM	uncertain
hsa-miR-302c-3p	C1	ICM	not primate-specific
hsa-miR-520g-3p	C1	ICM	primate-specific
hsa-miR-302c-5p	C1	ICM	not primate-specific
hsa-miR-411-5p	C1	ICM	not primate-specific
hsa-miR-484	C1	ICM	not primate-specific
hsa-miR-485-3p	C1	ICM	not primate-specific
hsa-miR-369-3p	C1	ICM	not primate-specific
hsa-miR-28-3p	C1	ICM	not primate-specific
hsa-miR-409-3p	C1	ICM	not primate-specific
hsa-miR-518f-3p	C1	ICM	primate-specific
hsa-miR-498-5p	C1	ICM	primate-specific
hsa-miR-493-5p	C1	ICM	not primate-specific
hsa-miR-378c	C1	ICM	uncertain
hsa-miR-520f-5p	C1	ICM	uncertain
hsa-miR-520e-3p	C1	ICM	primate-specific
hsa-miR-182-5p	C2	ICM	not primate-specific
hsa-miR-146b-5p	C2	ICM	not primate-specific
hsa-miR-183-5p	C2	ICM	not primate-specific
hsa-miR-138-5p	C2	ICM	not primate-specific
hsa-miR-138-5p	C2	ICM	not primate-specific
hsa-miR-652-3p	C2	ICM	not primate-specific
hsa-miR-378a-3p	C2	ICM	uncertain
hsa-miR-367-3p	C2	ICM	not primate-specific
hsa-miR-520d-3p	C2	ICM	primate-specific
hsa-miR-371a-5p	C2	ICM	uncertain
hsa-miR-520f-3p	C2	ICM	uncertain
hsa-miR-302a-3p	C2	ICM	not primate-specific
hsa-miR-302b-3p	C2	ICM	not primate-specific
hsa-miR-376c-3p	C2	ICM	not primate-specific
hsa-miR-520b-3p	C2	ICM	primate-specific
hsa-miR-520c-3p	C2	ICM	primate-specific
hsa-miR-512-3p	C2	ICM	primate-specific
hsa-miR-373-5p	C2	ICM	primate-specific
hsa-miR-381-3p	C2	ICM	not primate-specific
hsa-miR-520a-5p	C2	ICM	primate-specific
hsa-miR-518f-5p	C2	ICM	primate-specific
hsa-miR-519a-5p	C2	ICM	primate-specific
hsa-miR-512-5p	C2	ICM	primate-specific
hsa-miR-517a-3p	C2	ICM	uncertain
hsa-miR-517b-3p	C2	ICM	uncertain
hsa-miR-372-3p	C2	ICM	primate-specific
hsa-miR-370-3p	C2	ICM	not primate-specific
hsa-miR-371a-3p	C2	ICM	uncertain
hsa-miR-373-3p	C2	ICM	primate-specific
hsa-miR-519b-3p	C2	ICM	primate-specific
hsa-miR-518e-3p	C2	ICM	primate-specific
hsa-miR-519a-3p	C2	ICM	primate-specific
hsa-miR-519a-3p	C2	ICM	primate-specific
hsa-miR-519c-3p	C2	ICM	uncertain
hsa-miR-1268a	C2	ICM	uncertain
hsa-miR-1268b	C2	ICM	uncertain
hsa-miR-517-5p	C2	ICM	primate-specific
hsa-miR-92a-1-5p	C2	ICM	not primate-specific
hsa-miR-1323	C2	ICM	primate-specific
hsa-miR-18a-5p	C2	ICM	not primate-specific
hsa-miR-222-3p	C2	ICM	not primate-specific
hsa-miR-218-5p	C3	ICM	not primate-specific
hsa-miR-218-5p	C3	ICM	not primate-specific
hsa-miR-508-3p	C3	ICM	primate-specific
hsa-miR-204-5p	C3	ICM	not primate-specific
hsa-miR-592	C3	ICM	not primate-specific
hsa-miR-184	C3	ICM	not primate-specific
hsa-miR-7-5p	C3	ICM	not primate-specific
hsa-miR-7-5p	C3	ICM	not primate-specific
hsa-miR-7-5p	C3	ICM	not primate-specific
hsa-miR-891a-5p	C3	ICM	primate-specific
hsa-miR-514a-3p	C3	ICM	uncertain
hsa-miR-514a-3p	C3	ICM	uncertain
hsa-miR-514a-3p	C3	ICM	uncertain
hsa-miR-509-3p	C3	ICM	not primate-specific
hsa-miR-509-3p	C3	ICM	not primate-specific
hsa-miR-509-3p	C3	ICM	not primate-specific
hsa-miR-25-5p	C3	ICM	not primate-specific
hsa-miR-532-5p	C3	ICM	not primate-specific
hsa-miR-513b-5p	C3	ICM	primate-specific
hsa-miR-92b-3p	C3	ICM	not primate-specific
hsa-miR-195-5p	C3	ICM	not primate-specific
hsa-miR-452-5p	C3	ICM	not primate-specific
hsa-let-7a-5p	C3	ICM	not primate-specific
hsa-let-7a-5p	C3	ICM	not primate-specific
hsa-let-7a-5p	C3	ICM	not primate-specific
hsa-miR-12136	C3	ICM	uncertain
hsa-miR-513c-5p	C3	ICM	primate-specific
hsa-miR-125b-5p	C3	ICM	not primate-specific
hsa-miR-125b-5p	C3	ICM	not primate-specific
hsa-miR-16-5p	C3	ICM	not primate-specific
hsa-miR-16-5p	C3	ICM	not primate-specific
hsa-miR-100-5p	C3	ICM	not primate-specific
hsa-miR-4326	C3	ICM	uncertain
hsa-miR-2110	C3	ICM	uncertain
hsa-miR-29b-3p	C3	ICM	not primate-specific
hsa-miR-29b-3p	C3	ICM	not primate-specific
hsa-miR-500a-3p	C3	ICM	not primate-specific
hsa-miR-301a-3p	C3	ICM	not primate-specific
hsa-miR-508-5p	C3	ICM	primate-specific
hsa-miR-628-3p	C3	ICM	not primate-specific
hsa-miR-509-3-5p	C3	ICM	not primate-specific
hsa-miR-124-3p	C3	ICM	not primate-specific
hsa-miR-124-3p	C3	ICM	not primate-specific
hsa-miR-124-3p	C3	ICM	not primate-specific
hsa-miR-146a-5p	C3	ICM	not primate-specific
hsa-miR-454-3p	C3	ICM	not primate-specific
hsa-miR-29c-3p	C3	ICM	not primate-specific
hsa-miR-513a-5p	C3	ICM	primate-specific
hsa-miR-513a-5p	C3	ICM	primate-specific
hsa-miR-96-5p	C3	ICM	not primate-specific
hsa-miR-191-5p	C3	ICM	not primate-specific
hsa-miR-30a-5p	C3	ICM	not primate-specific
hsa-let-7f-5p	C3	ICM	not primate-specific
hsa-let-7f-5p	C3	ICM	not primate-specific
hsa-miR-224-5p	C3	ICM	not primate-specific
hsa-miR-140-3p	C3	ICM	not primate-specific
hsa-miR-200b-3p	C3	ICM	not primate-specific
hsa-miR-196a-5p	C3	ICM	not primate-specific
hsa-miR-196a-5p	C3	ICM	not primate-specific
hsa-miR-5683	C3	ICM	uncertain
hsa-miR-585-3p	C3	ICM	uncertain
hsa-miR-128-3p	C3	ICM	not primate-specific
hsa-miR-128-3p	C3	ICM	not primate-specific
hsa-miR-4705	C3	ICM	primate-specific
hsa-miR-202-5p	C3	ICM	not primate-specific
hsa-miR-320a-3p	C3	ICM	not primate-specific
hsa-miR-22-3p	C3	ICM	not primate-specific
hsa-miR-877-5p	C3	ICM	not primate-specific
hsa-miR-340-5p	C3	ICM	not primate-specific
hsa-miR-548o-3p	C3	ICM	uncertain
hsa-miR-548o-3p	C3	ICM	uncertain
hsa-miR-514a-5p	C3	ICM	uncertain
hsa-miR-514a-5p	C3	ICM	uncertain
hsa-miR-514a-5p	C3	ICM	uncertain
hsa-miR-449a	C3	ICM	not primate-specific
hsa-miR-30b-5p	C3	ICM	not primate-specific
hsa-miR-30d-5p	C3	ICM	not primate-specific
hsa-miR-660-5p	C3	ICM	not primate-specific
hsa-let-7g-5p	C3	ICM	not primate-specific
hsa-miR-132-3p	C3	ICM	not primate-specific
hsa-miR-342-3p	C3	ICM	not primate-specific
hsa-miR-491-5p	C3	ICM	not primate-specific
hsa-miR-99a-5p	C3	ICM	not primate-specific
hsa-miR-514b-5p	C3	ICM	not primate-specific
hsa-miR-4521	C3	ICM	uncertain
hsa-miR-10b-5p	C3	ICM	not primate-specific
hsa-miR-101-3p	C3	ICM	not primate-specific
hsa-miR-101-3p	C3	ICM	not primate-specific
hsa-miR-182-5p	C1	TE	not primate-specific
hsa-miR-302d-5p	C1	TE	not primate-specific
hsa-miR-146b-5p	C1	TE	not primate-specific
hsa-miR-7-5p	C1	TE	not primate-specific
hsa-miR-7-5p	C1	TE	not primate-specific
hsa-miR-7-5p	C1	TE	not primate-specific
hsa-miR-302b-5p	C1	TE	not primate-specific
hsa-miR-192-5p	C1	TE	not primate-specific
hsa-miR-335-3p	C1	TE	not primate-specific
hsa-miR-25-5p	C1	TE	not primate-specific
hsa-miR-345-5p	C1	TE	not primate-specific
hsa-miR-16-5p	C1	TE	not primate-specific
hsa-miR-16-5p	C1	TE	not primate-specific
hsa-miR-454-3p	C1	TE	not primate-specific
hsa-miR-194-5p	C1	TE	not primate-specific
hsa-miR-194-5p	C1	TE	not primate-specific
hsa-miR-191-5p	C1	TE	not primate-specific
hsa-miR-378a-5p	C1	TE	uncertain
hsa-miR-372-5p	C1	TE	primate-specific
hsa-miR-30e-5p	C1	TE	not primate-specific
hsa-miR-202-5p	C1	TE	not primate-specific
hsa-miR-3180	C1	TE	uncertain
hsa-miR-3180	C1	TE	uncertain
hsa-miR-22-3p	C1	TE	not primate-specific
hsa-miR-106b-3p	C1	TE	not primate-specific
hsa-miR-877-5p	C1	TE	not primate-specific
hsa-miR-30e-3p	C1	TE	not primate-specific
hsa-miR-652-3p	C1	TE	not primate-specific
hsa-miR-642a-3p	C1	TE	uncertain
hsa-miR-3180-3p	C1	TE	uncertain
hsa-miR-3180-3p	C1	TE	uncertain
hsa-miR-3180-3p	C1	TE	uncertain
hsa-miR-424-3p	C1	TE	not primate-specific
hsa-miR-378a-3p	C1	TE	uncertain
hsa-miR-302c-5p	C1	TE	not primate-specific
hsa-miR-125a-5p	C1	TE	not primate-specific
hsa-miR-874-3p	C1	TE	not primate-specific
hsa-miR-148a-5p	C1	TE	not primate-specific
hsa-miR-520f-5p	C1	TE	uncertain
hsa-miR-12136	C2	TE	uncertain
hsa-miR-140-3p	C2	TE	not primate-specific
hsa-miR-4521	C2	TE	uncertain
hsa-miR-27b-3p	C2	TE	not primate-specific
hsa-miR-302a-5p	C2	TE	not primate-specific
hsa-miR-512-3p	C2	TE	primate-specific
hsa-miR-23b-3p	C2	TE	not primate-specific
hsa-miR-302d-3p	C2	TE	not primate-specific
hsa-miR-520d-3p	C2	TE	primate-specific
hsa-miR-518e-5p	C2	TE	primate-specific
hsa-miR-519b-5p	C2	TE	primate-specific
hsa-miR-519c-5p	C2	TE	uncertain
hsa-miR-522-5p	C2	TE	primate-specific
hsa-miR-523-5p	C2	TE	primate-specific
hsa-miR-302b-3p	C2	TE	not primate-specific
hsa-miR-1268a	C2	TE	uncertain
hsa-miR-185-5p	C2	TE	not primate-specific
hsa-miR-517c-3p	C2	TE	primate-specific
hsa-miR-17-5p	C2	TE	not primate-specific
hsa-miR-302a-3p	C2	TE	not primate-specific
hsa-miR-367-3p	C2	TE	not primate-specific
hsa-miR-517b-3p	C2	TE	uncertain
hsa-miR-371a-5p	C2	TE	uncertain
hsa-miR-24-3p	C2	TE	not primate-specific
hsa-miR-24-3p	C2	TE	not primate-specific
hsa-miR-517a-3p	C2	TE	uncertain
hsa-miR-23a-3p	C2	TE	not primate-specific
hsa-miR-522-3p	C2	TE	primate-specific
hsa-miR-99b-5p	C2	TE	not primate-specific
hsa-miR-519a-5p	C2	TE	primate-specific
hsa-miR-516b-5p	C2	TE	primate-specific
hsa-miR-516b-5p	C2	TE	primate-specific
hsa-miR-302c-3p	C2	TE	not primate-specific
hsa-miR-519d-5p	C2	TE	uncertain
hsa-miR-518b	C2	TE	primate-specific
hsa-miR-1268b	C2	TE	uncertain
hsa-miR-518f-5p	C2	TE	primate-specific
hsa-miR-423-5p	C2	TE	not primate-specific
hsa-miR-1307-3p	C2	TE	not primate-specific
hsa-miR-526b-3p	C2	TE	primate-specific
hsa-miR-103a-3p	C2	TE	not primate-specific
hsa-miR-103a-3p	C2	TE	not primate-specific
hsa-miR-484	C2	TE	not primate-specific
hsa-miR-625-5p	C2	TE	uncertain
hsa-miR-373-5p	C2	TE	primate-specific
hsa-miR-181a-5p	C2	TE	not primate-specific
hsa-miR-181a-5p	C2	TE	not primate-specific
hsa-miR-9-3p	C2	TE	not primate-specific
hsa-miR-9-3p	C2	TE	not primate-specific
hsa-miR-9-3p	C2	TE	not primate-specific
hsa-miR-520f-3p	C2	TE	uncertain
hsa-miR-519a-3p	C2	TE	primate-specific
hsa-miR-519a-3p	C2	TE	primate-specific
hsa-miR-373-3p	C2	TE	primate-specific
hsa-miR-92a-1-5p	C2	TE	not primate-specific
hsa-miR-18a-5p	C2	TE	not primate-specific
hsa-miR-520a-5p	C2	TE	primate-specific
hsa-miR-92a-3p	C2	TE	not primate-specific
hsa-miR-92a-3p	C2	TE	not primate-specific
hsa-miR-372-3p	C2	TE	primate-specific
hsa-miR-517-5p	C2	TE	primate-specific
hsa-miR-130a-3p	C2	TE	not primate-specific
hsa-miR-518a-5p	C2	TE	uncertain
hsa-miR-518a-5p	C2	TE	uncertain
hsa-miR-27a-3p	C2	TE	not primate-specific
hsa-miR-378c	C2	TE	uncertain
hsa-miR-520b-3p	C2	TE	primate-specific
hsa-miR-520c-3p	C2	TE	primate-specific
hsa-miR-200c-3p	C2	TE	not primate-specific
hsa-miR-498-5p	C2	TE	primate-specific
hsa-miR-516a-5p	C2	TE	primate-specific
hsa-miR-516a-5p	C2	TE	primate-specific
hsa-miR-512-5p	C2	TE	primate-specific
hsa-miR-205-5p	C2	TE	not primate-specific
hsa-miR-527	C2	TE	primate-specific
hsa-miR-371a-3p	C2	TE	uncertain
hsa-miR-151a-5p	C2	TE	uncertain
hsa-miR-519c-3p	C2	TE	uncertain
hsa-miR-518e-3p	C2	TE	primate-specific
hsa-miR-1303	C2	TE	primate-specific
hsa-miR-520d-5p	C2	TE	primate-specific
hsa-miR-28-3p	C2	TE	not primate-specific
hsa-miR-19b-3p	C2	TE	not primate-specific
hsa-miR-19b-3p	C2	TE	not primate-specific
hsa-miR-1323	C2	TE	primate-specific
hsa-miR-135b-5p	C2	TE	not primate-specific
hsa-miR-525-5p	C2	TE	primate-specific
hsa-miR-520g-3p	C2	TE	primate-specific
hsa-miR-520h	C2	TE	uncertain
hsa-miR-93-5p	C2	TE	not primate-specific
hsa-miR-520a-3p	C2	TE	primate-specific
hsa-miR-3615	C2	TE	primate-specific
hsa-miR-519b-3p	C2	TE	primate-specific
hsa-miR-519e-5p	C2	TE	primate-specific
hsa-miR-149-5p	C2	TE	not primate-specific
hsa-miR-21-5p	C2	TE	not primate-specific
hsa-miR-20a-5p	C2	TE	not primate-specific
hsa-miR-1283	C2	TE	primate-specific
hsa-miR-4485-3p	C2	TE	uncertain
hsa-miR-423-3p	C2	TE	not primate-specific
hsa-miR-524-3p	C2	TE	primate-specific
hsa-miR-17-3p	C2	TE	not primate-specific
hsa-miR-524-5p	C2	TE	primate-specific
hsa-miR-526b-5p	C2	TE	primate-specific
hsa-miR-519d-3p	C2	TE	uncertain
hsa-miR-519a-2-5p	C2	TE	primate-specific
hsa-miR-21-3p	C2	TE	not primate-specific
hsa-miR-520b-5p	C2	TE	primate-specific
hsa-miR-130b-5p	C2	TE	not primate-specific
hsa-miR-518f-3p	C2	TE	primate-specific
hsa-miR-130b-3p	C2	TE	not primate-specific
hsa-miR-515-3p	C2	TE	uncertain
hsa-miR-515-3p	C2	TE	uncertain
hsa-miR-486-5p	C2	TE	uncertain
hsa-miR-486-5p	C2	TE	uncertain
hsa-miR-451a	C2	TE	uncertain
hsa-miR-520e-3p	C2	TE	primate-specific
hsa-miR-1307-5p	C2	TE	not primate-specific
hsa-miR-19a-3p	C2	TE	not primate-specific
hsa-miR-518c-5p	C2	TE	uncertain
hsa-miR-141-3p	C2	TE	not primate-specific
hsa-miR-525-3p	C2	TE	primate-specific
hsa-miR-34a-3p	C2	TE	not primate-specific
hsa-miR-18a-3p	C2	TE	not primate-specific
hsa-miR-218-5p	C3	TE	not primate-specific
hsa-miR-218-5p	C3	TE	not primate-specific
hsa-miR-508-3p	C3	TE	primate-specific
hsa-miR-204-5p	C3	TE	not primate-specific
hsa-miR-592	C3	TE	not primate-specific
hsa-miR-184	C3	TE	not primate-specific
hsa-miR-891a-5p	C3	TE	primate-specific
hsa-miR-514a-3p	C3	TE	uncertain
hsa-miR-514a-3p	C3	TE	uncertain
hsa-miR-514a-3p	C3	TE	uncertain
hsa-miR-509-3p	C3	TE	not primate-specific
hsa-miR-509-3p	C3	TE	not primate-specific
hsa-miR-509-3p	C3	TE	not primate-specific
hsa-miR-532-5p	C3	TE	not primate-specific
hsa-miR-183-5p	C3	TE	not primate-specific
hsa-miR-513b-5p	C3	TE	primate-specific
hsa-miR-92b-3p	C3	TE	not primate-specific
hsa-miR-195-5p	C3	TE	not primate-specific
hsa-miR-452-5p	C3	TE	not primate-specific
hsa-let-7a-5p	C3	TE	not primate-specific
hsa-let-7a-5p	C3	TE	not primate-specific
hsa-let-7a-5p	C3	TE	not primate-specific
hsa-miR-513c-5p	C3	TE	primate-specific
hsa-miR-125b-5p	C3	TE	not primate-specific
hsa-miR-125b-5p	C3	TE	not primate-specific
hsa-miR-100-5p	C3	TE	not primate-specific
hsa-miR-4326	C3	TE	uncertain
hsa-miR-2110	C3	TE	uncertain
hsa-miR-29b-3p	C3	TE	not primate-specific
hsa-miR-29b-3p	C3	TE	not primate-specific
hsa-miR-500a-3p	C3	TE	not primate-specific
hsa-miR-301a-3p	C3	TE	not primate-specific
hsa-miR-508-5p	C3	TE	primate-specific
hsa-miR-628-3p	C3	TE	not primate-specific
hsa-miR-579-3p	C3	TE	primate-specific
hsa-miR-509-3-5p	C3	TE	not primate-specific
hsa-miR-124-3p	C3	TE	not primate-specific
hsa-miR-124-3p	C3	TE	not primate-specific
hsa-miR-124-3p	C3	TE	not primate-specific
hsa-miR-146a-5p	C3	TE	not primate-specific
hsa-miR-29c-3p	C3	TE	not primate-specific
hsa-miR-513a-5p	C3	TE	primate-specific
hsa-miR-513a-5p	C3	TE	primate-specific
hsa-miR-96-5p	C3	TE	not primate-specific
hsa-miR-30a-5p	C3	TE	not primate-specific
hsa-let-7f-5p	C3	TE	not primate-specific
hsa-let-7f-5p	C3	TE	not primate-specific
hsa-miR-224-5p	C3	TE	not primate-specific
hsa-miR-200b-3p	C3	TE	not primate-specific
hsa-miR-363-3p	C3	TE	not primate-specific
hsa-miR-196a-5p	C3	TE	not primate-specific
hsa-miR-196a-5p	C3	TE	not primate-specific
hsa-miR-5683	C3	TE	uncertain
hsa-miR-585-3p	C3	TE	uncertain
hsa-miR-138-5p	C3	TE	not primate-specific
hsa-miR-138-5p	C3	TE	not primate-specific
hsa-miR-128-3p	C3	TE	not primate-specific
hsa-miR-128-3p	C3	TE	not primate-specific
hsa-miR-4705	C3	TE	primate-specific
hsa-miR-320a-3p	C3	TE	not primate-specific
hsa-miR-340-5p	C3	TE	not primate-specific
hsa-miR-548o-3p	C3	TE	uncertain
hsa-miR-548o-3p	C3	TE	uncertain
hsa-miR-514a-5p	C3	TE	uncertain
hsa-miR-514a-5p	C3	TE	uncertain
hsa-miR-514a-5p	C3	TE	uncertain
hsa-miR-449a	C3	TE	not primate-specific
hsa-miR-30b-5p	C3	TE	not primate-specific
hsa-miR-30d-5p	C3	TE	not primate-specific
hsa-miR-660-5p	C3	TE	not primate-specific
hsa-let-7g-5p	C3	TE	not primate-specific
hsa-miR-132-3p	C3	TE	not primate-specific
hsa-miR-942-5p	C3	TE	primate-specific
hsa-miR-342-3p	C3	TE	not primate-specific
hsa-miR-491-5p	C3	TE	not primate-specific
hsa-miR-99a-5p	C3	TE	not primate-specific
hsa-miR-514b-5p	C3	TE	not primate-specific
hsa-miR-10b-5p	C3	TE	not primate-specific
hsa-miR-101-3p	C3	TE	not primate-specific
hsa-miR-101-3p	C3	TE	not primate-specific
hsa-miR-9-5p	C3	TE	not primate-specific
hsa-miR-9-5p	C3	TE	not primate-specific
hsa-miR-9-5p	C3	TE	not primate-specific
hsa-miR-190a-5p	C3	TE	uncertain

## Sheet:  temp.ICM.traj.pairs.cor.tsv
miRNA	gene	cor	pvalue	type	k_means_cluster
hsa-let-7a-5p	ABCB9	0.647723	0.0821452	ICM_traj	C3
hsa-let-7a-5p	ABCC5	0.399856	0.216091	ICM_traj	C3
hsa-let-7a-5p	ABHD14B	0.336068	0.257438	ICM_traj	C3
hsa-let-7a-5p	ABT1	0.902347	0.0069193	ICM_traj	C3
hsa-let-7a-5p	ACVR1B	0.660035	0.0768593	ICM_traj	C3
hsa-let-7a-5p	ADCY9	0.697035	0.0618888	ICM_traj	C3
hsa-let-7a-5p	ADGRL3	0.349029	0.248858	ICM_traj	C3
hsa-let-7a-5p	AMOT	0.85459	0.0150894	ICM_traj	C3
hsa-let-7a-5p	APBA1	0.76753	0.0373908	ICM_traj	C3
hsa-let-7a-5p	ARG2	0.622356	0.093497	ICM_traj	C3
hsa-let-7a-5p	ARL4D	0.885642	0.00943446	ICM_traj	C3
hsa-let-7a-5p	ATG16L1	0.871603	0.0118352	ICM_traj	C3
hsa-let-7a-5p	BACH1	0.599051	0.104456	ICM_traj	C3
hsa-let-7a-5p	BRWD1	0.780029	0.0336294	ICM_traj	C3
hsa-let-7a-5p	BRWD3	0.0156632	0.488254	ICM_traj	C3
hsa-let-7a-5p	BZW1	0.769741	0.0367125	ICM_traj	C3
hsa-let-7a-5p	C15orf41	0.846801	0.0167035	ICM_traj	C3
hsa-let-7a-5p	C1GALT1	0.824514	0.0217454	ICM_traj	C3
hsa-let-7a-5p	C20orf194	0.69397	0.0630755	ICM_traj	C3
hsa-let-7a-5p	CALN1	0.723693	0.0519854	ICM_traj	C3
hsa-let-7a-5p	CBL	0.48885	0.162568	ICM_traj	C3
hsa-let-7a-5p	CBX5	0.87507	0.0112181	ICM_traj	C3
hsa-let-7a-5p	CCND1	0.011353	0.491486	ICM_traj	C3
hsa-let-7a-5p	CCND2	0.765811	0.0379224	ICM_traj	C3
hsa-let-7a-5p	CCNJ	0.401045	0.215342	ICM_traj	C3
hsa-let-7a-5p	CCNT2	0.485512	0.164478	ICM_traj	C3
hsa-let-7a-5p	CCSAP	0.64608	0.0828615	ICM_traj	C3
hsa-let-7a-5p	CD59	0.428992	0.197993	ICM_traj	C3
hsa-let-7a-5p	CDV3	0.799795	0.0280553	ICM_traj	C3
hsa-let-7a-5p	CEMIP2	0.476182	0.169857	ICM_traj	C3
hsa-let-7a-5p	CEP164	0.00517052	0.496122	ICM_traj	C3
hsa-let-7a-5p	CEP85L	0.71662	0.0545389	ICM_traj	C3
hsa-let-7a-5p	CHD7	0.869479	0.0122209	ICM_traj	C3
hsa-let-7a-5p	CLCN5	0.630604	0.0897389	ICM_traj	C3
hsa-let-7a-5p	CLOCK	0.703328	0.059483	ICM_traj	C3
hsa-let-7a-5p	CLP1	0.799704	0.02808	ICM_traj	C3
hsa-let-7a-5p	CNNM2	0.688883	0.0650669	ICM_traj	C3
hsa-let-7a-5p	CNOT6L	0.630728	0.0896827	ICM_traj	C3
hsa-let-7a-5p	CNTRL	0.736674	0.0474407	ICM_traj	C3
hsa-let-7a-5p	CPEB1	0.917422	0.00497358	ICM_traj	C3
hsa-let-7a-5p	CPEB2	0.755382	0.0412193	ICM_traj	C3
hsa-let-7a-5p	CPEB4	0.60645	0.100923	ICM_traj	C3
hsa-let-7a-5p	CPED1	0.864219	0.0132016	ICM_traj	C3
hsa-let-7a-5p	CREB3L2	0.0283766	0.478723	ICM_traj	C3
hsa-let-7a-5p	CRY2	0.562315	0.122715	ICM_traj	C3
hsa-let-7a-5p	CUX1	0.421495	0.202599	ICM_traj	C3
hsa-let-7a-5p	DCUN1D3	0.284457	0.292411	ICM_traj	C3
hsa-let-7a-5p	DNAJB9	0.514857	0.147977	ICM_traj	C3
hsa-let-7a-5p	DNAL1	0.759154	0.0400126	ICM_traj	C3
hsa-let-7a-5p	DPF2	0.278333	0.296641	ICM_traj	C3
hsa-let-7a-5p	DUSP22	0.718776	0.0537551	ICM_traj	C3
hsa-let-7a-5p	DUSP7	0.510226	0.150537	ICM_traj	C3
hsa-let-7a-5p	DZIP1	0.620378	0.0944073	ICM_traj	C3
hsa-let-7a-5p	EIF2B2	0.076699	0.442589	ICM_traj	C3
hsa-let-7a-5p	ELOVL4	0.561066	0.123356	ICM_traj	C3
hsa-let-7a-5p	EPHB1	0.678157	0.0693527	ICM_traj	C3
hsa-let-7a-5p	ESPL1	0.448054	0.186447	ICM_traj	C3
hsa-let-7a-5p	ETV3	0.690617	0.0643851	ICM_traj	C3
hsa-let-7a-5p	FAM104A	0.849806	0.0160717	ICM_traj	C3
hsa-let-7a-5p	FAM118A	0.0280115	0.478997	ICM_traj	C3
hsa-let-7a-5p	FAM214B	0.632998	0.0886601	ICM_traj	C3
hsa-let-7a-5p	FBXL12	0.899886	0.00726621	ICM_traj	C3
hsa-let-7a-5p	FNIP2	0.350429	0.247937	ICM_traj	C3
hsa-let-7a-5p	FRMD4B	0.555488	0.126235	ICM_traj	C3
hsa-let-7a-5p	FRS2	0.673888	0.0710913	ICM_traj	C3
hsa-let-7a-5p	FSTL4	0.673234	0.0713592	ICM_traj	C3
hsa-let-7a-5p	FZD4	0.646221	0.0827998	ICM_traj	C3
hsa-let-7a-5p	GAB2	0.0936916	0.429937	ICM_traj	C3
hsa-let-7a-5p	GABBR2	0.530432	0.139486	ICM_traj	C3
hsa-let-7a-5p	GALC	0.673827	0.0711165	ICM_traj	C3
hsa-let-7a-5p	GDPD1	0.255869	0.312286	ICM_traj	C3
hsa-let-7a-5p	GJC1	0.579033	0.11426	ICM_traj	C3
hsa-let-7a-5p	GNS	0.688339	0.0652815	ICM_traj	C3
hsa-let-7a-5p	GPAT3	0.62836	0.0907547	ICM_traj	C3
hsa-let-7a-5p	GPATCH3	0.823588	0.0219683	ICM_traj	C3
hsa-let-7a-5p	GPCPD1	0.229663	0.330781	ICM_traj	C3
hsa-let-7a-5p	GRAMD1B	0.812862	0.0246271	ICM_traj	C3
hsa-let-7a-5p	GRIN2B	0.654912	0.0790405	ICM_traj	C3
hsa-let-7a-5p	HBEGF	0.539421	0.134674	ICM_traj	C3
hsa-let-7a-5p	HIPK2	0.62107	0.0940883	ICM_traj	C3
hsa-let-7a-5p	HK2	0.727742	0.0505481	ICM_traj	C3
hsa-let-7a-5p	IDH2	0.494634	0.159279	ICM_traj	C3
hsa-let-7a-5p	IGDCC3	0.639562	0.0857299	ICM_traj	C3
hsa-let-7a-5p	IGF1R	0.771833	0.0360755	ICM_traj	C3
hsa-let-7a-5p	INTS6L	0.831743	0.020042	ICM_traj	C3
hsa-let-7a-5p	IRGQ	0.638071	0.0863919	ICM_traj	C3
hsa-let-7a-5p	KATNAL1	0.799321	0.0281836	ICM_traj	C3
hsa-let-7a-5p	KCNC4	0.794172	0.029594	ICM_traj	C3
hsa-let-7a-5p	KDM3A	0.861007	0.0138181	ICM_traj	C3
hsa-let-7a-5p	KIAA1147	0.676231	0.0701348	ICM_traj	C3
hsa-let-7a-5p	KLF9	0.608927	0.0997511	ICM_traj	C3
hsa-let-7a-5p	KLK10	0.792144	0.030158	ICM_traj	C3
hsa-let-7a-5p	LRIG3	0.128021	0.404509	ICM_traj	C3
hsa-let-7a-5p	LRRC8B	0.0961669	0.428097	ICM_traj	C3
hsa-let-7a-5p	MAP3K3	0.44106	0.190655	ICM_traj	C3
hsa-let-7a-5p	MAPK8	0.707087	0.0580655	ICM_traj	C3
hsa-let-7a-5p	MFAP3L	0.447031	0.18706	ICM_traj	C3
hsa-let-7a-5p	MSI2	0.189875	0.359305	ICM_traj	C3
hsa-let-7a-5p	MTMR3	0.70848	0.0575443	ICM_traj	C3
hsa-let-7a-5p	MTUS1	0.291584	0.28751	ICM_traj	C3
hsa-let-7a-5p	MXD1	0.306094	0.2776	ICM_traj	C3
hsa-let-7a-5p	NEFM	0.72716	0.0507534	ICM_traj	C3
hsa-let-7a-5p	NEMP1	0.924572	0.0041598	ICM_traj	C3
hsa-let-7a-5p	NOL4L	0.529936	0.139754	ICM_traj	C3
hsa-let-7a-5p	NTRK3	0.4545	0.182596	ICM_traj	C3
hsa-let-7a-5p	OTUD3	0.563826	0.12194	ICM_traj	C3
hsa-let-7a-5p	PAG1	0.606248	0.101019	ICM_traj	C3
hsa-let-7a-5p	PARD6B	0.361086	0.240955	ICM_traj	C3
hsa-let-7a-5p	PCGF3	0.504615	0.153662	ICM_traj	C3
hsa-let-7a-5p	PDPR	0.816084	0.0238136	ICM_traj	C3
hsa-let-7a-5p	PHF8	0.857862	0.0144345	ICM_traj	C3
hsa-let-7a-5p	PIGA	0.755536	0.0411695	ICM_traj	C3
hsa-let-7a-5p	PKN2	0.267654	0.304053	ICM_traj	C3
hsa-let-7a-5p	PLA2G15	0.691939	0.0638673	ICM_traj	C3
hsa-let-7a-5p	PLAGL2	0.820931	0.0226139	ICM_traj	C3
hsa-let-7a-5p	PLD3	0.200073	0.351948	ICM_traj	C3
hsa-let-7a-5p	PLXNA4	0.653147	0.0797979	ICM_traj	C3
hsa-let-7a-5p	PMAIP1	0.130845	0.402426	ICM_traj	C3
hsa-let-7a-5p	PNKD	0.741937	0.0456507	ICM_traj	C3
hsa-let-7a-5p	POLR3D	0.481846	0.166584	ICM_traj	C3
hsa-let-7a-5p	PPT2	0.136852	0.398001	ICM_traj	C3
hsa-let-7a-5p	PRKAR2A	0.0515155	0.461398	ICM_traj	C3
hsa-let-7a-5p	PRPF38B	0.517375	0.146591	ICM_traj	C3
hsa-let-7a-5p	PRTG	0.104744	0.42173	ICM_traj	C3
hsa-let-7a-5p	PSORS1C2	0.238114	0.32479	ICM_traj	C3
hsa-let-7a-5p	PTPRD	0.207386	0.34669	ICM_traj	C3
hsa-let-7a-5p	RAB30	0.498628	0.157022	ICM_traj	C3
hsa-let-7a-5p	RAB8B	0.513893	0.148508	ICM_traj	C3
hsa-let-7a-5p	RADIL	0.559805	0.124004	ICM_traj	C3
hsa-let-7a-5p	RDH10	0.218262	0.338903	ICM_traj	C3
hsa-let-7a-5p	RGMA	0.801435	0.0276138	ICM_traj	C3
hsa-let-7a-5p	RIMKLA	0.657788	0.0778129	ICM_traj	C3
hsa-let-7a-5p	RNF115	0.196817	0.354293	ICM_traj	C3
hsa-let-7a-5p	RNF20	0.84626	0.0168186	ICM_traj	C3
hsa-let-7a-5p	RNF38	0.556072	0.125933	ICM_traj	C3
hsa-let-7a-5p	RRM2	0.820172	0.0227998	ICM_traj	C3
hsa-let-7a-5p	RSF1	0.653595	0.0796053	ICM_traj	C3
hsa-let-7a-5p	RSPO2	0.719349	0.0535472	ICM_traj	C3
hsa-let-7a-5p	RUNX1T1	0.608314	0.100041	ICM_traj	C3
hsa-let-7a-5p	SALL4	0.468109	0.174562	ICM_traj	C3
hsa-let-7a-5p	SAMD12	0.595363	0.106235	ICM_traj	C3
hsa-let-7a-5p	SCYL3	0.606154	0.101063	ICM_traj	C3
hsa-let-7a-5p	SEC14L1	0.735534	0.0478323	ICM_traj	C3
hsa-let-7a-5p	SEMA4C	0.129658	0.403302	ICM_traj	C3
hsa-let-7a-5p	SENP5	0.781764	0.0331219	ICM_traj	C3
hsa-let-7a-5p	SLC30A4	0.922373	0.00440248	ICM_traj	C3
hsa-let-7a-5p	SLC52A3	0.0175973	0.486803	ICM_traj	C3
hsa-let-7a-5p	SLC6A5	0.739218	0.0465715	ICM_traj	C3
hsa-let-7a-5p	SLC8A2	0.670696	0.0724033	ICM_traj	C3
hsa-let-7a-5p	SOCS4	0.613424	0.0976383	ICM_traj	C3
hsa-let-7a-5p	SOX13	0.444993	0.188285	ICM_traj	C3
hsa-let-7a-5p	SPATA2	0.871578	0.0118397	ICM_traj	C3
hsa-let-7a-5p	STAG3	0.734358	0.048238	ICM_traj	C3
hsa-let-7a-5p	STARD9	0.542964	0.132795	ICM_traj	C3
hsa-let-7a-5p	STK24	0.477361	0.169174	ICM_traj	C3
hsa-let-7a-5p	SULF2	0.424741	0.200601	ICM_traj	C3
hsa-let-7a-5p	SYT2	0.586821	0.110403	ICM_traj	C3
hsa-let-7a-5p	TECPR2	0.533282	0.137954	ICM_traj	C3
hsa-let-7a-5p	TGFBR1	0.849761	0.016081	ICM_traj	C3
hsa-let-7a-5p	THRB	0.618515	0.0952684	ICM_traj	C3
hsa-let-7a-5p	TNFSF9	0.64905	0.0815682	ICM_traj	C3
hsa-let-7a-5p	TNIK	0.61751	0.0957346	ICM_traj	C3
hsa-let-7a-5p	TOR1AIP2	0.693918	0.0630959	ICM_traj	C3
hsa-let-7a-5p	TTC31	0.000376035	0.499718	ICM_traj	C3
hsa-let-7a-5p	TTC39C	0.840471	0.0180721	ICM_traj	C3
hsa-let-7a-5p	ULK2	0.935739	0.00303077	ICM_traj	C3
hsa-let-7a-5p	VAV3	0.680409	0.068443	ICM_traj	C3
hsa-let-7a-5p	WDFY2	0.650773	0.0808218	ICM_traj	C3
hsa-let-7a-5p	WDFY3	0.419172	0.204034	ICM_traj	C3
hsa-let-7a-5p	WIPI2	0.84679	0.0167059	ICM_traj	C3
hsa-let-7a-5p	WNK3	0.823953	0.0218805	ICM_traj	C3
hsa-let-7a-5p	XRN1	0.723807	0.0519447	ICM_traj	C3
hsa-let-7a-5p	XYLT1	0.698626	0.0612765	ICM_traj	C3
hsa-let-7a-5p	YBX2	0.691377	0.0640871	ICM_traj	C3
hsa-let-7a-5p	YPEL2	0.851229	0.0157763	ICM_traj	C3
hsa-let-7a-5p	YTHDF3	0.832678	0.0198264	ICM_traj	C3
hsa-let-7a-5p	YY1	0.390051	0.222297	ICM_traj	C3
hsa-let-7a-5p	ZBTB10	0.667663	0.0736594	ICM_traj	C3
hsa-let-7a-5p	ZBTB16	0.705295	0.0587393	ICM_traj	C3
hsa-let-7a-5p	ZBTB39	0.752337	0.042205	ICM_traj	C3
hsa-let-7a-5p	ZC3H10	0.724671	0.0516367	ICM_traj	C3
hsa-let-7a-5p	ZKSCAN5	0.835521	0.0191776	ICM_traj	C3
hsa-let-7a-5p	ZNF202	0.788498	0.0311844	ICM_traj	C3
hsa-let-7a-5p	ZNF268	0.943289	0.0023665	ICM_traj	C3
hsa-let-7a-5p	ZNF280B	0.695638	0.0624285	ICM_traj	C3
hsa-let-7a-5p	ZNF354A	0.808152	0.025839	ICM_traj	C3
hsa-let-7a-5p	ZNF451	0.718243	0.0539484	ICM_traj	C3
hsa-let-7a-5p	ZNF473	0.782553	0.0328921	ICM_traj	C3
hsa-let-7a-5p	ZNF652	0.711302	0.0564946	ICM_traj	C3
hsa-let-7a-5p	ZNF689	0.836361	0.0189879	ICM_traj	C3
hsa-let-7f-5p	ABCB9	0.48672	0.163785	ICM_traj	C3
hsa-let-7f-5p	ABCC5	0.299333	0.282205	ICM_traj	C3
hsa-let-7f-5p	ABHD14B	0.458134	0.180439	ICM_traj	C3
hsa-let-7f-5p	ABT1	0.75779	0.0404469	ICM_traj	C3
hsa-let-7f-5p	ACVR1B	0.518851	0.145781	ICM_traj	C3
hsa-let-7f-5p	ADCY9	0.54462	0.13192	ICM_traj	C3
hsa-let-7f-5p	ADGRL3	0.182358	0.364748	ICM_traj	C3
hsa-let-7f-5p	ALDH6A1	0.0829898	0.437901	ICM_traj	C3
hsa-let-7f-5p	AMOT	0.90375	0.00672508	ICM_traj	C3
hsa-let-7f-5p	APBA1	0.622748	0.0933168	ICM_traj	C3
hsa-let-7f-5p	ARG2	0.401373	0.215136	ICM_traj	C3
hsa-let-7f-5p	ARL4D	0.803589	0.0270388	ICM_traj	C3
hsa-let-7f-5p	ATG16L1	0.859386	0.0141341	ICM_traj	C3
hsa-let-7f-5p	BACH1	0.46798	0.174638	ICM_traj	C3
hsa-let-7f-5p	BRWD1	0.638289	0.0862949	ICM_traj	C3
hsa-let-7f-5p	BZW1	0.628112	0.0908673	ICM_traj	C3
hsa-let-7f-5p	C15orf41	0.793809	0.0296945	ICM_traj	C3
hsa-let-7f-5p	C1GALT1	0.646733	0.0825766	ICM_traj	C3
hsa-let-7f-5p	C20orf194	0.520909	0.144655	ICM_traj	C3
hsa-let-7f-5p	CALN1	0.576904	0.115323	ICM_traj	C3
hsa-let-7f-5p	CBL	0.534382	0.137363	ICM_traj	C3
hsa-let-7f-5p	CBX5	0.760177	0.0396878	ICM_traj	C3
hsa-let-7f-5p	CCND2	0.601075	0.103484	ICM_traj	C3
hsa-let-7f-5p	CCNJ	0.207102	0.346894	ICM_traj	C3
hsa-let-7f-5p	CCNT2	0.292425	0.286933	ICM_traj	C3
hsa-let-7f-5p	CCSAP	0.468159	0.174533	ICM_traj	C3
hsa-let-7f-5p	CD59	0.299946	0.281787	ICM_traj	C3
hsa-let-7f-5p	CDV3	0.602221	0.102936	ICM_traj	C3
hsa-let-7f-5p	CEMIP2	0.286858	0.290758	ICM_traj	C3
hsa-let-7f-5p	CEP164	0.0719746	0.446112	ICM_traj	C3
hsa-let-7f-5p	CEP85L	0.530984	0.139189	ICM_traj	C3
hsa-let-7f-5p	CHD7	0.864329	0.0131806	ICM_traj	C3
hsa-let-7f-5p	CLCN5	0.497816	0.15748	ICM_traj	C3
hsa-let-7f-5p	CLOCK	0.534148	0.137489	ICM_traj	C3
hsa-let-7f-5p	CLP1	0.651307	0.080591	ICM_traj	C3
hsa-let-7f-5p	CNNM2	0.520147	0.145072	ICM_traj	C3
hsa-let-7f-5p	CNOT6L	0.483027	0.165904	ICM_traj	C3
hsa-let-7f-5p	CNTRL	0.562126	0.122811	ICM_traj	C3
hsa-let-7f-5p	COL9A3	0.153746	0.385599	ICM_traj	C3
hsa-let-7f-5p	CPEB1	0.813997	0.0243391	ICM_traj	C3
hsa-let-7f-5p	CPEB2	0.595498	0.10617	ICM_traj	C3
hsa-let-7f-5p	CPEB4	0.424307	0.200867	ICM_traj	C3
hsa-let-7f-5p	CPED1	0.690398	0.0644711	ICM_traj	C3
hsa-let-7f-5p	CRY2	0.748904	0.0433291	ICM_traj	C3
hsa-let-7f-5p	CUX1	0.24311	0.321259	ICM_traj	C3
hsa-let-7f-5p	DCUN1D3	0.0923357	0.430945	ICM_traj	C3
hsa-let-7f-5p	DLC1	0.133358	0.400575	ICM_traj	C3
hsa-let-7f-5p	DNAJB9	0.288685	0.289501	ICM_traj	C3
hsa-let-7f-5p	DNAL1	0.584981	0.11131	ICM_traj	C3
hsa-let-7f-5p	DPF2	0.486836	0.163719	ICM_traj	C3
hsa-let-7f-5p	DUSP22	0.595803	0.106022	ICM_traj	C3
hsa-let-7f-5p	DUSP7	0.368791	0.235947	ICM_traj	C3
hsa-let-7f-5p	DZIP1	0.463215	0.177436	ICM_traj	C3
hsa-let-7f-5p	EIF2B2	0.231533	0.329453	ICM_traj	C3
hsa-let-7f-5p	ELOVL4	0.399583	0.216263	ICM_traj	C3
hsa-let-7f-5p	EPHB1	0.566731	0.120458	ICM_traj	C3
hsa-let-7f-5p	ESPL1	0.472687	0.171888	ICM_traj	C3
hsa-let-7f-5p	ETV3	0.635104	0.0877154	ICM_traj	C3
hsa-let-7f-5p	FAM104A	0.733173	0.0486484	ICM_traj	C3
hsa-let-7f-5p	FAM118A	0.098861	0.426096	ICM_traj	C3
hsa-let-7f-5p	FAM214B	0.370037	0.235139	ICM_traj	C3
hsa-let-7f-5p	FBXL12	0.837943	0.0186328	ICM_traj	C3
hsa-let-7f-5p	FNIP2	0.532598	0.138321	ICM_traj	C3
hsa-let-7f-5p	FRMD4B	0.588703	0.10948	ICM_traj	C3
hsa-let-7f-5p	FRS2	0.502053	0.155097	ICM_traj	C3
hsa-let-7f-5p	FSTL4	0.510451	0.150413	ICM_traj	C3
hsa-let-7f-5p	FZD4	0.568402	0.119609	ICM_traj	C3
hsa-let-7f-5p	GABBR2	0.368564	0.236093	ICM_traj	C3
hsa-let-7f-5p	GALC	0.51969	0.145322	ICM_traj	C3
hsa-let-7f-5p	GAN	0.181647	0.365263	ICM_traj	C3
hsa-let-7f-5p	GDPD1	0.306558	0.277284	ICM_traj	C3
hsa-let-7f-5p	GJC1	0.379842	0.228819	ICM_traj	C3
hsa-let-7f-5p	GNS	0.5569	0.125504	ICM_traj	C3
hsa-let-7f-5p	GPAT3	0.811946	0.0248605	ICM_traj	C3
hsa-let-7f-5p	GPATCH3	0.644198	0.0836857	ICM_traj	C3
hsa-let-7f-5p	GPCPD1	0.442475	0.189801	ICM_traj	C3
hsa-let-7f-5p	GRAMD1B	0.631911	0.0891491	ICM_traj	C3
hsa-let-7f-5p	GRIN2B	0.506058	0.152856	ICM_traj	C3
hsa-let-7f-5p	HBEGF	0.361467	0.240707	ICM_traj	C3
hsa-let-7f-5p	HIF1AN	0.116687	0.412882	ICM_traj	C3
hsa-let-7f-5p	HIPK2	0.561112	0.123332	ICM_traj	C3
hsa-let-7f-5p	HK2	0.862755	0.0134808	ICM_traj	C3
hsa-let-7f-5p	IDH2	0.335044	0.25812	ICM_traj	C3
hsa-let-7f-5p	IGDCC3	0.452107	0.184023	ICM_traj	C3
hsa-let-7f-5p	IGF1R	0.643371	0.0840487	ICM_traj	C3
hsa-let-7f-5p	INTS6L	0.642653	0.0843645	ICM_traj	C3
hsa-let-7f-5p	IRGQ	0.640967	0.0851082	ICM_traj	C3
hsa-let-7f-5p	KATNAL1	0.665497	0.0745622	ICM_traj	C3
hsa-let-7f-5p	KCNC4	0.603997	0.102089	ICM_traj	C3
hsa-let-7f-5p	KDM3A	0.736699	0.047432	ICM_traj	C3
hsa-let-7f-5p	KIAA1147	0.522092	0.144009	ICM_traj	C3
hsa-let-7f-5p	KLF8	0.0395674	0.47034	ICM_traj	C3
hsa-let-7f-5p	KLF9	0.401242	0.215218	ICM_traj	C3
hsa-let-7f-5p	KLK10	0.632928	0.0886913	ICM_traj	C3
hsa-let-7f-5p	LIPH	0.14175	0.3944	ICM_traj	C3
hsa-let-7f-5p	LRIG3	0.390341	0.222113	ICM_traj	C3
hsa-let-7f-5p	MAP3K3	0.294816	0.285294	ICM_traj	C3
hsa-let-7f-5p	MAPK8	0.549829	0.129183	ICM_traj	C3
hsa-let-7f-5p	MFAP3L	0.26294	0.30734	ICM_traj	C3
hsa-let-7f-5p	MTMR3	0.542138	0.133232	ICM_traj	C3
hsa-let-7f-5p	MTUS1	0.0660019	0.45057	ICM_traj	C3
hsa-let-7f-5p	MXD1	0.126724	0.405466	ICM_traj	C3
hsa-let-7f-5p	NEFM	0.553811	0.127106	ICM_traj	C3
hsa-let-7f-5p	NEMP1	0.959792	0.00119629	ICM_traj	C3
hsa-let-7f-5p	NKAP	0.0502692	0.46233	ICM_traj	C3
hsa-let-7f-5p	NOL4L	0.471447	0.172611	ICM_traj	C3
hsa-let-7f-5p	NTRK3	0.279344	0.295941	ICM_traj	C3
hsa-let-7f-5p	OTUD3	0.392809	0.220545	ICM_traj	C3
hsa-let-7f-5p	P4HA2	0.249154	0.317001	ICM_traj	C3
hsa-let-7f-5p	PAG1	0.439345	0.191692	ICM_traj	C3
hsa-let-7f-5p	PARD6B	0.230569	0.330137	ICM_traj	C3
hsa-let-7f-5p	PCGF3	0.323829	0.265618	ICM_traj	C3
hsa-let-7f-5p	PDPR	0.692018	0.0638365	ICM_traj	C3
hsa-let-7f-5p	PHF8	0.702691	0.0597246	ICM_traj	C3
hsa-let-7f-5p	PIGA	0.600844	0.103595	ICM_traj	C3
hsa-let-7f-5p	PLA2G15	0.612315	0.0981573	ICM_traj	C3
hsa-let-7f-5p	PLAGL2	0.703143	0.059553	ICM_traj	C3
hsa-let-7f-5p	PLD3	0.304853	0.278443	ICM_traj	C3
hsa-let-7f-5p	PLXNA4	0.492361	0.160569	ICM_traj	C3
hsa-let-7f-5p	PNKD	0.855712	0.0148633	ICM_traj	C3
hsa-let-7f-5p	POLR3D	0.523423	0.143284	ICM_traj	C3
hsa-let-7f-5p	PPARGC1B	0.0878146	0.434308	ICM_traj	C3
hsa-let-7f-5p	PPT2	0.368002	0.236458	ICM_traj	C3
hsa-let-7f-5p	PRPF38B	0.376537	0.230943	ICM_traj	C3
hsa-let-7f-5p	PSORS1C2	0.298891	0.282507	ICM_traj	C3
hsa-let-7f-5p	PTPRD	0.0110578	0.491707	ICM_traj	C3
hsa-let-7f-5p	RAB30	0.505835	0.152981	ICM_traj	C3
hsa-let-7f-5p	RAB8B	0.318579	0.269149	ICM_traj	C3
hsa-let-7f-5p	RADIL	0.407228	0.211462	ICM_traj	C3
hsa-let-7f-5p	RDH10	0.00787744	0.494092	ICM_traj	C3
hsa-let-7f-5p	RGMA	0.867769	0.0125357	ICM_traj	C3
hsa-let-7f-5p	RIMKLA	0.504564	0.153691	ICM_traj	C3
hsa-let-7f-5p	RNF115	0.323105	0.266104	ICM_traj	C3
hsa-let-7f-5p	RNF20	0.714187	0.0554297	ICM_traj	C3
hsa-let-7f-5p	RNF38	0.399502	0.216314	ICM_traj	C3
hsa-let-7f-5p	RPUSD2	0.0728092	0.44549	ICM_traj	C3
hsa-let-7f-5p	RRM2	0.718286	0.0539328	ICM_traj	C3
hsa-let-7f-5p	RSF1	0.482253	0.166349	ICM_traj	C3
hsa-let-7f-5p	RSPO2	0.56119	0.123292	ICM_traj	C3
hsa-let-7f-5p	RUNX1T1	0.398249	0.217104	ICM_traj	C3
hsa-let-7f-5p	SALL4	0.580653	0.113453	ICM_traj	C3
hsa-let-7f-5p	SAMD12	0.43636	0.193502	ICM_traj	C3
hsa-let-7f-5p	SCYL3	0.463694	0.177154	ICM_traj	C3
hsa-let-7f-5p	SEC14L1	0.555846	0.12605	ICM_traj	C3
hsa-let-7f-5p	SENP5	0.681448	0.0680251	ICM_traj	C3
hsa-let-7f-5p	SLC30A4	0.838605	0.0184853	ICM_traj	C3
hsa-let-7f-5p	SLC52A3	0.255545	0.312513	ICM_traj	C3
hsa-let-7f-5p	SLC6A5	0.572096	0.117739	ICM_traj	C3
hsa-let-7f-5p	SLC8A2	0.516723	0.146949	ICM_traj	C3
hsa-let-7f-5p	SOCS4	0.376415	0.231022	ICM_traj	C3
hsa-let-7f-5p	SOX13	0.220036	0.337636	ICM_traj	C3
hsa-let-7f-5p	SPATA2	0.759033	0.0400509	ICM_traj	C3
hsa-let-7f-5p	STAG3	0.601734	0.103169	ICM_traj	C3
hsa-let-7f-5p	STARD9	0.317297	0.270013	ICM_traj	C3
hsa-let-7f-5p	STK24	0.363697	0.239254	ICM_traj	C3
hsa-let-7f-5p	SULF2	0.322417	0.266566	ICM_traj	C3
hsa-let-7f-5p	SYT2	0.431327	0.196566	ICM_traj	C3
hsa-let-7f-5p	TECPR2	0.314743	0.271738	ICM_traj	C3
hsa-let-7f-5p	TGFBR1	0.777006	0.0345225	ICM_traj	C3
hsa-let-7f-5p	THRB	0.452086	0.184035	ICM_traj	C3
hsa-let-7f-5p	TNFSF9	0.551299	0.128415	ICM_traj	C3
hsa-let-7f-5p	TNIK	0.447267	0.186918	ICM_traj	C3
hsa-let-7f-5p	TOR1AIP2	0.524664	0.142608	ICM_traj	C3
hsa-let-7f-5p	TTC31	0.259981	0.309407	ICM_traj	C3
hsa-let-7f-5p	TTC39C	0.67367	0.0711807	ICM_traj	C3
hsa-let-7f-5p	ULK2	0.85358	0.0152944	ICM_traj	C3
hsa-let-7f-5p	VAV3	0.52713	0.14127	ICM_traj	C3
hsa-let-7f-5p	WDFY2	0.488197	0.162941	ICM_traj	C3
hsa-let-7f-5p	WDFY3	0.267706	0.304017	ICM_traj	C3
hsa-let-7f-5p	WIPI2	0.649943	0.0811808	ICM_traj	C3
hsa-let-7f-5p	WNK3	0.633324	0.0885136	ICM_traj	C3
hsa-let-7f-5p	XRN1	0.570106	0.118744	ICM_traj	C3
hsa-let-7f-5p	XYLT1	0.53586	0.136573	ICM_traj	C3
hsa-let-7f-5p	YBX2	0.542046	0.133281	ICM_traj	C3
hsa-let-7f-5p	YPEL2	0.840674	0.0180274	ICM_traj	C3
hsa-let-7f-5p	YTHDF3	0.724782	0.051597	ICM_traj	C3
hsa-let-7f-5p	YY1	0.140992	0.394957	ICM_traj	C3
hsa-let-7f-5p	ZBTB10	0.451132	0.184605	ICM_traj	C3
hsa-let-7f-5p	ZBTB16	0.543956	0.132271	ICM_traj	C3
hsa-let-7f-5p	ZBTB39	0.639102	0.0859339	ICM_traj	C3
hsa-let-7f-5p	ZC3H10	0.564045	0.121829	ICM_traj	C3
hsa-let-7f-5p	ZKSCAN5	0.720694	0.0530617	ICM_traj	C3
hsa-let-7f-5p	ZNF202	0.614553	0.0971108	ICM_traj	C3
hsa-let-7f-5p	ZNF268	0.924383	0.0041803	ICM_traj	C3
hsa-let-7f-5p	ZNF280B	0.535974	0.136511	ICM_traj	C3
hsa-let-7f-5p	ZNF354A	0.639924	0.0855698	ICM_traj	C3
hsa-let-7f-5p	ZNF451	0.512004	0.149552	ICM_traj	C3
hsa-let-7f-5p	ZNF473	0.656516	0.0783549	ICM_traj	C3
hsa-let-7f-5p	ZNF652	0.549759	0.12922	ICM_traj	C3
hsa-let-7f-5p	ZNF689	0.697643	0.0616546	ICM_traj	C3
hsa-let-7g-5p	ABCB9	0.489097	0.162427	ICM_traj	C3
hsa-let-7g-5p	ABT1	0.296363	0.284235	ICM_traj	C3
hsa-let-7g-5p	ACPP	0.218613	0.338652	ICM_traj	C3
hsa-let-7g-5p	ACVR1B	0.736511	0.0474966	ICM_traj	C3
hsa-let-7g-5p	ADCY9	0.523433	0.143278	ICM_traj	C3
hsa-let-7g-5p	AIFM1	0.0183603	0.486231	ICM_traj	C3
hsa-let-7g-5p	ALDH6A1	0.041067	0.469217	ICM_traj	C3
hsa-let-7g-5p	AMOT	0.595605	0.106119	ICM_traj	C3
hsa-let-7g-5p	APBA1	0.532934	0.13814	ICM_traj	C3
hsa-let-7g-5p	ARG2	0.225907	0.333452	ICM_traj	C3
hsa-let-7g-5p	ARL4D	0.636324	0.0871702	ICM_traj	C3
hsa-let-7g-5p	ATG16L1	0.232566	0.32872	ICM_traj	C3
hsa-let-7g-5p	ATP2B4	0.102121	0.423676	ICM_traj	C3
hsa-let-7g-5p	BACH1	0.574751	0.116403	ICM_traj	C3
hsa-let-7g-5p	BRWD1	0.551874	0.128115	ICM_traj	C3
hsa-let-7g-5p	BTG2	0.251519	0.315339	ICM_traj	C3
hsa-let-7g-5p	BZW1	0.550843	0.128653	ICM_traj	C3
hsa-let-7g-5p	C15orf41	0.286928	0.290709	ICM_traj	C3
hsa-let-7g-5p	C1GALT1	0.264425	0.306304	ICM_traj	C3
hsa-let-7g-5p	C20orf194	0.689768	0.0647184	ICM_traj	C3
hsa-let-7g-5p	CALN1	0.582283	0.112644	ICM_traj	C3
hsa-let-7g-5p	CBX5	0.290803	0.288046	ICM_traj	C3
hsa-let-7g-5p	CCND2	0.536517	0.136222	ICM_traj	C3
hsa-let-7g-5p	CCNJ	0.377572	0.230278	ICM_traj	C3
hsa-let-7g-5p	CCNT2	0.552169	0.127961	ICM_traj	C3
hsa-let-7g-5p	CCSAP	0.488349	0.162854	ICM_traj	C3
hsa-let-7g-5p	CD59	0.120127	0.410338	ICM_traj	C3
hsa-let-7g-5p	CDKN1A	0.241901	0.322113	ICM_traj	C3
hsa-let-7g-5p	CDV3	0.495433	0.158827	ICM_traj	C3
hsa-let-7g-5p	CEMIP2	0.324317	0.26529	ICM_traj	C3
hsa-let-7g-5p	CEP164	0.252703	0.314507	ICM_traj	C3
hsa-let-7g-5p	CEP85L	0.580696	0.113432	ICM_traj	C3
hsa-let-7g-5p	CHD7	0.078149	0.441508	ICM_traj	C3
hsa-let-7g-5p	CLCN5	0.710999	0.0566068	ICM_traj	C3
hsa-let-7g-5p	CLOCK	0.525071	0.142387	ICM_traj	C3
hsa-let-7g-5p	CLP1	0.518562	0.14594	ICM_traj	C3
hsa-let-7g-5p	CNNM2	0.5011	0.155632	ICM_traj	C3
hsa-let-7g-5p	CNOT6L	0.561101	0.123338	ICM_traj	C3
hsa-let-7g-5p	CNTRL	0.516897	0.146854	ICM_traj	C3
hsa-let-7g-5p	CPEB1	0.472755	0.171849	ICM_traj	C3
hsa-let-7g-5p	CPEB2	0.558465	0.124695	ICM_traj	C3
hsa-let-7g-5p	CPEB4	0.425047	0.200413	ICM_traj	C3
hsa-let-7g-5p	CPED1	0.466505	0.175503	ICM_traj	C3
hsa-let-7g-5p	CUX1	0.530058	0.139688	ICM_traj	C3
hsa-let-7g-5p	DCUN1D3	0.63359	0.088394	ICM_traj	C3
hsa-let-7g-5p	DNAJB9	0.081505	0.439007	ICM_traj	C3
hsa-let-7g-5p	DNAL1	0.517118	0.146732	ICM_traj	C3
hsa-let-7g-5p	DST	0.0663688	0.450296	ICM_traj	C3
hsa-let-7g-5p	DUSP16	0.119018	0.411158	ICM_traj	C3
hsa-let-7g-5p	DUSP22	0.58997	0.108859	ICM_traj	C3
hsa-let-7g-5p	DUSP7	0.477797	0.168921	ICM_traj	C3
hsa-let-7g-5p	DZIP1	0.499886	0.156314	ICM_traj	C3
hsa-let-7g-5p	ELOVL4	0.600884	0.103576	ICM_traj	C3
hsa-let-7g-5p	EPHA4	0.648845	0.0816572	ICM_traj	C3
hsa-let-7g-5p	EPHB1	0.421762	0.202435	ICM_traj	C3
hsa-let-7g-5p	ETV3	0.596689	0.105594	ICM_traj	C3
hsa-let-7g-5p	FAM104A	0.460191	0.179221	ICM_traj	C3
hsa-let-7g-5p	FAM214B	0.310579	0.274555	ICM_traj	C3
hsa-let-7g-5p	FAM84B	0.0731748	0.445217	ICM_traj	C3
hsa-let-7g-5p	FBXL12	0.612977	0.0978476	ICM_traj	C3
hsa-let-7g-5p	FGD6	0.368542	0.236108	ICM_traj	C3
hsa-let-7g-5p	FNIP2	0.698949	0.0611527	ICM_traj	C3
hsa-let-7g-5p	FRS2	0.485829	0.164296	ICM_traj	C3
hsa-let-7g-5p	FSTL4	0.522059	0.144027	ICM_traj	C3
hsa-let-7g-5p	FZD4	0.58587	0.110872	ICM_traj	C3
hsa-let-7g-5p	GABBR2	0.536815	0.136062	ICM_traj	C3
hsa-let-7g-5p	GALC	0.535617	0.136703	ICM_traj	C3
hsa-let-7g-5p	GDPD1	0.0692142	0.448172	ICM_traj	C3
hsa-let-7g-5p	GJC1	0.301944	0.280424	ICM_traj	C3
hsa-let-7g-5p	GLRX	0.030952	0.476793	ICM_traj	C3
hsa-let-7g-5p	GNS	0.564597	0.121547	ICM_traj	C3
hsa-let-7g-5p	GPAT3	0.0465335	0.465125	ICM_traj	C3
hsa-let-7g-5p	GPATCH3	0.408174	0.210871	ICM_traj	C3
hsa-let-7g-5p	GPCPD1	0.366896	0.237175	ICM_traj	C3
hsa-let-7g-5p	GRAMD1B	0.510997	0.15011	ICM_traj	C3
hsa-let-7g-5p	GRIN2B	0.560645	0.123572	ICM_traj	C3
hsa-let-7g-5p	HAS2	0.00980585	0.492646	ICM_traj	C3
hsa-let-7g-5p	HBEGF	0.327993	0.262826	ICM_traj	C3
hsa-let-7g-5p	HIF3A	0.432253	0.196001	ICM_traj	C3
hsa-let-7g-5p	HIPK2	0.88562	0.00943798	ICM_traj	C3
hsa-let-7g-5p	HK2	0.420135	0.203438	ICM_traj	C3
hsa-let-7g-5p	IDH2	0.489066	0.162445	ICM_traj	C3
hsa-let-7g-5p	IGDCC3	0.439929	0.191339	ICM_traj	C3
hsa-let-7g-5p	IGF1R	0.559187	0.124323	ICM_traj	C3
hsa-let-7g-5p	INTS6L	0.495954	0.158532	ICM_traj	C3
hsa-let-7g-5p	IRGQ	0.263779	0.306754	ICM_traj	C3
hsa-let-7g-5p	KATNAL1	0.659703	0.0769999	ICM_traj	C3
hsa-let-7g-5p	KCNC4	0.292246	0.287055	ICM_traj	C3
hsa-let-7g-5p	KDM3A	0.57354	0.117011	ICM_traj	C3
hsa-let-7g-5p	KIAA1147	0.552561	0.127757	ICM_traj	C3
hsa-let-7g-5p	KLF8	0.0380545	0.471473	ICM_traj	C3
hsa-let-7g-5p	KLF9	0.106904	0.420128	ICM_traj	C3
hsa-let-7g-5p	KLK10	0.528048	0.140774	ICM_traj	C3
hsa-let-7g-5p	MAP3K3	0.84049	0.018068	ICM_traj	C3
hsa-let-7g-5p	MAPK8	0.632169	0.0890327	ICM_traj	C3
hsa-let-7g-5p	MFAP3L	0.637134	0.0868092	ICM_traj	C3
hsa-let-7g-5p	MLXIP	0.141523	0.394566	ICM_traj	C3
hsa-let-7g-5p	MSI2	0.124313	0.407246	ICM_traj	C3
hsa-let-7g-5p	MTMR3	0.549649	0.129277	ICM_traj	C3
hsa-let-7g-5p	MTUS1	0.320731	0.2677	ICM_traj	C3
hsa-let-7g-5p	MXD1	0.183909	0.363624	ICM_traj	C3
hsa-let-7g-5p	MYO5B	0.292554	0.286844	ICM_traj	C3
hsa-let-7g-5p	NCOA1	0.0149222	0.488809	ICM_traj	C3
hsa-let-7g-5p	NEFM	0.518138	0.146172	ICM_traj	C3
hsa-let-7g-5p	NEMP1	0.379241	0.229205	ICM_traj	C3
hsa-let-7g-5p	NOL4L	0.859148	0.0141809	ICM_traj	C3
hsa-let-7g-5p	NTRK3	0.592554	0.107599	ICM_traj	C3
hsa-let-7g-5p	OTUD3	0.458405	0.180278	ICM_traj	C3
hsa-let-7g-5p	PAG1	0.47728	0.169221	ICM_traj	C3
hsa-let-7g-5p	PCGF3	0.555427	0.126267	ICM_traj	C3
hsa-let-7g-5p	PDLIM7	0.145385	0.39173	ICM_traj	C3
hsa-let-7g-5p	PDPR	0.243765	0.320797	ICM_traj	C3
hsa-let-7g-5p	PGM2L1	0.278472	0.296545	ICM_traj	C3
hsa-let-7g-5p	PHF8	0.57852	0.114515	ICM_traj	C3
hsa-let-7g-5p	PIGA	0.537824	0.135524	ICM_traj	C3
hsa-let-7g-5p	PKN2	0.46528	0.176222	ICM_traj	C3
hsa-let-7g-5p	PLAGL2	0.570846	0.11837	ICM_traj	C3
hsa-let-7g-5p	PLXNA4	0.534446	0.137329	ICM_traj	C3
hsa-let-7g-5p	PMAIP1	0.343781	0.252322	ICM_traj	C3
hsa-let-7g-5p	PNKD	0.265133	0.305809	ICM_traj	C3
hsa-let-7g-5p	PPARGC1B	0.195241	0.35543	ICM_traj	C3
hsa-let-7g-5p	PPP1R12B	0.58038	0.113589	ICM_traj	C3
hsa-let-7g-5p	PRKAR2A	0.031403	0.476455	ICM_traj	C3
hsa-let-7g-5p	PRPF38B	0.441218	0.19056	ICM_traj	C3
hsa-let-7g-5p	PTPRD	0.102555	0.423353	ICM_traj	C3
hsa-let-7g-5p	RAB8B	0.286077	0.291295	ICM_traj	C3
hsa-let-7g-5p	RADIL	0.416785	0.205511	ICM_traj	C3
hsa-let-7g-5p	RDH10	0.195626	0.355152	ICM_traj	C3
hsa-let-7g-5p	RGMA	0.321237	0.26736	ICM_traj	C3
hsa-let-7g-5p	RGS16	0.165613	0.376926	ICM_traj	C3
hsa-let-7g-5p	RIMKLA	0.539714	0.134518	ICM_traj	C3
hsa-let-7g-5p	RNF115	0.00994529	0.492541	ICM_traj	C3
hsa-let-7g-5p	RNF20	0.688458	0.0652343	ICM_traj	C3
hsa-let-7g-5p	RNF38	0.735033	0.048005	ICM_traj	C3
hsa-let-7g-5p	RRM2	0.235243	0.326822	ICM_traj	C3
hsa-let-7g-5p	RSF1	0.717351	0.0542727	ICM_traj	C3
hsa-let-7g-5p	RSPO2	0.550935	0.128605	ICM_traj	C3
hsa-let-7g-5p	RUNX1T1	0.531285	0.139027	ICM_traj	C3
hsa-let-7g-5p	SALL4	0.0147351	0.488949	ICM_traj	C3
hsa-let-7g-5p	SAMD12	0.513765	0.148579	ICM_traj	C3
hsa-let-7g-5p	SCYL3	0.594373	0.106715	ICM_traj	C3
hsa-let-7g-5p	SEC14L1	0.571657	0.117961	ICM_traj	C3
hsa-let-7g-5p	SEMA4C	0.0308181	0.476894	ICM_traj	C3
hsa-let-7g-5p	SENP5	0.530168	0.139629	ICM_traj	C3
hsa-let-7g-5p	SH2B3	0.161011	0.380285	ICM_traj	C3
hsa-let-7g-5p	SLC16A9	0.204363	0.348862	ICM_traj	C3
hsa-let-7g-5p	SLC30A4	0.507513	0.152045	ICM_traj	C3
hsa-let-7g-5p	SLC45A4	0.0959536	0.428256	ICM_traj	C3
hsa-let-7g-5p	SLC6A5	0.552894	0.127583	ICM_traj	C3
hsa-let-7g-5p	SLC8A2	0.555974	0.125984	ICM_traj	C3
hsa-let-7g-5p	SOCS4	0.643723	0.0838942	ICM_traj	C3
hsa-let-7g-5p	SOX13	0.294119	0.285771	ICM_traj	C3
hsa-let-7g-5p	SPATA2	0.487888	0.163117	ICM_traj	C3
hsa-let-7g-5p	STAG3	0.48767	0.163242	ICM_traj	C3
hsa-let-7g-5p	STARD9	0.40965	0.209949	ICM_traj	C3
hsa-let-7g-5p	STK24	0.458001	0.180517	ICM_traj	C3
hsa-let-7g-5p	SULF2	0.559961	0.123924	ICM_traj	C3
hsa-let-7g-5p	SYT2	0.79409	0.0296166	ICM_traj	C3
hsa-let-7g-5p	TECPR2	0.575406	0.116074	ICM_traj	C3
hsa-let-7g-5p	TGFBR1	0.355094	0.244873	ICM_traj	C3
hsa-let-7g-5p	THRB	0.508219	0.151652	ICM_traj	C3
hsa-let-7g-5p	TMX4	0.223042	0.335492	ICM_traj	C3
hsa-let-7g-5p	TNFSF9	0.88636	0.00931872	ICM_traj	C3
hsa-let-7g-5p	TNIK	0.497282	0.157781	ICM_traj	C3
hsa-let-7g-5p	TOR1AIP2	0.480889	0.167135	ICM_traj	C3
hsa-let-7g-5p	TTC39C	0.474233	0.170988	ICM_traj	C3
hsa-let-7g-5p	ULK2	0.391609	0.221307	ICM_traj	C3
hsa-let-7g-5p	VAV3	0.523689	0.143139	ICM_traj	C3
hsa-let-7g-5p	WDFY2	0.554743	0.126622	ICM_traj	C3
hsa-let-7g-5p	WDFY3	0.878075	0.0106962	ICM_traj	C3
hsa-let-7g-5p	WIPI2	0.376665	0.230862	ICM_traj	C3
hsa-let-7g-5p	WNK3	0.410188	0.209613	ICM_traj	C3
hsa-let-7g-5p	XRN1	0.577014	0.115268	ICM_traj	C3
hsa-let-7g-5p	XYLT1	0.609474	0.099493	ICM_traj	C3
hsa-let-7g-5p	YBX2	0.559916	0.123947	ICM_traj	C3
hsa-let-7g-5p	YPEL2	0.646547	0.0826576	ICM_traj	C3
hsa-let-7g-5p	YTHDF3	0.598275	0.10483	ICM_traj	C3
hsa-let-7g-5p	YY1	0.176854	0.368742	ICM_traj	C3
hsa-let-7g-5p	ZBTB10	0.23844	0.324559	ICM_traj	C3
hsa-let-7g-5p	ZBTB16	0.551571	0.128273	ICM_traj	C3
hsa-let-7g-5p	ZBTB39	0.703711	0.0593376	ICM_traj	C3
hsa-let-7g-5p	ZC3H10	0.478318	0.16862	ICM_traj	C3
hsa-let-7g-5p	ZKSCAN5	0.553673	0.127178	ICM_traj	C3
hsa-let-7g-5p	ZNF202	0.558067	0.124901	ICM_traj	C3
hsa-let-7g-5p	ZNF268	0.36542	0.238134	ICM_traj	C3
hsa-let-7g-5p	ZNF280B	0.554249	0.126878	ICM_traj	C3
hsa-let-7g-5p	ZNF354A	0.523076	0.143473	ICM_traj	C3
hsa-let-7g-5p	ZNF451	0.241921	0.322099	ICM_traj	C3
hsa-let-7g-5p	ZNF473	0.637268	0.0867491	ICM_traj	C3
hsa-let-7g-5p	ZNF652	0.597047	0.105422	ICM_traj	C3
hsa-let-7g-5p	ZNF689	0.588785	0.109439	ICM_traj	C3
hsa-miR-100-5p	AGO2	0.362667	0.239925	ICM_traj	C3
hsa-miR-100-5p	BAZ2A	0.636127	0.0872582	ICM_traj	C3
hsa-miR-100-5p	CLDN11	0.176914	0.368698	ICM_traj	C3
hsa-miR-100-5p	ETV3	0.662194	0.0759479	ICM_traj	C3
hsa-miR-100-5p	IGF1R	0.703894	0.0592684	ICM_traj	C3
hsa-miR-100-5p	KBTBD8	0.553196	0.127426	ICM_traj	C3
hsa-miR-100-5p	MTMR3	0.660845	0.0765167	ICM_traj	C3
hsa-miR-100-5p	NTRK3	0.531673	0.138818	ICM_traj	C3
hsa-miR-100-5p	NXF1	0.432431	0.195892	ICM_traj	C3
hsa-miR-100-5p	RMND5A	0.361069	0.240966	ICM_traj	C3
hsa-miR-101-3p	ABCC5	0.16546	0.377038	ICM_traj	C3
hsa-miR-101-3p	ABHD2	0.457466	0.180835	ICM_traj	C3
hsa-miR-101-3p	ABTB2	0.546659	0.130846	ICM_traj	C3
hsa-miR-101-3p	ACVR1B	0.652103	0.0802476	ICM_traj	C3
hsa-miR-101-3p	ADAM19	0.207592	0.346543	ICM_traj	C3
hsa-miR-101-3p	ADAMTS17	0.655594	0.0787485	ICM_traj	C3
hsa-miR-101-3p	ADAMTSL3	0.713657	0.0556246	ICM_traj	C3
hsa-miR-101-3p	ADCY5	0.622893	0.0932504	ICM_traj	C3
hsa-miR-101-3p	AEBP2	0.350184	0.248097	ICM_traj	C3
hsa-miR-101-3p	AKAP11	0.59506	0.106382	ICM_traj	C3
hsa-miR-101-3p	ANK3	0.423246	0.20152	ICM_traj	C3
hsa-miR-101-3p	ARAP2	0.61681	0.0960594	ICM_traj	C3
hsa-miR-101-3p	ARFGEF3	0.519999	0.145153	ICM_traj	C3
hsa-miR-101-3p	ARG2	0.482548	0.16618	ICM_traj	C3
hsa-miR-101-3p	ARHGAP18	0.468593	0.174279	ICM_traj	C3
hsa-miR-101-3p	ARHGAP26	0.46384	0.177068	ICM_traj	C3
hsa-miR-101-3p	ARHGAP32	0.0549749	0.45881	ICM_traj	C3
hsa-miR-101-3p	ARID4B	0.333476	0.259164	ICM_traj	C3
hsa-miR-101-3p	ATP1B2	0.594952	0.106434	ICM_traj	C3
hsa-miR-101-3p	ATP8A1	0.531429	0.13895	ICM_traj	C3
hsa-miR-101-3p	ATRX	0.0310499	0.47672	ICM_traj	C3
hsa-miR-101-3p	BACH1	0.551168	0.128483	ICM_traj	C3
hsa-miR-101-3p	BARD1	0.0414154	0.468956	ICM_traj	C3
hsa-miR-101-3p	BAZ2A	0.652554	0.080053	ICM_traj	C3
hsa-miR-101-3p	BHLHB9	0.591732	0.107999	ICM_traj	C3
hsa-miR-101-3p	BICC1	0.61694	0.0959992	ICM_traj	C3
hsa-miR-101-3p	BNIP2	0.627349	0.0912141	ICM_traj	C3
hsa-miR-101-3p	BRD4	0.324704	0.265031	ICM_traj	C3
hsa-miR-101-3p	BRPF1	0.772693	0.0358152	ICM_traj	C3
hsa-miR-101-3p	BTLA	0.406539	0.211893	ICM_traj	C3
hsa-miR-101-3p	BZW1	0.660291	0.0767507	ICM_traj	C3
hsa-miR-101-3p	C16orf72	0.714156	0.0554413	ICM_traj	C3
hsa-miR-101-3p	C1GALT1	0.580665	0.113447	ICM_traj	C3
hsa-miR-101-3p	C1orf52	0.58431	0.111641	ICM_traj	C3
hsa-miR-101-3p	C20orf194	0.680681	0.0683336	ICM_traj	C3
hsa-miR-101-3p	C6orf62	0.564878	0.121403	ICM_traj	C3
hsa-miR-101-3p	CACUL1	0.669013	0.0730993	ICM_traj	C3
hsa-miR-101-3p	CALML4	0.608452	0.0999754	ICM_traj	C3
hsa-miR-101-3p	CAMK2G	0.438577	0.192157	ICM_traj	C3
hsa-miR-101-3p	CBL	0.154085	0.385351	ICM_traj	C3
hsa-miR-101-3p	CCDC88A	0.701748	0.0600831	ICM_traj	C3
hsa-miR-101-3p	CCNJ	0.427181	0.199103	ICM_traj	C3
hsa-miR-101-3p	CCNT2	0.383587	0.22642	ICM_traj	C3
hsa-miR-101-3p	CELF2	0.570646	0.118471	ICM_traj	C3
hsa-miR-101-3p	CEP85L	0.668699	0.0732293	ICM_traj	C3
hsa-miR-101-3p	CEP97	0.634368	0.0880449	ICM_traj	C3
hsa-miR-101-3p	CFTR	0.575135	0.11621	ICM_traj	C3
hsa-miR-101-3p	CHAMP1	0.731416	0.0492594	ICM_traj	C3
hsa-miR-101-3p	CLDN11	0.207801	0.346393	ICM_traj	C3
hsa-miR-101-3p	CNEP1R1	0.782766	0.0328301	ICM_traj	C3
hsa-miR-101-3p	CNOT6L	0.612147	0.0982364	ICM_traj	C3
hsa-miR-101-3p	COG5	0.645091	0.0832941	ICM_traj	C3
hsa-miR-101-3p	COPS7B	0.580011	0.113773	ICM_traj	C3
hsa-miR-101-3p	CPEB1	0.728266	0.0503635	ICM_traj	C3
hsa-miR-101-3p	CPEB2	0.763225	0.0387283	ICM_traj	C3
hsa-miR-101-3p	CRIPT	0.66841	0.0733492	ICM_traj	C3
hsa-miR-101-3p	CSRP2	0.645468	0.0831291	ICM_traj	C3
hsa-miR-101-3p	CTCF	0.644449	0.0835754	ICM_traj	C3
hsa-miR-101-3p	CTDSPL	0.183361	0.36402	ICM_traj	C3
hsa-miR-101-3p	CXADR	0.757773	0.0404522	ICM_traj	C3
hsa-miR-101-3p	DCAF5	0.593662	0.10706	ICM_traj	C3
hsa-miR-101-3p	DCLRE1B	0.734657	0.0481347	ICM_traj	C3
hsa-miR-101-3p	DCP2	0.796204	0.0290337	ICM_traj	C3
hsa-miR-101-3p	DCUN1D3	0.424052	0.201024	ICM_traj	C3
hsa-miR-101-3p	DDX3X	0.81962	0.0229354	ICM_traj	C3
hsa-miR-101-3p	DDX3Y	0.460576	0.178994	ICM_traj	C3
hsa-miR-101-3p	DIP2C	0.61496	0.0969208	ICM_traj	C3
hsa-miR-101-3p	DNAJC15	0.314471	0.271921	ICM_traj	C3
hsa-miR-101-3p	DOT1L	0.571196	0.118193	ICM_traj	C3
hsa-miR-101-3p	EBF1	0.619568	0.0947814	ICM_traj	C3
hsa-miR-101-3p	EBF2	0.638575	0.0861679	ICM_traj	C3
hsa-miR-101-3p	EFNB2	0.0636638	0.452317	ICM_traj	C3
hsa-miR-101-3p	EIF5	0.738557	0.0467966	ICM_traj	C3
hsa-miR-101-3p	EIF5A2	0.748962	0.0433098	ICM_traj	C3
hsa-miR-101-3p	ELOC	0.653376	0.0796996	ICM_traj	C3
hsa-miR-101-3p	ENPP2	0.453503	0.18319	ICM_traj	C3
hsa-miR-101-3p	EPB41L5	0.836245	0.019014	ICM_traj	C3
hsa-miR-101-3p	EPN2	0.708796	0.0574265	ICM_traj	C3
hsa-miR-101-3p	ERBB4	0.639239	0.0858733	ICM_traj	C3
hsa-miR-101-3p	ERN1	0.522644	0.143708	ICM_traj	C3
hsa-miR-101-3p	ERO1B	0.599941	0.104028	ICM_traj	C3
hsa-miR-101-3p	ETV5	0.516216	0.147228	ICM_traj	C3
hsa-miR-101-3p	FA2H	0.111389	0.416804	ICM_traj	C3
hsa-miR-101-3p	FAM126B	0.64626	0.0827828	ICM_traj	C3
hsa-miR-101-3p	FAM214A	0.576903	0.115323	ICM_traj	C3
hsa-miR-101-3p	FBXW7	0.528188	0.140698	ICM_traj	C3
hsa-miR-101-3p	FOXN2	0.638597	0.0861583	ICM_traj	C3
hsa-miR-101-3p	FOXO1	0.173013	0.371535	ICM_traj	C3
hsa-miR-101-3p	FRG2C	0.657902	0.0777642	ICM_traj	C3
hsa-miR-101-3p	FRS2	0.593875	0.106957	ICM_traj	C3
hsa-miR-101-3p	FYTTD1	0.709612	0.0571222	ICM_traj	C3
hsa-miR-101-3p	FZD4	0.682471	0.0676149	ICM_traj	C3
hsa-miR-101-3p	G3BP2	0.051706	0.461255	ICM_traj	C3
hsa-miR-101-3p	GAB1	0.587379	0.110129	ICM_traj	C3
hsa-miR-101-3p	GABBR2	0.604685	0.101761	ICM_traj	C3
hsa-miR-101-3p	GCNT1	0.272701	0.300544	ICM_traj	C3
hsa-miR-101-3p	GCNT3	0.522739	0.143656	ICM_traj	C3
hsa-miR-101-3p	GLCCI1	0.650186	0.0810756	ICM_traj	C3
hsa-miR-101-3p	GNG12	0.362427	0.240081	ICM_traj	C3
hsa-miR-101-3p	GPCPD1	0.283482	0.293084	ICM_traj	C3
hsa-miR-101-3p	HDAC9	0.614136	0.0973053	ICM_traj	C3
hsa-miR-101-3p	HIPK2	0.734025	0.0483531	ICM_traj	C3
hsa-miR-101-3p	HIPK3	0.626619	0.0915463	ICM_traj	C3
hsa-miR-101-3p	HNRNPH2	0.807167	0.0260958	ICM_traj	C3
hsa-miR-101-3p	HNRNPU	0.0761293	0.443013	ICM_traj	C3
hsa-miR-101-3p	HVCN1	0.652463	0.0800922	ICM_traj	C3
hsa-miR-101-3p	ID4	0.436848	0.193206	ICM_traj	C3
hsa-miR-101-3p	IDH2	0.465804	0.175914	ICM_traj	C3
hsa-miR-101-3p	ING3	0.776329	0.034724	ICM_traj	C3
hsa-miR-101-3p	INPP5F	0.738199	0.046919	ICM_traj	C3
hsa-miR-101-3p	IPO8	0.653632	0.0795895	ICM_traj	C3
hsa-miR-101-3p	IQSEC1	0.424378	0.200823	ICM_traj	C3
hsa-miR-101-3p	JAZF1	0.664318	0.0750554	ICM_traj	C3
hsa-miR-101-3p	KBTBD8	0.514138	0.148373	ICM_traj	C3
hsa-miR-101-3p	KCNC4	0.688603	0.0651772	ICM_traj	C3
hsa-miR-101-3p	KDM3A	0.755135	0.0412988	ICM_traj	C3
hsa-miR-101-3p	KDM5A	0.631838	0.0891818	ICM_traj	C3
hsa-miR-101-3p	KDM7A	0.61436	0.0972008	ICM_traj	C3
hsa-miR-101-3p	KIT	0.397879	0.217338	ICM_traj	C3
hsa-miR-101-3p	KITLG	0.650441	0.0809653	ICM_traj	C3
hsa-miR-101-3p	KLF12	0.641729	0.0847719	ICM_traj	C3
hsa-miR-101-3p	KLF3	0.294617	0.28543	ICM_traj	C3
hsa-miR-101-3p	KLF9	0.280305	0.295277	ICM_traj	C3
hsa-miR-101-3p	KPNA2	0.732	0.0490557	ICM_traj	C3
hsa-miR-101-3p	KPNA3	0.0774484	0.44203	ICM_traj	C3
hsa-miR-101-3p	KTI12	0.0607256	0.454512	ICM_traj	C3
hsa-miR-101-3p	LARP4B	0.642212	0.084559	ICM_traj	C3
hsa-miR-101-3p	LNPEP	0.65056	0.080914	ICM_traj	C3
hsa-miR-101-3p	LRAT	0.422052	0.202256	ICM_traj	C3
hsa-miR-101-3p	LRRC8B	0.00407153	0.496946	ICM_traj	C3
hsa-miR-101-3p	MAK	0.667077	0.0739032	ICM_traj	C3
hsa-miR-101-3p	MAP7D1	0.439916	0.191347	ICM_traj	C3
hsa-miR-101-3p	MAPK1	0.233429	0.328108	ICM_traj	C3
hsa-miR-101-3p	MAPK8	0.667006	0.0739326	ICM_traj	C3
hsa-miR-101-3p	MAST4	0.502692	0.154738	ICM_traj	C3
hsa-miR-101-3p	MED13	0.280206	0.295346	ICM_traj	C3
hsa-miR-101-3p	MGAT5	0.29149	0.287574	ICM_traj	C3
hsa-miR-101-3p	MGRN1	0.521697	0.144224	ICM_traj	C3
hsa-miR-101-3p	MSI2	0.178525	0.367528	ICM_traj	C3
hsa-miR-101-3p	MXD1	0.187233	0.361216	ICM_traj	C3
hsa-miR-101-3p	MYO5B	0.120839	0.409812	ICM_traj	C3
hsa-miR-101-3p	NANOS1	0.547695	0.130302	ICM_traj	C3
hsa-miR-101-3p	NAV3	0.636852	0.0869345	ICM_traj	C3
hsa-miR-101-3p	NCOA2	0.485847	0.164285	ICM_traj	C3
hsa-miR-101-3p	NCOA6	0.566103	0.120778	ICM_traj	C3
hsa-miR-101-3p	NDRG4	0.559803	0.124006	ICM_traj	C3
hsa-miR-101-3p	NPTX1	0.014375	0.489219	ICM_traj	C3
hsa-miR-101-3p	NR3C2	0.631772	0.0892118	ICM_traj	C3
hsa-miR-101-3p	OCA2	0.721598	0.052736	ICM_traj	C3
hsa-miR-101-3p	OGT	0.111172	0.416964	ICM_traj	C3
hsa-miR-101-3p	OTUD3	0.536133	0.136426	ICM_traj	C3
hsa-miR-101-3p	PAG1	0.564224	0.121737	ICM_traj	C3
hsa-miR-101-3p	PARD6B	0.25246	0.314678	ICM_traj	C3
hsa-miR-101-3p	PAXBP1	0.656114	0.0785264	ICM_traj	C3
hsa-miR-101-3p	PCGF5	0.458461	0.180245	ICM_traj	C3
hsa-miR-101-3p	PEAK1	0.255979	0.312209	ICM_traj	C3
hsa-miR-101-3p	PHTF2	0.245149	0.319821	ICM_traj	C3
hsa-miR-101-3p	PIK3C2A	0.116074	0.413335	ICM_traj	C3
hsa-miR-101-3p	PIM1	0.4453	0.1881	ICM_traj	C3
hsa-miR-101-3p	PIP5K1B	0.191458	0.358161	ICM_traj	C3
hsa-miR-101-3p	PKN2	0.303112	0.279629	ICM_traj	C3
hsa-miR-101-3p	PKNOX1	0.716532	0.0545711	ICM_traj	C3
hsa-miR-101-3p	PLCL1	0.625671	0.0919788	ICM_traj	C3
hsa-miR-101-3p	PLD1	0.59912	0.104423	ICM_traj	C3
hsa-miR-101-3p	PLEKHG1	0.631883	0.0891616	ICM_traj	C3
hsa-miR-101-3p	PNRC1	0.703298	0.0594942	ICM_traj	C3
hsa-miR-101-3p	POLH	0.690057	0.0646047	ICM_traj	C3
hsa-miR-101-3p	POLR3K	0.534839	0.137119	ICM_traj	C3
hsa-miR-101-3p	PRKAA1	0.756258	0.0409375	ICM_traj	C3
hsa-miR-101-3p	PROSER1	0.543301	0.132616	ICM_traj	C3
hsa-miR-101-3p	PSD3	0.614942	0.0969292	ICM_traj	C3
hsa-miR-101-3p	PSPC1	0.720388	0.053172	ICM_traj	C3
hsa-miR-101-3p	PTPN13	0.640859	0.0851558	ICM_traj	C3
hsa-miR-101-3p	PTPRK	0.485491	0.164489	ICM_traj	C3
hsa-miR-101-3p	RAB30	0.131208	0.402159	ICM_traj	C3
hsa-miR-101-3p	RAB5A	0.677931	0.0694443	ICM_traj	C3
hsa-miR-101-3p	RANBP1	0.114826	0.414259	ICM_traj	C3
hsa-miR-101-3p	RAPH1	0.696097	0.0622508	ICM_traj	C3
hsa-miR-101-3p	RASL11A	0.755929	0.041043	ICM_traj	C3
hsa-miR-101-3p	RBBP7	0.602557	0.102775	ICM_traj	C3
hsa-miR-101-3p	REV1	0.453634	0.183112	ICM_traj	C3
hsa-miR-101-3p	RFPL4B	0.611799	0.0983995	ICM_traj	C3
hsa-miR-101-3p	RGMA	0.612545	0.0980498	ICM_traj	C3
hsa-miR-101-3p	RIMKLA	0.614071	0.0973356	ICM_traj	C3
hsa-miR-101-3p	RMND5A	0.518634	0.1459	ICM_traj	C3
hsa-miR-101-3p	RNF11	0.479465	0.167957	ICM_traj	C3
hsa-miR-101-3p	RNF125	0.651796	0.0803797	ICM_traj	C3
hsa-miR-101-3p	RNF38	0.717835	0.0540964	ICM_traj	C3
hsa-miR-101-3p	RSF1	0.727028	0.0508001	ICM_traj	C3
hsa-miR-101-3p	RSPO2	0.650252	0.0810471	ICM_traj	C3
hsa-miR-101-3p	RUNX1T1	0.63287	0.0887174	ICM_traj	C3
hsa-miR-101-3p	SEC24A	0.43094	0.196802	ICM_traj	C3
hsa-miR-101-3p	SEL1L	0.665684	0.0744839	ICM_traj	C3
hsa-miR-101-3p	SGK1	0.314272	0.272056	ICM_traj	C3
hsa-miR-101-3p	SGMS2	0.628158	0.0908464	ICM_traj	C3
hsa-miR-101-3p	SGPP1	0.0158072	0.488146	ICM_traj	C3
hsa-miR-101-3p	SH2B3	0.107955	0.419348	ICM_traj	C3
hsa-miR-101-3p	SKOR1	0.628503	0.0906898	ICM_traj	C3
hsa-miR-101-3p	SLC12A2	0.14827	0.389612	ICM_traj	C3
hsa-miR-101-3p	SLC8A1	0.642485	0.0844385	ICM_traj	C3
hsa-miR-101-3p	SMARCA2	0.0328409	0.475378	ICM_traj	C3
hsa-miR-101-3p	SOAT1	0.296023	0.284468	ICM_traj	C3
hsa-miR-101-3p	SOCS2	0.122079	0.408896	ICM_traj	C3
hsa-miR-101-3p	SORBS1	0.634612	0.0879355	ICM_traj	C3
hsa-miR-101-3p	SOX11	0.598718	0.104616	ICM_traj	C3
hsa-miR-101-3p	SOX13	0.34347	0.252527	ICM_traj	C3
hsa-miR-101-3p	SPATA2	0.673207	0.0713703	ICM_traj	C3
hsa-miR-101-3p	SRPK2	0.154028	0.385393	ICM_traj	C3
hsa-miR-101-3p	SSFA2	0.622285	0.0935295	ICM_traj	C3
hsa-miR-101-3p	STIL	0.633476	0.0884454	ICM_traj	C3
hsa-miR-101-3p	STX6	0.548841	0.129701	ICM_traj	C3
hsa-miR-101-3p	TAF5L	0.702721	0.0597133	ICM_traj	C3
hsa-miR-101-3p	TANC2	0.257993	0.310799	ICM_traj	C3
hsa-miR-101-3p	TBC1D1	0.469313	0.173857	ICM_traj	C3
hsa-miR-101-3p	TBC1D14	0.522621	0.143721	ICM_traj	C3
hsa-miR-101-3p	TBL1XR1	0.247554	0.318127	ICM_traj	C3
hsa-miR-101-3p	TECTA	0.621889	0.0937114	ICM_traj	C3
hsa-miR-101-3p	TEX2	0.651646	0.0804448	ICM_traj	C3
hsa-miR-101-3p	TFB2M	0.691581	0.0640075	ICM_traj	C3
hsa-miR-101-3p	TGFBR1	0.775118	0.0350858	ICM_traj	C3
hsa-miR-101-3p	TGIF1	0.0712827	0.446629	ICM_traj	C3
hsa-miR-101-3p	THAP1	0.635357	0.0876023	ICM_traj	C3
hsa-miR-101-3p	THBS2	0.589237	0.109218	ICM_traj	C3
hsa-miR-101-3p	THRB	0.640948	0.0851165	ICM_traj	C3
hsa-miR-101-3p	TIMM8A	0.798972	0.0282781	ICM_traj	C3
hsa-miR-101-3p	TMCC1	0.544031	0.132231	ICM_traj	C3
hsa-miR-101-3p	TMEM132D	0.634183	0.088128	ICM_traj	C3
hsa-miR-101-3p	TMEM201	0.228896	0.331326	ICM_traj	C3
hsa-miR-101-3p	TNIK	0.579243	0.114155	ICM_traj	C3
hsa-miR-101-3p	TOP2B	0.0310028	0.476755	ICM_traj	C3
hsa-miR-101-3p	TPRG1	0.654059	0.0794064	ICM_traj	C3
hsa-miR-101-3p	TRIO	0.420295	0.20334	ICM_traj	C3
hsa-miR-101-3p	TSPAN12	0.579563	0.113996	ICM_traj	C3
hsa-miR-101-3p	TSPAN5	0.47742	0.16914	ICM_traj	C3
hsa-miR-101-3p	TULP4	0.089302	0.433202	ICM_traj	C3
hsa-miR-101-3p	UBE2G1	0.510613	0.150323	ICM_traj	C3
hsa-miR-101-3p	UBR7	0.693556	0.0632366	ICM_traj	C3
hsa-miR-101-3p	UHMK1	0.630166	0.0899367	ICM_traj	C3
hsa-miR-101-3p	UNKL	0.649087	0.0815522	ICM_traj	C3
hsa-miR-101-3p	USP9X	0.352507	0.24657	ICM_traj	C3
hsa-miR-101-3p	VLDLR	0.480243	0.167508	ICM_traj	C3
hsa-miR-101-3p	WNK3	0.624514	0.0925072	ICM_traj	C3
hsa-miR-101-3p	XYLT1	0.668274	0.0734055	ICM_traj	C3
hsa-miR-101-3p	ZBTB10	0.541962	0.133325	ICM_traj	C3
hsa-miR-101-3p	ZBTB21	0.742532	0.0454504	ICM_traj	C3
hsa-miR-101-3p	ZBTB49	0.701306	0.0602512	ICM_traj	C3
hsa-miR-101-3p	ZCCHC2	0.640008	0.0855326	ICM_traj	C3
hsa-miR-101-3p	ZIK1	0.701314	0.0602481	ICM_traj	C3
hsa-miR-101-3p	ZNF451	0.501378	0.155476	ICM_traj	C3
hsa-miR-101-3p	ZNF618	0.649639	0.0813127	ICM_traj	C3
hsa-miR-101-3p	ZNF652	0.701652	0.0601197	ICM_traj	C3
hsa-miR-101-3p	ZNF654	0.672695	0.0715806	ICM_traj	C3
hsa-miR-106b-3p	RNFT2	0.223482	0.335179	ICM_traj	C1
hsa-miR-10b-5p	AAK1	0.0426226	0.468052	ICM_traj	C3
hsa-miR-10b-5p	ACAD11	0.839233	0.0183458	ICM_traj	C3
hsa-miR-10b-5p	ANK3	0.77729	0.0344384	ICM_traj	C3
hsa-miR-10b-5p	ANKRD13A	0.893754	0.00816632	ICM_traj	C3
hsa-miR-10b-5p	ARG2	0.91172	0.00567306	ICM_traj	C3
hsa-miR-10b-5p	ARHGEF12	0.781343	0.0332446	ICM_traj	C3
hsa-miR-10b-5p	BAZ1B	0.832983	0.0197563	ICM_traj	C3
hsa-miR-10b-5p	BTRC	0.746619	0.0440846	ICM_traj	C3
hsa-miR-10b-5p	CAMK2G	0.746631	0.0440805	ICM_traj	C3
hsa-miR-10b-5p	CBX5	0.774959	0.0351334	ICM_traj	C3
hsa-miR-10b-5p	CCDC88A	0.985841	0.000149654	ICM_traj	C3
hsa-miR-10b-5p	CCNB3	0.938427	0.00278508	ICM_traj	C3
hsa-miR-10b-5p	CELF2	0.876578	0.0109548	ICM_traj	C3
hsa-miR-10b-5p	CEP85L	0.971495	0.000603596	ICM_traj	C3
hsa-miR-10b-5p	CLCN5	0.860503	0.0139159	ICM_traj	C3
hsa-miR-10b-5p	CNST	0.954353	0.00153898	ICM_traj	C3
hsa-miR-10b-5p	COPS7B	0.724205	0.0518027	ICM_traj	C3
hsa-miR-10b-5p	CTDSPL	0.40697	0.211624	ICM_traj	C3
hsa-miR-10b-5p	CYTH1	0.834452	0.0194203	ICM_traj	C3
hsa-miR-10b-5p	DCAF4L1	0.965691	0.000872732	ICM_traj	C3
hsa-miR-10b-5p	EBF2	0.952394	0.00167275	ICM_traj	C3
hsa-miR-10b-5p	EIF5A2	0.967906	0.000764252	ICM_traj	C3
hsa-miR-10b-5p	FADS3	0.311874	0.273678	ICM_traj	C3
hsa-miR-10b-5p	FAM76A	0.990779	6.35731e-05	ICM_traj	C3
hsa-miR-10b-5p	FRS2	0.950713	0.00179198	ICM_traj	C3
hsa-miR-10b-5p	GCNA	0.958366	0.00128199	ICM_traj	C3
hsa-miR-10b-5p	GINS2	0.292141	0.287127	ICM_traj	C3
hsa-miR-10b-5p	GLS	0.264226	0.306442	ICM_traj	C3
hsa-miR-10b-5p	GOLGA3	0.898088	0.00752491	ICM_traj	C3
hsa-miR-10b-5p	H3F3B	0.962588	0.00103663	ICM_traj	C3
hsa-miR-10b-5p	HERC6	0.95272	0.00165009	ICM_traj	C3
hsa-miR-10b-5p	ID4	0.824377	0.0217783	ICM_traj	C3
hsa-miR-10b-5p	JARID2	0.212914	0.342727	ICM_traj	C3
hsa-miR-10b-5p	KLF11	0.918512	0.00484496	ICM_traj	C3
hsa-miR-10b-5p	LRRC17	0.935698	0.00303456	ICM_traj	C3
hsa-miR-10b-5p	LRRC8B	0.538423	0.135205	ICM_traj	C3
hsa-miR-10b-5p	MTMR3	0.962885	0.00102034	ICM_traj	C3
hsa-miR-10b-5p	NCOA6	0.883125	0.00984578	ICM_traj	C3
hsa-miR-10b-5p	NEDD4L	0.0538624	0.459642	ICM_traj	C3
hsa-miR-10b-5p	NUP50	0.681997	0.067805	ICM_traj	C3
hsa-miR-10b-5p	OTULINL	0.90511	0.00653944	ICM_traj	C3
hsa-miR-10b-5p	PAPOLA	0.0496661	0.462781	ICM_traj	C3
hsa-miR-10b-5p	PCLO	0.926061	0.00399921	ICM_traj	C3
hsa-miR-10b-5p	POLH	0.848458	0.0163536	ICM_traj	C3
hsa-miR-10b-5p	PRTG	0.574081	0.116739	ICM_traj	C3
hsa-miR-10b-5p	PTEN	0.933125	0.0032794	ICM_traj	C3
hsa-miR-10b-5p	RAPH1	0.962354	0.00104957	ICM_traj	C3
hsa-miR-10b-5p	RB1CC1	0.879332	0.0104813	ICM_traj	C3
hsa-miR-10b-5p	RFPL2	0.923072	0.00432467	ICM_traj	C3
hsa-miR-10b-5p	RNF20	0.942727	0.00241321	ICM_traj	C3
hsa-miR-10b-5p	SEC14L1	0.968385	0.000741734	ICM_traj	C3
hsa-miR-10b-5p	SETD5	0.12771	0.404738	ICM_traj	C3
hsa-miR-10b-5p	SLC6A5	0.974327	0.000490104	ICM_traj	C3
hsa-miR-10b-5p	SMPD3	0.902686	0.00687209	ICM_traj	C3
hsa-miR-10b-5p	SMURF1	0.896454	0.00776381	ICM_traj	C3
hsa-miR-10b-5p	SPTY2D1	0.902075	0.00695723	ICM_traj	C3
hsa-miR-10b-5p	STK35	0.598267	0.104833	ICM_traj	C3
hsa-miR-10b-5p	SUSD6	0.913941	0.00539529	ICM_traj	C3
hsa-miR-10b-5p	TFAP2C	0.929951	0.00359425	ICM_traj	C3
hsa-miR-10b-5p	TIAM1	0.79312	0.0298859	ICM_traj	C3
hsa-miR-10b-5p	TMEM132B	0.928798	0.00371202	ICM_traj	C3
hsa-miR-10b-5p	TNIK	0.923285	0.00430106	ICM_traj	C3
hsa-miR-10b-5p	TRIM36	0.935521	0.00305118	ICM_traj	C3
hsa-miR-10b-5p	UBXN7	0.980573	0.000281221	ICM_traj	C3
hsa-miR-10b-5p	WNK3	0.90827	0.0061178	ICM_traj	C3
hsa-miR-10b-5p	XRN1	0.958004	0.00130426	ICM_traj	C3
hsa-miR-10b-5p	XYLT1	0.954657	0.00151869	ICM_traj	C3
hsa-miR-10b-5p	ZBTB16	0.958836	0.00125339	ICM_traj	C3
hsa-miR-10b-5p	ZFAND5	0.767855	0.0372909	ICM_traj	C3
hsa-miR-10b-5p	ZNF202	0.990818	6.30403e-05	ICM_traj	C3
hsa-miR-10b-5p	ZNF280C	0.958814	0.00125475	ICM_traj	C3
hsa-miR-10b-5p	ZNF502	0.942421	0.00243876	ICM_traj	C3
hsa-miR-12136	ABHD3	0.452453	0.183816	ICM_traj	C3
hsa-miR-12136	ABI3BP	0.149326	0.388838	ICM_traj	C3
hsa-miR-12136	ADAMTS9	0.214936	0.341281	ICM_traj	C3
hsa-miR-12136	ADORA2B	0.207459	0.346638	ICM_traj	C3
hsa-miR-12136	ALAD	0.209513	0.345164	ICM_traj	C3
hsa-miR-12136	AMOT	0.850383	0.0159516	ICM_traj	C3
hsa-miR-12136	ANKRD13A	0.223765	0.334977	ICM_traj	C3
hsa-miR-12136	ANKRD33B	0.166263	0.376452	ICM_traj	C3
hsa-miR-12136	ARHGEF12	0.00543258	0.495926	ICM_traj	C3
hsa-miR-12136	ARHGEF26	0.578823	0.114364	ICM_traj	C3
hsa-miR-12136	ARID4A	0.202467	0.350225	ICM_traj	C3
hsa-miR-12136	ARL13B	0.0711283	0.446744	ICM_traj	C3
hsa-miR-12136	ARL8B	0.738072	0.0469621	ICM_traj	C3
hsa-miR-12136	ATAD2	0.309231	0.275469	ICM_traj	C3
hsa-miR-12136	ATP8A1	0.216562	0.340117	ICM_traj	C3
hsa-miR-12136	ATP9A	0.307987	0.276314	ICM_traj	C3
hsa-miR-12136	BACH1	0.286895	0.290733	ICM_traj	C3
hsa-miR-12136	BAG4	0.292048	0.287191	ICM_traj	C3
hsa-miR-12136	BAZ1A	0.236474	0.325951	ICM_traj	C3
hsa-miR-12136	BAZ2A	0.278527	0.296507	ICM_traj	C3
hsa-miR-12136	BCL11A	0.310501	0.274608	ICM_traj	C3
hsa-miR-12136	BICC1	0.250983	0.315716	ICM_traj	C3
hsa-miR-12136	BIK	0.620882	0.0941752	ICM_traj	C3
hsa-miR-12136	BNIP2	0.26882	0.303241	ICM_traj	C3
hsa-miR-12136	BRD3	0.112929	0.415663	ICM_traj	C3
hsa-miR-12136	BRWD1	0.353742	0.24576	ICM_traj	C3
hsa-miR-12136	BRWD3	0.109391	0.418284	ICM_traj	C3
hsa-miR-12136	BZW1	0.364234	0.238905	ICM_traj	C3
hsa-miR-12136	C18orf25	0.345225	0.251367	ICM_traj	C3
hsa-miR-12136	C21orf91	0.302317	0.28017	ICM_traj	C3
hsa-miR-12136	C9orf64	0.642316	0.0845131	ICM_traj	C3
hsa-miR-12136	CACNA2D1	0.0298321	0.477633	ICM_traj	C3
hsa-miR-12136	CACUL1	0.4233	0.201487	ICM_traj	C3
hsa-miR-12136	CAMKK2	0.369827	0.235275	ICM_traj	C3
hsa-miR-12136	CAPRIN2	0.39597	0.218544	ICM_traj	C3
hsa-miR-12136	CASP7	0.276661	0.297798	ICM_traj	C3
hsa-miR-12136	CBX5	0.462135	0.178073	ICM_traj	C3
hsa-miR-12136	CCDC115	0.13949	0.396061	ICM_traj	C3
hsa-miR-12136	CCDC34	0.608583	0.0999137	ICM_traj	C3
hsa-miR-12136	CCDC88A	0.295181	0.285044	ICM_traj	C3
hsa-miR-12136	CCNB1	0.53796	0.135452	ICM_traj	C3
hsa-miR-12136	CCND2	0.319116	0.268787	ICM_traj	C3
hsa-miR-12136	CCNT2	0.249211	0.316961	ICM_traj	C3
hsa-miR-12136	CCP110	0.459267	0.179768	ICM_traj	C3
hsa-miR-12136	CCSAP	0.179078	0.367127	ICM_traj	C3
hsa-miR-12136	CD36	0.264121	0.306515	ICM_traj	C3
hsa-miR-12136	CDC42BPB	0.114865	0.41423	ICM_traj	C3
hsa-miR-12136	CDIP1	0.317016	0.270203	ICM_traj	C3
hsa-miR-12136	CDK1	0.692352	0.0637059	ICM_traj	C3
hsa-miR-12136	CDK12	0.238893	0.324239	ICM_traj	C3
hsa-miR-12136	CDV3	0.277175	0.297442	ICM_traj	C3
hsa-miR-12136	CELF2	0.202218	0.350404	ICM_traj	C3
hsa-miR-12136	CEP97	0.323094	0.266112	ICM_traj	C3
hsa-miR-12136	CFAP97	0.400691	0.215565	ICM_traj	C3
hsa-miR-12136	CFLAR	0.28799	0.289979	ICM_traj	C3
hsa-miR-12136	CFTR	0.222373	0.335969	ICM_traj	C3
hsa-miR-12136	CHP1	0.195183	0.355471	ICM_traj	C3
hsa-miR-12136	CLCN5	0.372344	0.233647	ICM_traj	C3
hsa-miR-12136	CLDN11	0.287479	0.29033	ICM_traj	C3
hsa-miR-12136	CLIC4	0.0499301	0.462584	ICM_traj	C3
hsa-miR-12136	CLOCK	0.254487	0.313255	ICM_traj	C3
hsa-miR-12136	CNOT6L	0.251045	0.315672	ICM_traj	C3
hsa-miR-12136	CNP	0.212088	0.343319	ICM_traj	C3
hsa-miR-12136	COLGALT1	0.37818	0.229887	ICM_traj	C3
hsa-miR-12136	CORO1C	0.417709	0.204939	ICM_traj	C3
hsa-miR-12136	CPEB1	0.478218	0.168677	ICM_traj	C3
hsa-miR-12136	CPEB2	0.298148	0.283015	ICM_traj	C3
hsa-miR-12136	CPEB4	0.128536	0.404129	ICM_traj	C3
hsa-miR-12136	CPED1	0.396768	0.21804	ICM_traj	C3
hsa-miR-12136	CPPED1	0.446822	0.187185	ICM_traj	C3
hsa-miR-12136	CPS1	0.28565	0.291589	ICM_traj	C3
hsa-miR-12136	CREB5	0.229227	0.331091	ICM_traj	C3
hsa-miR-12136	CREG1	0.467198	0.175096	ICM_traj	C3
hsa-miR-12136	CRKL	0.457573	0.180771	ICM_traj	C3
hsa-miR-12136	CSNK1E	0.411416	0.208848	ICM_traj	C3
hsa-miR-12136	CTCF	0.278245	0.296702	ICM_traj	C3
hsa-miR-12136	CUL5	0.246182	0.319094	ICM_traj	C3
hsa-miR-12136	CUX1	0.0783477	0.441359	ICM_traj	C3
hsa-miR-12136	CXADR	0.763194	0.038738	ICM_traj	C3
hsa-miR-12136	CYSTM1	0.618379	0.0953317	ICM_traj	C3
hsa-miR-12136	DAAM1	0.0415209	0.468877	ICM_traj	C3
hsa-miR-12136	DAZL	0.442186	0.189975	ICM_traj	C3
hsa-miR-12136	DCP2	0.557249	0.125324	ICM_traj	C3
hsa-miR-12136	DCT	0.285914	0.291407	ICM_traj	C3
hsa-miR-12136	DDX3X	0.422844	0.201768	ICM_traj	C3
hsa-miR-12136	DDX3Y	0.599267	0.104352	ICM_traj	C3
hsa-miR-12136	DDX5	0.545025	0.131706	ICM_traj	C3
hsa-miR-12136	DGKE	0.380854	0.22817	ICM_traj	C3
hsa-miR-12136	DLGAP5	0.379702	0.228909	ICM_traj	C3
hsa-miR-12136	DNAH10	0.264512	0.306243	ICM_traj	C3
hsa-miR-12136	DNAH11	0.224563	0.334409	ICM_traj	C3
hsa-miR-12136	DNAH12	0.439395	0.191662	ICM_traj	C3
hsa-miR-12136	DNAJC11	0.105113	0.421455	ICM_traj	C3
hsa-miR-12136	DNAJC15	0.627974	0.0909301	ICM_traj	C3
hsa-miR-12136	DNAL1	0.295792	0.284626	ICM_traj	C3
hsa-miR-12136	DNM3	0.248665	0.317346	ICM_traj	C3
hsa-miR-12136	DPYSL2	0.232853	0.328516	ICM_traj	C3
hsa-miR-12136	DSEL	0.246286	0.31902	ICM_traj	C3
hsa-miR-12136	DTL	0.817305	0.0235087	ICM_traj	C3
hsa-miR-12136	DUSP19	0.457005	0.181108	ICM_traj	C3
hsa-miR-12136	EBF1	0.252371	0.31474	ICM_traj	C3
hsa-miR-12136	EBF2	0.26652	0.304843	ICM_traj	C3
hsa-miR-12136	EIF5A2	0.503572	0.154245	ICM_traj	C3
hsa-miR-12136	EPB41L5	0.892904	0.00829513	ICM_traj	C3
hsa-miR-12136	EPM2AIP1	0.298209	0.282973	ICM_traj	C3
hsa-miR-12136	ERBB4	0.333154	0.259379	ICM_traj	C3
hsa-miR-12136	ERO1B	0.207076	0.346913	ICM_traj	C3
hsa-miR-12136	ETHE1	0.305035	0.278319	ICM_traj	C3
hsa-miR-12136	FAM102B	0.0366299	0.47254	ICM_traj	C3
hsa-miR-12136	FAM117B	0.579004	0.114274	ICM_traj	C3
hsa-miR-12136	FAM126B	0.381258	0.227911	ICM_traj	C3
hsa-miR-12136	FAM214A	0.370756	0.234674	ICM_traj	C3
hsa-miR-12136	FAM214B	0.0880014	0.434169	ICM_traj	C3
hsa-miR-12136	FAM221A	0.28726	0.290481	ICM_traj	C3
hsa-miR-12136	FBXO33	0.0665018	0.450197	ICM_traj	C3
hsa-miR-12136	FGF14	0.277372	0.297306	ICM_traj	C3
hsa-miR-12136	FNBP1	0.458143	0.180433	ICM_traj	C3
hsa-miR-12136	FNIP2	0.877247	0.0108387	ICM_traj	C3
hsa-miR-12136	FOXN2	0.241291	0.322543	ICM_traj	C3
hsa-miR-12136	FRS2	0.20548	0.348059	ICM_traj	C3
hsa-miR-12136	FYTTD1	0.761883	0.0391493	ICM_traj	C3
hsa-miR-12136	GAB1	0.13156	0.4019	ICM_traj	C3
hsa-miR-12136	GALC	0.254114	0.313517	ICM_traj	C3
hsa-miR-12136	GIT2	0.49635	0.158308	ICM_traj	C3
hsa-miR-12136	GLIPR1	0.189721	0.359416	ICM_traj	C3
hsa-miR-12136	GMFB	0.668082	0.0734854	ICM_traj	C3
hsa-miR-12136	GNA13	0.229677	0.330771	ICM_traj	C3
hsa-miR-12136	GNAI1	0.210556	0.344416	ICM_traj	C3
hsa-miR-12136	GNG12	0.0502021	0.46238	ICM_traj	C3
hsa-miR-12136	GNPDA2	0.316906	0.270277	ICM_traj	C3
hsa-miR-12136	GOLGA3	0.358287	0.242783	ICM_traj	C3
hsa-miR-12136	GPATCH11	0.340427	0.254543	ICM_traj	C3
hsa-miR-12136	GRTP1	0.538027	0.135416	ICM_traj	C3
hsa-miR-12136	GSTM3	0.0936652	0.429957	ICM_traj	C3
hsa-miR-12136	GTF3C3	0.513171	0.148907	ICM_traj	C3
hsa-miR-12136	HDAC9	0.247126	0.318429	ICM_traj	C3
hsa-miR-12136	HIPK2	0.663995	0.0751909	ICM_traj	C3
hsa-miR-12136	HIPK3	0.257619	0.31106	ICM_traj	C3
hsa-miR-12136	HMCN1	0.182649	0.364537	ICM_traj	C3
hsa-miR-12136	HMGN2	0.94897	0.00191983	ICM_traj	C3
hsa-miR-12136	HORMAD1	0.297588	0.283397	ICM_traj	C3
hsa-miR-12136	ID4	0.0988937	0.426072	ICM_traj	C3
hsa-miR-12136	IGDCC3	0.119678	0.41067	ICM_traj	C3
hsa-miR-12136	IGF1R	0.365878	0.237836	ICM_traj	C3
hsa-miR-12136	INTS6	0.222958	0.335552	ICM_traj	C3
hsa-miR-12136	IRF4	0.240996	0.322752	ICM_traj	C3
hsa-miR-12136	JAG1	0.107252	0.419869	ICM_traj	C3
hsa-miR-12136	JAZF1	0.202346	0.350311	ICM_traj	C3
hsa-miR-12136	KATNAL1	0.476137	0.169883	ICM_traj	C3
hsa-miR-12136	KDM5A	0.291889	0.2873	ICM_traj	C3
hsa-miR-12136	KDM5B	0.525031	0.142409	ICM_traj	C3
hsa-miR-12136	KDM7A	0.376554	0.230933	ICM_traj	C3
hsa-miR-12136	KIDINS220	0.269605	0.302696	ICM_traj	C3
hsa-miR-12136	KIF5B	0.112257	0.416161	ICM_traj	C3
hsa-miR-12136	KITLG	0.64728	0.0823379	ICM_traj	C3
hsa-miR-12136	KLF12	0.30449	0.27869	ICM_traj	C3
hsa-miR-12136	KLF8	0.420089	0.203467	ICM_traj	C3
hsa-miR-12136	KLF9	0.037952	0.47155	ICM_traj	C3
hsa-miR-12136	KLHL15	0.313441	0.272618	ICM_traj	C3
hsa-miR-12136	KLHL24	0.421561	0.202559	ICM_traj	C3
hsa-miR-12136	KMT2C	0.249664	0.316643	ICM_traj	C3
hsa-miR-12136	LEF1	0.253962	0.313624	ICM_traj	C3
hsa-miR-12136	LGALS8	0.289585	0.288882	ICM_traj	C3
hsa-miR-12136	LPCAT3	0.349597	0.248484	ICM_traj	C3
hsa-miR-12136	LRRC17	0.277761	0.297037	ICM_traj	C3
hsa-miR-12136	LYSMD1	0.245685	0.319444	ICM_traj	C3
hsa-miR-12136	MAPK1	0.199793	0.352149	ICM_traj	C3
hsa-miR-12136	MAPK8	0.366618	0.237355	ICM_traj	C3
hsa-miR-12136	MAST3	0.399591	0.216257	ICM_traj	C3
hsa-miR-12136	MAST4	0.177399	0.368347	ICM_traj	C3
hsa-miR-12136	MBIP	0.324731	0.265012	ICM_traj	C3
hsa-miR-12136	MCTP1	0.224676	0.334329	ICM_traj	C3
hsa-miR-12136	MCTP2	0.216481	0.340175	ICM_traj	C3
hsa-miR-12136	MED31	0.255139	0.312798	ICM_traj	C3
hsa-miR-12136	MEST	0.586925	0.110352	ICM_traj	C3
hsa-miR-12136	MFAP1	0.354955	0.244965	ICM_traj	C3
hsa-miR-12136	MFN1	0.780023	0.0336314	ICM_traj	C3
hsa-miR-12136	MOSPD1	0.466598	0.175448	ICM_traj	C3
hsa-miR-12136	MRPL9	0.131908	0.401643	ICM_traj	C3
hsa-miR-12136	MSL2	0.286097	0.291281	ICM_traj	C3
hsa-miR-12136	MYC	0.454426	0.18264	ICM_traj	C3
hsa-miR-12136	MYLK3	0.226259	0.333202	ICM_traj	C3
hsa-miR-12136	MYO5A	0.381119	0.228	ICM_traj	C3
hsa-miR-12136	N4BP2	0.280983	0.294809	ICM_traj	C3
hsa-miR-12136	NAGA	0.100472	0.4249	ICM_traj	C3
hsa-miR-12136	NAV3	0.269008	0.303111	ICM_traj	C3
hsa-miR-12136	NCOA2	0.0641782	0.451932	ICM_traj	C3
hsa-miR-12136	NEFL	0.683988	0.0670081	ICM_traj	C3
hsa-miR-12136	NEIL2	0.824364	0.0217816	ICM_traj	C3
hsa-miR-12136	NEMP1	0.712915	0.0558982	ICM_traj	C3
hsa-miR-12136	NEO1	0.307348	0.276747	ICM_traj	C3
hsa-miR-12136	NKX3-1	0.325627	0.264411	ICM_traj	C3
hsa-miR-12136	NOL4L	0.558387	0.124735	ICM_traj	C3
hsa-miR-12136	NR3C2	0.26932	0.302894	ICM_traj	C3
hsa-miR-12136	NRG4	0.273484	0.3	ICM_traj	C3
hsa-miR-12136	NUP50	0.790136	0.0307213	ICM_traj	C3
hsa-miR-12136	NXF1	0.037176	0.472131	ICM_traj	C3
hsa-miR-12136	ORMDL2	0.548918	0.12966	ICM_traj	C3
hsa-miR-12136	OSBPL6	0.622599	0.093385	ICM_traj	C3
hsa-miR-12136	OTULINL	0.397632	0.217494	ICM_traj	C3
hsa-miR-12136	OTX1	0.657592	0.0778964	ICM_traj	C3
hsa-miR-12136	PABPC4	0.344614	0.251771	ICM_traj	C3
hsa-miR-12136	PACSIN2	0.0863484	0.4354	ICM_traj	C3
hsa-miR-12136	PAFAH1B2	0.364464	0.238755	ICM_traj	C3
hsa-miR-12136	PAG1	0.151836	0.386998	ICM_traj	C3
hsa-miR-12136	PAN3	0.35766	0.243193	ICM_traj	C3
hsa-miR-12136	PARP12	0.264998	0.305904	ICM_traj	C3
hsa-miR-12136	PCDH11X	0.255593	0.312479	ICM_traj	C3
hsa-miR-12136	PCDH15	0.331938	0.26019	ICM_traj	C3
hsa-miR-12136	PCLO	0.279662	0.295722	ICM_traj	C3
hsa-miR-12136	PCMTD2	0.593989	0.106901	ICM_traj	C3
hsa-miR-12136	PDCL	0.25572	0.31239	ICM_traj	C3
hsa-miR-12136	PDK1	0.1688	0.374602	ICM_traj	C3
hsa-miR-12136	PDK3	0.115483	0.413773	ICM_traj	C3
hsa-miR-12136	PDPR	0.435645	0.193936	ICM_traj	C3
hsa-miR-12136	PEX3	0.113212	0.415454	ICM_traj	C3
hsa-miR-12136	PIGA	0.326525	0.26381	ICM_traj	C3
hsa-miR-12136	PLAG1	0.3144	0.27197	ICM_traj	C3
hsa-miR-12136	PLAGL2	0.417315	0.205183	ICM_traj	C3
hsa-miR-12136	PLD1	0.236833	0.325696	ICM_traj	C3
hsa-miR-12136	PLS1	0.267092	0.304444	ICM_traj	C3
hsa-miR-12136	PMP22	0.00318429	0.497612	ICM_traj	C3
hsa-miR-12136	POLH	0.623545	0.092951	ICM_traj	C3
hsa-miR-12136	POLR2M	0.300693	0.281277	ICM_traj	C3
hsa-miR-12136	PPM1D	0.552704	0.127682	ICM_traj	C3
hsa-miR-12136	PPM1E	0.464898	0.176446	ICM_traj	C3
hsa-miR-12136	PPP1R3B	0.687959	0.0654314	ICM_traj	C3
hsa-miR-12136	PPP1R9A	0.414508	0.206924	ICM_traj	C3
hsa-miR-12136	PPP4R4	0.263745	0.306778	ICM_traj	C3
hsa-miR-12136	PRELID2	0.252138	0.314904	ICM_traj	C3
hsa-miR-12136	PRKAA1	0.630809	0.0896462	ICM_traj	C3
hsa-miR-12136	PRKRA	0.200543	0.351609	ICM_traj	C3
hsa-miR-12136	PROSER1	0.138338	0.396908	ICM_traj	C3
hsa-miR-12136	PRPF38B	0.0831801	0.437759	ICM_traj	C3
hsa-miR-12136	PSD3	0.225494	0.333746	ICM_traj	C3
hsa-miR-12136	PTP4A1	0.549778	0.12921	ICM_traj	C3
hsa-miR-12136	PTPN13	0.301854	0.280485	ICM_traj	C3
hsa-miR-12136	PTPRK	0.151831	0.387002	ICM_traj	C3
hsa-miR-12136	RAB30	0.119192	0.411029	ICM_traj	C3
hsa-miR-12136	RAB5B	0.105621	0.421079	ICM_traj	C3
hsa-miR-12136	RANBP2	0.21482	0.341364	ICM_traj	C3
hsa-miR-12136	RAP2B	0.497415	0.157707	ICM_traj	C3
hsa-miR-12136	RAPH1	0.427841	0.198698	ICM_traj	C3
hsa-miR-12136	RB1CC1	0.468702	0.174215	ICM_traj	C3
hsa-miR-12136	RBM39	0.39786	0.217349	ICM_traj	C3
hsa-miR-12136	RBM44	0.424942	0.200477	ICM_traj	C3
hsa-miR-12136	RBMX2	0.357496	0.2433	ICM_traj	C3
hsa-miR-12136	RIMKLB	0.490691	0.161518	ICM_traj	C3
hsa-miR-12136	RLIM	0.355086	0.244878	ICM_traj	C3
hsa-miR-12136	RNF125	0.325592	0.264435	ICM_traj	C3
hsa-miR-12136	RNF38	0.338123	0.256072	ICM_traj	C3
hsa-miR-12136	RPL28	0.0500847	0.462468	ICM_traj	C3
hsa-miR-12136	RPS6KA1	0.157747	0.382671	ICM_traj	C3
hsa-miR-12136	RRN3	0.298951	0.282466	ICM_traj	C3
hsa-miR-12136	RRS1	0.169568	0.374043	ICM_traj	C3
hsa-miR-12136	RSBN1	0.135103	0.399289	ICM_traj	C3
hsa-miR-12136	RSC1A1	0.301483	0.280739	ICM_traj	C3
hsa-miR-12136	RUNX1T1	0.156634	0.383485	ICM_traj	C3
hsa-miR-12136	SACS	0.118554	0.411501	ICM_traj	C3
hsa-miR-12136	SAMD12	0.186019	0.362095	ICM_traj	C3
hsa-miR-12136	SAMD8	0.384672	0.225726	ICM_traj	C3
hsa-miR-12136	SASS6	0.112949	0.415649	ICM_traj	C3
hsa-miR-12136	SATB2	0.313762	0.272401	ICM_traj	C3
hsa-miR-12136	SCAF4	0.339703	0.255023	ICM_traj	C3
hsa-miR-12136	SCAMP1	0.0842096	0.436992	ICM_traj	C3
hsa-miR-12136	SCML1	0.330013	0.261475	ICM_traj	C3
hsa-miR-12136	SDE2	0.258346	0.310551	ICM_traj	C3
hsa-miR-12136	SEC14L1	0.335938	0.257524	ICM_traj	C3
hsa-miR-12136	SEC61A2	0.675004	0.070635	ICM_traj	C3
hsa-miR-12136	SEL1L	0.237199	0.325437	ICM_traj	C3
hsa-miR-12136	SELENOT	0.134343	0.399849	ICM_traj	C3
hsa-miR-12136	SET	0.0436513	0.467282	ICM_traj	C3
hsa-miR-12136	SGK1	0.00683949	0.49487	ICM_traj	C3
hsa-miR-12136	SGMS2	0.2671	0.304439	ICM_traj	C3
hsa-miR-12136	SIN3A	0.553972	0.127022	ICM_traj	C3
hsa-miR-12136	SLC12A5	0.269746	0.302597	ICM_traj	C3
hsa-miR-12136	SLC30A4	0.485035	0.164751	ICM_traj	C3
hsa-miR-12136	SLC39A3	0.215748	0.3407	ICM_traj	C3
hsa-miR-12136	SLC4A7	0.137087	0.397829	ICM_traj	C3
hsa-miR-12136	SLC8A1	0.305343	0.27811	ICM_traj	C3
hsa-miR-12136	SMAD5	0.0508062	0.461928	ICM_traj	C3
hsa-miR-12136	SMPD3	0.455088	0.182247	ICM_traj	C3
hsa-miR-12136	SNAPC3	0.393393	0.220176	ICM_traj	C3
hsa-miR-12136	SNX14	0.0492693	0.463078	ICM_traj	C3
hsa-miR-12136	SOCS4	0.363647	0.239287	ICM_traj	C3
hsa-miR-12136	SOX11	0.253495	0.313951	ICM_traj	C3
hsa-miR-12136	SPIN4	0.101644	0.42403	ICM_traj	C3
hsa-miR-12136	SPTY2D1	0.0816763	0.438879	ICM_traj	C3
hsa-miR-12136	SRSF6	0.446927	0.187123	ICM_traj	C3
hsa-miR-12136	SSBP3	0.39223	0.220913	ICM_traj	C3
hsa-miR-12136	STAM2	0.561839	0.122959	ICM_traj	C3
hsa-miR-12136	STAT3	0.164874	0.377465	ICM_traj	C3
hsa-miR-12136	STIL	0.296127	0.284397	ICM_traj	C3
hsa-miR-12136	STK32B	0.287174	0.29054	ICM_traj	C3
hsa-miR-12136	STX11	0.439339	0.191696	ICM_traj	C3
hsa-miR-12136	STX16	0.213191	0.342529	ICM_traj	C3
hsa-miR-12136	STX2	0.0989337	0.426042	ICM_traj	C3
hsa-miR-12136	STX6	0.181417	0.36543	ICM_traj	C3
hsa-miR-12136	SYNM	0.27114	0.301628	ICM_traj	C3
hsa-miR-12136	TAOK3	0.400722	0.215545	ICM_traj	C3
hsa-miR-12136	TBC1D14	0.297029	0.28378	ICM_traj	C3
hsa-miR-12136	TBC1D23	0.815988	0.0238376	ICM_traj	C3
hsa-miR-12136	TBL1XR1	0.0786785	0.441113	ICM_traj	C3
hsa-miR-12136	TBP	0.527937	0.140834	ICM_traj	C3
hsa-miR-12136	TCHH	0.343429	0.252555	ICM_traj	C3
hsa-miR-12136	TDRD1	0.268769	0.303277	ICM_traj	C3
hsa-miR-12136	TET2	0.0507426	0.461976	ICM_traj	C3
hsa-miR-12136	TFAP2C	0.106142	0.420692	ICM_traj	C3
hsa-miR-12136	TFCP2L1	0.0535953	0.459842	ICM_traj	C3
hsa-miR-12136	TGFBR1	0.307985	0.276315	ICM_traj	C3
hsa-miR-12136	THBS2	0.154916	0.384743	ICM_traj	C3
hsa-miR-12136	THSD7A	0.313696	0.272445	ICM_traj	C3
hsa-miR-12136	THYN1	0.231644	0.329374	ICM_traj	C3
hsa-miR-12136	TIMP2	0.512516	0.149269	ICM_traj	C3
hsa-miR-12136	TMEM201	0.32705	0.263458	ICM_traj	C3
hsa-miR-12136	TOLLIP	0.285526	0.291675	ICM_traj	C3
hsa-miR-12136	TOR1AIP2	0.21179	0.343532	ICM_traj	C3
hsa-miR-12136	TOX4	0.379896	0.228785	ICM_traj	C3
hsa-miR-12136	TRAM2	0.0987855	0.426152	ICM_traj	C3
hsa-miR-12136	TRIM36	0.260654	0.308936	ICM_traj	C3
hsa-miR-12136	TRIO	0.0646811	0.451557	ICM_traj	C3
hsa-miR-12136	TSPAN12	0.162876	0.378923	ICM_traj	C3
hsa-miR-12136	TULP4	0.58213	0.11272	ICM_traj	C3
hsa-miR-12136	TUT7	0.229344	0.331008	ICM_traj	C3
hsa-miR-12136	UBE2B	0.257232	0.311331	ICM_traj	C3
hsa-miR-12136	UBE2G1	0.332619	0.259736	ICM_traj	C3
hsa-miR-12136	UBE2Q2	0.167674	0.375423	ICM_traj	C3
hsa-miR-12136	UBQLN1	0.877287	0.0108318	ICM_traj	C3
hsa-miR-12136	UBR2	0.232823	0.328538	ICM_traj	C3
hsa-miR-12136	UHMK1	0.359689	0.241867	ICM_traj	C3
hsa-miR-12136	ULK2	0.561802	0.122978	ICM_traj	C3
hsa-miR-12136	UNC5C	0.244001	0.320631	ICM_traj	C3
hsa-miR-12136	USP13	0.0843471	0.43689	ICM_traj	C3
hsa-miR-12136	USP4	0.62893	0.0904961	ICM_traj	C3
hsa-miR-12136	WDFY1	0.205482	0.348058	ICM_traj	C3
hsa-miR-12136	WDFY3	0.456307	0.181522	ICM_traj	C3
hsa-miR-12136	WDR11	0.460218	0.179205	ICM_traj	C3
hsa-miR-12136	WNK3	0.358508	0.242639	ICM_traj	C3
hsa-miR-12136	WWTR1	0.230686	0.330054	ICM_traj	C3
hsa-miR-12136	XRN1	0.339223	0.255342	ICM_traj	C3
hsa-miR-12136	YIPF4	0.442719	0.189654	ICM_traj	C3
hsa-miR-12136	YPEL5	0.380562	0.228358	ICM_traj	C3
hsa-miR-12136	YTHDF1	0.00100608	0.499245	ICM_traj	C3
hsa-miR-12136	YTHDF3	0.474638	0.170753	ICM_traj	C3
hsa-miR-12136	ZBTB21	0.593707	0.107038	ICM_traj	C3
hsa-miR-12136	ZBTB8A	0.537188	0.135863	ICM_traj	C3
hsa-miR-12136	ZC3H18	0.159847	0.381136	ICM_traj	C3
hsa-miR-12136	ZHX1	0.333702	0.259013	ICM_traj	C3
hsa-miR-12136	ZNF230	0.533685	0.137737	ICM_traj	C3
hsa-miR-12136	ZNF280B	0.276708	0.297766	ICM_traj	C3
hsa-miR-12136	ZNF304	0.476949	0.169413	ICM_traj	C3
hsa-miR-12136	ZNF451	0.252487	0.314659	ICM_traj	C3
hsa-miR-12136	ZNF501	0.431915	0.196207	ICM_traj	C3
hsa-miR-12136	ZNF554	0.393925	0.219838	ICM_traj	C3
hsa-miR-12136	ZNF597	0.254427	0.313298	ICM_traj	C3
hsa-miR-12136	ZNF639	0.414389	0.206998	ICM_traj	C3
hsa-miR-12136	ZNF649	0.288498	0.289629	ICM_traj	C3
hsa-miR-12136	ZNF652	0.310608	0.274536	ICM_traj	C3
hsa-miR-12136	ZNF684	0.769454	0.0368002	ICM_traj	C3
hsa-miR-12136	ZNF736	0.240347	0.323211	ICM_traj	C3
hsa-miR-124-3p	ABCC4	0.467	0.175212	ICM_traj	C3
hsa-miR-124-3p	ABHD2	0.376691	0.230845	ICM_traj	C3
hsa-miR-124-3p	ABHD3	0.826039	0.0213807	ICM_traj	C3
hsa-miR-124-3p	ABT1	0.820973	0.0226036	ICM_traj	C3
hsa-miR-124-3p	ADAM19	0.38866	0.223182	ICM_traj	C3
hsa-miR-124-3p	ADAMTS9	0.428538	0.198271	ICM_traj	C3
hsa-miR-124-3p	ADCY9	0.488377	0.162838	ICM_traj	C3
hsa-miR-124-3p	AES	0.686475	0.0660187	ICM_traj	C3
hsa-miR-124-3p	ALS2	0.463449	0.177299	ICM_traj	C3
hsa-miR-124-3p	AMOT	0.735778	0.0477484	ICM_traj	C3
hsa-miR-124-3p	ANKRD13A	0.347416	0.249921	ICM_traj	C3
hsa-miR-124-3p	ARFGEF3	0.371428	0.234239	ICM_traj	C3
hsa-miR-124-3p	ARG2	0.498483	0.157104	ICM_traj	C3
hsa-miR-124-3p	ARL13B	0.220478	0.337321	ICM_traj	C3
hsa-miR-124-3p	ATP1A1	0.107498	0.419687	ICM_traj	C3
hsa-miR-124-3p	BCKDHA	0.0153565	0.488484	ICM_traj	C3
hsa-miR-124-3p	BCL11A	0.331036	0.260792	ICM_traj	C3
hsa-miR-124-3p	BCL2L13	0.86526	0.0130046	ICM_traj	C3
hsa-miR-124-3p	BICC1	0.426943	0.199248	ICM_traj	C3
hsa-miR-124-3p	BMP6	0.149399	0.388785	ICM_traj	C3
hsa-miR-124-3p	BRD4	0.0143702	0.489223	ICM_traj	C3
hsa-miR-124-3p	BRWD1	0.580201	0.113678	ICM_traj	C3
hsa-miR-124-3p	BRWD3	0.130849	0.402424	ICM_traj	C3
hsa-miR-124-3p	C16orf72	0.669082	0.0730706	ICM_traj	C3
hsa-miR-124-3p	C1GALT1	0.759111	0.040026	ICM_traj	C3
hsa-miR-124-3p	C1orf198	0.364543	0.238704	ICM_traj	C3
hsa-miR-124-3p	C20orf194	0.437926	0.192552	ICM_traj	C3
hsa-miR-124-3p	C21orf91	0.584714	0.111442	ICM_traj	C3
hsa-miR-124-3p	C2orf69	0.708039	0.0577091	ICM_traj	C3
hsa-miR-124-3p	CACNA2D1	0.335022	0.258134	ICM_traj	C3
hsa-miR-124-3p	CACNB3	0.220128	0.337571	ICM_traj	C3
hsa-miR-124-3p	CACUL1	0.324094	0.26544	ICM_traj	C3
hsa-miR-124-3p	CAMTA2	0.390857	0.221785	ICM_traj	C3
hsa-miR-124-3p	CASP9	0.349205	0.248742	ICM_traj	C3
hsa-miR-124-3p	CBL	0.658277	0.0776047	ICM_traj	C3
hsa-miR-124-3p	CBX5	0.818016	0.0233318	ICM_traj	C3
hsa-miR-124-3p	CCDC25	0.495426	0.158831	ICM_traj	C3
hsa-miR-124-3p	CCDC88A	0.732568	0.0488581	ICM_traj	C3
hsa-miR-124-3p	CCND2	0.563236	0.122242	ICM_traj	C3
hsa-miR-124-3p	CCNT2	0.207278	0.346768	ICM_traj	C3
hsa-miR-124-3p	CD82	0.886685	0.00926653	ICM_traj	C3
hsa-miR-124-3p	CDCA7L	0.108094	0.419245	ICM_traj	C3
hsa-miR-124-3p	CDK12	0.472294	0.172117	ICM_traj	C3
hsa-miR-124-3p	CELSR1	0.394455	0.219503	ICM_traj	C3
hsa-miR-124-3p	CEP85L	0.496006	0.158503	ICM_traj	C3
hsa-miR-124-3p	CHD7	0.890164	0.00871674	ICM_traj	C3
hsa-miR-124-3p	CLDN11	0.555472	0.126244	ICM_traj	C3
hsa-miR-124-3p	CLDND1	0.267573	0.30411	ICM_traj	C3
hsa-miR-124-3p	CLOCK	0.494094	0.159585	ICM_traj	C3
hsa-miR-124-3p	CMTM4	0.256274	0.312003	ICM_traj	C3
hsa-miR-124-3p	CNEP1R1	0.925251	0.00408619	ICM_traj	C3
hsa-miR-124-3p	CNTN4	0.407173	0.211497	ICM_traj	C3
hsa-miR-124-3p	COLGALT1	0.493099	0.16015	ICM_traj	C3
hsa-miR-124-3p	CPEB1	0.777114	0.0344906	ICM_traj	C3
hsa-miR-124-3p	CPPED1	0.0468724	0.464871	ICM_traj	C3
hsa-miR-124-3p	CPS1	0.476009	0.169957	ICM_traj	C3
hsa-miR-124-3p	CRCP	0.770703	0.0364189	ICM_traj	C3
hsa-miR-124-3p	CRKL	0.506138	0.152811	ICM_traj	C3
hsa-miR-124-3p	CSTF2	0.941438	0.00252189	ICM_traj	C3
hsa-miR-124-3p	CTDSP2	0.203213	0.349688	ICM_traj	C3
hsa-miR-124-3p	CUL5	0.447154	0.186986	ICM_traj	C3
hsa-miR-124-3p	CUX1	0.186471	0.361767	ICM_traj	C3
hsa-miR-124-3p	CXADR	0.909879	0.00590836	ICM_traj	C3
hsa-miR-124-3p	CYLD	0.592124	0.107808	ICM_traj	C3
hsa-miR-124-3p	CYP2R1	0.442512	0.189779	ICM_traj	C3
hsa-miR-124-3p	DAAM2	0.524715	0.142581	ICM_traj	C3
hsa-miR-124-3p	DCAF5	0.243864	0.320728	ICM_traj	C3
hsa-miR-124-3p	DCP1A	0.38082	0.228192	ICM_traj	C3
hsa-miR-124-3p	DDA1	0.600453	0.103783	ICM_traj	C3
hsa-miR-124-3p	DDX3X	0.582802	0.112387	ICM_traj	C3
hsa-miR-124-3p	DDX3Y	0.631949	0.089132	ICM_traj	C3
hsa-miR-124-3p	DDX5	0.740795	0.0460366	ICM_traj	C3
hsa-miR-124-3p	DGKE	0.651555	0.0804841	ICM_traj	C3
hsa-miR-124-3p	DNASE2	0.79046	0.0306302	ICM_traj	C3
hsa-miR-124-3p	DUSP18	0.697882	0.0615627	ICM_traj	C3
hsa-miR-124-3p	DYNC1LI1	0.569628	0.118987	ICM_traj	C3
hsa-miR-124-3p	DZIP1	0.42042	0.203263	ICM_traj	C3
hsa-miR-124-3p	EAF1	0.312841	0.273024	ICM_traj	C3
hsa-miR-124-3p	EBF1	0.439026	0.191885	ICM_traj	C3
hsa-miR-124-3p	EBF2	0.470613	0.173098	ICM_traj	C3
hsa-miR-124-3p	EGR1	0.140013	0.395676	ICM_traj	C3
hsa-miR-124-3p	ELK3	0.258699	0.310304	ICM_traj	C3
hsa-miR-124-3p	ELMO2	0.575281	0.116136	ICM_traj	C3
hsa-miR-124-3p	ELMSAN1	0.453372	0.183268	ICM_traj	C3
hsa-miR-124-3p	ELOC	0.709121	0.0573051	ICM_traj	C3
hsa-miR-124-3p	EMX1	0.448279	0.186312	ICM_traj	C3
hsa-miR-124-3p	ENDOD1	0.589079	0.109295	ICM_traj	C3
hsa-miR-124-3p	EPN2	0.670347	0.0725473	ICM_traj	C3
hsa-miR-124-3p	ERBB3	0.277474	0.297235	ICM_traj	C3
hsa-miR-124-3p	ERN1	0.398497	0.216948	ICM_traj	C3
hsa-miR-124-3p	ETNPPL	0.595343	0.106245	ICM_traj	C3
hsa-miR-124-3p	ETV3	0.511377	0.1499	ICM_traj	C3
hsa-miR-124-3p	EXTL3	0.903258	0.00679288	ICM_traj	C3
hsa-miR-124-3p	EYA2	0.476859	0.169464	ICM_traj	C3
hsa-miR-124-3p	EYA3	0.358501	0.242643	ICM_traj	C3
hsa-miR-124-3p	FA2H	0.376671	0.230857	ICM_traj	C3
hsa-miR-124-3p	FAM104A	0.687537	0.0655982	ICM_traj	C3
hsa-miR-124-3p	FAM126B	0.162364	0.379297	ICM_traj	C3
hsa-miR-124-3p	FAM174B	0.369478	0.235501	ICM_traj	C3
hsa-miR-124-3p	FAM234A	0.495927	0.158547	ICM_traj	C3
hsa-miR-124-3p	FAM76A	0.728826	0.0501663	ICM_traj	C3
hsa-miR-124-3p	FBXO27	0.499234	0.156681	ICM_traj	C3
hsa-miR-124-3p	FBXO31	0.598179	0.104876	ICM_traj	C3
hsa-miR-124-3p	FBXO36	0.331787	0.260291	ICM_traj	C3
hsa-miR-124-3p	FGF14	0.461563	0.178411	ICM_traj	C3
hsa-miR-124-3p	FLOT1	0.126071	0.405948	ICM_traj	C3
hsa-miR-124-3p	FNBP1	0.8977	0.00758128	ICM_traj	C3
hsa-miR-124-3p	FNIP2	0.200134	0.351903	ICM_traj	C3
hsa-miR-124-3p	FRMD4B	0.719569	0.0534678	ICM_traj	C3
hsa-miR-124-3p	FRS2	0.467532	0.1749	ICM_traj	C3
hsa-miR-124-3p	FSTL4	0.456263	0.181549	ICM_traj	C3
hsa-miR-124-3p	FZD4	0.447226	0.186943	ICM_traj	C3
hsa-miR-124-3p	G3BP2	0.409684	0.209928	ICM_traj	C3
hsa-miR-124-3p	GAB2	0.00744794	0.494414	ICM_traj	C3
hsa-miR-124-3p	GAPVD1	0.249257	0.316929	ICM_traj	C3
hsa-miR-124-3p	GATA6	0.526722	0.141492	ICM_traj	C3
hsa-miR-124-3p	GIT2	0.576269	0.115641	ICM_traj	C3
hsa-miR-124-3p	GJC1	0.414384	0.207001	ICM_traj	C3
hsa-miR-124-3p	GMFB	0.342335	0.253278	ICM_traj	C3
hsa-miR-124-3p	GNA14	0.40027	0.21583	ICM_traj	C3
hsa-miR-124-3p	GNAI1	0.448953	0.185908	ICM_traj	C3
hsa-miR-124-3p	GNG2	0.0715529	0.446427	ICM_traj	C3
hsa-miR-124-3p	GNS	0.468844	0.174131	ICM_traj	C3
hsa-miR-124-3p	GRB2	0.275089	0.298887	ICM_traj	C3
hsa-miR-124-3p	GSTO2	0.365314	0.238203	ICM_traj	C3
hsa-miR-124-3p	GUCD1	0.556223	0.125854	ICM_traj	C3
hsa-miR-124-3p	HBP1	0.648921	0.0816243	ICM_traj	C3
hsa-miR-124-3p	HDAC9	0.447877	0.186553	ICM_traj	C3
hsa-miR-124-3p	HEXIM1	0.234204	0.327559	ICM_traj	C3
hsa-miR-124-3p	HIF1AN	0.0842844	0.436936	ICM_traj	C3
hsa-miR-124-3p	HIP1	0.0804197	0.439815	ICM_traj	C3
hsa-miR-124-3p	HIPK2	0.335865	0.257573	ICM_traj	C3
hsa-miR-124-3p	HIPK3	0.460712	0.178913	ICM_traj	C3
hsa-miR-124-3p	HSPA2	0.328745	0.262323	ICM_traj	C3
hsa-miR-124-3p	INO80C	0.826728	0.0212169	ICM_traj	C3
hsa-miR-124-3p	INTS6L	0.66284	0.0756759	ICM_traj	C3
hsa-miR-124-3p	IPO8	0.479541	0.167913	ICM_traj	C3
hsa-miR-124-3p	IQGAP2	0.141169	0.394827	ICM_traj	C3
hsa-miR-124-3p	IRGQ	0.649252	0.0814803	ICM_traj	C3
hsa-miR-124-3p	JAG1	0.403393	0.213866	ICM_traj	C3
hsa-miR-124-3p	JAG2	0.0716344	0.446366	ICM_traj	C3
hsa-miR-124-3p	JAZF1	0.498335	0.157188	ICM_traj	C3
hsa-miR-124-3p	KALRN	0.22247	0.3359	ICM_traj	C3
hsa-miR-124-3p	KATNAL1	0.574791	0.116382	ICM_traj	C3
hsa-miR-124-3p	KCNK9	0.431599	0.1964	ICM_traj	C3
hsa-miR-124-3p	KDM1B	0.491354	0.161141	ICM_traj	C3
hsa-miR-124-3p	KDM4E	0.724386	0.051738	ICM_traj	C3
hsa-miR-124-3p	KDM5A	0.327035	0.263468	ICM_traj	C3
hsa-miR-124-3p	KIAA1147	0.455177	0.182194	ICM_traj	C3
hsa-miR-124-3p	KIAA1324L	0.435648	0.193934	ICM_traj	C3
hsa-miR-124-3p	KIAA1522	0.173817	0.37095	ICM_traj	C3
hsa-miR-124-3p	KIF13B	0.353077	0.246196	ICM_traj	C3
hsa-miR-124-3p	KIF26B	0.533485	0.137845	ICM_traj	C3
hsa-miR-124-3p	KLHL24	0.645697	0.0830291	ICM_traj	C3
hsa-miR-124-3p	KPNA3	0.13107	0.40226	ICM_traj	C3
hsa-miR-124-3p	KRAS	0.528803	0.140365	ICM_traj	C3
hsa-miR-124-3p	LAD1	0.418128	0.204679	ICM_traj	C3
hsa-miR-124-3p	LARP4B	0.283725	0.292916	ICM_traj	C3
hsa-miR-124-3p	LHX2	0.67591	0.0702657	ICM_traj	C3
hsa-miR-124-3p	LIMA1	0.478003	0.168802	ICM_traj	C3
hsa-miR-124-3p	LRIG1	0.156254	0.383763	ICM_traj	C3
hsa-miR-124-3p	LRP6	0.354272	0.245412	ICM_traj	C3
hsa-miR-124-3p	MAGEA12	0.465607	0.17603	ICM_traj	C3
hsa-miR-124-3p	MAP1B	0.229797	0.330686	ICM_traj	C3
hsa-miR-124-3p	MAP3K3	0.133104	0.400762	ICM_traj	C3
hsa-miR-124-3p	MAPK1	0.463241	0.177421	ICM_traj	C3
hsa-miR-124-3p	MARCH8	0.670473	0.0724953	ICM_traj	C3
hsa-miR-124-3p	MED26	0.296444	0.28418	ICM_traj	C3
hsa-miR-124-3p	MGAT5	0.158204	0.382337	ICM_traj	C3
hsa-miR-124-3p	MICAL2	0.258286	0.310593	ICM_traj	C3
hsa-miR-124-3p	MROH1	0.336791	0.256957	ICM_traj	C3
hsa-miR-124-3p	MSL2	0.517564	0.146487	ICM_traj	C3
hsa-miR-124-3p	MSRA	0.468807	0.174153	ICM_traj	C3
hsa-miR-124-3p	MTMR3	0.49181	0.160882	ICM_traj	C3
hsa-miR-124-3p	MTPN	0.365211	0.238269	ICM_traj	C3
hsa-miR-124-3p	MXD1	0.120499	0.410063	ICM_traj	C3
hsa-miR-124-3p	MXD4	0.23298	0.328426	ICM_traj	C3
hsa-miR-124-3p	MYADM	0.602196	0.102948	ICM_traj	C3
hsa-miR-124-3p	MYO5A	0.624448	0.0925376	ICM_traj	C3
hsa-miR-124-3p	NAV2	0.326662	0.263718	ICM_traj	C3
hsa-miR-124-3p	NAV3	0.491789	0.160894	ICM_traj	C3
hsa-miR-124-3p	NBPF1	0.867595	0.012568	ICM_traj	C3
hsa-miR-124-3p	NCOA2	0.190978	0.358508	ICM_traj	C3
hsa-miR-124-3p	NDFIP2	0.0187981	0.485903	ICM_traj	C3
hsa-miR-124-3p	NEFM	0.520319	0.144977	ICM_traj	C3
hsa-miR-124-3p	NEMP1	0.892799	0.00831105	ICM_traj	C3
hsa-miR-124-3p	NFATC1	0.524894	0.142483	ICM_traj	C3
hsa-miR-124-3p	NKAP	0.194611	0.355884	ICM_traj	C3
hsa-miR-124-3p	NMNAT1	0.537216	0.135848	ICM_traj	C3
hsa-miR-124-3p	NMT1	0.845026	0.0170822	ICM_traj	C3
hsa-miR-124-3p	NPTN	0.358673	0.242531	ICM_traj	C3
hsa-miR-124-3p	NR3C2	0.4818	0.16661	ICM_traj	C3
hsa-miR-124-3p	NXF1	0.450167	0.185181	ICM_traj	C3
hsa-miR-124-3p	OSBPL10	0.35991	0.241723	ICM_traj	C3
hsa-miR-124-3p	OSBPL6	0.784422	0.0323506	ICM_traj	C3
hsa-miR-124-3p	OTUD3	0.356393	0.244022	ICM_traj	C3
hsa-miR-124-3p	OTULINL	0.555445	0.126258	ICM_traj	C3
hsa-miR-124-3p	OVOL2	0.37351	0.232894	ICM_traj	C3
hsa-miR-124-3p	P4HA2	0.158224	0.382323	ICM_traj	C3
hsa-miR-124-3p	PAG1	0.397531	0.217558	ICM_traj	C3
hsa-miR-124-3p	PAM	0.307592	0.276582	ICM_traj	C3
hsa-miR-124-3p	PAN3	0.335572	0.257768	ICM_traj	C3
hsa-miR-124-3p	PARP16	0.341697	0.253701	ICM_traj	C3
hsa-miR-124-3p	PAXBP1	0.549795	0.129201	ICM_traj	C3
hsa-miR-124-3p	PCDH9	0.417545	0.205041	ICM_traj	C3
hsa-miR-124-3p	PCGF5	0.755662	0.0411288	ICM_traj	C3
hsa-miR-124-3p	PDCD6	0.156401	0.383656	ICM_traj	C3
hsa-miR-124-3p	PDGFA	0.0875879	0.434477	ICM_traj	C3
hsa-miR-124-3p	PDPR	0.790948	0.0304929	ICM_traj	C3
hsa-miR-124-3p	PEAK1	0.242575	0.321637	ICM_traj	C3
hsa-miR-124-3p	PGPEP1	0.478949	0.168255	ICM_traj	C3
hsa-miR-124-3p	PHEX	0.448264	0.18632	ICM_traj	C3
hsa-miR-124-3p	PHF8	0.667805	0.0736004	ICM_traj	C3
hsa-miR-124-3p	PHTF2	0.110728	0.417294	ICM_traj	C3
hsa-miR-124-3p	PIAS1	0.556598	0.12566	ICM_traj	C3
hsa-miR-124-3p	PIM1	0.807903	0.0259037	ICM_traj	C3
hsa-miR-124-3p	PKN2	0.0425253	0.468125	ICM_traj	C3
hsa-miR-124-3p	PLAG1	0.491183	0.161238	ICM_traj	C3
hsa-miR-124-3p	PLAGL2	0.631041	0.0895412	ICM_traj	C3
hsa-miR-124-3p	PLD1	0.422426	0.202025	ICM_traj	C3
hsa-miR-124-3p	PNKD	0.792325	0.0301074	ICM_traj	C3
hsa-miR-124-3p	PNPLA2	0.295134	0.285077	ICM_traj	C3
hsa-miR-124-3p	POLH	0.584273	0.111659	ICM_traj	C3
hsa-miR-124-3p	POLR3G	0.601435	0.103312	ICM_traj	C3
hsa-miR-124-3p	PPP1R3B	0.67785	0.0694774	ICM_traj	C3
hsa-miR-124-3p	PRDM4	0.360897	0.241079	ICM_traj	C3
hsa-miR-124-3p	PRPF38B	0.32858	0.262433	ICM_traj	C3
hsa-miR-124-3p	PRPS1	0.446954	0.187106	ICM_traj	C3
hsa-miR-124-3p	PRR5L	0.447203	0.186957	ICM_traj	C3
hsa-miR-124-3p	PTPRD	0.10161	0.424055	ICM_traj	C3
hsa-miR-124-3p	QDPR	0.266209	0.305059	ICM_traj	C3
hsa-miR-124-3p	RAB3D	0.714589	0.0552822	ICM_traj	C3
hsa-miR-124-3p	RAP2B	0.0271747	0.479624	ICM_traj	C3
hsa-miR-124-3p	RAPH1	0.549173	0.129527	ICM_traj	C3
hsa-miR-124-3p	RB1CC1	0.788636	0.0311455	ICM_traj	C3
hsa-miR-124-3p	RBM8A	0.640633	0.0852557	ICM_traj	C3
hsa-miR-124-3p	RDH10	0.0489968	0.463282	ICM_traj	C3
hsa-miR-124-3p	REEP2	0.494607	0.159294	ICM_traj	C3
hsa-miR-124-3p	RIMKLA	0.437976	0.192522	ICM_traj	C3
hsa-miR-124-3p	RLIM	0.546525	0.130916	ICM_traj	C3
hsa-miR-124-3p	RNF11	0.737545	0.0471423	ICM_traj	C3
hsa-miR-124-3p	RNF125	0.79216	0.0301537	ICM_traj	C3
hsa-miR-124-3p	RRM2B	0.498731	0.156965	ICM_traj	C3
hsa-miR-124-3p	SALL4	0.582354	0.112609	ICM_traj	C3
hsa-miR-124-3p	SAMD12	0.371486	0.234202	ICM_traj	C3
hsa-miR-124-3p	SAMD4A	0.426912	0.199267	ICM_traj	C3
hsa-miR-124-3p	SCAF11	0.790591	0.0305934	ICM_traj	C3
hsa-miR-124-3p	SCAMP4	0.746362	0.0441698	ICM_traj	C3
hsa-miR-124-3p	SEC61A2	0.825053	0.0216163	ICM_traj	C3
hsa-miR-124-3p	SEPT10	0.459152	0.179836	ICM_traj	C3
hsa-miR-124-3p	SERTAD3	0.643898	0.0838171	ICM_traj	C3
hsa-miR-124-3p	SFT2D2	0.0215764	0.48382	ICM_traj	C3
hsa-miR-124-3p	SGK1	0.332418	0.25987	ICM_traj	C3
hsa-miR-124-3p	SGMS2	0.463964	0.176995	ICM_traj	C3
hsa-miR-124-3p	SGPP1	0.270708	0.301928	ICM_traj	C3
hsa-miR-124-3p	SKP2	0.243656	0.320874	ICM_traj	C3
hsa-miR-124-3p	SLC12A2	0.0176321	0.486777	ICM_traj	C3
hsa-miR-124-3p	SLC16A1	0.881397	0.0101329	ICM_traj	C3
hsa-miR-124-3p	SLC30A4	0.790886	0.0305104	ICM_traj	C3
hsa-miR-124-3p	SLC33A1	0.0547815	0.458955	ICM_traj	C3
hsa-miR-124-3p	SLC34A2	0.537786	0.135545	ICM_traj	C3
hsa-miR-124-3p	SLC43A2	0.557233	0.125332	ICM_traj	C3
hsa-miR-124-3p	SLC48A1	0.263462	0.306976	ICM_traj	C3
hsa-miR-124-3p	SLC4A7	0.429427	0.197727	ICM_traj	C3
hsa-miR-124-3p	SLC6A5	0.527111	0.141281	ICM_traj	C3
hsa-miR-124-3p	SLC8A1	0.47369	0.171304	ICM_traj	C3
hsa-miR-124-3p	SLC9A6	0.717593	0.0541847	ICM_traj	C3
hsa-miR-124-3p	SLCO4C1	0.10448	0.421925	ICM_traj	C3
hsa-miR-124-3p	SLIT3	0.463372	0.177344	ICM_traj	C3
hsa-miR-124-3p	SMOX	0.227071	0.332624	ICM_traj	C3
hsa-miR-124-3p	SMPD3	0.416855	0.205468	ICM_traj	C3
hsa-miR-124-3p	SMURF2	0.511352	0.149913	ICM_traj	C3
hsa-miR-124-3p	SNIP1	0.49517	0.158976	ICM_traj	C3
hsa-miR-124-3p	SPDL1	0.569714	0.118943	ICM_traj	C3
hsa-miR-124-3p	SPTY2D1	0.354604	0.245194	ICM_traj	C3
hsa-miR-124-3p	SRSF6	0.628196	0.0908294	ICM_traj	C3
hsa-miR-124-3p	SSFA2	0.463272	0.177403	ICM_traj	C3
hsa-miR-124-3p	ST5	0.0362407	0.472831	ICM_traj	C3
hsa-miR-124-3p	STK35	0.0330328	0.475234	ICM_traj	C3
hsa-miR-124-3p	SUSD6	0.465504	0.17609	ICM_traj	C3
hsa-miR-124-3p	SV2B	0.450511	0.184976	ICM_traj	C3
hsa-miR-124-3p	TACC1	0.181844	0.36512	ICM_traj	C3
hsa-miR-124-3p	TANC2	0.173374	0.371272	ICM_traj	C3
hsa-miR-124-3p	TBC1D1	0.132274	0.401373	ICM_traj	C3
hsa-miR-124-3p	TBC1D14	0.044596	0.466575	ICM_traj	C3
hsa-miR-124-3p	TCF20	0.360076	0.241614	ICM_traj	C3
hsa-miR-124-3p	TECPR2	0.290305	0.288388	ICM_traj	C3
hsa-miR-124-3p	TFDP2	0.611589	0.0984979	ICM_traj	C3
hsa-miR-124-3p	TFEB	0.0195479	0.485341	ICM_traj	C3
hsa-miR-124-3p	TGFBR1	0.786538	0.0317428	ICM_traj	C3
hsa-miR-124-3p	TGFBR3	0.0966296	0.427753	ICM_traj	C3
hsa-miR-124-3p	THBS2	0.391552	0.221343	ICM_traj	C3
hsa-miR-124-3p	THRB	0.426716	0.199388	ICM_traj	C3
hsa-miR-124-3p	TIAL1	0.405833	0.212336	ICM_traj	C3
hsa-miR-124-3p	TLE4	0.333762	0.258974	ICM_traj	C3
hsa-miR-124-3p	TMEM134	0.818566	0.0231957	ICM_traj	C3
hsa-miR-124-3p	TMEM184B	0.484573	0.165016	ICM_traj	C3
hsa-miR-124-3p	TMEM248	0.116127	0.413296	ICM_traj	C3
hsa-miR-124-3p	TMEM35B	0.328197	0.26269	ICM_traj	C3
hsa-miR-124-3p	TMEM45B	0.247277	0.318322	ICM_traj	C3
hsa-miR-124-3p	TOM1L1	0.571627	0.117976	ICM_traj	C3
hsa-miR-124-3p	TOR1AIP2	0.496133	0.158431	ICM_traj	C3
hsa-miR-124-3p	TOR1B	0.824156	0.0218316	ICM_traj	C3
hsa-miR-124-3p	TRAF6	0.537687	0.135597	ICM_traj	C3
hsa-miR-124-3p	TRAM2	0.627382	0.0911991	ICM_traj	C3
hsa-miR-124-3p	TRIM36	0.444302	0.1887	ICM_traj	C3
hsa-miR-124-3p	TRIP12	0.851763	0.0156663	ICM_traj	C3
hsa-miR-124-3p	TWSG1	0.392898	0.22049	ICM_traj	C3
hsa-miR-124-3p	UBE2B	0.539205	0.134788	ICM_traj	C3
hsa-miR-124-3p	UBE2G1	0.781334	0.0332471	ICM_traj	C3
hsa-miR-124-3p	UBE2Q2	0.351174	0.247446	ICM_traj	C3
hsa-miR-124-3p	UBR7	0.515222	0.147775	ICM_traj	C3
hsa-miR-124-3p	UBXN1	0.691328	0.0641063	ICM_traj	C3
hsa-miR-124-3p	UHMK1	0.214809	0.341371	ICM_traj	C3
hsa-miR-124-3p	UHRF1	0.33943	0.255204	ICM_traj	C3
hsa-miR-124-3p	ULK2	0.853147	0.0153826	ICM_traj	C3
hsa-miR-124-3p	USP2	0.484279	0.165185	ICM_traj	C3
hsa-miR-124-3p	VKORC1L1	0.021418	0.483939	ICM_traj	C3
hsa-miR-124-3p	VLDLR	0.271404	0.301445	ICM_traj	C3
hsa-miR-124-3p	WDFY1	0.333206	0.259344	ICM_traj	C3
hsa-miR-124-3p	WDFY3	0.129257	0.403597	ICM_traj	C3
hsa-miR-124-3p	WDR45B	0.550781	0.128685	ICM_traj	C3
hsa-miR-124-3p	WIPF2	0.370361	0.23493	ICM_traj	C3
hsa-miR-124-3p	WIPI2	0.734666	0.0481314	ICM_traj	C3
hsa-miR-124-3p	WNK3	0.688212	0.0653313	ICM_traj	C3
hsa-miR-124-3p	WTAP	0.89121	0.00855451	ICM_traj	C3
hsa-miR-124-3p	XRN1	0.497529	0.157642	ICM_traj	C3
hsa-miR-124-3p	XYLT1	0.466828	0.175313	ICM_traj	C3
hsa-miR-124-3p	YTHDF1	0.120227	0.410264	ICM_traj	C3
hsa-miR-124-3p	YTHDF3	0.633183	0.0885768	ICM_traj	C3
hsa-miR-124-3p	YY1	0.347662	0.249759	ICM_traj	C3
hsa-miR-124-3p	ZBTB11	0.578339	0.114606	ICM_traj	C3
hsa-miR-124-3p	ZBTB16	0.487212	0.163504	ICM_traj	C3
hsa-miR-124-3p	ZBTB39	0.503141	0.154487	ICM_traj	C3
hsa-miR-124-3p	ZCCHC14	0.431377	0.196536	ICM_traj	C3
hsa-miR-124-3p	ZFP3	0.680657	0.0683431	ICM_traj	C3
hsa-miR-124-3p	ZFPM2	0.445595	0.187922	ICM_traj	C3
hsa-miR-124-3p	ZFR2	0.803892	0.0269582	ICM_traj	C3
hsa-miR-124-3p	ZHX3	0.505286	0.153287	ICM_traj	C3
hsa-miR-124-3p	ZNF451	0.65226	0.0801798	ICM_traj	C3
hsa-miR-124-3p	ZNF507	0.261349	0.308451	ICM_traj	C3
hsa-miR-124-3p	ZNF528	0.826978	0.0211576	ICM_traj	C3
hsa-miR-124-3p	ZNF618	0.518566	0.145938	ICM_traj	C3
hsa-miR-124-3p	ZNF652	0.496221	0.158381	ICM_traj	C3
hsa-miR-124-3p	ZNF654	0.490856	0.161424	ICM_traj	C3
hsa-miR-125b-5p	ABCC4	0.443245	0.189337	ICM_traj	C3
hsa-miR-125b-5p	ABCC5	0.55079	0.128681	ICM_traj	C3
hsa-miR-125b-5p	ABHD3	0.912367	0.00559146	ICM_traj	C3
hsa-miR-125b-5p	ADAM19	0.502254	0.154984	ICM_traj	C3
hsa-miR-125b-5p	AGO2	0.383876	0.226235	ICM_traj	C3
hsa-miR-125b-5p	ANO6	0.43333	0.195344	ICM_traj	C3
hsa-miR-125b-5p	ARF3	0.111827	0.416479	ICM_traj	C3
hsa-miR-125b-5p	ATG4A	0.842881	0.0175451	ICM_traj	C3
hsa-miR-125b-5p	ATP10D	0.569768	0.118916	ICM_traj	C3
hsa-miR-125b-5p	BAG4	0.86715	0.0126507	ICM_traj	C3
hsa-miR-125b-5p	BAK1	0.164188	0.377965	ICM_traj	C3
hsa-miR-125b-5p	BAZ2A	0.814579	0.0241919	ICM_traj	C3
hsa-miR-125b-5p	BCL2L13	0.858888	0.0142319	ICM_traj	C3
hsa-miR-125b-5p	BNIP2	0.804074	0.02691	ICM_traj	C3
hsa-miR-125b-5p	BORCS6	0.196066	0.354835	ICM_traj	C3
hsa-miR-125b-5p	BRD4	0.251963	0.315027	ICM_traj	C3
hsa-miR-125b-5p	BRPF1	0.732377	0.0489245	ICM_traj	C3
hsa-miR-125b-5p	BRWD1	0.773223	0.0356553	ICM_traj	C3
hsa-miR-125b-5p	C19orf54	0.392336	0.220846	ICM_traj	C3
hsa-miR-125b-5p	C1orf210	0.55573	0.12611	ICM_traj	C3
hsa-miR-125b-5p	C8orf33	0.910953	0.00577056	ICM_traj	C3
hsa-miR-125b-5p	CABYR	0.923994	0.00422292	ICM_traj	C3
hsa-miR-125b-5p	CACNB3	0.0849	0.436478	ICM_traj	C3
hsa-miR-125b-5p	CALCOCO2	0.568116	0.119754	ICM_traj	C3
hsa-miR-125b-5p	CCNJ	0.386093	0.224819	ICM_traj	C3
hsa-miR-125b-5p	CEP85	0.0598487	0.455167	ICM_traj	C3
hsa-miR-125b-5p	CGREF1	0.653125	0.0798074	ICM_traj	C3
hsa-miR-125b-5p	CHAMP1	0.776939	0.0345424	ICM_traj	C3
hsa-miR-125b-5p	CNNM2	0.705528	0.0586515	ICM_traj	C3
hsa-miR-125b-5p	COPS7B	0.793902	0.0296688	ICM_traj	C3
hsa-miR-125b-5p	CPEB4	0.645314	0.0831965	ICM_traj	C3
hsa-miR-125b-5p	CRIPT	0.964403	0.000939085	ICM_traj	C3
hsa-miR-125b-5p	CSRNP1	0.585332	0.111137	ICM_traj	C3
hsa-miR-125b-5p	CTDSP2	0.343788	0.252317	ICM_traj	C3
hsa-miR-125b-5p	CYTH1	0.978562	0.00034224	ICM_traj	C3
hsa-miR-125b-5p	DAAM1	0.538693	0.135061	ICM_traj	C3
hsa-miR-125b-5p	DAAM2	0.731932	0.0490794	ICM_traj	C3
hsa-miR-125b-5p	DAZAP2	0.827291	0.0210833	ICM_traj	C3
hsa-miR-125b-5p	DCP1A	0.630581	0.0897489	ICM_traj	C3
hsa-miR-125b-5p	DDB2	0.375368	0.231696	ICM_traj	C3
hsa-miR-125b-5p	DNAJB1	0.711023	0.056598	ICM_traj	C3
hsa-miR-125b-5p	DNAL1	0.780591	0.0334646	ICM_traj	C3
hsa-miR-125b-5p	DNAL4	0.927013	0.00389813	ICM_traj	C3
hsa-miR-125b-5p	DPF2	0.286208	0.291205	ICM_traj	C3
hsa-miR-125b-5p	DUSP7	0.446381	0.18745	ICM_traj	C3
hsa-miR-125b-5p	DYNLT3	0.00294435	0.497792	ICM_traj	C3
hsa-miR-125b-5p	EAF1	0.472354	0.172082	ICM_traj	C3
hsa-miR-125b-5p	EIF1AD	0.772361	0.0359155	ICM_traj	C3
hsa-miR-125b-5p	EIF5A2	0.83674	0.0189024	ICM_traj	C3
hsa-miR-125b-5p	ELMSAN1	0.586939	0.110345	ICM_traj	C3
hsa-miR-125b-5p	ELOVL4	0.531318	0.139009	ICM_traj	C3
hsa-miR-125b-5p	ENTPD4	0.373878	0.232657	ICM_traj	C3
hsa-miR-125b-5p	ERBB3	0.111576	0.416666	ICM_traj	C3
hsa-miR-125b-5p	ERBB4	0.626953	0.0913943	ICM_traj	C3
hsa-miR-125b-5p	ESYT1	0.424027	0.20104	ICM_traj	C3
hsa-miR-125b-5p	ETV3	0.580771	0.113394	ICM_traj	C3
hsa-miR-125b-5p	EXO5	0.885006	0.00953762	ICM_traj	C3
hsa-miR-125b-5p	EXTL3	0.969182	0.000704982	ICM_traj	C3
hsa-miR-125b-5p	FAM118A	0.144487	0.392389	ICM_traj	C3
hsa-miR-125b-5p	FAM126B	0.37513	0.23185	ICM_traj	C3
hsa-miR-125b-5p	FAM174B	0.609049	0.0996935	ICM_traj	C3
hsa-miR-125b-5p	FGF14	0.670849	0.0723403	ICM_traj	C3
hsa-miR-125b-5p	FLVCR2	0.377797	0.230133	ICM_traj	C3
hsa-miR-125b-5p	GAB2	0.174693	0.370313	ICM_traj	C3
hsa-miR-125b-5p	GCNT1	0.305896	0.277734	ICM_traj	C3
hsa-miR-125b-5p	GJC1	0.612356	0.0981383	ICM_traj	C3
hsa-miR-125b-5p	GPR39	0.734497	0.0481898	ICM_traj	C3
hsa-miR-125b-5p	GTF3C3	0.0381538	0.471399	ICM_traj	C3
hsa-miR-125b-5p	HDC	0.649508	0.0813693	ICM_traj	C3
hsa-miR-125b-5p	HES2	0.476222	0.169834	ICM_traj	C3
hsa-miR-125b-5p	HIPK3	0.664237	0.0750894	ICM_traj	C3
hsa-miR-125b-5p	HK2	0.676699	0.0699443	ICM_traj	C3
hsa-miR-125b-5p	HMGB3	0.313726	0.272425	ICM_traj	C3
hsa-miR-125b-5p	IRF4	0.596607	0.105634	ICM_traj	C3
hsa-miR-125b-5p	JMY	0.73362	0.0484933	ICM_traj	C3
hsa-miR-125b-5p	KIAA1522	0.148211	0.389655	ICM_traj	C3
hsa-miR-125b-5p	KLF3	0.203176	0.349715	ICM_traj	C3
hsa-miR-125b-5p	KLHL24	0.779052	0.033917	ICM_traj	C3
hsa-miR-125b-5p	LIMA1	0.6627	0.0757347	ICM_traj	C3
hsa-miR-125b-5p	LNPEP	0.721609	0.0527321	ICM_traj	C3
hsa-miR-125b-5p	LPCAT4	0.38605	0.224846	ICM_traj	C3
hsa-miR-125b-5p	LRRC8B	0.142327	0.393976	ICM_traj	C3
hsa-miR-125b-5p	LUZP1	0.824548	0.0217372	ICM_traj	C3
hsa-miR-125b-5p	MAP3K3	0.382771	0.226942	ICM_traj	C3
hsa-miR-125b-5p	MAPRE2	0.820556	0.0227056	ICM_traj	C3
hsa-miR-125b-5p	MCL1	0.112774	0.415778	ICM_traj	C3
hsa-miR-125b-5p	MCTP2	0.658739	0.0774085	ICM_traj	C3
hsa-miR-125b-5p	MFN1	0.864258	0.0131942	ICM_traj	C3
hsa-miR-125b-5p	MFSD13A	0.176683	0.368866	ICM_traj	C3
hsa-miR-125b-5p	MTMR3	0.710686	0.0567229	ICM_traj	C3
hsa-miR-125b-5p	MTUS1	0.297714	0.283311	ICM_traj	C3
hsa-miR-125b-5p	MTUS2	0.692876	0.0635013	ICM_traj	C3
hsa-miR-125b-5p	MXD4	0.445656	0.187886	ICM_traj	C3
hsa-miR-125b-5p	NCKAP5L	0.130666	0.402558	ICM_traj	C3
hsa-miR-125b-5p	NEMP1	0.915567	0.00519617	ICM_traj	C3
hsa-miR-125b-5p	NEO1	0.798601	0.028379	ICM_traj	C3
hsa-miR-125b-5p	NEU1	0.207076	0.346913	ICM_traj	C3
hsa-miR-125b-5p	NUP50	0.722597	0.0523776	ICM_traj	C3
hsa-miR-125b-5p	NXF1	0.611646	0.0984712	ICM_traj	C3
hsa-miR-125b-5p	OAZ2	0.0294081	0.47795	ICM_traj	C3
hsa-miR-125b-5p	PAN2	0.373707	0.232767	ICM_traj	C3
hsa-miR-125b-5p	PCDH15	0.567256	0.120191	ICM_traj	C3
hsa-miR-125b-5p	PCLO	0.640226	0.0854358	ICM_traj	C3
hsa-miR-125b-5p	PDK3	0.622802	0.0932919	ICM_traj	C3
hsa-miR-125b-5p	PEAK1	0.437205	0.192989	ICM_traj	C3
hsa-miR-125b-5p	PHACTR3	0.706907	0.0581332	ICM_traj	C3
hsa-miR-125b-5p	PLAGL2	0.79796	0.0285532	ICM_traj	C3
hsa-miR-125b-5p	PLK3	0.179377	0.36691	ICM_traj	C3
hsa-miR-125b-5p	PRELID2	0.645069	0.0833039	ICM_traj	C3
hsa-miR-125b-5p	PRTG	0.184402	0.363266	ICM_traj	C3
hsa-miR-125b-5p	RAB3D	0.759297	0.0399671	ICM_traj	C3
hsa-miR-125b-5p	RAB8B	0.598589	0.104678	ICM_traj	C3
hsa-miR-125b-5p	RIMKLA	0.645065	0.0833054	ICM_traj	C3
hsa-miR-125b-5p	RMND5A	0.353022	0.246232	ICM_traj	C3
hsa-miR-125b-5p	RNF168	0.694641	0.0628148	ICM_traj	C3
hsa-miR-125b-5p	RPL28	0.64908	0.0815552	ICM_traj	C3
hsa-miR-125b-5p	RS1	0.624262	0.0926227	ICM_traj	C3
hsa-miR-125b-5p	SATB2	0.78442	0.0323513	ICM_traj	C3
hsa-miR-125b-5p	SAXO1	0.691371	0.0640897	ICM_traj	C3
hsa-miR-125b-5p	SEC61A2	0.966075	0.000853427	ICM_traj	C3
hsa-miR-125b-5p	SEL1L	0.595904	0.105974	ICM_traj	C3
hsa-miR-125b-5p	SEMA4B	0.0924059	0.430893	ICM_traj	C3
hsa-miR-125b-5p	SEMA4C	0.250074	0.316354	ICM_traj	C3
hsa-miR-125b-5p	SERTAD1	0.912986	0.00551385	ICM_traj	C3
hsa-miR-125b-5p	SERTAD3	0.8698	0.0121623	ICM_traj	C3
hsa-miR-125b-5p	SLC16A6	0.664409	0.0750173	ICM_traj	C3
hsa-miR-125b-5p	SLC8A2	0.659142	0.0772376	ICM_traj	C3
hsa-miR-125b-5p	SLCO3A1	0.678175	0.0693456	ICM_traj	C3
hsa-miR-125b-5p	SMURF1	0.558885	0.124478	ICM_traj	C3
hsa-miR-125b-5p	SOCS4	0.646017	0.0828893	ICM_traj	C3
hsa-miR-125b-5p	SOX11	0.597626	0.105142	ICM_traj	C3
hsa-miR-125b-5p	SPTB	0.825731	0.0214542	ICM_traj	C3
hsa-miR-125b-5p	STK32B	0.704667	0.0589765	ICM_traj	C3
hsa-miR-125b-5p	STX6	0.588097	0.109777	ICM_traj	C3
hsa-miR-125b-5p	SUN1	0.209013	0.345523	ICM_traj	C3
hsa-miR-125b-5p	SYT2	0.518905	0.145751	ICM_traj	C3
hsa-miR-125b-5p	TAF5L	0.848202	0.0164074	ICM_traj	C3
hsa-miR-125b-5p	TANC2	0.389808	0.222452	ICM_traj	C3
hsa-miR-125b-5p	TBC1D1	0.252668	0.314532	ICM_traj	C3
hsa-miR-125b-5p	TGFBR1	0.774441	0.0352887	ICM_traj	C3
hsa-miR-125b-5p	TMEM229B	0.841821	0.0177761	ICM_traj	C3
hsa-miR-125b-5p	TRAF6	0.738165	0.0469306	ICM_traj	C3
hsa-miR-125b-5p	TSPAN12	0.574714	0.116421	ICM_traj	C3
hsa-miR-125b-5p	UBE2G1	0.943176	0.00237586	ICM_traj	C3
hsa-miR-125b-5p	UBR7	0.717735	0.0541327	ICM_traj	C3
hsa-miR-125b-5p	UBTD1	0.51691	0.146847	ICM_traj	C3
hsa-miR-125b-5p	UNC5C	0.630952	0.0895814	ICM_traj	C3
hsa-miR-125b-5p	USP2	0.690103	0.0645869	ICM_traj	C3
hsa-miR-125b-5p	VAV3	0.675096	0.0705974	ICM_traj	C3
hsa-miR-125b-5p	VTCN1	0.59661	0.105632	ICM_traj	C3
hsa-miR-125b-5p	WIPF2	0.586389	0.110616	ICM_traj	C3
hsa-miR-125b-5p	ZBTB11	0.800164	0.0279557	ICM_traj	C3
hsa-miR-125b-5p	ZFYVE1	0.873884	0.0114275	ICM_traj	C3
hsa-miR-125b-5p	ZKSCAN5	0.805851	0.0264408	ICM_traj	C3
hsa-miR-125b-5p	ZNF304	0.925016	0.00411151	ICM_traj	C3
hsa-miR-125b-5p	ZNF343	0.856577	0.0146901	ICM_traj	C3
hsa-miR-125b-5p	ZNF473	0.746582	0.0440967	ICM_traj	C3
hsa-miR-125b-5p	ZNF586	0.944	0.00230813	ICM_traj	C3
hsa-miR-125b-5p	ZNF618	0.719107	0.0536351	ICM_traj	C3
hsa-miR-125b-5p	ZNF652	0.683397	0.0672441	ICM_traj	C3
hsa-miR-125b-5p	ZNF707	0.699255	0.0610353	ICM_traj	C3
hsa-miR-1268a	ADAMTS4	0.540572	0.134062	ICM_traj	C2
hsa-miR-1268a	CBFA2T2	0.0755851	0.443419	ICM_traj	C2
hsa-miR-1268a	DUS1L	0.555299	0.126333	ICM_traj	C2
hsa-miR-1268a	EXPH5	0.686902	0.0658494	ICM_traj	C2
hsa-miR-1268a	ITGAM	0.511489	0.149837	ICM_traj	C2
hsa-miR-1268a	LZTS1	0.622804	0.093291	ICM_traj	C2
hsa-miR-1268a	MOB3B	0.594188	0.106805	ICM_traj	C2
hsa-miR-1268a	RNF24	0.173612	0.371099	ICM_traj	C2
hsa-miR-1268a	SRGAP1	0.394667	0.219368	ICM_traj	C2
hsa-miR-1268b	ADAMTS4	0.498624	0.157025	ICM_traj	C2
hsa-miR-1268b	CBFA2T2	0.048531	0.46363	ICM_traj	C2
hsa-miR-1268b	DUS1L	0.555002	0.126487	ICM_traj	C2
hsa-miR-1268b	EXPH5	0.687988	0.0654199	ICM_traj	C2
hsa-miR-1268b	ITGAM	0.496594	0.15817	ICM_traj	C2
hsa-miR-1268b	LZTS1	0.577133	0.115209	ICM_traj	C2
hsa-miR-1268b	MOB3B	0.594407	0.106699	ICM_traj	C2
hsa-miR-1268b	RNF24	0.154113	0.38533	ICM_traj	C2
hsa-miR-1268b	SRGAP1	0.356089	0.244222	ICM_traj	C2
hsa-miR-128-3p	ABCB9	0.357668	0.243188	ICM_traj	C3
hsa-miR-128-3p	ACOT11	0.300515	0.281399	ICM_traj	C3
hsa-miR-128-3p	AGFG2	0.494256	0.159493	ICM_traj	C3
hsa-miR-128-3p	AGO2	0.201072	0.351228	ICM_traj	C3
hsa-miR-128-3p	ARFGEF3	0.283624	0.292986	ICM_traj	C3
hsa-miR-128-3p	ARHGEF26	0.603319	0.102412	ICM_traj	C3
hsa-miR-128-3p	ARID4B	0.0871187	0.434826	ICM_traj	C3
hsa-miR-128-3p	ARL15	0.181441	0.365413	ICM_traj	C3
hsa-miR-128-3p	ARL8B	0.702512	0.0597923	ICM_traj	C3
hsa-miR-128-3p	ATG2A	0.425398	0.200197	ICM_traj	C3
hsa-miR-128-3p	ATP8A1	0.359117	0.242241	ICM_traj	C3
hsa-miR-128-3p	ATP9A	0.449367	0.18566	ICM_traj	C3
hsa-miR-128-3p	BACE1	0.399385	0.216387	ICM_traj	C3
hsa-miR-128-3p	BAK1	0.191704	0.357983	ICM_traj	C3
hsa-miR-128-3p	BCL2L13	0.651801	0.080378	ICM_traj	C3
hsa-miR-128-3p	BET1L	0.202452	0.350235	ICM_traj	C3
hsa-miR-128-3p	BHLHB9	0.381441	0.227794	ICM_traj	C3
hsa-miR-128-3p	BICC1	0.415669	0.206203	ICM_traj	C3
hsa-miR-128-3p	BRAP	0.716643	0.0545308	ICM_traj	C3
hsa-miR-128-3p	BRWD3	0.203026	0.349823	ICM_traj	C3
hsa-miR-128-3p	BTG2	0.0671601	0.449706	ICM_traj	C3
hsa-miR-128-3p	BZW1	0.480262	0.167497	ICM_traj	C3
hsa-miR-128-3p	C1orf52	0.36621	0.23762	ICM_traj	C3
hsa-miR-128-3p	C20orf194	0.548004	0.13014	ICM_traj	C3
hsa-miR-128-3p	CALN1	0.478541	0.168491	ICM_traj	C3
hsa-miR-128-3p	CBX5	0.505446	0.153198	ICM_traj	C3
hsa-miR-128-3p	CCDC88A	0.483955	0.165371	ICM_traj	C3
hsa-miR-128-3p	CCDC88C	0.365267	0.238233	ICM_traj	C3
hsa-miR-128-3p	CCNJ	0.178087	0.367847	ICM_traj	C3
hsa-miR-128-3p	CCNT2	0.293071	0.28649	ICM_traj	C3
hsa-miR-128-3p	CDIP1	0.39402	0.219778	ICM_traj	C3
hsa-miR-128-3p	CIART	0.526858	0.141418	ICM_traj	C3
hsa-miR-128-3p	CLCN5	0.61645	0.096227	ICM_traj	C3
hsa-miR-128-3p	CLOCK	0.426727	0.199381	ICM_traj	C3
hsa-miR-128-3p	CLP1	0.475944	0.169995	ICM_traj	C3
hsa-miR-128-3p	CNNM2	0.389623	0.222569	ICM_traj	C3
hsa-miR-128-3p	CORO1C	0.193366	0.356783	ICM_traj	C3
hsa-miR-128-3p	CPEB4	0.27423	0.299483	ICM_traj	C3
hsa-miR-128-3p	CRKL	0.59143	0.108146	ICM_traj	C3
hsa-miR-128-3p	CSRNP1	0.707537	0.057897	ICM_traj	C3
hsa-miR-128-3p	CSRP2	0.484851	0.164856	ICM_traj	C3
hsa-miR-128-3p	CTDSP2	0.282599	0.293693	ICM_traj	C3
hsa-miR-128-3p	CXADR	0.733633	0.0484886	ICM_traj	C3
hsa-miR-128-3p	CYLD	0.580495	0.113532	ICM_traj	C3
hsa-miR-128-3p	DAZAP2	0.525056	0.142395	ICM_traj	C3
hsa-miR-128-3p	DCP1A	0.352982	0.246258	ICM_traj	C3
hsa-miR-128-3p	DCP2	0.666535	0.074129	ICM_traj	C3
hsa-miR-128-3p	DDX3Y	0.494324	0.159455	ICM_traj	C3
hsa-miR-128-3p	DGKE	0.514299	0.148284	ICM_traj	C3
hsa-miR-128-3p	DNAJB1	0.209668	0.345053	ICM_traj	C3
hsa-miR-128-3p	DNAJC13	0.522867	0.143586	ICM_traj	C3
hsa-miR-128-3p	DOT1L	0.308888	0.275702	ICM_traj	C3
hsa-miR-128-3p	DUSP18	0.528165	0.14071	ICM_traj	C3
hsa-miR-128-3p	DYNLL2	0.653411	0.0796845	ICM_traj	C3
hsa-miR-128-3p	DZIP1	0.38138	0.227833	ICM_traj	C3
hsa-miR-128-3p	EFR3B	0.00685196	0.494861	ICM_traj	C3
hsa-miR-128-3p	EIF5	0.62946	0.0902562	ICM_traj	C3
hsa-miR-128-3p	ELMO1	0.0469816	0.46479	ICM_traj	C3
hsa-miR-128-3p	ELOVL4	0.407157	0.211507	ICM_traj	C3
hsa-miR-128-3p	EPB41L2	0.173797	0.370964	ICM_traj	C3
hsa-miR-128-3p	ERO1B	0.3836	0.226411	ICM_traj	C3
hsa-miR-128-3p	FAM126A	0.145146	0.391905	ICM_traj	C3
hsa-miR-128-3p	FAM126B	0.565093	0.121293	ICM_traj	C3
hsa-miR-128-3p	FAM13A	0.465487	0.1761	ICM_traj	C3
hsa-miR-128-3p	FAM84B	0.0751986	0.443707	ICM_traj	C3
hsa-miR-128-3p	FBLN5	0.402858	0.214202	ICM_traj	C3
hsa-miR-128-3p	FBXL20	0.719319	0.0535581	ICM_traj	C3
hsa-miR-128-3p	FBXO33	0.281988	0.294115	ICM_traj	C3
hsa-miR-128-3p	FBXW7	0.285429	0.291741	ICM_traj	C3
hsa-miR-128-3p	FGF14	0.433164	0.195446	ICM_traj	C3
hsa-miR-128-3p	FOXO1	0.479799	0.167764	ICM_traj	C3
hsa-miR-128-3p	GAB1	0.334797	0.258284	ICM_traj	C3
hsa-miR-128-3p	GABBR2	0.383927	0.226202	ICM_traj	C3
hsa-miR-128-3p	GATA6	0.289924	0.28865	ICM_traj	C3
hsa-miR-128-3p	GEM	0.392734	0.220593	ICM_traj	C3
hsa-miR-128-3p	GNA13	0.205199	0.348261	ICM_traj	C3
hsa-miR-128-3p	GNG12	0.153163	0.386026	ICM_traj	C3
hsa-miR-128-3p	GNS	0.448582	0.18613	ICM_traj	C3
hsa-miR-128-3p	GOLM1	0.230512	0.330178	ICM_traj	C3
hsa-miR-128-3p	GORASP1	0.00203034	0.498477	ICM_traj	C3
hsa-miR-128-3p	GPATCH11	0.474975	0.170558	ICM_traj	C3
hsa-miR-128-3p	GPD2	0.483022	0.165907	ICM_traj	C3
hsa-miR-128-3p	GRAMD1B	0.497629	0.157586	ICM_traj	C3
hsa-miR-128-3p	GRB2	0.194288	0.356117	ICM_traj	C3
hsa-miR-128-3p	GRIN2B	0.425128	0.200363	ICM_traj	C3
hsa-miR-128-3p	H3F3B	0.537901	0.135483	ICM_traj	C3
hsa-miR-128-3p	HBEGF	0.156068	0.3839	ICM_traj	C3
hsa-miR-128-3p	HERC3	0.500806	0.155797	ICM_traj	C3
hsa-miR-128-3p	HIPK2	0.711612	0.0563796	ICM_traj	C3
hsa-miR-128-3p	HIPK3	0.420053	0.20349	ICM_traj	C3
hsa-miR-128-3p	HMBOX1	0.0261008	0.480429	ICM_traj	C3
hsa-miR-128-3p	HMGB3	0.661941	0.0760543	ICM_traj	C3
hsa-miR-128-3p	ID4	0.259331	0.309862	ICM_traj	C3
hsa-miR-128-3p	IL13RA1	0.317638	0.269783	ICM_traj	C3
hsa-miR-128-3p	IQSEC1	0.138649	0.396679	ICM_traj	C3
hsa-miR-128-3p	IRF4	0.406511	0.211911	ICM_traj	C3
hsa-miR-128-3p	JAG1	0.289453	0.288973	ICM_traj	C3
hsa-miR-128-3p	KBTBD8	0.310816	0.274395	ICM_traj	C3
hsa-miR-128-3p	KDM3A	0.581659	0.112954	ICM_traj	C3
hsa-miR-128-3p	KDM7A	0.556649	0.125634	ICM_traj	C3
hsa-miR-128-3p	KIAA1109	0.210574	0.344404	ICM_traj	C3
hsa-miR-128-3p	KIAA1147	0.428999	0.197989	ICM_traj	C3
hsa-miR-128-3p	KIAA1191	0.485968	0.164216	ICM_traj	C3
hsa-miR-128-3p	KIAA1549L	0.406743	0.211765	ICM_traj	C3
hsa-miR-128-3p	KIAA1551	0.40446	0.213196	ICM_traj	C3
hsa-miR-128-3p	KITLG	0.635264	0.0876438	ICM_traj	C3
hsa-miR-128-3p	KLF3	0.535282	0.136881	ICM_traj	C3
hsa-miR-128-3p	KLHL18	0.193613	0.356605	ICM_traj	C3
hsa-miR-128-3p	KMT2C	0.456038	0.181682	ICM_traj	C3
hsa-miR-128-3p	KPNA3	0.298838	0.282543	ICM_traj	C3
hsa-miR-128-3p	KSR2	0.421998	0.202289	ICM_traj	C3
hsa-miR-128-3p	LMBR1L	0.662966	0.0756228	ICM_traj	C3
hsa-miR-128-3p	LPGAT1	0.126542	0.4056	ICM_traj	C3
hsa-miR-128-3p	LRAT	0.196199	0.354739	ICM_traj	C3
hsa-miR-128-3p	LRP6	0.278096	0.296805	ICM_traj	C3
hsa-miR-128-3p	LTBP1	0.267566	0.304114	ICM_traj	C3
hsa-miR-128-3p	MAPK1	0.288272	0.289785	ICM_traj	C3
hsa-miR-128-3p	MAPRE2	0.494775	0.1592	ICM_traj	C3
hsa-miR-128-3p	MARCH8	0.684403	0.0668425	ICM_traj	C3
hsa-miR-128-3p	MAST4	0.302374	0.280131	ICM_traj	C3
hsa-miR-128-3p	MED13	0.116265	0.413194	ICM_traj	C3
hsa-miR-128-3p	MPP2	0.307351	0.276745	ICM_traj	C3
hsa-miR-128-3p	NABP1	0.0653883	0.451029	ICM_traj	C3
hsa-miR-128-3p	NAV2	0.494869	0.159146	ICM_traj	C3
hsa-miR-128-3p	NAV3	0.43178	0.19629	ICM_traj	C3
hsa-miR-128-3p	NEK1	0.526202	0.141773	ICM_traj	C3
hsa-miR-128-3p	NEK2	0.564753	0.121466	ICM_traj	C3
hsa-miR-128-3p	NEMP1	0.66486	0.0748286	ICM_traj	C3
hsa-miR-128-3p	NEO1	0.443594	0.189126	ICM_traj	C3
hsa-miR-128-3p	NKX3-1	0.478194	0.168691	ICM_traj	C3
hsa-miR-128-3p	NOD1	0.450126	0.185206	ICM_traj	C3
hsa-miR-128-3p	NPTX1	0.298641	0.282678	ICM_traj	C3
hsa-miR-128-3p	NPTX2	0.494483	0.159365	ICM_traj	C3
hsa-miR-128-3p	NRBF2	0.721493	0.0527738	ICM_traj	C3
hsa-miR-128-3p	NTRK3	0.385598	0.225135	ICM_traj	C3
hsa-miR-128-3p	NUDT6	0.222736	0.33571	ICM_traj	C3
hsa-miR-128-3p	NXF1	0.27774	0.297051	ICM_traj	C3
hsa-miR-128-3p	OGA	0.363482	0.239394	ICM_traj	C3
hsa-miR-128-3p	OSBPL10	0.321755	0.267011	ICM_traj	C3
hsa-miR-128-3p	OSER1	0.436524	0.193402	ICM_traj	C3
hsa-miR-128-3p	OTX2	0.421354	0.202686	ICM_traj	C3
hsa-miR-128-3p	PAIP2B	0.0663201	0.450333	ICM_traj	C3
hsa-miR-128-3p	PAXBP1	0.439829	0.1914	ICM_traj	C3
hsa-miR-128-3p	PCDH9	0.392368	0.220825	ICM_traj	C3
hsa-miR-128-3p	PCGF3	0.330654	0.261047	ICM_traj	C3
hsa-miR-128-3p	PDE3A	0.409414	0.210096	ICM_traj	C3
hsa-miR-128-3p	PDE8B	0.453786	0.183021	ICM_traj	C3
hsa-miR-128-3p	PDK1	0.408892	0.210422	ICM_traj	C3
hsa-miR-128-3p	PDK3	0.368048	0.236428	ICM_traj	C3
hsa-miR-128-3p	PGM2L1	0.265188	0.305771	ICM_traj	C3
hsa-miR-128-3p	PHB	0.0456939	0.465753	ICM_traj	C3
hsa-miR-128-3p	PHLDA2	0.398456	0.216973	ICM_traj	C3
hsa-miR-128-3p	PLA2G15	0.288247	0.289802	ICM_traj	C3
hsa-miR-128-3p	PLAG1	0.460123	0.179261	ICM_traj	C3
hsa-miR-128-3p	PLAGL2	0.551952	0.128074	ICM_traj	C3
hsa-miR-128-3p	PLCE1	0.412471	0.20819	ICM_traj	C3
hsa-miR-128-3p	PLPPR1	0.404098	0.213423	ICM_traj	C3
hsa-miR-128-3p	PNKD	0.639078	0.0859448	ICM_traj	C3
hsa-miR-128-3p	PPM1E	0.517157	0.146711	ICM_traj	C3
hsa-miR-128-3p	PPP1R3B	0.672348	0.0717229	ICM_traj	C3
hsa-miR-128-3p	PPP1R9A	0.206376	0.347415	ICM_traj	C3
hsa-miR-128-3p	PRELID2	0.414078	0.207191	ICM_traj	C3
hsa-miR-128-3p	PRICKLE1	0.0919719	0.431216	ICM_traj	C3
hsa-miR-128-3p	PRPF19	0.458771	0.180061	ICM_traj	C3
hsa-miR-128-3p	PSPC1	0.634465	0.0880016	ICM_traj	C3
hsa-miR-128-3p	RBM4	0.363584	0.239328	ICM_traj	C3
hsa-miR-128-3p	RBPMS2	0.505936	0.152924	ICM_traj	C3
hsa-miR-128-3p	REEP2	0.445196	0.188162	ICM_traj	C3
hsa-miR-128-3p	RERE	0.0410634	0.46922	ICM_traj	C3
hsa-miR-128-3p	RET	0.280572	0.295093	ICM_traj	C3
hsa-miR-128-3p	RLIM	0.539796	0.134475	ICM_traj	C3
hsa-miR-128-3p	RMND5A	0.276401	0.297978	ICM_traj	C3
hsa-miR-128-3p	RNF38	0.572338	0.117617	ICM_traj	C3
hsa-miR-128-3p	RSBN1	0.363041	0.239681	ICM_traj	C3
hsa-miR-128-3p	SALL4	0.391695	0.221253	ICM_traj	C3
hsa-miR-128-3p	SAMD12	0.351058	0.247522	ICM_traj	C3
hsa-miR-128-3p	SASH1	0.223078	0.335467	ICM_traj	C3
hsa-miR-128-3p	SATB2	0.458329	0.180323	ICM_traj	C3
hsa-miR-128-3p	SCAF11	0.677853	0.0694762	ICM_traj	C3
hsa-miR-128-3p	SCYL3	0.419431	0.203874	ICM_traj	C3
hsa-miR-128-3p	SDK2	0.365689	0.237959	ICM_traj	C3
hsa-miR-128-3p	SEC24A	0.134354	0.399841	ICM_traj	C3
hsa-miR-128-3p	SESN2	0.433437	0.195279	ICM_traj	C3
hsa-miR-128-3p	SET	0.319919	0.268247	ICM_traj	C3
hsa-miR-128-3p	SHOC2	0.439984	0.191306	ICM_traj	C3
hsa-miR-128-3p	SKOR1	0.432934	0.195586	ICM_traj	C3
hsa-miR-128-3p	SLC16A1	0.704487	0.0590445	ICM_traj	C3
hsa-miR-128-3p	SLC29A4	0.417424	0.205115	ICM_traj	C3
hsa-miR-128-3p	SLC8A1	0.452977	0.183504	ICM_traj	C3
hsa-miR-128-3p	SLCO3A1	0.412936	0.207901	ICM_traj	C3
hsa-miR-128-3p	SLU7	0.509833	0.150755	ICM_traj	C3
hsa-miR-128-3p	SMPD3	0.565096	0.121292	ICM_traj	C3
hsa-miR-128-3p	SMURF2	0.576553	0.115499	ICM_traj	C3
hsa-miR-128-3p	SNAI1	0.395141	0.219068	ICM_traj	C3
hsa-miR-128-3p	SNIP1	0.414433	0.20697	ICM_traj	C3
hsa-miR-128-3p	SOX11	0.405243	0.212705	ICM_traj	C3
hsa-miR-128-3p	SPATA2	0.521771	0.144184	ICM_traj	C3
hsa-miR-128-3p	SPOUT1	0.271561	0.301336	ICM_traj	C3
hsa-miR-128-3p	SPTY2D1	0.256155	0.312086	ICM_traj	C3
hsa-miR-128-3p	SRPK2	0.46739	0.174983	ICM_traj	C3
hsa-miR-128-3p	ST14	0.408437	0.210706	ICM_traj	C3
hsa-miR-128-3p	STK24	0.294331	0.285626	ICM_traj	C3
hsa-miR-128-3p	STK32B	0.444572	0.188538	ICM_traj	C3
hsa-miR-128-3p	STK35	0.309231	0.275469	ICM_traj	C3
hsa-miR-128-3p	SYT2	0.614443	0.0971621	ICM_traj	C3
hsa-miR-128-3p	TAF5L	0.482091	0.166443	ICM_traj	C3
hsa-miR-128-3p	TBC1D1	0.25533	0.312664	ICM_traj	C3
hsa-miR-128-3p	TBCC	0.646771	0.0825601	ICM_traj	C3
hsa-miR-128-3p	TBP	0.578329	0.114611	ICM_traj	C3
[truncated: 34,626 more rows]

## Sheet:  temp.TE.traj.pairs.cor.tsv
miRNA	gene	cor	pvalue	type	k_means_cluster
hsa-let-7a-5p	ABCB9	0.774616	0.0352363	TE_traj	C3
hsa-let-7a-5p	ABHD14B	0.270161	0.302309	TE_traj	C3
hsa-let-7a-5p	ABT1	0.909367	0.00597462	TE_traj	C3
hsa-let-7a-5p	ACVR1B	0.880467	0.0102892	TE_traj	C3
hsa-let-7a-5p	ADCY9	0.753879	0.0417046	TE_traj	C3
hsa-let-7a-5p	ADGRL3	0.528031	0.140783	TE_traj	C3
hsa-let-7a-5p	AMOT	0.855952	0.0148151	TE_traj	C3
hsa-let-7a-5p	APBA1	0.84452	0.0171908	TE_traj	C3
hsa-let-7a-5p	ARG2	0.794726	0.0294408	TE_traj	C3
hsa-let-7a-5p	ARL4D	0.895368	0.00792448	TE_traj	C3
hsa-let-7a-5p	ATG16L1	0.830262	0.0203856	TE_traj	C3
hsa-let-7a-5p	ATP2B4	0.021673	0.483748	TE_traj	C3
hsa-let-7a-5p	BACH1	0.68804	0.0653995	TE_traj	C3
hsa-let-7a-5p	BEND4	0.56491	0.121386	TE_traj	C3
hsa-let-7a-5p	BRWD1	0.855139	0.0149786	TE_traj	C3
hsa-let-7a-5p	BRWD3	0.560392	0.123702	TE_traj	C3
hsa-let-7a-5p	BZW1	0.853391	0.0153327	TE_traj	C3
hsa-let-7a-5p	C15orf41	0.876265	0.0110091	TE_traj	C3
hsa-let-7a-5p	C1GALT1	0.858802	0.0142489	TE_traj	C3
hsa-let-7a-5p	C20orf194	0.87114	0.0119187	TE_traj	C3
hsa-let-7a-5p	CALN1	0.798717	0.0283474	TE_traj	C3
hsa-let-7a-5p	CBL	0.10364	0.422548	TE_traj	C3
hsa-let-7a-5p	CBX5	0.923957	0.004227	TE_traj	C3
hsa-let-7a-5p	CCND2	0.849577	0.0161193	TE_traj	C3
hsa-let-7a-5p	CCNJ	0.378436	0.229722	TE_traj	C3
hsa-let-7a-5p	CCNT2	0.534978	0.137044	TE_traj	C3
hsa-let-7a-5p	CCSAP	0.715249	0.0550402	TE_traj	C3
hsa-let-7a-5p	CD59	0.360861	0.241102	TE_traj	C3
hsa-let-7a-5p	CDKN1A	0.169335	0.374213	TE_traj	C3
hsa-let-7a-5p	CDV3	0.806076	0.0263816	TE_traj	C3
hsa-let-7a-5p	CEMIP2	0.669516	0.072891	TE_traj	C3
hsa-let-7a-5p	CEP164	0.446698	0.18726	TE_traj	C3
hsa-let-7a-5p	CEP85L	0.892483	0.0083592	TE_traj	C3
hsa-let-7a-5p	CGNL1	0.635794	0.0874071	TE_traj	C3
hsa-let-7a-5p	CHD7	0.271696	0.301242	TE_traj	C3
hsa-let-7a-5p	CLCN5	0.440764	0.190834	TE_traj	C3
hsa-let-7a-5p	CLOCK	0.791706	0.0302806	TE_traj	C3
hsa-let-7a-5p	CLP1	0.913598	0.00543777	TE_traj	C3
hsa-let-7a-5p	CNNM2	0.782794	0.0328221	TE_traj	C3
hsa-let-7a-5p	CNOT6L	0.727367	0.0506805	TE_traj	C3
hsa-let-7a-5p	CNTRL	0.823048	0.0220988	TE_traj	C3
hsa-let-7a-5p	COL27A1	0.168746	0.374642	TE_traj	C3
hsa-let-7a-5p	CPEB1	0.972103	0.000578239	TE_traj	C3
hsa-let-7a-5p	CPEB2	0.886819	0.009245	TE_traj	C3
hsa-let-7a-5p	CPEB4	0.776612	0.0346398	TE_traj	C3
hsa-let-7a-5p	CPED1	0.938868	0.00274575	TE_traj	C3
hsa-let-7a-5p	CREB3L2	0.471705	0.172461	TE_traj	C3
hsa-let-7a-5p	CRY2	0.205632	0.34795	TE_traj	C3
hsa-let-7a-5p	CUX1	0.589594	0.109044	TE_traj	C3
hsa-let-7a-5p	DCUN1D3	0.747329	0.043849	TE_traj	C3
hsa-let-7a-5p	DIAPH2	0.874285	0.0113564	TE_traj	C3
hsa-let-7a-5p	DNAJB9	0.741424	0.0458239	TE_traj	C3
hsa-let-7a-5p	DNAL1	0.856182	0.014769	TE_traj	C3
hsa-let-7a-5p	DPF2	0.118791	0.411326	TE_traj	C3
hsa-let-7a-5p	DUSP16	0.344216	0.252034	TE_traj	C3
hsa-let-7a-5p	DUSP22	0.827276	0.0210869	TE_traj	C3
hsa-let-7a-5p	DUSP4	0.0731004	0.445272	TE_traj	C3
hsa-let-7a-5p	DUSP7	0.767692	0.0373411	TE_traj	C3
hsa-let-7a-5p	DZIP1	0.740014	0.0463011	TE_traj	C3
hsa-let-7a-5p	ELOVL4	0.738681	0.0467546	TE_traj	C3
hsa-let-7a-5p	EPHA4	0.559258	0.124286	TE_traj	C3
hsa-let-7a-5p	EPHB1	0.873791	0.0114439	TE_traj	C3
hsa-let-7a-5p	ESPL1	0.266192	0.305071	TE_traj	C3
hsa-let-7a-5p	ETV3	0.596123	0.105868	TE_traj	C3
hsa-let-7a-5p	FADS3	0.0694917	0.447965	TE_traj	C3
hsa-let-7a-5p	FAM104A	0.907709	0.00619164	TE_traj	C3
hsa-let-7a-5p	FAM214B	0.959413	0.00121877	TE_traj	C3
hsa-let-7a-5p	FBXL12	0.917972	0.00490844	TE_traj	C3
hsa-let-7a-5p	FGD6	0.379359	0.229129	TE_traj	C3
hsa-let-7a-5p	FNDC3B	0.0704448	0.447254	TE_traj	C3
hsa-let-7a-5p	FNIP2	0.529639	0.139914	TE_traj	C3
hsa-let-7a-5p	FRS2	0.687647	0.0655547	TE_traj	C3
hsa-let-7a-5p	FSTL4	0.771659	0.0361284	TE_traj	C3
hsa-let-7a-5p	FZD4	0.463246	0.177418	TE_traj	C3
hsa-let-7a-5p	GABBR2	0.179041	0.367154	TE_traj	C3
hsa-let-7a-5p	GALC	0.733553	0.0485164	TE_traj	C3
hsa-let-7a-5p	GDPD1	0.414028	0.207222	TE_traj	C3
hsa-let-7a-5p	GJC1	0.25095	0.315738	TE_traj	C3
hsa-let-7a-5p	GNS	0.689308	0.0648995	TE_traj	C3
hsa-let-7a-5p	GPAT3	0.31281	0.273045	TE_traj	C3
hsa-let-7a-5p	GPATCH3	0.939354	0.00270268	TE_traj	C3
hsa-let-7a-5p	GPC4	0.550955	0.128594	TE_traj	C3
hsa-let-7a-5p	GPCPD1	0.340328	0.254609	TE_traj	C3
hsa-let-7a-5p	GRAMD1B	0.909105	0.00600872	TE_traj	C3
hsa-let-7a-5p	GRIN2B	0.745286	0.0445281	TE_traj	C3
hsa-let-7a-5p	HBEGF	0.731026	0.0493954	TE_traj	C3
hsa-let-7a-5p	HIPK2	0.822992	0.0221125	TE_traj	C3
hsa-let-7a-5p	HK2	0.648252	0.081915	TE_traj	C3
hsa-let-7a-5p	IDH2	0.386526	0.224543	TE_traj	C3
hsa-let-7a-5p	IGDCC3	0.426922	0.199261	TE_traj	C3
hsa-let-7a-5p	IGF1R	0.861569	0.0137091	TE_traj	C3
hsa-let-7a-5p	IL6R	0.0287666	0.478431	TE_traj	C3
hsa-let-7a-5p	INSR	0.425757	0.199976	TE_traj	C3
hsa-let-7a-5p	INTS6L	0.958687	0.00126244	TE_traj	C3
hsa-let-7a-5p	IRGQ	0.660264	0.0767623	TE_traj	C3
hsa-let-7a-5p	KATNAL1	0.889531	0.00881545	TE_traj	C3
hsa-let-7a-5p	KCNC4	0.955734	0.00144792	TE_traj	C3
hsa-let-7a-5p	KDM3A	0.922406	0.00439888	TE_traj	C3
hsa-let-7a-5p	KIAA1147	0.762589	0.0389277	TE_traj	C3
hsa-let-7a-5p	KLF9	0.981946	0.000243002	TE_traj	C3
hsa-let-7a-5p	KLK10	0.86952	0.0122135	TE_traj	C3
hsa-let-7a-5p	KMT2D	0.151829	0.387003	TE_traj	C3
hsa-let-7a-5p	LBH	0.743875	0.0449997	TE_traj	C3
hsa-let-7a-5p	MAP3K3	0.882534	0.00994353	TE_traj	C3
hsa-let-7a-5p	MAPK8	0.72847	0.0502916	TE_traj	C3
hsa-let-7a-5p	MFAP3L	0.628496	0.0906932	TE_traj	C3
hsa-let-7a-5p	MGAT4A	0.264596	0.306184	TE_traj	C3
hsa-let-7a-5p	MLXIP	0.110905	0.417162	TE_traj	C3
hsa-let-7a-5p	MSI2	0.142031	0.394193	TE_traj	C3
hsa-let-7a-5p	MTMR3	0.841517	0.0178424	TE_traj	C3
hsa-let-7a-5p	MTUS1	0.438157	0.192412	TE_traj	C3
hsa-let-7a-5p	MXD1	0.141177	0.394821	TE_traj	C3
hsa-let-7a-5p	NCOA1	0.852964	0.0154201	TE_traj	C3
hsa-let-7a-5p	NEDD4L	0.330404	0.261214	TE_traj	C3
hsa-let-7a-5p	NEFM	0.814056	0.024324	TE_traj	C3
hsa-let-7a-5p	NEMP1	0.908304	0.0061134	TE_traj	C3
hsa-let-7a-5p	NID2	0.763014	0.0387943	TE_traj	C3
hsa-let-7a-5p	NKAP	0.117667	0.412157	TE_traj	C3
hsa-let-7a-5p	NOL4L	0.737573	0.0471326	TE_traj	C3
hsa-let-7a-5p	NTRK3	0.744735	0.044712	TE_traj	C3
hsa-let-7a-5p	OTUD3	0.503018	0.154556	TE_traj	C3
hsa-let-7a-5p	PAG1	0.73921	0.0465743	TE_traj	C3
hsa-let-7a-5p	PARD6B	0.344415	0.251902	TE_traj	C3
hsa-let-7a-5p	PBX1	0.60637	0.100961	TE_traj	C3
hsa-let-7a-5p	PBX3	0.883909	0.00971675	TE_traj	C3
hsa-let-7a-5p	PCGF3	0.536988	0.13597	TE_traj	C3
hsa-let-7a-5p	PDPR	0.824163	0.0218299	TE_traj	C3
hsa-let-7a-5p	PGM2L1	0.620514	0.0943446	TE_traj	C3
hsa-let-7a-5p	PHF8	0.930079	0.00358126	TE_traj	C3
hsa-let-7a-5p	PIGA	0.741271	0.0458755	TE_traj	C3
hsa-let-7a-5p	PKN2	0.391879	0.221136	TE_traj	C3
hsa-let-7a-5p	PLA2G15	0.710846	0.0566633	TE_traj	C3
hsa-let-7a-5p	PLAGL2	0.815324	0.0240044	TE_traj	C3
hsa-let-7a-5p	PLXNA4	0.760308	0.0396464	TE_traj	C3
hsa-let-7a-5p	PMAIP1	0.748638	0.0434168	TE_traj	C3
hsa-let-7a-5p	PNKD	0.686384	0.0660549	TE_traj	C3
hsa-let-7a-5p	PPARGC1B	0.287928	0.290022	TE_traj	C3
hsa-let-7a-5p	PPT2	0.0819906	0.438645	TE_traj	C3
hsa-let-7a-5p	PRKAB2	0.557413	0.125239	TE_traj	C3
hsa-let-7a-5p	PRKAR2A	0.107462	0.419713	TE_traj	C3
hsa-let-7a-5p	PRPF38B	0.549623	0.129291	TE_traj	C3
hsa-let-7a-5p	PRTG	0.356997	0.243627	TE_traj	C3
hsa-let-7a-5p	PSORS1C2	0.44423	0.188744	TE_traj	C3
hsa-let-7a-5p	PTPRD	0.721606	0.0527333	TE_traj	C3
hsa-let-7a-5p	PXDN	0.588555	0.109552	TE_traj	C3
hsa-let-7a-5p	RAB30	0.477101	0.169324	TE_traj	C3
hsa-let-7a-5p	RAB8B	0.624935	0.0923148	TE_traj	C3
hsa-let-7a-5p	RADIL	0.807401	0.0260348	TE_traj	C3
hsa-let-7a-5p	RANBP2	0.368666	0.236027	TE_traj	C3
hsa-let-7a-5p	RDH10	0.423222	0.201535	TE_traj	C3
hsa-let-7a-5p	RGMA	0.432653	0.195757	TE_traj	C3
hsa-let-7a-5p	RIMKLA	0.738053	0.0469687	TE_traj	C3
hsa-let-7a-5p	RNF115	0.50567	0.153073	TE_traj	C3
hsa-let-7a-5p	RNF20	0.974521	0.000482731	TE_traj	C3
hsa-let-7a-5p	RNF38	0.707546	0.0578938	TE_traj	C3
hsa-let-7a-5p	ROBO1	0.492474	0.160504	TE_traj	C3
hsa-let-7a-5p	RPUSD2	0.1479	0.389884	TE_traj	C3
hsa-let-7a-5p	RRM2	0.854467	0.0151143	TE_traj	C3
hsa-let-7a-5p	RSF1	0.864078	0.0132283	TE_traj	C3
hsa-let-7a-5p	RSPO2	0.804484	0.0268013	TE_traj	C3
hsa-let-7a-5p	RUNX1T1	0.946036	0.00214482	TE_traj	C3
hsa-let-7a-5p	SALL4	0.345779	0.251002	TE_traj	C3
hsa-let-7a-5p	SAMD12	0.692778	0.0635398	TE_traj	C3
hsa-let-7a-5p	SCYL3	0.69962	0.0608954	TE_traj	C3
hsa-let-7a-5p	SEC14L1	0.913988	0.0053895	TE_traj	C3
hsa-let-7a-5p	SENP5	0.80839	0.0257771	TE_traj	C3
hsa-let-7a-5p	SH2B3	0.741304	0.0458644	TE_traj	C3
hsa-let-7a-5p	SKIL	0.585772	0.11092	TE_traj	C3
hsa-let-7a-5p	SLC16A9	0.736461	0.0475139	TE_traj	C3
hsa-let-7a-5p	SLC25A18	0.172157	0.372158	TE_traj	C3
hsa-let-7a-5p	SLC30A1	0.0825542	0.438225	TE_traj	C3
hsa-let-7a-5p	SLC30A4	0.953626	0.00158799	TE_traj	C3
hsa-let-7a-5p	SLC6A5	0.829485	0.0205672	TE_traj	C3
hsa-let-7a-5p	SLC8A2	0.753574	0.0418031	TE_traj	C3
hsa-let-7a-5p	SOCS4	0.966047	0.000854815	TE_traj	C3
hsa-let-7a-5p	SOX13	0.611497	0.0985412	TE_traj	C3
hsa-let-7a-5p	SPATA2	0.982669	0.000223976	TE_traj	C3
hsa-let-7a-5p	SRGAP1	0.582096	0.112737	TE_traj	C3
hsa-let-7a-5p	ST3GAL1	0.00161387	0.49879	TE_traj	C3
hsa-let-7a-5p	STAG3	0.672563	0.0716348	TE_traj	C3
hsa-let-7a-5p	STARD9	0.849344	0.0161681	TE_traj	C3
hsa-let-7a-5p	STAT3	0.274454	0.299328	TE_traj	C3
hsa-let-7a-5p	STK24	0.50324	0.154432	TE_traj	C3
hsa-let-7a-5p	SULF2	0.5201	0.145097	TE_traj	C3
hsa-let-7a-5p	SYT2	0.744491	0.0447933	TE_traj	C3
hsa-let-7a-5p	TECPR2	0.828433	0.0208139	TE_traj	C3
hsa-let-7a-5p	TGFBR1	0.821206	0.0225466	TE_traj	C3
hsa-let-7a-5p	THRB	0.738935	0.046668	TE_traj	C3
hsa-let-7a-5p	TNFSF9	0.852971	0.0154186	TE_traj	C3
hsa-let-7a-5p	TNIK	0.5264	0.141666	TE_traj	C3
hsa-let-7a-5p	TOR1AIP2	0.49214	0.160694	TE_traj	C3
hsa-let-7a-5p	TTC31	0.019292	0.485533	TE_traj	C3
hsa-let-7a-5p	TTC39C	0.920012	0.00467066	TE_traj	C3
hsa-let-7a-5p	ULK2	0.983041	0.000214478	TE_traj	C3
hsa-let-7a-5p	VASH2	0.482749	0.166064	TE_traj	C3
hsa-let-7a-5p	VAV3	0.753758	0.0417435	TE_traj	C3
hsa-let-7a-5p	WDFY2	0.719377	0.0535373	TE_traj	C3
hsa-let-7a-5p	WDFY3	0.723677	0.0519912	TE_traj	C3
hsa-let-7a-5p	WDR41	0.862193	0.0135888	TE_traj	C3
hsa-let-7a-5p	WIPI2	0.943015	0.00238924	TE_traj	C3
hsa-let-7a-5p	WNK3	0.952617	0.00165726	TE_traj	C3
hsa-let-7a-5p	XRN1	0.83373	0.019585	TE_traj	C3
hsa-let-7a-5p	XYLT1	0.809511	0.0254866	TE_traj	C3
hsa-let-7a-5p	YBX2	0.778877	0.0339684	TE_traj	C3
hsa-let-7a-5p	YPEL2	0.8435	0.017411	TE_traj	C3
hsa-let-7a-5p	YTHDF3	0.906968	0.00628998	TE_traj	C3
hsa-let-7a-5p	YY1	0.586356	0.110632	TE_traj	C3
hsa-let-7a-5p	ZBTB10	0.789932	0.0307788	TE_traj	C3
hsa-let-7a-5p	ZBTB16	0.790751	0.0305484	TE_traj	C3
hsa-let-7a-5p	ZBTB39	0.884239	0.00966264	TE_traj	C3
hsa-let-7a-5p	ZC3H10	0.876239	0.0110136	TE_traj	C3
hsa-let-7a-5p	ZKSCAN5	0.859279	0.0141551	TE_traj	C3
hsa-let-7a-5p	ZNF202	0.896494	0.00775785	TE_traj	C3
hsa-let-7a-5p	ZNF268	0.947686	0.00201674	TE_traj	C3
hsa-let-7a-5p	ZNF280B	0.822864	0.0221433	TE_traj	C3
hsa-let-7a-5p	ZNF354A	0.897246	0.00764749	TE_traj	C3
hsa-let-7a-5p	ZNF451	0.915449	0.00521053	TE_traj	C3
hsa-let-7a-5p	ZNF462	0.846385	0.016792	TE_traj	C3
hsa-let-7a-5p	ZNF473	0.863498	0.0133387	TE_traj	C3
hsa-let-7a-5p	ZNF652	0.738231	0.0469078	TE_traj	C3
hsa-let-7a-5p	ZNF689	0.913188	0.0054887	TE_traj	C3
hsa-let-7f-5p	ABCB9	0.576106	0.115723	TE_traj	C3
hsa-let-7f-5p	ABHD14B	0.434334	0.194733	TE_traj	C3
hsa-let-7f-5p	ABT1	0.688743	0.0651219	TE_traj	C3
hsa-let-7f-5p	ACVR1B	0.707742	0.0578202	TE_traj	C3
hsa-let-7f-5p	ADCY9	0.568464	0.119577	TE_traj	C3
hsa-let-7f-5p	ADGRL3	0.206283	0.347482	TE_traj	C3
hsa-let-7f-5p	AMOT	0.978461	0.000345437	TE_traj	C3
hsa-let-7f-5p	APBA1	0.669049	0.0730845	TE_traj	C3
hsa-let-7f-5p	ARG2	0.494938	0.159107	TE_traj	C3
hsa-let-7f-5p	ARL4D	0.836061	0.0190556	TE_traj	C3
hsa-let-7f-5p	ARMT1	0.0667552	0.450008	TE_traj	C3
hsa-let-7f-5p	ATG16L1	0.861745	0.0136752	TE_traj	C3
hsa-let-7f-5p	BACH1	0.512711	0.149161	TE_traj	C3
hsa-let-7f-5p	BEND4	0.665512	0.074556	TE_traj	C3
hsa-let-7f-5p	BRWD1	0.689587	0.0647897	TE_traj	C3
hsa-let-7f-5p	BRWD3	0.531534	0.138893	TE_traj	C3
hsa-let-7f-5p	BZW1	0.660264	0.0767621	TE_traj	C3
hsa-let-7f-5p	C15orf41	0.80474	0.0267337	TE_traj	C3
hsa-let-7f-5p	C1GALT1	0.624482	0.092522	TE_traj	C3
hsa-let-7f-5p	C20orf194	0.675589	0.0703965	TE_traj	C3
hsa-let-7f-5p	CALN1	0.622936	0.0932303	TE_traj	C3
hsa-let-7f-5p	CBL	0.108785	0.418733	TE_traj	C3
hsa-let-7f-5p	CBX5	0.793578	0.0297586	TE_traj	C3
hsa-let-7f-5p	CCND2	0.645537	0.0830988	TE_traj	C3
hsa-let-7f-5p	CCNJ	0.114453	0.414535	TE_traj	C3
hsa-let-7f-5p	CCNT2	0.148753	0.389258	TE_traj	C3
hsa-let-7f-5p	CCSAP	0.487123	0.163555	TE_traj	C3
hsa-let-7f-5p	CD59	0.168185	0.375051	TE_traj	C3
hsa-let-7f-5p	CDKN1A	0.111798	0.416501	TE_traj	C3
hsa-let-7f-5p	CDV3	0.592652	0.107551	TE_traj	C3
hsa-let-7f-5p	CEMIP2	0.437404	0.192868	TE_traj	C3
hsa-let-7f-5p	CEP164	0.532589	0.138326	TE_traj	C3
hsa-let-7f-5p	CEP85L	0.698069	0.0614904	TE_traj	C3
hsa-let-7f-5p	CGNL1	0.681676	0.0679335	TE_traj	C3
hsa-let-7f-5p	CHD7	0.00214616	0.49839	TE_traj	C3
hsa-let-7f-5p	CHST3	0.022219	0.483339	TE_traj	C3
hsa-let-7f-5p	CLCN5	0.415665	0.206205	TE_traj	C3
hsa-let-7f-5p	CLOCK	0.59584	0.106005	TE_traj	C3
hsa-let-7f-5p	CLP1	0.728265	0.0503636	TE_traj	C3
hsa-let-7f-5p	CNNM2	0.560724	0.123532	TE_traj	C3
hsa-let-7f-5p	CNOT6L	0.555191	0.12639	TE_traj	C3
hsa-let-7f-5p	CNTRL	0.609972	0.0992583	TE_traj	C3
hsa-let-7f-5p	COL27A1	0.494054	0.159608	TE_traj	C3
hsa-let-7f-5p	COL9A3	0.377014	0.230637	TE_traj	C3
hsa-let-7f-5p	CPEB1	0.856095	0.0147864	TE_traj	C3
hsa-let-7f-5p	CPEB2	0.734151	0.0483096	TE_traj	C3
hsa-let-7f-5p	CPEB4	0.534794	0.137143	TE_traj	C3
hsa-let-7f-5p	CPED1	0.716004	0.054764	TE_traj	C3
hsa-let-7f-5p	CREB3L2	0.204055	0.349083	TE_traj	C3
hsa-let-7f-5p	CRY2	0.550036	0.129075	TE_traj	C3
hsa-let-7f-5p	CUX1	0.396078	0.218476	TE_traj	C3
hsa-let-7f-5p	DCUN1D3	0.56013	0.123837	TE_traj	C3
hsa-let-7f-5p	DIAPH2	0.641105	0.0850472	TE_traj	C3
hsa-let-7f-5p	DNAJB9	0.410255	0.209571	TE_traj	C3
hsa-let-7f-5p	DNAL1	0.638173	0.0863464	TE_traj	C3
hsa-let-7f-5p	DPF2	0.397361	0.217665	TE_traj	C3
hsa-let-7f-5p	DPH1	0.276649	0.297807	TE_traj	C3
hsa-let-7f-5p	DUSP1	0.0843991	0.436851	TE_traj	C3
hsa-let-7f-5p	DUSP16	0.648695	0.0817222	TE_traj	C3
hsa-let-7f-5p	DUSP22	0.718306	0.0539252	TE_traj	C3
hsa-let-7f-5p	DUSP4	0.458994	0.179929	TE_traj	C3
hsa-let-7f-5p	DUSP7	0.711866	0.0562856	TE_traj	C3
hsa-let-7f-5p	DZIP1	0.57395	0.116805	TE_traj	C3
hsa-let-7f-5p	ELOVL4	0.556236	0.125848	TE_traj	C3
hsa-let-7f-5p	EPHA4	0.390354	0.222105	TE_traj	C3
hsa-let-7f-5p	EPHB1	0.818895	0.0231142	TE_traj	C3
hsa-let-7f-5p	ESPL1	0.298915	0.282491	TE_traj	C3
hsa-let-7f-5p	ETV3	0.641691	0.0847887	TE_traj	C3
hsa-let-7f-5p	FAM104A	0.726159	0.0511079	TE_traj	C3
hsa-let-7f-5p	FAM214B	0.768637	0.0370504	TE_traj	C3
hsa-let-7f-5p	FAM84B	0.288319	0.289753	TE_traj	C3
hsa-let-7f-5p	FBXL12	0.889056	0.00888996	TE_traj	C3
hsa-let-7f-5p	FNIP2	0.832614	0.0198412	TE_traj	C3
hsa-let-7f-5p	FRS2	0.424038	0.201033	TE_traj	C3
hsa-let-7f-5p	FSTL4	0.574212	0.116673	TE_traj	C3
hsa-let-7f-5p	FZD4	0.462327	0.17796	TE_traj	C3
hsa-let-7f-5p	GABBR2	0.00899812	0.493252	TE_traj	C3
hsa-let-7f-5p	GALC	0.536785	0.136079	TE_traj	C3
hsa-let-7f-5p	GDPD1	0.46924	0.1739	TE_traj	C3
hsa-let-7f-5p	GNS	0.479515	0.167928	TE_traj	C3
hsa-let-7f-5p	GOLGA7	0.0778829	0.441706	TE_traj	C3
hsa-let-7f-5p	GPAT3	0.639897	0.0855818	TE_traj	C3
hsa-let-7f-5p	GPATCH3	0.706977	0.0581068	TE_traj	C3
hsa-let-7f-5p	GPC4	0.26706	0.304467	TE_traj	C3
hsa-let-7f-5p	GPCPD1	0.654311	0.0792982	TE_traj	C3
hsa-let-7f-5p	GRAMD1B	0.68278	0.067491	TE_traj	C3
hsa-let-7f-5p	GRIN2B	0.563649	0.122031	TE_traj	C3
hsa-let-7f-5p	HBEGF	0.475241	0.170403	TE_traj	C3
hsa-let-7f-5p	HIF1AN	0.080397	0.439832	TE_traj	C3
hsa-let-7f-5p	HIPK2	0.743497	0.0451264	TE_traj	C3
hsa-let-7f-5p	HK2	0.884315	0.00965023	TE_traj	C3
hsa-let-7f-5p	IDH2	0.134626	0.39964	TE_traj	C3
hsa-let-7f-5p	IGDCC3	0.167136	0.375815	TE_traj	C3
hsa-let-7f-5p	IGF1R	0.738994	0.046648	TE_traj	C3
hsa-let-7f-5p	IL6R	0.0652236	0.451152	TE_traj	C3
hsa-let-7f-5p	INSR	0.556618	0.12565	TE_traj	C3
hsa-let-7f-5p	INTS6L	0.769604	0.0367542	TE_traj	C3
hsa-let-7f-5p	IRGQ	0.651582	0.0804723	TE_traj	C3
hsa-let-7f-5p	KATNAL1	0.747936	0.0436486	TE_traj	C3
hsa-let-7f-5p	KCNC4	0.843934	0.0173171	TE_traj	C3
hsa-let-7f-5p	KDM3A	0.766367	0.0377501	TE_traj	C3
hsa-let-7f-5p	KIAA1147	0.575207	0.116173	TE_traj	C3
hsa-let-7f-5p	KLF8	0.195492	0.355248	TE_traj	C3
hsa-let-7f-5p	KLF9	0.861274	0.0137662	TE_traj	C3
hsa-let-7f-5p	KLK10	0.670064	0.0726644	TE_traj	C3
hsa-let-7f-5p	LBH	0.526445	0.141642	TE_traj	C3
hsa-let-7f-5p	LPGAT1	0.181907	0.365075	TE_traj	C3
hsa-let-7f-5p	LRIG3	0.311245	0.274104	TE_traj	C3
hsa-let-7f-5p	MAP3K3	0.752885	0.0420268	TE_traj	C3
hsa-let-7f-5p	MAPK8	0.470663	0.173068	TE_traj	C3
hsa-let-7f-5p	MFAP3L	0.605082	0.101572	TE_traj	C3
hsa-let-7f-5p	MLXIP	0.41401	0.207233	TE_traj	C3
hsa-let-7f-5p	MRS2	0.202065	0.350514	TE_traj	C3
hsa-let-7f-5p	MSN	0.313486	0.272588	TE_traj	C3
hsa-let-7f-5p	MTMR3	0.64779	0.082116	TE_traj	C3
hsa-let-7f-5p	MTUS1	0.149108	0.388997	TE_traj	C3
hsa-let-7f-5p	NCOA1	0.810897	0.0251295	TE_traj	C3
hsa-let-7f-5p	NEDD4L	0.0702851	0.447373	TE_traj	C3
hsa-let-7f-5p	NEFM	0.599533	0.104224	TE_traj	C3
hsa-let-7f-5p	NEMP1	0.972777	0.000550789	TE_traj	C3
hsa-let-7f-5p	NID2	0.547471	0.130419	TE_traj	C3
hsa-let-7f-5p	NKAP	0.283485	0.293082	TE_traj	C3
hsa-let-7f-5p	NOL4L	0.687378	0.0656611	TE_traj	C3
hsa-let-7f-5p	NTRK3	0.56897	0.11932	TE_traj	C3
hsa-let-7f-5p	OTUD3	0.246409	0.318933	TE_traj	C3
hsa-let-7f-5p	P4HA2	0.0618169	0.453696	TE_traj	C3
hsa-let-7f-5p	PAG1	0.549843	0.129176	TE_traj	C3
hsa-let-7f-5p	PARD6B	0.322232	0.266691	TE_traj	C3
hsa-let-7f-5p	PBX1	0.451236	0.184542	TE_traj	C3
hsa-let-7f-5p	PBX3	0.93629	0.0029796	TE_traj	C3
hsa-let-7f-5p	PCGF3	0.270593	0.302008	TE_traj	C3
hsa-let-7f-5p	PDLIM7	0.0858774	0.43575	TE_traj	C3
hsa-let-7f-5p	PDPR	0.700921	0.060398	TE_traj	C3
hsa-let-7f-5p	PGM2L1	0.53577	0.136621	TE_traj	C3
hsa-let-7f-5p	PHF8	0.723175	0.0521708	TE_traj	C3
hsa-let-7f-5p	PIGA	0.520579	0.144835	TE_traj	C3
hsa-let-7f-5p	PLA2G15	0.553844	0.127089	TE_traj	C3
hsa-let-7f-5p	PLAGL2	0.653358	0.0797072	TE_traj	C3
hsa-let-7f-5p	PLXNA4	0.567145	0.120247	TE_traj	C3
hsa-let-7f-5p	PMAIP1	0.644321	0.0836315	TE_traj	C3
hsa-let-7f-5p	PNKD	0.83602	0.0190647	TE_traj	C3
hsa-let-7f-5p	PPARGC1B	0.543766	0.132371	TE_traj	C3
hsa-let-7f-5p	PPT2	0.363666	0.239274	TE_traj	C3
hsa-let-7f-5p	PRKAB2	0.666128	0.0742985	TE_traj	C3
hsa-let-7f-5p	PRPF38B	0.386365	0.224645	TE_traj	C3
hsa-let-7f-5p	PRTG	0.0502427	0.46235	TE_traj	C3
hsa-let-7f-5p	PSORS1C2	0.532808	0.138208	TE_traj	C3
hsa-let-7f-5p	PTPRD	0.538002	0.135429	TE_traj	C3
hsa-let-7f-5p	PXDN	0.342695	0.25304	TE_traj	C3
hsa-let-7f-5p	RAB30	0.549913	0.129139	TE_traj	C3
hsa-let-7f-5p	RAB8B	0.301124	0.280983	TE_traj	C3
hsa-let-7f-5p	RADIL	0.660677	0.0765874	TE_traj	C3
hsa-let-7f-5p	RANBP2	0.651804	0.0803765	TE_traj	C3
hsa-let-7f-5p	RDH10	0.201897	0.350635	TE_traj	C3
hsa-let-7f-5p	RGMA	0.596643	0.105616	TE_traj	C3
hsa-let-7f-5p	RIMKLA	0.546874	0.130733	TE_traj	C3
hsa-let-7f-5p	RNF115	0.707346	0.0579685	TE_traj	C3
hsa-let-7f-5p	RNF20	0.823642	0.0219553	TE_traj	C3
hsa-let-7f-5p	RNF38	0.491748	0.160917	TE_traj	C3
hsa-let-7f-5p	ROBO1	0.358969	0.242337	TE_traj	C3
hsa-let-7f-5p	RPUSD2	0.407469	0.211311	TE_traj	C3
hsa-let-7f-5p	RRM2	0.612676	0.0979885	TE_traj	C3
hsa-let-7f-5p	RSF1	0.692454	0.0636663	TE_traj	C3
hsa-let-7f-5p	RSPO2	0.610045	0.0992241	TE_traj	C3
hsa-let-7f-5p	RUNX1T1	0.83666	0.0189204	TE_traj	C3
hsa-let-7f-5p	SALL4	0.47529	0.170374	TE_traj	C3
hsa-let-7f-5p	SAMD12	0.497693	0.15755	TE_traj	C3
hsa-let-7f-5p	SCYL3	0.516714	0.146955	TE_traj	C3
hsa-let-7f-5p	SEC14L1	0.748425	0.043487	TE_traj	C3
hsa-let-7f-5p	SENP2	0.0411972	0.46912	TE_traj	C3
hsa-let-7f-5p	SENP5	0.695085	0.0626426	TE_traj	C3
hsa-let-7f-5p	SH2B3	0.790613	0.0305871	TE_traj	C3
hsa-let-7f-5p	SKIL	0.538913	0.134944	TE_traj	C3
hsa-let-7f-5p	SLC16A9	0.582728	0.112423	TE_traj	C3
hsa-let-7f-5p	SLC25A18	0.554015	0.127	TE_traj	C3
hsa-let-7f-5p	SLC30A4	0.884507	0.00961884	TE_traj	C3
hsa-let-7f-5p	SLC52A3	0.146758	0.390722	TE_traj	C3
hsa-let-7f-5p	SLC6A5	0.623327	0.0930509	TE_traj	C3
hsa-let-7f-5p	SLC8A2	0.563489	0.122113	TE_traj	C3
hsa-let-7f-5p	SOCS4	0.767779	0.0373141	TE_traj	C3
hsa-let-7f-5p	SOX13	0.278849	0.296284	TE_traj	C3
hsa-let-7f-5p	SP8	0.10705	0.420019	TE_traj	C3
hsa-let-7f-5p	SPATA2	0.860043	0.0140056	TE_traj	C3
hsa-let-7f-5p	SRGAP1	0.645675	0.0830385	TE_traj	C3
hsa-let-7f-5p	ST3GAL1	0.357812	0.243094	TE_traj	C3
hsa-let-7f-5p	STAG3	0.482727	0.166077	TE_traj	C3
hsa-let-7f-5p	STARD9	0.63476	0.0878696	TE_traj	C3
hsa-let-7f-5p	STAT3	0.440839	0.190789	TE_traj	C3
hsa-let-7f-5p	STK24	0.371927	0.233917	TE_traj	C3
hsa-let-7f-5p	SULF2	0.398528	0.216928	TE_traj	C3
hsa-let-7f-5p	SYT2	0.584846	0.111377	TE_traj	C3
hsa-let-7f-5p	TECPR2	0.614	0.0973689	TE_traj	C3
hsa-let-7f-5p	TGFBR1	0.786729	0.0316883	TE_traj	C3
hsa-let-7f-5p	THRB	0.550158	0.129011	TE_traj	C3
hsa-let-7f-5p	TMC7	0.29324	0.286374	TE_traj	C3
hsa-let-7f-5p	TNFSF9	0.779492	0.0337874	TE_traj	C3
hsa-let-7f-5p	TNIK	0.269997	0.302423	TE_traj	C3
hsa-let-7f-5p	TOR1AIP2	0.211911	0.343446	TE_traj	C3
hsa-let-7f-5p	TTC31	0.345923	0.250906	TE_traj	C3
hsa-let-7f-5p	TTC39C	0.709779	0.0570598	TE_traj	C3
hsa-let-7f-5p	ULK2	0.895696	0.00787573	TE_traj	C3
hsa-let-7f-5p	VASH2	0.244562	0.320235	TE_traj	C3
hsa-let-7f-5p	VAV3	0.556574	0.125673	TE_traj	C3
hsa-let-7f-5p	WDFY2	0.50308	0.154521	TE_traj	C3
hsa-let-7f-5p	WDFY3	0.477107	0.169321	TE_traj	C3
hsa-let-7f-5p	WDR41	0.864203	0.0132045	TE_traj	C3
hsa-let-7f-5p	WIPI2	0.75284	0.0420413	TE_traj	C3
hsa-let-7f-5p	WNK3	0.747438	0.043813	TE_traj	C3
hsa-let-7f-5p	XRN1	0.661361	0.0762988	TE_traj	C3
hsa-let-7f-5p	XYLT1	0.611006	0.0987721	TE_traj	C3
hsa-let-7f-5p	YBX2	0.606449	0.100923	TE_traj	C3
hsa-let-7f-5p	YPEL2	0.895325	0.00793085	TE_traj	C3
hsa-let-7f-5p	YTHDF3	0.800851	0.0277706	TE_traj	C3
hsa-let-7f-5p	YY1	0.275992	0.298262	TE_traj	C3
hsa-let-7f-5p	ZBTB10	0.51423	0.148322	TE_traj	C3
hsa-let-7f-5p	ZBTB16	0.591873	0.107931	TE_traj	C3
hsa-let-7f-5p	ZBTB39	0.77659	0.0346463	TE_traj	C3
hsa-let-7f-5p	ZC3H10	0.685236	0.0665111	TE_traj	C3
hsa-let-7f-5p	ZKSCAN5	0.732932	0.048732	TE_traj	C3
hsa-let-7f-5p	ZNF202	0.725086	0.0514888	TE_traj	C3
hsa-let-7f-5p	ZNF268	0.94452	0.00226586	TE_traj	C3
hsa-let-7f-5p	ZNF280B	0.646365	0.0827372	TE_traj	C3
hsa-let-7f-5p	ZNF354A	0.68719	0.0657356	TE_traj	C3
hsa-let-7f-5p	ZNF451	0.73245	0.0488991	TE_traj	C3
hsa-let-7f-5p	ZNF462	0.652522	0.080067	TE_traj	C3
hsa-let-7f-5p	ZNF473	0.726353	0.0510392	TE_traj	C3
hsa-let-7f-5p	ZNF652	0.531957	0.138665	TE_traj	C3
hsa-let-7f-5p	ZNF689	0.757509	0.0405367	TE_traj	C3
hsa-let-7g-5p	ABCB9	0.921768	0.00447047	TE_traj	C3
hsa-let-7g-5p	ABT1	0.766674	0.0376553	TE_traj	C3
hsa-let-7g-5p	ACVR1B	0.932514	0.00333895	TE_traj	C3
hsa-let-7g-5p	ADCY9	0.934039	0.0031914	TE_traj	C3
hsa-let-7g-5p	ADGRL3	0.102001	0.423765	TE_traj	C3
hsa-let-7g-5p	AMOT	0.754501	0.0415033	TE_traj	C3
hsa-let-7g-5p	APBA1	0.952166	0.00168872	TE_traj	C3
hsa-let-7g-5p	ARG2	0.750875	0.0426821	TE_traj	C3
hsa-let-7g-5p	ARL4D	0.906098	0.00640615	TE_traj	C3
hsa-let-7g-5p	ATG16L1	0.492514	0.160482	TE_traj	C3
hsa-let-7g-5p	ATP2B4	0.3826	0.227052	TE_traj	C3
hsa-let-7g-5p	BACH1	0.919021	0.00478547	TE_traj	C3
hsa-let-7g-5p	BEND4	0.760009	0.0397413	TE_traj	C3
hsa-let-7g-5p	BRWD1	0.957783	0.00131792	TE_traj	C3
hsa-let-7g-5p	BRWD3	0.114777	0.414296	TE_traj	C3
hsa-let-7g-5p	BZW1	0.932768	0.00331415	TE_traj	C3
hsa-let-7g-5p	C15orf41	0.51406	0.148416	TE_traj	C3
hsa-let-7g-5p	C1GALT1	0.65673	0.0782636	TE_traj	C3
hsa-let-7g-5p	C20orf194	0.940746	0.00258127	TE_traj	C3
hsa-let-7g-5p	CALN1	0.935287	0.00307306	TE_traj	C3
hsa-let-7g-5p	CBX5	0.65782	0.077799	TE_traj	C3
hsa-let-7g-5p	CCND2	0.939689	0.00267319	TE_traj	C3
hsa-let-7g-5p	CCNJ	0.717782	0.0541157	TE_traj	C3
hsa-let-7g-5p	CCNT2	0.613921	0.097406	TE_traj	C3
hsa-let-7g-5p	CCSAP	0.912184	0.00561446	TE_traj	C3
hsa-let-7g-5p	CD59	0.71342	0.0557121	TE_traj	C3
hsa-let-7g-5p	CDKN1A	0.253316	0.314077	TE_traj	C3
hsa-let-7g-5p	CDV3	0.936642	0.00294709	TE_traj	C3
hsa-let-7g-5p	CEMIP2	0.869768	0.012168	TE_traj	C3
hsa-let-7g-5p	CEP85L	0.936588	0.00295206	TE_traj	C3
hsa-let-7g-5p	CGNL1	0.145909	0.391345	TE_traj	C3
hsa-let-7g-5p	CHD7	0.170647	0.373257	TE_traj	C3
hsa-let-7g-5p	CLCN5	0.755353	0.0412285	TE_traj	C3
hsa-let-7g-5p	CLOCK	0.951692	0.0017221	TE_traj	C3
hsa-let-7g-5p	CLP1	0.915667	0.00518407	TE_traj	C3
hsa-let-7g-5p	CNNM2	0.918734	0.00481893	TE_traj	C3
hsa-let-7g-5p	CNOT6L	0.930966	0.00349199	TE_traj	C3
hsa-let-7g-5p	CNTRL	0.941435	0.00252218	TE_traj	C3
hsa-let-7g-5p	CPEB1	0.897299	0.00763978	TE_traj	C3
hsa-let-7g-5p	CPEB2	0.957689	0.00132374	TE_traj	C3
hsa-let-7g-5p	CPEB4	0.884948	0.00954697	TE_traj	C3
hsa-let-7g-5p	CPED1	0.851658	0.0156879	TE_traj	C3
hsa-let-7g-5p	CREB3L2	0.677699	0.0695384	TE_traj	C3
hsa-let-7g-5p	CUX1	0.894005	0.00812854	TE_traj	C3
hsa-let-7g-5p	DCUN1D3	0.940514	0.0026013	TE_traj	C3
hsa-let-7g-5p	DIAPH2	0.907563	0.00621104	TE_traj	C3
hsa-let-7g-5p	DNAJB9	0.708298	0.0576124	TE_traj	C3
hsa-let-7g-5p	DNAL1	0.929009	0.0036903	TE_traj	C3
hsa-let-7g-5p	DUSP16	0.0859043	0.43573	TE_traj	C3
hsa-let-7g-5p	DUSP22	0.954274	0.00154426	TE_traj	C3
hsa-let-7g-5p	DUSP7	0.925759	0.00403154	TE_traj	C3
hsa-let-7g-5p	DZIP1	0.929815	0.00360803	TE_traj	C3
hsa-let-7g-5p	ELOVL4	0.930763	0.0035123	TE_traj	C3
hsa-let-7g-5p	EPHA4	0.784532	0.0323189	TE_traj	C3
hsa-let-7g-5p	EPHB1	0.927653	0.00383085	TE_traj	C3
hsa-let-7g-5p	ETV3	0.896193	0.00780231	TE_traj	C3
hsa-let-7g-5p	FADS3	0.226854	0.332778	TE_traj	C3
hsa-let-7g-5p	FAM104A	0.889531	0.00881552	TE_traj	C3
hsa-let-7g-5p	FAM214B	0.765849	0.0379104	TE_traj	C3
hsa-let-7g-5p	FARP1	0.184869	0.362928	TE_traj	C3
hsa-let-7g-5p	FBXL12	0.854012	0.0152065	TE_traj	C3
hsa-let-7g-5p	FGD6	0.571212	0.118185	TE_traj	C3
hsa-let-7g-5p	FNDC3B	0.528868	0.14033	TE_traj	C3
hsa-let-7g-5p	FNIP2	0.501089	0.155638	TE_traj	C3
hsa-let-7g-5p	FRS2	0.849695	0.0160948	TE_traj	C3
hsa-let-7g-5p	FSTL4	0.934394	0.00315751	TE_traj	C3
hsa-let-7g-5p	FZD4	0.772235	0.0359538	TE_traj	C3
hsa-let-7g-5p	GABBR2	0.692526	0.0636379	TE_traj	C3
hsa-let-7g-5p	GALC	0.920996	0.00455799	TE_traj	C3
hsa-let-7g-5p	GAS7	0.30908	0.275572	TE_traj	C3
hsa-let-7g-5p	GJC1	0.643766	0.0838753	TE_traj	C3
hsa-let-7g-5p	GLRX	0.108845	0.418689	TE_traj	C3
hsa-let-7g-5p	GNS	0.871145	0.0119178	TE_traj	C3
hsa-let-7g-5p	GPAT3	0.0796897	0.440359	TE_traj	C3
hsa-let-7g-5p	GPATCH3	0.857279	0.0145501	TE_traj	C3
hsa-let-7g-5p	GPC4	0.800039	0.0279895	TE_traj	C3
hsa-let-7g-5p	GPCPD1	0.0105583	0.492082	TE_traj	C3
hsa-let-7g-5p	GRAMD1B	0.904931	0.00656374	TE_traj	C3
hsa-let-7g-5p	GRIN2B	0.93163	0.00342599	TE_traj	C3
hsa-let-7g-5p	HBEGF	0.848724	0.0162978	TE_traj	C3
hsa-let-7g-5p	HIPK2	0.934777	0.0031212	TE_traj	C3
hsa-let-7g-5p	HK2	0.398736	0.216797	TE_traj	C3
hsa-let-7g-5p	IDH2	0.709975	0.0569872	TE_traj	C3
hsa-let-7g-5p	IGDCC3	0.766411	0.0377365	TE_traj	C3
hsa-let-7g-5p	IGF1R	0.940593	0.00259446	TE_traj	C3
hsa-let-7g-5p	INSR	0.573722	0.11692	TE_traj	C3
hsa-let-7g-5p	INTS6L	0.878437	0.0106341	TE_traj	C3
hsa-let-7g-5p	IRGQ	0.187562	0.360978	TE_traj	C3
hsa-let-7g-5p	KATNAL1	0.946635	0.00209788	TE_traj	C3
hsa-let-7g-5p	KCNC4	0.866244	0.0128197	TE_traj	C3
hsa-let-7g-5p	KDM3A	0.931094	0.00347922	TE_traj	C3
hsa-let-7g-5p	KIAA1147	0.939717	0.00267073	TE_traj	C3
hsa-let-7g-5p	KLF9	0.790283	0.03068	TE_traj	C3
hsa-let-7g-5p	KLK10	0.937054	0.00290931	TE_traj	C3
hsa-let-7g-5p	KMT2D	0.420015	0.203513	TE_traj	C3
hsa-let-7g-5p	LBH	0.863964	0.0132499	TE_traj	C3
hsa-let-7g-5p	LRRC8B	0.231519	0.329463	TE_traj	C3
hsa-let-7g-5p	MAP3K3	0.926371	0.00396612	TE_traj	C3
hsa-let-7g-5p	MAPK8	0.869726	0.0121757	TE_traj	C3
hsa-let-7g-5p	MFAP3L	0.872225	0.0117233	TE_traj	C3
hsa-let-7g-5p	MGAT4A	0.441918	0.190137	TE_traj	C3
hsa-let-7g-5p	MSI2	0.351856	0.246998	TE_traj	C3
hsa-let-7g-5p	MTMR3	0.937698	0.00285073	TE_traj	C3
hsa-let-7g-5p	MTUS1	0.751159	0.0425893	TE_traj	C3
hsa-let-7g-5p	MXD1	0.322013	0.266838	TE_traj	C3
hsa-let-7g-5p	MYO5B	0.293325	0.286316	TE_traj	C3
hsa-let-7g-5p	NCOA1	0.714747	0.0552242	TE_traj	C3
hsa-let-7g-5p	NEDD4L	0.488706	0.16265	TE_traj	C3
hsa-let-7g-5p	NEFM	0.939706	0.00267175	TE_traj	C3
hsa-let-7g-5p	NEMP1	0.605345	0.101447	TE_traj	C3
hsa-let-7g-5p	NID2	0.925101	0.00410231	TE_traj	C3
hsa-let-7g-5p	NOL4L	0.934794	0.00311958	TE_traj	C3
hsa-let-7g-5p	NTRK3	0.932816	0.00330941	TE_traj	C3
hsa-let-7g-5p	OTUD3	0.788894	0.0310722	TE_traj	C3
hsa-let-7g-5p	PAG1	0.92957	0.00363295	TE_traj	C3
hsa-let-7g-5p	PARD6B	0.822161	0.0223138	TE_traj	C3
hsa-let-7g-5p	PBX1	0.901876	0.00698507	TE_traj	C3
hsa-let-7g-5p	PBX3	0.60401	0.102082	TE_traj	C3
hsa-let-7g-5p	PCGF3	0.799073	0.0282508	TE_traj	C3
hsa-let-7g-5p	PDPR	0.553532	0.127251	TE_traj	C3
hsa-let-7g-5p	PGM2L1	0.174156	0.370704	TE_traj	C3
hsa-let-7g-5p	PHF8	0.899678	0.00729594	TE_traj	C3
hsa-let-7g-5p	PIGA	0.935997	0.00300677	TE_traj	C3
hsa-let-7g-5p	PKN2	0.512293	0.149392	TE_traj	C3
hsa-let-7g-5p	PLA2G15	0.195567	0.355195	TE_traj	C3
hsa-let-7g-5p	PLAGL2	0.957558	0.00133185	TE_traj	C3
hsa-let-7g-5p	PLXNA4	0.933729	0.00322109	TE_traj	C3
hsa-let-7g-5p	PMAIP1	0.915765	0.00517217	TE_traj	C3
hsa-let-7g-5p	PNKD	0.246256	0.319041	TE_traj	C3
hsa-let-7g-5p	PRKAB2	0.0800634	0.440081	TE_traj	C3
hsa-let-7g-5p	PRKAR2A	0.581262	0.113151	TE_traj	C3
hsa-let-7g-5p	PRPF38B	0.867927	0.0125065	TE_traj	C3
hsa-let-7g-5p	PRTG	0.640658	0.085245	TE_traj	C3
hsa-let-7g-5p	PTPRD	0.923591	0.0042672	TE_traj	C3
hsa-let-7g-5p	PXDN	0.813916	0.0243597	TE_traj	C3
hsa-let-7g-5p	RAB30	0.0223424	0.483246	TE_traj	C3
hsa-let-7g-5p	RAB8B	0.694994	0.0626781	TE_traj	C3
hsa-let-7g-5p	RADIL	0.943783	0.00232585	TE_traj	C3
hsa-let-7g-5p	RDH10	0.80776	0.025941	TE_traj	C3
hsa-let-7g-5p	RGMA	0.522202	0.143949	TE_traj	C3
hsa-let-7g-5p	RIMKLA	0.926981	0.00390151	TE_traj	C3
hsa-let-7g-5p	RNF115	0.156666	0.383462	TE_traj	C3
hsa-let-7g-5p	RNF20	0.895994	0.00783165	TE_traj	C3
hsa-let-7g-5p	RNF38	0.904963	0.00655944	TE_traj	C3
hsa-let-7g-5p	ROBO1	0.717114	0.054359	TE_traj	C3
hsa-let-7g-5p	RRM2	0.511514	0.149824	TE_traj	C3
hsa-let-7g-5p	RSF1	0.923144	0.00431666	TE_traj	C3
hsa-let-7g-5p	RSPO2	0.942076	0.00246784	TE_traj	C3
hsa-let-7g-5p	RUNX1T1	0.909148	0.00600315	TE_traj	C3
hsa-let-7g-5p	SAMD12	0.914795	0.00529024	TE_traj	C3
hsa-let-7g-5p	SCYL3	0.91471	0.00530068	TE_traj	C3
hsa-let-7g-5p	SEC14L1	0.912164	0.00561694	TE_traj	C3
hsa-let-7g-5p	SENP5	0.961131	0.00111844	TE_traj	C3
hsa-let-7g-5p	SH2B3	0.952084	0.00169443	TE_traj	C3
hsa-let-7g-5p	SKIL	0.272694	0.300549	TE_traj	C3
hsa-let-7g-5p	SLC16A9	0.340154	0.254724	TE_traj	C3
hsa-let-7g-5p	SLC30A4	0.909373	0.00597379	TE_traj	C3
hsa-let-7g-5p	SLC6A5	0.939728	0.00266984	TE_traj	C3
hsa-let-7g-5p	SLC8A2	0.931179	0.00347077	TE_traj	C3
hsa-let-7g-5p	SOCS4	0.788812	0.0310954	TE_traj	C3
hsa-let-7g-5p	SOX13	0.666615	0.0740958	TE_traj	C3
hsa-let-7g-5p	SPATA2	0.877514	0.0107926	TE_traj	C3
hsa-let-7g-5p	SRGAP1	0.211926	0.343435	TE_traj	C3
hsa-let-7g-5p	STAG3	0.914602	0.00531388	TE_traj	C3
hsa-let-7g-5p	STARD9	0.934452	0.00315201	TE_traj	C3
hsa-let-7g-5p	STK24	0.8251	0.0216049	TE_traj	C3
hsa-let-7g-5p	SULF2	0.799746	0.0280686	TE_traj	C3
hsa-let-7g-5p	SYT2	0.960499	0.00115483	TE_traj	C3
hsa-let-7g-5p	TECPR2	0.913315	0.00547289	TE_traj	C3
hsa-let-7g-5p	TGFBR1	0.777397	0.0344064	TE_traj	C3
hsa-let-7g-5p	THRB	0.927866	0.00380868	TE_traj	C3
hsa-let-7g-5p	TNFSF9	0.896917	0.00769573	TE_traj	C3
hsa-let-7g-5p	TNIK	0.815001	0.0240856	TE_traj	C3
hsa-let-7g-5p	TOR1AIP2	0.789867	0.0307971	TE_traj	C3
hsa-let-7g-5p	TTC39C	0.912407	0.00558635	TE_traj	C3
hsa-let-7g-5p	ULK2	0.724979	0.051527	TE_traj	C3
hsa-let-7g-5p	VASH2	0.801892	0.0274913	TE_traj	C3
hsa-let-7g-5p	VAV3	0.926884	0.00391169	TE_traj	C3
hsa-let-7g-5p	WDFY2	0.906939	0.0062938	TE_traj	C3
hsa-let-7g-5p	WDFY3	0.903384	0.00677558	TE_traj	C3
hsa-let-7g-5p	WDR41	0.867604	0.0125664	TE_traj	C3
hsa-let-7g-5p	WIPI2	0.73778	0.0470619	TE_traj	C3
hsa-let-7g-5p	WNK3	0.783846	0.0325171	TE_traj	C3
hsa-let-7g-5p	XRN1	0.955481	0.00146439	TE_traj	C3
hsa-let-7g-5p	XYLT1	0.939434	0.0026956	TE_traj	C3
hsa-let-7g-5p	YBX2	0.939591	0.00268186	TE_traj	C3
hsa-let-7g-5p	YPEL2	0.598262	0.104835	TE_traj	C3
hsa-let-7g-5p	YTHDF3	0.961142	0.00111779	TE_traj	C3
hsa-let-7g-5p	YY1	0.733854	0.0484122	TE_traj	C3
hsa-let-7g-5p	ZBTB10	0.791874	0.0302336	TE_traj	C3
hsa-let-7g-5p	ZBTB16	0.940941	0.00256448	TE_traj	C3
hsa-let-7g-5p	ZBTB39	0.947638	0.00202047	TE_traj	C3
hsa-let-7g-5p	ZC3H10	0.930214	0.00356755	TE_traj	C3
hsa-let-7g-5p	ZKSCAN5	0.970672	0.0006388	TE_traj	C3
hsa-let-7g-5p	ZNF202	0.958017	0.00130342	TE_traj	C3
hsa-let-7g-5p	ZNF268	0.639081	0.0859431	TE_traj	C3
hsa-let-7g-5p	ZNF280B	0.946782	0.00208642	TE_traj	C3
hsa-let-7g-5p	ZNF354A	0.925798	0.00402732	TE_traj	C3
hsa-let-7g-5p	ZNF451	0.6193	0.0949052	TE_traj	C3
hsa-let-7g-5p	ZNF462	0.935145	0.00308641	TE_traj	C3
hsa-let-7g-5p	ZNF473	0.96	0.00118399	TE_traj	C3
hsa-let-7g-5p	ZNF652	0.930165	0.00357252	TE_traj	C3
hsa-let-7g-5p	ZNF689	0.948096	0.00198554	TE_traj	C3
hsa-miR-100-5p	AGO2	0.277285	0.297366	TE_traj	C3
hsa-miR-100-5p	BAZ2A	0.879911	0.010383	TE_traj	C3
hsa-miR-100-5p	CLDN11	0.311797	0.27373	TE_traj	C3
hsa-miR-100-5p	ETV3	0.73068	0.0495163	TE_traj	C3
hsa-miR-100-5p	IGF1R	0.893935	0.00813902	TE_traj	C3
hsa-miR-100-5p	KBTBD8	0.679379	0.0688586	TE_traj	C3
hsa-miR-100-5p	MTMR3	0.877944	0.0107187	TE_traj	C3
hsa-miR-100-5p	NTRK3	0.812205	0.0247946	TE_traj	C3
hsa-miR-100-5p	NXF1	0.688262	0.0653118	TE_traj	C3
hsa-miR-100-5p	RMND5A	0.433025	0.195531	TE_traj	C3
hsa-miR-100-5p	ST5	0.0829279	0.437947	TE_traj	C3
hsa-miR-101-3p	ABCA1	0.302629	0.279957	TE_traj	C3
hsa-miR-101-3p	ABHD2	0.875469	0.0111482	TE_traj	C3
hsa-miR-101-3p	ABTB2	0.688792	0.0651026	TE_traj	C3
hsa-miR-101-3p	ACVR1B	0.892026	0.00842902	TE_traj	C3
hsa-miR-101-3p	ADAM19	0.882936	0.00987698	TE_traj	C3
hsa-miR-101-3p	ADAMTS17	0.869932	0.0121381	TE_traj	C3
hsa-miR-101-3p	ADAMTSL3	0.893947	0.00813721	TE_traj	C3
hsa-miR-101-3p	ADCY5	0.836962	0.0188526	TE_traj	C3
hsa-miR-101-3p	AEBP2	0.324981	0.264845	TE_traj	C3
hsa-miR-101-3p	AGGF1	0.131997	0.401577	TE_traj	C3
hsa-miR-101-3p	AKAP11	0.812335	0.0247613	TE_traj	C3
hsa-miR-101-3p	ANK3	0.778005	0.0342262	TE_traj	C3
hsa-miR-101-3p	ARAP2	0.824853	0.0216643	TE_traj	C3
hsa-miR-101-3p	ARFGEF3	0.815805	0.0238836	TE_traj	C3
hsa-miR-101-3p	ARG2	0.641588	0.0848342	TE_traj	C3
hsa-miR-101-3p	ARHGAP1	0.278488	0.296533	TE_traj	C3
hsa-miR-101-3p	ARHGAP18	0.0950632	0.428917	TE_traj	C3
hsa-miR-101-3p	ARHGAP26	0.834829	0.0193345	TE_traj	C3
hsa-miR-101-3p	ARHGAP32	0.285137	0.291943	TE_traj	C3
hsa-miR-101-3p	ARID4B	0.50857	0.151457	TE_traj	C3
hsa-miR-101-3p	ATP1B1	0.0788831	0.44096	TE_traj	C3
hsa-miR-101-3p	ATP1B2	0.734012	0.0483577	TE_traj	C3
hsa-miR-101-3p	ATP8A1	0.822928	0.0221279	TE_traj	C3
hsa-miR-101-3p	ATRX	0.321651	0.267081	TE_traj	C3
hsa-miR-101-3p	AVPI1	0.114983	0.414143	TE_traj	C3
hsa-miR-101-3p	BACH1	0.789798	0.0308166	TE_traj	C3
hsa-miR-101-3p	BARD1	0.177902	0.367981	TE_traj	C3
hsa-miR-101-3p	BAZ2A	0.852272	0.0155616	TE_traj	C3
hsa-miR-101-3p	BCL9	0.386251	0.224718	TE_traj	C3
hsa-miR-101-3p	BEND4	0.783002	0.0327616	TE_traj	C3
hsa-miR-101-3p	BHLHB9	0.829345	0.0205997	TE_traj	C3
hsa-miR-101-3p	BICC1	0.827802	0.0209626	TE_traj	C3
hsa-miR-101-3p	BNIP2	0.853927	0.0152239	TE_traj	C3
hsa-miR-101-3p	BRD4	0.193512	0.356678	TE_traj	C3
hsa-miR-101-3p	BRPF1	0.856122	0.0147812	TE_traj	C3
hsa-miR-101-3p	BTLA	0.907407	0.00623167	TE_traj	C3
hsa-miR-101-3p	BZW1	0.858516	0.0143052	TE_traj	C3
hsa-miR-101-3p	C16orf72	0.919255	0.00475819	TE_traj	C3
hsa-miR-101-3p	C1GALT1	0.711162	0.0565463	TE_traj	C3
hsa-miR-101-3p	C1orf52	0.881683	0.0100852	TE_traj	C3
hsa-miR-101-3p	C20orf194	0.903642	0.00673993	TE_traj	C3
hsa-miR-101-3p	C6orf62	0.442996	0.189487	TE_traj	C3
hsa-miR-101-3p	CACUL1	0.860547	0.0139073	TE_traj	C3
hsa-miR-101-3p	CADM1	0.081516	0.438998	TE_traj	C3
hsa-miR-101-3p	CALML4	0.803699	0.0270096	TE_traj	C3
hsa-miR-101-3p	CBFA2T2	0.732706	0.0488102	TE_traj	C3
hsa-miR-101-3p	CCDC88A	0.922307	0.00440994	TE_traj	C3
hsa-miR-101-3p	CCNJ	0.499903	0.156305	TE_traj	C3
hsa-miR-101-3p	CCNT2	0.450815	0.184794	TE_traj	C3
hsa-miR-101-3p	CDC42EP3	0.0111603	0.49163	TE_traj	C3
hsa-miR-101-3p	CDH2	0.87842	0.010637	TE_traj	C3
hsa-miR-101-3p	CDKN1A	0.0439215	0.46708	TE_traj	C3
hsa-miR-101-3p	CELF2	0.82122	0.0225431	TE_traj	C3
hsa-miR-101-3p	CEP85L	0.892329	0.00838279	TE_traj	C3
hsa-miR-101-3p	CEP97	0.820319	0.0227637	TE_traj	C3
hsa-miR-101-3p	CFTR	0.827001	0.021152	TE_traj	C3
hsa-miR-101-3p	CHAMP1	0.899625	0.00730357	TE_traj	C3
hsa-miR-101-3p	CHST12	0.321117	0.267441	TE_traj	C3
hsa-miR-101-3p	CLDN11	0.227385	0.3324	TE_traj	C3
hsa-miR-101-3p	CNEP1R1	0.831337	0.0201358	TE_traj	C3
hsa-miR-101-3p	CNOT6L	0.82961	0.0205379	TE_traj	C3
hsa-miR-101-3p	COG5	0.835696	0.0191381	TE_traj	C3
hsa-miR-101-3p	COPS7B	0.887235	0.00917843	TE_traj	C3
hsa-miR-101-3p	CPEB1	0.928335	0.00375987	TE_traj	C3
hsa-miR-101-3p	CPEB2	0.906699	0.00632569	TE_traj	C3
hsa-miR-101-3p	CRIPT	0.827195	0.021106	TE_traj	C3
hsa-miR-101-3p	CSRP2	0.853485	0.0153136	TE_traj	C3
hsa-miR-101-3p	CTCF	0.819893	0.0228684	TE_traj	C3
hsa-miR-101-3p	CXADR	0.781568	0.033179	TE_traj	C3
hsa-miR-101-3p	DCAF5	0.775241	0.0350488	TE_traj	C3
hsa-miR-101-3p	DCLRE1B	0.893785	0.00816167	TE_traj	C3
hsa-miR-101-3p	DCP2	0.909034	0.00601799	TE_traj	C3
hsa-miR-101-3p	DCUN1D3	0.859104	0.0141896	TE_traj	C3
hsa-miR-101-3p	DDX3X	0.865433	0.012972	TE_traj	C3
hsa-miR-101-3p	DDX3Y	0.588511	0.109574	TE_traj	C3
hsa-miR-101-3p	DIP2C	0.801396	0.0276242	TE_traj	C3
hsa-miR-101-3p	DOT1L	0.846813	0.016701	TE_traj	C3
hsa-miR-101-3p	EBF1	0.831697	0.0200525	TE_traj	C3
hsa-miR-101-3p	EBF2	0.84748	0.0165597	TE_traj	C3
hsa-miR-101-3p	EFNB2	0.680506	0.0684042	TE_traj	C3
hsa-miR-101-3p	EIF5	0.867617	0.012564	TE_traj	C3
hsa-miR-101-3p	EIF5A2	0.896121	0.00781296	TE_traj	C3
hsa-miR-101-3p	ELOC	0.87884	0.0105652	TE_traj	C3
hsa-miR-101-3p	ENPP2	0.807129	0.0261058	TE_traj	C3
hsa-miR-101-3p	EPB41L5	0.33716	0.256712	TE_traj	C3
hsa-miR-101-3p	EPN2	0.902527	0.00689427	TE_traj	C3
hsa-miR-101-3p	ERBB4	0.856125	0.0147805	TE_traj	C3
hsa-miR-101-3p	ERN1	0.727561	0.050612	TE_traj	C3
hsa-miR-101-3p	ERO1B	0.819849	0.0228791	TE_traj	C3
hsa-miR-101-3p	ETV1	0.172627	0.371816	TE_traj	C3
hsa-miR-101-3p	ETV5	0.866381	0.0127942	TE_traj	C3
hsa-miR-101-3p	FA2H	0.047065	0.464727	TE_traj	C3
hsa-miR-101-3p	FAM126B	0.853701	0.0152698	TE_traj	C3
hsa-miR-101-3p	FAM214A	0.838785	0.0184451	TE_traj	C3
hsa-miR-101-3p	FBXW7	0.819679	0.0229209	TE_traj	C3
hsa-miR-101-3p	FGA	0.406724	0.211778	TE_traj	C3
hsa-miR-101-3p	FGD6	0.388141	0.223513	TE_traj	C3
hsa-miR-101-3p	FN1	0.817732	0.0234025	TE_traj	C3
hsa-miR-101-3p	FOS	0.605126	0.101551	TE_traj	C3
hsa-miR-101-3p	FOXN2	0.825795	0.0214388	TE_traj	C3
hsa-miR-101-3p	FOXO1	0.598624	0.104661	TE_traj	C3
hsa-miR-101-3p	FRG2C	0.848558	0.0163328	TE_traj	C3
hsa-miR-101-3p	FRS2	0.703726	0.0593319	TE_traj	C3
hsa-miR-101-3p	FYTTD1	0.840731	0.0180149	TE_traj	C3
hsa-miR-101-3p	FZD4	0.764084	0.0384596	TE_traj	C3
hsa-miR-101-3p	G3BP2	0.129643	0.403312	TE_traj	C3
hsa-miR-101-3p	GAB1	0.876534	0.0109623	TE_traj	C3
hsa-miR-101-3p	GABBR2	0.509232	0.151089	TE_traj	C3
hsa-miR-101-3p	GCNT1	0.709075	0.0573221	TE_traj	C3
hsa-miR-101-3p	GCNT3	0.889818	0.00877063	TE_traj	C3
hsa-miR-101-3p	GLCCI1	0.781915	0.0330778	TE_traj	C3
hsa-miR-101-3p	GNG12	0.498928	0.156853	TE_traj	C3
hsa-miR-101-3p	GPCPD1	0.252599	0.31458	TE_traj	C3
hsa-miR-101-3p	HDAC9	0.840084	0.0181574	TE_traj	C3
hsa-miR-101-3p	HEY2	0.346788	0.250335	TE_traj	C3
hsa-miR-101-3p	HIPK2	0.900131	0.0072313	TE_traj	C3
hsa-miR-101-3p	HIPK3	0.848019	0.0164461	TE_traj	C3
hsa-miR-101-3p	HNRNPH2	0.468762	0.174179	TE_traj	C3
hsa-miR-101-3p	HNRNPU	0.464209	0.176852	TE_traj	C3
hsa-miR-101-3p	HVCN1	0.75324	0.0419114	TE_traj	C3
hsa-miR-101-3p	ID4	0.830002	0.0204462	TE_traj	C3
hsa-miR-101-3p	IDH2	0.484023	0.165332	TE_traj	C3
hsa-miR-101-3p	ING3	0.928181	0.00377583	TE_traj	C3
hsa-miR-101-3p	INPP5F	0.905418	0.00649784	TE_traj	C3
hsa-miR-101-3p	IPO8	0.828989	0.0206833	TE_traj	C3
hsa-miR-101-3p	IQSEC1	0.559669	0.124074	TE_traj	C3
hsa-miR-101-3p	JAM3	0.466175	0.175696	TE_traj	C3
hsa-miR-101-3p	JAZF1	0.896727	0.00772359	TE_traj	C3
hsa-miR-101-3p	KBTBD8	0.732549	0.0488649	TE_traj	C3
hsa-miR-101-3p	KCNC4	0.936481	0.00296196	TE_traj	C3
hsa-miR-101-3p	KDM3A	0.903367	0.00677793	TE_traj	C3
hsa-miR-101-3p	KDM5A	0.838975	0.0184029	TE_traj	C3
hsa-miR-101-3p	KDM7A	0.875362	0.0111669	TE_traj	C3
hsa-miR-101-3p	KIT	0.729034	0.0500933	TE_traj	C3
hsa-miR-101-3p	KITLG	0.731645	0.0491794	TE_traj	C3
hsa-miR-101-3p	KLF12	0.895838	0.00785482	TE_traj	C3
hsa-miR-101-3p	KLF3	0.368823	0.235925	TE_traj	C3
hsa-miR-101-3p	KLF7	0.786333	0.0318015	TE_traj	C3
hsa-miR-101-3p	KLF9	0.871142	0.0119184	TE_traj	C3
hsa-miR-101-3p	KPNA2	0.906002	0.00641914	TE_traj	C3
hsa-miR-101-3p	KPNA3	0.0360002	0.473011	TE_traj	C3
hsa-miR-101-3p	KTI12	0.276017	0.298245	TE_traj	C3
hsa-miR-101-3p	LARP4B	0.638365	0.0862612	TE_traj	C3
hsa-miR-101-3p	LIMCH1	0.0490274	0.463259	TE_traj	C3
hsa-miR-101-3p	LNPEP	0.866402	0.0127903	TE_traj	C3
hsa-miR-101-3p	LRAT	0.862651	0.0135009	TE_traj	C3
hsa-miR-101-3p	MAK	0.867695	0.0125496	TE_traj	C3
hsa-miR-101-3p	MAP3K4	0.0477427	0.46422	TE_traj	C3
hsa-miR-101-3p	MAP7D1	0.57209	0.117742	TE_traj	C3
hsa-miR-101-3p	MAPK1	0.516448	0.147101	TE_traj	C3
hsa-miR-101-3p	MAPK8	0.74791	0.0436571	TE_traj	C3
hsa-miR-101-3p	MAST4	0.820075	0.0228236	TE_traj	C3
hsa-miR-101-3p	MCL1	0.724223	0.0517962	TE_traj	C3
hsa-miR-101-3p	MED13	0.397182	0.217778	TE_traj	C3
hsa-miR-101-3p	MGAT4A	0.192755	0.357224	TE_traj	C3
hsa-miR-101-3p	MGAT5	0.738374	0.0468591	TE_traj	C3
hsa-miR-101-3p	MGRN1	0.747101	0.0439248	TE_traj	C3
hsa-miR-101-3p	MSI2	0.0911902	0.431797	TE_traj	C3
hsa-miR-101-3p	MTCL1	0.310389	0.274684	TE_traj	C3
hsa-miR-101-3p	MTOR	0.0803858	0.43984	TE_traj	C3
hsa-miR-101-3p	MXD1	0.0791943	0.440728	TE_traj	C3
hsa-miR-101-3p	MYO5B	0.133195	0.400695	TE_traj	C3
hsa-miR-101-3p	N4BP2	0.148265	0.389616	TE_traj	C3
hsa-miR-101-3p	NANOS1	0.849697	0.0160945	TE_traj	C3
hsa-miR-101-3p	NAV3	0.85476	0.015055	TE_traj	C3
hsa-miR-101-3p	NCOA2	0.848024	0.016445	TE_traj	C3
hsa-miR-101-3p	NCOA6	0.735819	0.0477343	TE_traj	C3
hsa-miR-101-3p	NDRG4	0.852301	0.0155556	TE_traj	C3
hsa-miR-101-3p	NID2	0.846456	0.0167769	TE_traj	C3
hsa-miR-101-3p	NR3C2	0.853338	0.0153437	TE_traj	C3
hsa-miR-101-3p	NREP	0.732317	0.0489454	TE_traj	C3
hsa-miR-101-3p	OCA2	0.875021	0.0112269	TE_traj	C3
hsa-miR-101-3p	OTUD3	0.610823	0.0988582	TE_traj	C3
hsa-miR-101-3p	PAG1	0.825345	0.0215464	TE_traj	C3
hsa-miR-101-3p	PARD6B	0.685497	0.0664072	TE_traj	C3
hsa-miR-101-3p	PAXBP1	0.854351	0.0151377	TE_traj	C3
hsa-miR-101-3p	PBX3	0.784207	0.0324128	TE_traj	C3
hsa-miR-101-3p	PCGF5	0.584235	0.111678	TE_traj	C3
hsa-miR-101-3p	PCSK5	0.839237	0.0183449	TE_traj	C3
hsa-miR-101-3p	PDE4A	0.368482	0.236147	TE_traj	C3
hsa-miR-101-3p	PHTF2	0.388906	0.223026	TE_traj	C3
hsa-miR-101-3p	PIK3C2A	0.167934	0.375233	TE_traj	C3
hsa-miR-101-3p	PIM1	0.636743	0.0869834	TE_traj	C3
hsa-miR-101-3p	PKN2	0.411853	0.208575	TE_traj	C3
hsa-miR-101-3p	PKNOX1	0.9177	0.00494066	TE_traj	C3
hsa-miR-101-3p	PLCL1	0.828645	0.020764	TE_traj	C3
hsa-miR-101-3p	PLD1	0.777296	0.0344365	TE_traj	C3
hsa-miR-101-3p	PLEKHG1	0.868699	0.012364	TE_traj	C3
hsa-miR-101-3p	PNRC1	0.910718	0.00580051	TE_traj	C3
hsa-miR-101-3p	POLH	0.876366	0.0109916	TE_traj	C3
hsa-miR-101-3p	POLR3K	0.727985	0.0504625	TE_traj	C3
hsa-miR-101-3p	PPARGC1B	0.175102	0.370016	TE_traj	C3
hsa-miR-101-3p	PRKAA1	0.906973	0.00628922	TE_traj	C3
hsa-miR-101-3p	PROSER1	0.682834	0.0674695	TE_traj	C3
hsa-miR-101-3p	PSD3	0.867979	0.0124968	TE_traj	C3
hsa-miR-101-3p	PSPC1	0.857627	0.0144811	TE_traj	C3
hsa-miR-101-3p	PTPN13	0.848946	0.0162514	TE_traj	C3
hsa-miR-101-3p	PTPRG	0.887079	0.00920337	TE_traj	C3
hsa-miR-101-3p	PTPRJ	0.856879	0.0146298	TE_traj	C3
hsa-miR-101-3p	PTPRK	0.685241	0.0665088	TE_traj	C3
hsa-miR-101-3p	RAB30	0.249166	0.316993	TE_traj	C3
hsa-miR-101-3p	RAB5A	0.741175	0.045908	TE_traj	C3
hsa-miR-101-3p	RAPH1	0.881889	0.0100507	TE_traj	C3
hsa-miR-101-3p	RASL11A	0.927065	0.00389266	TE_traj	C3
hsa-miR-101-3p	RBBP7	0.898579	0.00745392	TE_traj	C3
hsa-miR-101-3p	REV1	0.695921	0.0623189	TE_traj	C3
hsa-miR-101-3p	RFPL4B	0.763515	0.0386374	TE_traj	C3
hsa-miR-101-3p	RGMA	0.608544	0.0999321	TE_traj	C3
hsa-miR-101-3p	RIMKLA	0.820437	0.0227349	TE_traj	C3
hsa-miR-101-3p	RMND5A	0.503738	0.154152	TE_traj	C3
hsa-miR-101-3p	RNF11	0.641128	0.0850373	TE_traj	C3
hsa-miR-101-3p	RNF125	0.852524	0.01551	TE_traj	C3
hsa-miR-101-3p	RNF38	0.772681	0.0358187	TE_traj	C3
hsa-miR-101-3p	RSF1	0.897359	0.00763107	TE_traj	C3
hsa-miR-101-3p	RSPO2	0.863629	0.0133137	TE_traj	C3
hsa-miR-101-3p	RUNX1T1	0.937448	0.00287341	TE_traj	C3
hsa-miR-101-3p	SALL1	0.357914	0.243027	TE_traj	C3
hsa-miR-101-3p	SCAMP1	0.1731	0.371472	TE_traj	C3
hsa-miR-101-3p	SEC24A	0.753696	0.0417638	TE_traj	C3
hsa-miR-101-3p	SEL1L	0.779718	0.0337208	TE_traj	C3
hsa-miR-101-3p	SGK1	0.527388	0.141131	TE_traj	C3
hsa-miR-101-3p	SGMS2	0.841948	0.0177482	TE_traj	C3
hsa-miR-101-3p	SH2B3	0.931723	0.00341674	TE_traj	C3
hsa-miR-101-3p	SH3PXD2A	0.211771	0.343546	TE_traj	C3
hsa-miR-101-3p	SKOR1	0.838147	0.0185873	TE_traj	C3
hsa-miR-101-3p	SLC12A2	0.70513	0.0588016	TE_traj	C3
hsa-miR-101-3p	SLC39A10	0.910277	0.00585703	TE_traj	C3
hsa-miR-101-3p	SLC8A1	0.840038	0.0181676	TE_traj	C3
hsa-miR-101-3p	SMARCA2	0.0817048	0.438858	TE_traj	C3
hsa-miR-101-3p	SOCS2	0.870606	0.0120154	TE_traj	C3
hsa-miR-101-3p	SORBS1	0.370819	0.234633	TE_traj	C3
hsa-miR-101-3p	SOX11	0.813679	0.0244195	TE_traj	C3
hsa-miR-101-3p	SOX13	0.496125	0.158435	TE_traj	C3
hsa-miR-101-3p	SPATA2	0.897512	0.00760871	TE_traj	C3
hsa-miR-101-3p	SRGAP1	0.484331	0.165155	TE_traj	C3
hsa-miR-101-3p	SRPK2	0.17915	0.367075	TE_traj	C3
hsa-miR-101-3p	SSFA2	0.847016	0.0166579	TE_traj	C3
hsa-miR-101-3p	STIL	0.880003	0.0103675	TE_traj	C3
hsa-miR-101-3p	STX6	0.765796	0.037927	TE_traj	C3
hsa-miR-101-3p	TAF5L	0.919692	0.00470759	TE_traj	C3
hsa-miR-101-3p	TANC2	0.288891	0.289359	TE_traj	C3
hsa-miR-101-3p	TBC1D1	0.468115	0.174559	TE_traj	C3
hsa-miR-101-3p	TBC1D14	0.85467	0.0150731	TE_traj	C3
hsa-miR-101-3p	TBL1XR1	0.0329811	0.475273	TE_traj	C3
hsa-miR-101-3p	TECTA	0.834727	0.0193577	TE_traj	C3
hsa-miR-101-3p	TEX2	0.794873	0.0294	TE_traj	C3
hsa-miR-101-3p	TFB2M	0.899956	0.00725622	TE_traj	C3
hsa-miR-101-3p	TGFBR1	0.834311	0.0194526	TE_traj	C3
hsa-miR-101-3p	TGIF1	0.326315	0.26395	TE_traj	C3
hsa-miR-101-3p	THAP1	0.87117	0.0119134	TE_traj	C3
hsa-miR-101-3p	THBS2	0.810725	0.0251737	TE_traj	C3
hsa-miR-101-3p	THRB	0.822859	0.0221446	TE_traj	C3
hsa-miR-101-3p	TIMM8A	0.966742	0.000820358	TE_traj	C3
hsa-miR-101-3p	TMCC1	0.864997	0.0130543	TE_traj	C3
hsa-miR-101-3p	TMEM132D	0.848259	0.0163955	TE_traj	C3
hsa-miR-101-3p	TMEM201	0.313868	0.272329	TE_traj	C3
hsa-miR-101-3p	TNFRSF8	0.241731	0.322233	TE_traj	C3
hsa-miR-101-3p	TNIK	0.634346	0.088055	TE_traj	C3
hsa-miR-101-3p	TOP2B	0.187641	0.360921	TE_traj	C3
hsa-miR-101-3p	TPRG1	0.864436	0.0131604	TE_traj	C3
hsa-miR-101-3p	TRIO	0.640698	0.0852271	TE_traj	C3
hsa-miR-101-3p	TSPAN12	0.791427	0.0303585	TE_traj	C3
hsa-miR-101-3p	TSPAN5	0.83067	0.0202906	TE_traj	C3
hsa-miR-101-3p	UBE2G1	0.71969	0.0534239	TE_traj	C3
hsa-miR-101-3p	UBR7	0.872234	0.0117218	TE_traj	C3
hsa-miR-101-3p	UHMK1	0.916183	0.00512175	TE_traj	C3
hsa-miR-101-3p	UNKL	0.736986	0.0473338	TE_traj	C3
hsa-miR-101-3p	USP9X	0.909896	0.00590614	TE_traj	C3
hsa-miR-101-3p	VLDLR	0.760269	0.0396587	TE_traj	C3
hsa-miR-101-3p	WNK3	0.843603	0.0173887	TE_traj	C3
hsa-miR-101-3p	XYLT1	0.861233	0.0137742	TE_traj	C3
hsa-miR-101-3p	ZBTB10	0.673425	0.0712808	TE_traj	C3
hsa-miR-101-3p	ZBTB21	0.91284	0.00553206	TE_traj	C3
hsa-miR-101-3p	ZBTB49	0.893327	0.00823083	TE_traj	C3
hsa-miR-101-3p	ZCCHC2	0.818122	0.0233056	TE_traj	C3
hsa-miR-101-3p	ZIK1	0.914098	0.00537589	TE_traj	C3
hsa-miR-101-3p	ZNF143	0.00564204	0.495769	TE_traj	C3
hsa-miR-101-3p	ZNF451	0.691073	0.0642063	TE_traj	C3
hsa-miR-101-3p	ZNF462	0.895665	0.00788034	TE_traj	C3
hsa-miR-101-3p	ZNF618	0.869971	0.012131	TE_traj	C3
hsa-miR-101-3p	ZNF652	0.838895	0.0184208	TE_traj	C3
hsa-miR-101-3p	ZNF654	0.856272	0.0147509	TE_traj	C3
hsa-miR-103a-3p	AAK1	0.854933	0.01502	TE_traj	C2
hsa-miR-103a-3p	ADD1	0.884906	0.00955381	TE_traj	C2
hsa-miR-103a-3p	ADNP	0.824909	0.0216507	TE_traj	C2
hsa-miR-103a-3p	AFF4	0.730354	0.0496303	TE_traj	C2
hsa-miR-103a-3p	AGFG1	0.884631	0.00959855	TE_traj	C2
hsa-miR-103a-3p	AIFM1	0.55308	0.127486	TE_traj	C2
hsa-miR-103a-3p	AJUBA	0.0360807	0.472951	TE_traj	C2
hsa-miR-103a-3p	AKAP12	0.161245	0.380114	TE_traj	C2
hsa-miR-103a-3p	AKAP2	0.277513	0.297208	TE_traj	C2
hsa-miR-103a-3p	ALAD	0.104543	0.421879	TE_traj	C2
hsa-miR-103a-3p	ANKMY2	0.530497	0.139451	TE_traj	C2
hsa-miR-103a-3p	APPL1	0.722751	0.0523225	TE_traj	C2
hsa-miR-103a-3p	ARHGAP18	0.424045	0.201029	TE_traj	C2
hsa-miR-103a-3p	ATP11A	0.643064	0.0841839	TE_traj	C2
hsa-miR-103a-3p	AXIN2	0.755036	0.0413305	TE_traj	C2
hsa-miR-103a-3p	BCKDK	0.918315	0.00486804	TE_traj	C2
hsa-miR-103a-3p	BCL9L	0.979849	0.000302489	TE_traj	C2
hsa-miR-103a-3p	BHLHE40	0.161498	0.379929	TE_traj	C2
hsa-miR-103a-3p	BOLA3	0.305799	0.2778	TE_traj	C2
hsa-miR-103a-3p	BTG2	0.239507	0.323804	TE_traj	C2
hsa-miR-103a-3p	C6orf62	0.0014372	0.498922	TE_traj	C2
hsa-miR-103a-3p	CAB39	0.891263	0.00854635	TE_traj	C2
hsa-miR-103a-3p	CAMK2G	0.632814	0.0887429	TE_traj	C2
hsa-miR-103a-3p	CASK	0.797318	0.0287285	TE_traj	C2
hsa-miR-103a-3p	CC2D1B	0.782791	0.0328227	TE_traj	C2
hsa-miR-103a-3p	CCDC85C	0.882561	0.00993895	TE_traj	C2
hsa-miR-103a-3p	CDC42EP3	0.0979381	0.426781	TE_traj	C2
hsa-miR-103a-3p	CDC42SE1	0.934741	0.00312456	TE_traj	C2
hsa-miR-103a-3p	CDK6	0.955465	0.00146545	TE_traj	C2
hsa-miR-103a-3p	CDKN1C	0.631642	0.0892703	TE_traj	C2
hsa-miR-103a-3p	CEACAM1	0.426068	0.199785	TE_traj	C2
hsa-miR-103a-3p	CELSR2	0.425605	0.200069	TE_traj	C2
hsa-miR-103a-3p	COBLL1	0.703342	0.0594774	TE_traj	C2
hsa-miR-103a-3p	CRYBG2	0.945097	0.00221941	TE_traj	C2
hsa-miR-103a-3p	CXXC1	0.581408	0.113078	TE_traj	C2
hsa-miR-103a-3p	DBNDD2	0.952618	0.00165716	TE_traj	C2
hsa-miR-103a-3p	DLG5	0.866543	0.0127639	TE_traj	C2
hsa-miR-103a-3p	DLX6	0.629257	0.0903481	TE_traj	C2
hsa-miR-103a-3p	DNAJC3	0.480435	0.167397	TE_traj	C2
hsa-miR-103a-3p	DPYSL3	0.933799	0.00321437	TE_traj	C2
hsa-miR-103a-3p	DUS1L	0.674693	0.0707623	TE_traj	C2
hsa-miR-103a-3p	EIF4EBP2	0.766817	0.0376109	TE_traj	C2
hsa-miR-103a-3p	ELOVL6	0.970657	0.000639445	TE_traj	C2
hsa-miR-103a-3p	FAM136A	0.620498	0.0943522	TE_traj	C2
hsa-miR-103a-3p	FAM49A	0.55297	0.127544	TE_traj	C2
hsa-miR-103a-3p	FLOT2	0.678624	0.0691636	TE_traj	C2
hsa-miR-103a-3p	FOXP1	0.28682	0.290784	TE_traj	C2
hsa-miR-103a-3p	FRMD4A	0.865735	0.0129153	TE_traj	C2
hsa-miR-103a-3p	FUCA2	0.981899	0.00024426	TE_traj	C2
hsa-miR-103a-3p	GADD45G	0.736582	0.0474721	TE_traj	C2
hsa-miR-103a-3p	GALNT7	0.67026	0.0725833	TE_traj	C2
hsa-miR-103a-3p	GAN	0.832347	0.0199025	TE_traj	C2
hsa-miR-103a-3p	GRAMD2A	0.786035	0.031887	TE_traj	C2
hsa-miR-103a-3p	GREM2	0.857901	0.0144267	TE_traj	C2
hsa-miR-103a-3p	HCLS1	0.477478	0.169106	TE_traj	C2
hsa-miR-103a-3p	HIC2	0.911833	0.0056587	TE_traj	C2
hsa-miR-103a-3p	HMGA1	0.575353	0.1161	TE_traj	C2
hsa-miR-103a-3p	HSD17B12	0.949912	0.00185022	TE_traj	C2
hsa-miR-103a-3p	HSPH1	0.660665	0.0765926	TE_traj	C2
hsa-miR-103a-3p	HTATIP2	0.969723	0.000680606	TE_traj	C2
hsa-miR-103a-3p	IARS	0.878403	0.01064	TE_traj	C2
hsa-miR-103a-3p	IRF2BP2	0.956255	0.00141427	TE_traj	C2
hsa-miR-103a-3p	KANK4	0.941695	0.00250006	TE_traj	C2
hsa-miR-103a-3p	KATNBL1	0.745259	0.0445371	TE_traj	C2
hsa-miR-103a-3p	KAZN	0.0857379	0.435854	TE_traj	C2
hsa-miR-103a-3p	KCMF1	0.956529	0.00139677	TE_traj	C2
hsa-miR-103a-3p	KCNN4	0.860155	0.0139838	TE_traj	C2
hsa-miR-103a-3p	KIF21A	0.974658	0.000477611	TE_traj	C2
hsa-miR-103a-3p	KMT2D	0.236108	0.32621	TE_traj	C2
hsa-miR-103a-3p	KPNB1	0.97549	0.000446862	TE_traj	C2
hsa-miR-103a-3p	LETMD1	0.853237	0.0153643	TE_traj	C2
hsa-miR-103a-3p	LIN28A	0.0925408	0.430793	TE_traj	C2
hsa-miR-103a-3p	LRP1	0.769424	0.0368093	TE_traj	C2
hsa-miR-103a-3p	LRP2	0.987692	0.000113157	TE_traj	C2
hsa-miR-103a-3p	LRRC61	0.461734	0.17831	TE_traj	C2
hsa-miR-103a-3p	LRRC8D	0.813403	0.0244896	TE_traj	C2
hsa-miR-103a-3p	MAF1	0.351786	0.247044	TE_traj	C2
hsa-miR-103a-3p	MAP4	0.26157	0.308297	TE_traj	C2
hsa-miR-103a-3p	MBNL3	0.972726	0.000552817	TE_traj	C2
hsa-miR-103a-3p	MCFD2	0.970768	0.000634621	TE_traj	C2
hsa-miR-103a-3p	MICAL2	0.0698001	0.447735	TE_traj	C2
hsa-miR-103a-3p	MSI2	0.197071	0.35411	TE_traj	C2
hsa-miR-103a-3p	MYCN	0.0369082	0.472331	TE_traj	C2
hsa-miR-103a-3p	MYH9	0.474609	0.17077	TE_traj	C2
hsa-miR-103a-3p	NAV1	0.834853	0.0193291	TE_traj	C2
hsa-miR-103a-3p	NECTIN1	0.772811	0.0357797	TE_traj	C2
hsa-miR-103a-3p	NSL1	0.245818	0.31935	TE_traj	C2
hsa-miR-103a-3p	NUP50	0.101375	0.424229	TE_traj	C2
hsa-miR-103a-3p	OGT	0.411923	0.208532	TE_traj	C2
hsa-miR-103a-3p	PAWR	0.984897	0.000170219	TE_traj	C2
hsa-miR-103a-3p	PDLIM1	0.725369	0.0513884	TE_traj	C2
hsa-miR-103a-3p	PEG10	0.898744	0.0074301	TE_traj	C2
hsa-miR-103a-3p	PGRMC2	0.410528	0.209401	TE_traj	C2
hsa-miR-103a-3p	PHACTR2	0.9021	0.00695375	TE_traj	C2
hsa-miR-103a-3p	PHKA1	0.805564	0.0265163	TE_traj	C2
hsa-miR-103a-3p	PLEKHA1	0.576597	0.115477	TE_traj	C2
hsa-miR-103a-3p	POLDIP2	0.215591	0.340812	TE_traj	C2
hsa-miR-103a-3p	PPME1	0.902655	0.00687637	TE_traj	C2
hsa-miR-103a-3p	PPP2R5A	0.504785	0.153567	TE_traj	C2
hsa-miR-103a-3p	PRDM11	0.714478	0.055323	TE_traj	C2
hsa-miR-103a-3p	PRPS2	0.976526	0.000410033	TE_traj	C2
hsa-miR-103a-3p	PURA	0.968256	0.000747745	TE_traj	C2
hsa-miR-103a-3p	PWWP2B	0.964385	0.000940023	TE_traj	C2
hsa-miR-103a-3p	QKI	0.904565	0.0066136	TE_traj	C2
hsa-miR-103a-3p	RAB11FIP4	0.977715	0.000369699	TE_traj	C2
hsa-miR-103a-3p	RAB1B	0.34827	0.249358	TE_traj	C2
hsa-miR-103a-3p	RALBP1	0.932559	0.00333449	TE_traj	C2
hsa-miR-103a-3p	RAPGEF1	0.944403	0.00227531	TE_traj	C2
hsa-miR-103a-3p	RASAL2	0.684789	0.0666888	TE_traj	C2
hsa-miR-103a-3p	RDH11	0.932789	0.00331212	TE_traj	C2
hsa-miR-103a-3p	RPUSD1	0.568487	0.119565	TE_traj	C2
hsa-miR-103a-3p	RSPO3	0.92617	0.0039875	TE_traj	C2
hsa-miR-103a-3p	RYBP	0.768119	0.0372096	TE_traj	C2
hsa-miR-103a-3p	SAV1	0.548328	0.129969	TE_traj	C2
hsa-miR-103a-3p	SCAMP5	0.53363	0.137767	TE_traj	C2
hsa-miR-103a-3p	SDCBP	0.327895	0.262892	TE_traj	C2
hsa-miR-103a-3p	SEMA6A	0.970141	0.000661998	TE_traj	C2
hsa-miR-103a-3p	SEMA6D	0.835885	0.0190952	TE_traj	C2
hsa-miR-103a-3p	SERPINH1	0.349947	0.248253	TE_traj	C2
hsa-miR-103a-3p	SETD5	0.446513	0.187371	TE_traj	C2
hsa-miR-103a-3p	SF1	0.383043	0.226768	TE_traj	C2
hsa-miR-103a-3p	SH3BP5	0.784585	0.0323038	TE_traj	C2
hsa-miR-103a-3p	SHROOM3	0.218368	0.338827	TE_traj	C2
hsa-miR-103a-3p	SLC20A2	0.785119	0.0321499	TE_traj	C2
hsa-miR-103a-3p	SLC25A37	0.711769	0.0563216	TE_traj	C2
hsa-miR-103a-3p	SLC44A1	0.761338	0.0393211	TE_traj	C2
hsa-miR-103a-3p	SNX18	0.90412	0.00667436	TE_traj	C2
hsa-miR-103a-3p	SOWAHC	0.944629	0.00225705	TE_traj	C2
hsa-miR-103a-3p	SPATA13	0.732831	0.048767	TE_traj	C2
hsa-miR-103a-3p	SPATS2L	0.0960424	0.42819	TE_traj	C2
hsa-miR-103a-3p	SPIN1	0.288734	0.289467	TE_traj	C2
hsa-miR-103a-3p	SPRY2	0.0420344	0.468493	TE_traj	C2
hsa-miR-103a-3p	SPSB4	0.956683	0.00138694	TE_traj	C2
hsa-miR-103a-3p	SRM	0.286865	0.290753	TE_traj	C2
hsa-miR-103a-3p	ST6GAL1	0.372357	0.233639	TE_traj	C2
hsa-miR-103a-3p	ST8SIA4	0.694089	0.0630291	TE_traj	C2
hsa-miR-103a-3p	STRBP	0.452949	0.18352	TE_traj	C2
hsa-miR-103a-3p	SUZ12	0.969266	0.000701192	TE_traj	C2
hsa-miR-103a-3p	TACC1	0.986052	0.000145226	TE_traj	C2
hsa-miR-103a-3p	TFCP2L1	0.633168	0.0885835	TE_traj	C2
hsa-miR-103a-3p	TFRC	0.933203	0.00327188	TE_traj	C2
hsa-miR-103a-3p	TGFBR2	0.690132	0.0645753	TE_traj	C2
hsa-miR-103a-3p	TGFBR3	0.855835	0.0148385	TE_traj	C2
hsa-miR-103a-3p	TIMP4	0.791626	0.030303	TE_traj	C2
hsa-miR-103a-3p	TM7SF3	0.623519	0.0929629	TE_traj	C2
hsa-miR-103a-3p	TMEM135	0.90408	0.00667991	TE_traj	C2
hsa-miR-103a-3p	TMEM259	0.438003	0.192505	TE_traj	C2
hsa-miR-103a-3p	TNFAIP3	0.577343	0.115103	TE_traj	C2
hsa-miR-103a-3p	TNS3	0.474263	0.170971	TE_traj	C2
hsa-miR-103a-3p	TRIM26	0.153959	0.385443	TE_traj	C2
hsa-miR-103a-3p	TRIM71	0.157195	0.383074	TE_traj	C2
hsa-miR-103a-3p	TULP4	0.487098	0.163569	TE_traj	C2
hsa-miR-103a-3p	UBE2A	0.933639	0.00322979	TE_traj	C2
hsa-miR-103a-3p	UBE2J1	0.9108	0.00578999	TE_traj	C2
hsa-miR-103a-3p	UBR4	0.849941	0.0160435	TE_traj	C2
hsa-miR-103a-3p	VAMP8	0.607012	0.100656	TE_traj	C2
hsa-miR-103a-3p	VCL	0.779247	0.0338596	TE_traj	C2
hsa-miR-103a-3p	VCP	0.878564	0.0106124	TE_traj	C2
hsa-miR-103a-3p	VEGFA	0.903759	0.00672388	TE_traj	C2
hsa-miR-103a-3p	VSNL1	0.79586	0.029128	TE_traj	C2
hsa-miR-103a-3p	YWHAH	0.924174	0.00420319	TE_traj	C2
hsa-miR-106b-3p	RNFT2	0.32663	0.26374	TE_traj	C1
hsa-miR-106b-3p	SLK	0.357144	0.24353	TE_traj	C1
hsa-miR-106b-3p	STON2	0.253012	0.31429	TE_traj	C1
hsa-miR-10b-5p	ACAD11	0.927903	0.0038048	TE_traj	C3
hsa-miR-10b-5p	ANK3	0.898232	0.00750409	TE_traj	C3
hsa-miR-10b-5p	ANKRD13A	0.779506	0.0337832	TE_traj	C3
hsa-miR-10b-5p	ARG2	0.87872	0.0105856	TE_traj	C3
hsa-miR-10b-5p	ARHGEF12	0.760299	0.0396493	TE_traj	C3
hsa-miR-10b-5p	BAZ1B	0.838662	0.0184726	TE_traj	C3
hsa-miR-10b-5p	BTRC	0.787292	0.0315277	TE_traj	C3
hsa-miR-10b-5p	CADM1	0.303356	0.279462	TE_traj	C3
hsa-miR-10b-5p	CBX5	0.783637	0.0325776	TE_traj	C3
hsa-miR-10b-5p	CCDC88A	0.961542	0.00109507	TE_traj	C3
hsa-miR-10b-5p	CCNB3	0.945222	0.00220942	TE_traj	C3
hsa-miR-10b-5p	CELF2	0.913508	0.00544893	TE_traj	C3
hsa-miR-10b-5p	CEP85L	0.993009	3.65673e-05	TE_traj	C3
hsa-miR-10b-5p	CLCN5	0.685648	0.0663472	TE_traj	C3
hsa-miR-10b-5p	CNST	0.943989	0.00230898	TE_traj	C3
hsa-miR-10b-5p	COPS7B	0.864279	0.0131901	TE_traj	C3
hsa-miR-10b-5p	CYTH1	0.86712	0.0126563	TE_traj	C3
hsa-miR-10b-5p	DCAF4L1	0.971912	0.000586178	TE_traj	C3
hsa-miR-10b-5p	EBF2	0.95365	0.00158635	TE_traj	C3
hsa-miR-10b-5p	EDEM1	0.248553	0.317424	TE_traj	C3
hsa-miR-10b-5p	EIF5A2	0.985844	0.000149585	TE_traj	C3
hsa-miR-10b-5p	EPHA4	0.816941	0.0235994	TE_traj	C3
hsa-miR-10b-5p	FADS3	0.283116	0.293336	TE_traj	C3
hsa-miR-10b-5p	FAM76A	0.784004	0.0324713	TE_traj	C3
hsa-miR-10b-5p	FRS2	0.887069	0.00920505	TE_traj	C3
hsa-miR-10b-5p	GATA6	0.0457831	0.465687	TE_traj	C3
hsa-miR-10b-5p	GCNA	0.9015	0.00703771	TE_traj	C3
hsa-miR-10b-5p	GLS	0.38155	0.227724	TE_traj	C3
hsa-miR-10b-5p	GOLGA3	0.909543	0.0059518	TE_traj	C3
hsa-miR-10b-5p	GPCPD1	0.0141724	0.489371	TE_traj	C3
hsa-miR-10b-5p	H3F3B	0.95299	0.00163145	TE_traj	C3
hsa-miR-10b-5p	HERC6	0.960317	0.00116542	TE_traj	C3
hsa-miR-10b-5p	HTT	0.502837	0.154657	TE_traj	C3
hsa-miR-10b-5p	ID4	0.941363	0.00252836	TE_traj	C3
hsa-miR-10b-5p	JARID2	0.843296	0.0174551	TE_traj	C3
hsa-miR-10b-5p	KLF11	0.912572	0.0055657	TE_traj	C3
hsa-miR-10b-5p	KLF7	0.816155	0.0237959	TE_traj	C3
hsa-miR-10b-5p	LRRC17	0.940741	0.0025817	TE_traj	C3
hsa-miR-10b-5p	LRRC8B	0.183313	0.364055	TE_traj	C3
hsa-miR-10b-5p	MTMR3	0.977434	0.000379062	TE_traj	C3
hsa-miR-10b-5p	NCOA6	0.861902	0.0136449	TE_traj	C3
hsa-miR-10b-5p	NEDD4L	0.569963	0.118817	TE_traj	C3
hsa-miR-10b-5p	NUP50	0.306237	0.277502	TE_traj	C3
hsa-miR-10b-5p	OTULINL	0.919471	0.00473314	TE_traj	C3
hsa-miR-10b-5p	PCLO	0.973263	0.000531355	TE_traj	C3
hsa-miR-10b-5p	PDE4A	0.38885	0.223061	TE_traj	C3
hsa-miR-10b-5p	POLH	0.908953	0.00602852	TE_traj	C3
hsa-miR-10b-5p	PRTG	0.641313	0.0849553	TE_traj	C3
hsa-miR-10b-5p	PTEN	0.892025	0.00842931	TE_traj	C3
hsa-miR-10b-5p	RAPH1	0.978652	0.000339378	TE_traj	C3
hsa-miR-10b-5p	RB1CC1	0.884942	0.00954804	TE_traj	C3
hsa-miR-10b-5p	RFPL2	0.925365	0.00407387	TE_traj	C3
hsa-miR-10b-5p	RNF20	0.976936	0.000395883	TE_traj	C3
hsa-miR-10b-5p	SEC14L1	0.991936	4.86389e-05	TE_traj	C3
hsa-miR-10b-5p	SETD5	0.199531	0.352338	TE_traj	C3
hsa-miR-10b-5p	SLC6A5	0.980088	0.000295386	TE_traj	C3
hsa-miR-10b-5p	SMPD3	0.952055	0.00169651	TE_traj	C3
hsa-miR-10b-5p	SMURF1	0.886248	0.00933673	TE_traj	C3
hsa-miR-10b-5p	SPTY2D1	0.892063	0.00842335	TE_traj	C3
hsa-miR-10b-5p	STK35	0.881043	0.0101923	TE_traj	C3
hsa-miR-10b-5p	SUSD6	0.956718	0.00138476	TE_traj	C3
hsa-miR-10b-5p	TFAP2C	0.772052	0.0360091	TE_traj	C3
hsa-miR-10b-5p	TIAM1	0.664197	0.075106	TE_traj	C3
hsa-miR-10b-5p	TMEM132B	0.935565	0.00304699	TE_traj	C3
hsa-miR-10b-5p	TNIK	0.798832	0.0283163	TE_traj	C3
hsa-miR-10b-5p	TRIM36	0.940566	0.00259684	TE_traj	C3
hsa-miR-10b-5p	UBXN7	0.977583	0.000374082	TE_traj	C3
hsa-miR-10b-5p	URGCP	0.171196	0.372858	TE_traj	C3
hsa-miR-10b-5p	WNK3	0.923768	0.00424772	TE_traj	C3
hsa-miR-10b-5p	XRN1	0.980992	0.000269269	TE_traj	C3
hsa-miR-10b-5p	XYLT1	0.969609	0.000685714	TE_traj	C3
hsa-miR-10b-5p	ZBTB16	0.963175	0.00100458	TE_traj	C3
hsa-miR-10b-5p	ZFAND5	0.795479	0.029233	TE_traj	C3
hsa-miR-10b-5p	ZNF202	0.993094	3.56824e-05	TE_traj	C3
hsa-miR-10b-5p	ZNF280C	0.951379	0.00174424	TE_traj	C3
hsa-miR-10b-5p	ZNF502	0.936677	0.00294386	TE_traj	C3
hsa-miR-12136	AAK1	0.0196182	0.485288	TE_traj	C2
hsa-miR-12136	ABCG2	0.048565	0.463605	TE_traj	C2
hsa-miR-12136	ACO2	0.18304	0.364253	TE_traj	C2
hsa-miR-12136	ACTB	0.211637	0.343642	TE_traj	C2
hsa-miR-12136	ADGRL3	0.059393	0.455508	TE_traj	C2
hsa-miR-12136	ADK	0.0323435	0.475751	TE_traj	C2
hsa-miR-12136	ADORA2B	0.0287152	0.47847	TE_traj	C2
hsa-miR-12136	AGFG1	0.144284	0.392538	TE_traj	C2
hsa-miR-12136	AKAP1	0.0226499	0.483015	TE_traj	C2
hsa-miR-12136	ALAD	0.0415788	0.468834	TE_traj	C2
hsa-miR-12136	ALDH7A1	0.120507	0.410058	TE_traj	C2
hsa-miR-12136	ANKRD33B	0.0828479	0.438006	TE_traj	C2
hsa-miR-12136	ANP32E	0.0352451	0.473577	TE_traj	C2
hsa-miR-12136	APPL1	0.0149732	0.488771	TE_traj	C2
hsa-miR-12136	ASAP1	0.17743	0.368324	TE_traj	C2
hsa-miR-12136	ATP2B4	0.140478	0.395335	TE_traj	C2
hsa-miR-12136	ATP6AP2	0.0609986	0.454308	TE_traj	C2
hsa-miR-12136	ATP6V1A	0.094754	0.429147	TE_traj	C2
hsa-miR-12136	ATP8B2	0.496248	0.158366	TE_traj	C2
hsa-miR-12136	ATRAID	0.214688	0.341458	TE_traj	C2
hsa-miR-12136	AXIN2	0.305904	0.277729	TE_traj	C2
hsa-miR-12136	B3GNT5	0.291305	0.287701	TE_traj	C2
hsa-miR-12136	BCL11A	0.027708	0.479224	TE_traj	C2
hsa-miR-12136	BMP2	0.473946	0.171156	TE_traj	C2
hsa-miR-12136	BRD3	0.343517	0.252496	TE_traj	C2
hsa-miR-12136	C12orf75	0.248034	0.31779	TE_traj	C2
hsa-miR-12136	C1orf21	0.173186	0.371409	TE_traj	C2
hsa-miR-12136	CADM1	0.840275	0.0181153	TE_traj	C2
hsa-miR-12136	CAMKK2	0.147016	0.390532	TE_traj	C2
hsa-miR-12136	CANX	0.0113292	0.491503	TE_traj	C2
hsa-miR-12136	CASK	0.0690708	0.448279	TE_traj	C2
hsa-miR-12136	CASP10	0.252868	0.314391	TE_traj	C2
hsa-miR-12136	CASP7	0.0906523	0.432197	TE_traj	C2
hsa-miR-12136	CAV1	0.488143	0.162972	TE_traj	C2
hsa-miR-12136	CBLB	0.143077	0.393425	TE_traj	C2
hsa-miR-12136	CCDC115	0.00905785	0.493207	TE_traj	C2
hsa-miR-12136	CCDC34	0.143278	0.393277	TE_traj	C2
hsa-miR-12136	CCNT2	0.0475219	0.464385	TE_traj	C2
hsa-miR-12136	CD44	0.600124	0.10394	TE_traj	C2
hsa-miR-12136	CDC42SE2	0.00996133	0.492529	TE_traj	C2
hsa-miR-12136	CDCP1	0.204102	0.349049	TE_traj	C2
hsa-miR-12136	CEBPB	0.270048	0.302387	TE_traj	C2
hsa-miR-12136	CFLAR	0.111953	0.416386	TE_traj	C2
hsa-miR-12136	CHP1	0.0756089	0.443401	TE_traj	C2
hsa-miR-12136	CHST2	0.401013	0.215362	TE_traj	C2
hsa-miR-12136	CIT	0.271545	0.301347	TE_traj	C2
hsa-miR-12136	CLIC4	0.147451	0.390214	TE_traj	C2
hsa-miR-12136	CNP	0.140868	0.395048	TE_traj	C2
hsa-miR-12136	COBLL1	0.31471	0.27176	TE_traj	C2
hsa-miR-12136	COLGALT1	0.214655	0.341482	TE_traj	C2
hsa-miR-12136	CORO1C	0.109675	0.418074	TE_traj	C2
hsa-miR-12136	COX4I1	0.159969	0.381047	TE_traj	C2
hsa-miR-12136	CPPED1	0.0689555	0.448365	TE_traj	C2
hsa-miR-12136	CREB3L2	0.0386894	0.470997	TE_traj	C2
hsa-miR-12136	CREG1	0.0991791	0.42586	TE_traj	C2
hsa-miR-12136	CSNK1E	0.362495	0.240037	TE_traj	C2
hsa-miR-12136	CTNNB1	0.128482	0.404169	TE_traj	C2
hsa-miR-12136	CXCR5	0.0409047	0.469339	TE_traj	C2
hsa-miR-12136	CYP51A1	0.0116426	0.491268	TE_traj	C2
hsa-miR-12136	CYSTM1	0.168341	0.374937	TE_traj	C2
hsa-miR-12136	DAG1	0.0868265	0.435044	TE_traj	C2
hsa-miR-12136	DLG5	0.191565	0.358084	TE_traj	C2
hsa-miR-12136	DLGAP4	0.332008	0.260143	TE_traj	C2
hsa-miR-12136	DLX5	0.266047	0.305173	TE_traj	C2
hsa-miR-12136	DNAJC11	0.123461	0.407874	TE_traj	C2
hsa-miR-12136	DNAJC15	0.119701	0.410653	TE_traj	C2
hsa-miR-12136	DNMT3B	0.213135	0.34257	TE_traj	C2
hsa-miR-12136	DOLPP1	0.317589	0.269816	TE_traj	C2
hsa-miR-12136	DUSP1	0.299987	0.281759	TE_traj	C2
hsa-miR-12136	ECE1	0.331356	0.260579	TE_traj	C2
hsa-miR-12136	ECPAS	0.0798686	0.440226	TE_traj	C2
hsa-miR-12136	EDNRB	0.309437	0.275329	TE_traj	C2
hsa-miR-12136	EIF4EBP2	0.0648329	0.451443	TE_traj	C2
hsa-miR-12136	EPCAM	0.0812431	0.439202	TE_traj	C2
hsa-miR-12136	ERRFI1	0.0625202	0.453171	TE_traj	C2
hsa-miR-12136	ESRRG	0.552992	0.127532	TE_traj	C2
hsa-miR-12136	ETHE1	0.306668	0.277209	TE_traj	C2
hsa-miR-12136	ETV1	0.272872	0.300426	TE_traj	C2
hsa-miR-12136	EXO1	0.619685	0.0947274	TE_traj	C2
hsa-miR-12136	FADS1	0.125174	0.40661	TE_traj	C2
hsa-miR-12136	FAM102B	0.109415	0.418266	TE_traj	C2
hsa-miR-12136	FGFR1	0.686588	0.0659741	TE_traj	C2
hsa-miR-12136	FLRT3	0.252124	0.314913	TE_traj	C2
hsa-miR-12136	FOXN3	0.200187	0.351865	TE_traj	C2
hsa-miR-12136	FOXP1	0.315562	0.271184	TE_traj	C2
hsa-miR-12136	FRMD6	0.193466	0.356711	TE_traj	C2
hsa-miR-12136	G3BP1	0.0229141	0.482817	TE_traj	C2
hsa-miR-12136	GAS2L3	0.112998	0.415612	TE_traj	C2
hsa-miR-12136	GATA2	0.142125	0.394124	TE_traj	C2
hsa-miR-12136	GM2A	0.00909057	0.493182	TE_traj	C2
hsa-miR-12136	GMFB	0.0321852	0.475869	TE_traj	C2
hsa-miR-12136	GNAI1	0.03272	0.475469	TE_traj	C2
hsa-miR-12136	GNG12	0.00162687	0.49878	TE_traj	C2
hsa-miR-12136	GRK3	0.175078	0.370033	TE_traj	C2
hsa-miR-12136	GRTP1	0.0597281	0.455257	TE_traj	C2
hsa-miR-12136	GSK3B	0.122039	0.408925	TE_traj	C2
hsa-miR-12136	HAS2	0.090506	0.432306	TE_traj	C2
hsa-miR-12136	HERPUD1	0.0697911	0.447742	TE_traj	C2
hsa-miR-12136	HMGCR	0.222438	0.335923	TE_traj	C2
hsa-miR-12136	HMGN2	0.286194	0.291215	TE_traj	C2
hsa-miR-12136	HORMAD1	0.0772697	0.442163	TE_traj	C2
hsa-miR-12136	ID2	0.325042	0.264804	TE_traj	C2
hsa-miR-12136	ID3	0.50354	0.154264	TE_traj	C2
hsa-miR-12136	IDH3A	0.0949584	0.428995	TE_traj	C2
hsa-miR-12136	IDI1	0.0221376	0.4834	TE_traj	C2
hsa-miR-12136	IGF1	0.20021	0.351849	TE_traj	C2
hsa-miR-12136	IL6ST	0.319585	0.268471	TE_traj	C2
hsa-miR-12136	IRF2BP2	0.0310488	0.476721	TE_traj	C2
hsa-miR-12136	JUNB	0.854704	0.0150665	TE_traj	C2
hsa-miR-12136	JUND	0.336552	0.257116	TE_traj	C2
hsa-miR-12136	KANK1	0.244727	0.320119	TE_traj	C2
hsa-miR-12136	KANK4	0.0887773	0.433592	TE_traj	C2
hsa-miR-12136	KATNBL1	0.315406	0.27129	TE_traj	C2
hsa-miR-12136	KHDRBS1	0.00569477	0.495729	TE_traj	C2
hsa-miR-12136	KIAA0319L	0.322137	0.266754	TE_traj	C2
hsa-miR-12136	KIF5B	0.043463	0.467423	TE_traj	C2
hsa-miR-12136	KLF6	0.287797	0.290111	TE_traj	C2
hsa-miR-12136	KLF7	0.0287175	0.478468	TE_traj	C2
hsa-miR-12136	KLF8	0.142088	0.394151	TE_traj	C2
hsa-miR-12136	KLHL24	0.116124	0.413299	TE_traj	C2
hsa-miR-12136	LBH	0.0357572	0.473194	TE_traj	C2
hsa-miR-12136	LIMCH1	0.409437	0.210082	TE_traj	C2
hsa-miR-12136	LIPG	0.199272	0.352524	TE_traj	C2
hsa-miR-12136	LPCAT3	0.0141859	0.489361	TE_traj	C2
hsa-miR-12136	LPP	0.117061	0.412605	TE_traj	C2
hsa-miR-12136	LRRC58	0.00459363	0.496555	TE_traj	C2
hsa-miR-12136	LRRFIP1	0.0116689	0.491249	TE_traj	C2
hsa-miR-12136	MAP4K4	0.702854	0.0596626	TE_traj	C2
hsa-miR-12136	MBNL3	0.0541139	0.459454	TE_traj	C2
hsa-miR-12136	MCMBP	0.151018	0.387598	TE_traj	C2
hsa-miR-12136	MFSD8	0.0878503	0.434282	TE_traj	C2
hsa-miR-12136	MGAT4A	0.153015	0.386135	TE_traj	C2
hsa-miR-12136	MON1B	0.263396	0.307021	TE_traj	C2
hsa-miR-12136	MPZL1	0.229408	0.330962	TE_traj	C2
hsa-miR-12136	MRPL9	0.0427243	0.467976	TE_traj	C2
hsa-miR-12136	MSMO1	0.0704277	0.447267	TE_traj	C2
hsa-miR-12136	MSX2	0.329158	0.262047	TE_traj	C2
hsa-miR-12136	MYO10	0.19546	0.355272	TE_traj	C2
hsa-miR-12136	MYO5B	0.0974192	0.427167	TE_traj	C2
hsa-miR-12136	MYO6	0.0670954	0.449754	TE_traj	C2
hsa-miR-12136	NADK	0.253184	0.314169	TE_traj	C2
hsa-miR-12136	NAGA	0.213819	0.34208	TE_traj	C2
hsa-miR-12136	NAV1	0.347725	0.249717	TE_traj	C2
hsa-miR-12136	NCOA3	0.306938	0.277026	TE_traj	C2
hsa-miR-12136	NDUFS1	0.013642	0.489769	TE_traj	C2
hsa-miR-12136	NECTIN1	0.319195	0.268734	TE_traj	C2
hsa-miR-12136	NEDD4L	0.383945	0.226191	TE_traj	C2
hsa-miR-12136	NEFL	0.126031	0.405977	TE_traj	C2
hsa-miR-12136	NEIL2	0.149439	0.388755	TE_traj	C2
hsa-miR-12136	NFE2L2	0.0697954	0.447738	TE_traj	C2
hsa-miR-12136	NID1	0.044293	0.466802	TE_traj	C2
hsa-miR-12136	NR6A1	0.085751	0.435844	TE_traj	C2
hsa-miR-12136	OAZ1	0.279701	0.295695	TE_traj	C2
hsa-miR-12136	OCLN	0.167677	0.375421	TE_traj	C2
hsa-miR-12136	ORMDL2	0.0363635	0.472739	TE_traj	C2
hsa-miR-12136	PACSIN2	0.381446	0.227791	TE_traj	C2
hsa-miR-12136	PAPOLA	0.113031	0.415588	TE_traj	C2
hsa-miR-12136	PAPSS1	0.586353	0.110634	TE_traj	C2
hsa-miR-12136	PDGFRA	0.441777	0.190222	TE_traj	C2
hsa-miR-12136	PEAK1	0.0481116	0.463944	TE_traj	C2
hsa-miR-12136	PHACTR2	0.110858	0.417197	TE_traj	C2
hsa-miR-12136	PHIP	0.223453	0.3352	TE_traj	C2
hsa-miR-12136	PHLDA1	0.408017	0.210968	TE_traj	C2
hsa-miR-12136	PLK2	0.319255	0.268693	TE_traj	C2
hsa-miR-12136	PLOD2	0.58645	0.110586	TE_traj	C2
hsa-miR-12136	PLPP3	0.248489	0.317469	TE_traj	C2
hsa-miR-12136	PLS3	0.0577051	0.456769	TE_traj	C2
hsa-miR-12136	PMP22	0.238567	0.324469	TE_traj	C2
hsa-miR-12136	PORCN	0.146242	0.391101	TE_traj	C2
hsa-miR-12136	PPP1R9A	0.238974	0.324181	TE_traj	C2
hsa-miR-12136	PPP2R3A	0.188129	0.360568	TE_traj	C2
hsa-miR-12136	PRCP	0.33097	0.260837	TE_traj	C2
hsa-miR-12136	PRDX6	0.179154	0.367072	TE_traj	C2
hsa-miR-12136	PSMD11	0.177433	0.368322	TE_traj	C2
hsa-miR-12136	PSME4	0.222886	0.335603	TE_traj	C2
hsa-miR-12136	PTBP1	0.200218	0.351843	TE_traj	C2
hsa-miR-12136	PTBP3	0.0807572	0.439564	TE_traj	C2
hsa-miR-12136	PTGFRN	0.178733	0.367378	TE_traj	C2
hsa-miR-12136	PVR	0.220211	0.337511	TE_traj	C2
hsa-miR-12136	RAB2A	0.224739	0.334283	TE_traj	C2
hsa-miR-12136	RAB5B	0.0117469	0.49119	TE_traj	C2
hsa-miR-12136	RAB8B	0.0335379	0.474856	TE_traj	C2
hsa-miR-12136	RALGAPA2	0.0263268	0.480259	TE_traj	C2
hsa-miR-12136	RANBP2	0.0446146	0.466561	TE_traj	C2
hsa-miR-12136	RAP2B	0.0983958	0.426441	TE_traj	C2
hsa-miR-12136	RAPGEF1	0.224736	0.334286	TE_traj	C2
hsa-miR-12136	RBFOX2	0.108368	0.419042	TE_traj	C2
hsa-miR-12136	RBM47	0.107396	0.419762	TE_traj	C2
hsa-miR-12136	RERE	0.207553	0.346571	TE_traj	C2
hsa-miR-12136	RHOBTB1	0.150545	0.387944	TE_traj	C2
hsa-miR-12136	RIMKLB	0.105721	0.421005	TE_traj	C2
hsa-miR-12136	RIPOR2	0.523448	0.14327	TE_traj	C2
hsa-miR-12136	RNF44	0.205481	0.348058	TE_traj	C2
hsa-miR-12136	RP2	0.200391	0.351718	TE_traj	C2
hsa-miR-12136	RPL28	0.136951	0.397929	TE_traj	C2
hsa-miR-12136	RPS6KA1	0.459341	0.179724	TE_traj	C2
hsa-miR-12136	S100A11	0.292544	0.286851	TE_traj	C2
hsa-miR-12136	SALL1	0.0974456	0.427147	TE_traj	C2
hsa-miR-12136	SATB1	0.0188849	0.485838	TE_traj	C2
hsa-miR-12136	SCAMP1	0.0195208	0.485361	TE_traj	C2
hsa-miR-12136	SEC23A	0.0676782	0.449319	TE_traj	C2
hsa-miR-12136	SEC63	0.191254	0.358309	TE_traj	C2
hsa-miR-12136	SELENOT	0.0309737	0.476777	TE_traj	C2
hsa-miR-12136	SERINC5	0.146796	0.390694	TE_traj	C2
hsa-miR-12136	SETD5	0.0510408	0.461753	TE_traj	C2
hsa-miR-12136	SGK1	0.426714	0.199389	TE_traj	C2
hsa-miR-12136	SH3GLB2	0.144732	0.392209	TE_traj	C2
hsa-miR-12136	SLC20A2	0.359167	0.242208	TE_traj	C2
hsa-miR-12136	SLC25A16	0.185224	0.362671	TE_traj	C2
hsa-miR-12136	SLC39A3	0.0231736	0.482623	TE_traj	C2
hsa-miR-12136	SLC44A1	0.0383556	0.471247	TE_traj	C2
hsa-miR-12136	SLC4A8	0.323633	0.265749	TE_traj	C2
hsa-miR-12136	SLC6A6	0.292831	0.286654	TE_traj	C2
hsa-miR-12136	SLC7A2	0.0296289	0.477785	TE_traj	C2
hsa-miR-12136	SMAD5	0.270508	0.302068	TE_traj	C2
hsa-miR-12136	SMARCD2	0.0665091	0.450192	TE_traj	C2
hsa-miR-12136	SMLR1	0.395947	0.218559	TE_traj	C2
hsa-miR-12136	SNX27	0.43701	0.193107	TE_traj	C2
hsa-miR-12136	SOCS6	0.111875	0.416444	TE_traj	C2
hsa-miR-12136	SOD2	0.1648	0.377519	TE_traj	C2
hsa-miR-12136	SOX4	0.128337	0.404276	TE_traj	C2
hsa-miR-12136	SOX9	0.396172	0.218416	TE_traj	C2
hsa-miR-12136	SPIN4	0.232702	0.328624	TE_traj	C2
hsa-miR-12136	SPTBN1	0.347428	0.249913	TE_traj	C2
hsa-miR-12136	SPTLC2	0.162712	0.379043	TE_traj	C2
hsa-miR-12136	SRF	0.185587	0.362408	TE_traj	C2
hsa-miR-12136	SSBP3	0.600244	0.103883	TE_traj	C2
hsa-miR-12136	ST8SIA4	0.327553	0.263121	TE_traj	C2
hsa-miR-12136	STAM2	0.0587495	0.455989	TE_traj	C2
hsa-miR-12136	STAT3	0.0876291	0.434446	TE_traj	C2
hsa-miR-12136	STON2	0.149212	0.388922	TE_traj	C2
hsa-miR-12136	STX16	0.127066	0.405214	TE_traj	C2
hsa-miR-12136	SYNJ2BP	0.0921767	0.431063	TE_traj	C2
hsa-miR-12136	TANC2	0.132899	0.400913	TE_traj	C2
hsa-miR-12136	TCF12	0.0450967	0.4662	TE_traj	C2
hsa-miR-12136	TCF7L2	0.137572	0.397472	TE_traj	C2
hsa-miR-12136	TDRP	0.276948	0.2976	TE_traj	C2
hsa-miR-12136	TEAD1	0.051588	0.461343	TE_traj	C2
hsa-miR-12136	TET2	0.0997397	0.425443	TE_traj	C2
hsa-miR-12136	TFCP2L1	0.147741	0.39	TE_traj	C2
hsa-miR-12136	TGFBR1	0.191167	0.358371	TE_traj	C2
hsa-miR-12136	TGFBR2	0.3361	0.257417	TE_traj	C2
hsa-miR-12136	TM9SF2	0.0878716	0.434266	TE_traj	C2
hsa-miR-12136	TMEM123	0.0756688	0.443357	TE_traj	C2
hsa-miR-12136	TNFRSF21	0.198283	0.353236	TE_traj	C2
hsa-miR-12136	TNS3	0.359177	0.242201	TE_traj	C2
hsa-miR-12136	TOB1	0.292443	0.28692	TE_traj	C2
hsa-miR-12136	TOLLIP	0.425441	0.200171	TE_traj	C2
hsa-miR-12136	TP53	0.162338	0.379316	TE_traj	C2
hsa-miR-12136	TP53INP1	0.123236	0.408041	TE_traj	C2
hsa-miR-12136	TPST2	0.618724	0.0951719	TE_traj	C2
hsa-miR-12136	TRIM33	0.198307	0.353219	TE_traj	C2
hsa-miR-12136	TSPAN4	0.148632	0.389347	TE_traj	C2
hsa-miR-12136	TULP4	0.201494	0.350925	TE_traj	C2
hsa-miR-12136	TUSC3	0.376549	0.230936	TE_traj	C2
hsa-miR-12136	TWSG1	0.0416632	0.468771	TE_traj	C2
hsa-miR-12136	TXN	0.117836	0.412032	TE_traj	C2
hsa-miR-12136	UACA	0.369512	0.235479	TE_traj	C2
hsa-miR-12136	UBE2A	0.23554	0.326612	TE_traj	C2
hsa-miR-12136	UBE2H	0.336524	0.257134	TE_traj	C2
hsa-miR-12136	UBQLN1	0.277604	0.297146	TE_traj	C2
hsa-miR-12136	UNC5B	0.480472	0.167376	TE_traj	C2
hsa-miR-12136	USP28	0.122705	0.408433	TE_traj	C2
hsa-miR-12136	UTRN	0.0612938	0.454087	TE_traj	C2
hsa-miR-12136	VCAN	0.37283	0.233333	TE_traj	C2
hsa-miR-12136	VDAC3	0.0294181	0.477943	TE_traj	C2
hsa-miR-12136	VGLL1	0.213572	0.342257	TE_traj	C2
hsa-miR-12136	WWTR1	0.0526311	0.460563	TE_traj	C2
hsa-miR-12136	YIPF4	0.0323609	0.475738	TE_traj	C2
hsa-miR-12136	YWHAH	0.185348	0.362581	TE_traj	C2
hsa-miR-12136	YWHAZ	0.0459823	0.465538	TE_traj	C2
hsa-miR-12136	ZDHHC20	0.0419793	0.468534	TE_traj	C2
hsa-miR-12136	ZFP36L1	0.244589	0.320217	TE_traj	C2
hsa-miR-12136	ZNF292	0.19528	0.355402	TE_traj	C2
hsa-miR-12136	ZNF649	0.0791538	0.440759	TE_traj	C2
hsa-miR-124-3p	ABHD2	0.556207	0.125863	TE_traj	C3
hsa-miR-124-3p	ABHD3	0.831148	0.0201798	TE_traj	C3
hsa-miR-124-3p	ABT1	0.754287	0.0415724	TE_traj	C3
hsa-miR-124-3p	ACSL1	0.461509	0.178443	TE_traj	C3
hsa-miR-124-3p	ADAM19	0.752117	0.0422767	TE_traj	C3
hsa-miR-124-3p	ADAMTS9	0.542147	0.133227	TE_traj	C3
hsa-miR-124-3p	ADCY9	0.489871	0.161986	TE_traj	C3
hsa-miR-124-3p	AES	0.769742	0.036712	TE_traj	C3
hsa-miR-124-3p	ALS2	0.702739	0.0597061	TE_traj	C3
hsa-miR-124-3p	AMOT	0.940405	0.00261076	TE_traj	C3
hsa-miR-124-3p	AMOTL1	0.306617	0.277244	TE_traj	C3
hsa-miR-124-3p	ANGEL1	0.207995	0.346253	TE_traj	C3
hsa-miR-124-3p	ANKRD13A	0.153254	0.385959	TE_traj	C3
hsa-miR-124-3p	ARFGEF3	0.471776	0.172419	TE_traj	C3
hsa-miR-124-3p	ARG2	0.524335	0.142787	TE_traj	C3
hsa-miR-124-3p	ARL13B	0.268923	0.30317	TE_traj	C3
hsa-miR-124-3p	ARRB1	0.369242	0.235654	TE_traj	C3
hsa-miR-124-3p	ASCC2	0.0415747	0.468837	TE_traj	C3
hsa-miR-124-3p	ATL3	0.805618	0.0265021	TE_traj	C3
hsa-miR-124-3p	BACE1	0.6978	0.0615939	TE_traj	C3
hsa-miR-124-3p	BCL11A	0.646966	0.082475	TE_traj	C3
hsa-miR-124-3p	BCL2L13	0.944202	0.00229164	TE_traj	C3
hsa-miR-124-3p	BICC1	0.472069	0.172248	TE_traj	C3
hsa-miR-124-3p	BMP6	0.492735	0.160356	TE_traj	C3
hsa-miR-124-3p	BRWD1	0.63457	0.0879546	TE_traj	C3
hsa-miR-124-3p	BRWD3	0.743551	0.0451082	TE_traj	C3
hsa-miR-124-3p	C16orf72	0.78878	0.0311045	TE_traj	C3
hsa-miR-124-3p	C1GALT1	0.786851	0.0316534	TE_traj	C3
hsa-miR-124-3p	C1orf198	0.213281	0.342465	TE_traj	C3
hsa-miR-124-3p	C20orf194	0.64964	0.0813124	TE_traj	C3
hsa-miR-124-3p	C21orf91	0.595378	0.106228	TE_traj	C3
hsa-miR-124-3p	C2orf69	0.782585	0.0328827	TE_traj	C3
hsa-miR-124-3p	CACNA2D1	0.64236	0.0844937	TE_traj	C3
hsa-miR-124-3p	CACNB3	0.756686	0.0408	TE_traj	C3
hsa-miR-124-3p	CACUL1	0.520136	0.145078	TE_traj	C3
hsa-miR-124-3p	CAMTA2	0.40603	0.212212	TE_traj	C3
hsa-miR-124-3p	CASP9	0.382461	0.22714	TE_traj	C3
hsa-miR-124-3p	CBL	0.33984	0.254932	TE_traj	C3
hsa-miR-124-3p	CBX5	0.923448	0.004283	TE_traj	C3
hsa-miR-124-3p	CCDC25	0.597346	0.105277	TE_traj	C3
hsa-miR-124-3p	CCDC88A	0.874693	0.0112844	TE_traj	C3
hsa-miR-124-3p	CCND2	0.612683	0.097985	TE_traj	C3
hsa-miR-124-3p	CCNT2	0.190363	0.358952	TE_traj	C3
hsa-miR-124-3p	CD82	0.975768	0.000436836	TE_traj	C3
hsa-miR-124-3p	CDCA7L	0.580087	0.113734	TE_traj	C3
hsa-miR-124-3p	CDCP1	0.0370784	0.472204	TE_traj	C3
hsa-miR-124-3p	CDH2	0.93716	0.00289959	TE_traj	C3
hsa-miR-124-3p	CDK12	0.54636	0.131003	TE_traj	C3
hsa-miR-124-3p	CELSR1	0.472525	0.171983	TE_traj	C3
hsa-miR-124-3p	CEP85L	0.677481	0.069627	TE_traj	C3
hsa-miR-124-3p	CGN	0.0925577	0.43078	TE_traj	C3
hsa-miR-124-3p	CHD7	0.182201	0.364861	TE_traj	C3
hsa-miR-124-3p	CHP1	0.318171	0.269424	TE_traj	C3
hsa-miR-124-3p	CLDN11	0.662325	0.0758927	TE_traj	C3
hsa-miR-124-3p	CLIP1	0.297664	0.283345	TE_traj	C3
hsa-miR-124-3p	CLOCK	0.541933	0.133341	TE_traj	C3
hsa-miR-124-3p	CMTM4	0.381326	0.227868	TE_traj	C3
hsa-miR-124-3p	CNEP1R1	0.972882	0.00054654	TE_traj	C3
hsa-miR-124-3p	CNTN4	0.423649	0.201272	TE_traj	C3
hsa-miR-124-3p	COLGALT1	0.148855	0.389184	TE_traj	C3
hsa-miR-124-3p	CPEB1	0.843418	0.0174287	TE_traj	C3
hsa-miR-124-3p	CPPED1	0.363114	0.239634	TE_traj	C3
hsa-miR-124-3p	CPS1	0.516317	0.147173	TE_traj	C3
hsa-miR-124-3p	CRCP	0.869653	0.0121891	TE_traj	C3
hsa-miR-124-3p	CREB3L2	0.128034	0.404499	TE_traj	C3
hsa-miR-124-3p	CRKL	0.532798	0.138214	TE_traj	C3
hsa-miR-124-3p	CTDSP1	0.0202679	0.484801	TE_traj	C3
hsa-miR-124-3p	CTDSP2	0.170702	0.373217	TE_traj	C3
hsa-miR-124-3p	CUL5	0.447499	0.186779	TE_traj	C3
hsa-miR-124-3p	CUX1	0.295261	0.284989	TE_traj	C3
hsa-miR-124-3p	CXADR	0.898027	0.00753376	TE_traj	C3
hsa-miR-124-3p	CYLD	0.634097	0.0881665	TE_traj	C3
hsa-miR-124-3p	CYP2R1	0.568014	0.119806	TE_traj	C3
hsa-miR-124-3p	DAAM2	0.569643	0.118979	TE_traj	C3
hsa-miR-124-3p	DCAF5	0.363385	0.239457	TE_traj	C3
hsa-miR-124-3p	DCP1A	0.438302	0.192324	TE_traj	C3
hsa-miR-124-3p	DCUN1D3	0.486096	0.164143	TE_traj	C3
hsa-miR-124-3p	DDA1	0.585709	0.110951	TE_traj	C3
hsa-miR-124-3p	DDX3X	0.500217	0.156128	TE_traj	C3
hsa-miR-124-3p	DDX3Y	0.851339	0.0157538	TE_traj	C3
hsa-miR-124-3p	DDX5	0.83863	0.0184797	TE_traj	C3
hsa-miR-124-3p	DEPTOR	0.488032	0.163035	TE_traj	C3
hsa-miR-124-3p	DGKE	0.71459	0.055282	TE_traj	C3
hsa-miR-124-3p	DIAPH2	0.637641	0.0865833	TE_traj	C3
hsa-miR-124-3p	DNASE2	0.100103	0.425174	TE_traj	C3
hsa-miR-124-3p	DPP4	0.285778	0.291501	TE_traj	C3
hsa-miR-124-3p	DUSP18	0.796127	0.0290546	TE_traj	C3
hsa-miR-124-3p	DYNC1LI1	0.644773	0.0834336	TE_traj	C3
hsa-miR-124-3p	DYNLT3	0.92559	0.00404962	TE_traj	C3
hsa-miR-124-3p	DZIP1	0.478039	0.168781	TE_traj	C3
hsa-miR-124-3p	EBF1	0.4785	0.168515	TE_traj	C3
hsa-miR-124-3p	EBF2	0.498964	0.156833	TE_traj	C3
hsa-miR-124-3p	EFNB2	0.12984	0.403167	TE_traj	C3
hsa-miR-124-3p	EGR1	0.40483	0.212964	TE_traj	C3
hsa-miR-124-3p	ELK3	0.833573	0.0196211	TE_traj	C3
hsa-miR-124-3p	ELMO2	0.76584	0.0379134	TE_traj	C3
hsa-miR-124-3p	ELMSAN1	0.273605	0.299917	TE_traj	C3
hsa-miR-124-3p	ELOC	0.809837	0.0254024	TE_traj	C3
hsa-miR-124-3p	EMX1	0.477664	0.168998	TE_traj	C3
hsa-miR-124-3p	EPN2	0.788346	0.0312276	TE_traj	C3
hsa-miR-124-3p	ERBB3	0.171438	0.372681	TE_traj	C3
hsa-miR-124-3p	ERN1	0.395582	0.218789	TE_traj	C3
hsa-miR-124-3p	ETNPPL	0.714514	0.0553096	TE_traj	C3
hsa-miR-124-3p	ETV3	0.466296	0.175625	TE_traj	C3
hsa-miR-124-3p	EXTL3	0.98269	0.00022343	TE_traj	C3
hsa-miR-124-3p	EYA2	0.518573	0.145934	TE_traj	C3
hsa-miR-124-3p	EYA3	0.172092	0.372205	TE_traj	C3
hsa-miR-124-3p	FA2H	0.490068	0.161874	TE_traj	C3
hsa-miR-124-3p	FAM104A	0.692375	0.0636968	TE_traj	C3
hsa-miR-124-3p	FAM126B	0.426958	0.199239	TE_traj	C3
hsa-miR-124-3p	FAM174B	0.607003	0.100661	TE_traj	C3
hsa-miR-124-3p	FAM234A	0.913093	0.00550058	TE_traj	C3
hsa-miR-124-3p	FAM76A	0.394256	0.219629	TE_traj	C3
hsa-miR-124-3p	FBXO27	0.580271	0.113643	TE_traj	C3
hsa-miR-124-3p	FBXO31	0.740502	0.0461358	TE_traj	C3
hsa-miR-124-3p	FBXO36	0.4876	0.163282	TE_traj	C3
hsa-miR-124-3p	FERMT2	0.51967	0.145333	TE_traj	C3
hsa-miR-124-3p	FGF14	0.506018	0.152878	TE_traj	C3
hsa-miR-124-3p	FGFR2	0.092956	0.430484	TE_traj	C3
hsa-miR-124-3p	FLOT1	0.498981	0.156823	TE_traj	C3
hsa-miR-124-3p	FNBP1	0.931447	0.00344411	TE_traj	C3
hsa-miR-124-3p	FNIP2	0.658085	0.0776865	TE_traj	C3
hsa-miR-124-3p	FRS2	0.381347	0.227854	TE_traj	C3
hsa-miR-124-3p	FSTL4	0.507626	0.151982	TE_traj	C3
hsa-miR-124-3p	FZD4	0.287316	0.290442	TE_traj	C3
hsa-miR-124-3p	G3BP2	0.585115	0.111244	TE_traj	C3
hsa-miR-124-3p	GATA6	0.709657	0.0571054	TE_traj	C3
hsa-miR-124-3p	GIT2	0.674755	0.0707367	TE_traj	C3
hsa-miR-124-3p	GMFB	0.76959	0.0367585	TE_traj	C3
hsa-miR-124-3p	GNA13	0.803128	0.0271613	TE_traj	C3
hsa-miR-124-3p	GNA14	0.484359	0.165139	TE_traj	C3
hsa-miR-124-3p	GNAI1	0.470787	0.172996	TE_traj	C3
hsa-miR-124-3p	GNG2	0.522561	0.143753	TE_traj	C3
hsa-miR-124-3p	GNS	0.393804	0.219915	TE_traj	C3
hsa-miR-124-3p	GPC4	0.219709	0.33787	TE_traj	C3
hsa-miR-124-3p	GPD2	0.0763895	0.442819	TE_traj	C3
hsa-miR-124-3p	GPM6B	0.438778	0.192035	TE_traj	C3
hsa-miR-124-3p	GRB2	0.136051	0.398591	TE_traj	C3
hsa-miR-124-3p	GSN	0.111913	0.416416	TE_traj	C3
hsa-miR-124-3p	GSTO2	0.641722	0.0847751	TE_traj	C3
hsa-miR-124-3p	GUCD1	0.588747	0.109458	TE_traj	C3
hsa-miR-124-3p	HBP1	0.68786	0.0654704	TE_traj	C3
hsa-miR-124-3p	HDAC9	0.497911	0.157427	TE_traj	C3
hsa-miR-124-3p	HEXIM1	0.210267	0.344624	TE_traj	C3
hsa-miR-124-3p	HIF1AN	0.185046	0.362799	TE_traj	C3
hsa-miR-124-3p	HIPK2	0.630563	0.0897572	TE_traj	C3
hsa-miR-124-3p	HIPK3	0.501413	0.155456	TE_traj	C3
hsa-miR-124-3p	HSPA2	0.366698	0.237304	TE_traj	C3
hsa-miR-124-3p	IL6R	0.0330337	0.475234	TE_traj	C3
hsa-miR-124-3p	INO80C	0.88742	0.009149	TE_traj	C3
hsa-miR-124-3p	INPP5D	0.146932	0.390594	TE_traj	C3
hsa-miR-124-3p	INTS6L	0.815023	0.02408	TE_traj	C3
hsa-miR-124-3p	IPO8	0.469244	0.173898	TE_traj	C3
hsa-miR-124-3p	IRF1	0.650625	0.0808858	TE_traj	C3
hsa-miR-124-3p	IRGQ	0.829342	0.0206005	TE_traj	C3
hsa-miR-124-3p	ITM2C	0.571718	0.11793	TE_traj	C3
hsa-miR-124-3p	JAG1	0.611063	0.0987451	TE_traj	C3
hsa-miR-124-3p	JAG2	0.357834	0.243079	TE_traj	C3
hsa-miR-124-3p	JAZF1	0.590065	0.108813	TE_traj	C3
hsa-miR-124-3p	KALRN	0.155992	0.383955	TE_traj	C3
hsa-miR-124-3p	KATNAL1	0.698261	0.0614167	TE_traj	C3
hsa-miR-124-3p	KCNK9	0.451166	0.184584	TE_traj	C3
hsa-miR-124-3p	KDM1B	0.561171	0.123302	TE_traj	C3
hsa-miR-124-3p	KDM4E	0.815837	0.0238756	TE_traj	C3
hsa-miR-124-3p	KDM5A	0.455981	0.181716	TE_traj	C3
hsa-miR-124-3p	KIAA1147	0.500819	0.15579	TE_traj	C3
hsa-miR-124-3p	KIAA1324L	0.484273	0.165188	TE_traj	C3
hsa-miR-124-3p	KIAA1522	0.404024	0.213469	TE_traj	C3
hsa-miR-124-3p	KIF13B	0.278738	0.296361	TE_traj	C3
hsa-miR-124-3p	KIF26B	0.598415	0.104762	TE_traj	C3
hsa-miR-124-3p	KLF4	0.524085	0.142923	TE_traj	C3
hsa-miR-124-3p	KLHL24	0.649922	0.08119	TE_traj	C3
hsa-miR-124-3p	KPNA3	0.379782	0.228858	TE_traj	C3
hsa-miR-124-3p	KRAS	0.90471	0.00659384	TE_traj	C3
hsa-miR-124-3p	LAD1	0.118336	0.411662	TE_traj	C3
hsa-miR-124-3p	LARP4B	0.0946133	0.429252	TE_traj	C3
hsa-miR-124-3p	LDLRAP1	0.729421	0.0499572	TE_traj	C3
hsa-miR-124-3p	LHX2	0.754161	0.0416133	TE_traj	C3
hsa-miR-124-3p	LIMA1	0.235536	0.326615	TE_traj	C3
hsa-miR-124-3p	LPCAT3	0.119664	0.41068	TE_traj	C3
hsa-miR-124-3p	LRIG1	0.469964	0.173477	TE_traj	C3
hsa-miR-124-3p	LRP6	0.368888	0.235883	TE_traj	C3
hsa-miR-124-3p	MACF1	0.00136932	0.498973	TE_traj	C3
hsa-miR-124-3p	MAGEA12	0.499853	0.156333	TE_traj	C3
hsa-miR-124-3p	MAP1B	0.813685	0.0244181	TE_traj	C3
hsa-miR-124-3p	MAP3K3	0.687351	0.0656716	TE_traj	C3
hsa-miR-124-3p	MAPK1	0.876347	0.0109949	TE_traj	C3
hsa-miR-124-3p	MARCH8	0.933134	0.00327854	TE_traj	C3
hsa-miR-124-3p	MED26	0.43139	0.196527	TE_traj	C3
hsa-miR-124-3p	MGAT5	0.365814	0.237878	TE_traj	C3
hsa-miR-124-3p	MLXIP	0.385986	0.224887	TE_traj	C3
hsa-miR-124-3p	MROH1	0.462539	0.177835	TE_traj	C3
hsa-miR-124-3p	MSL2	0.556746	0.125584	TE_traj	C3
hsa-miR-124-3p	MSRA	0.518379	0.14604	TE_traj	C3
hsa-miR-124-3p	MTMR3	0.600234	0.103888	TE_traj	C3
hsa-miR-124-3p	MTPN	0.182418	0.364704	TE_traj	C3
hsa-miR-124-3p	MXD4	0.522914	0.143561	TE_traj	C3
hsa-miR-124-3p	MYADM	0.421448	0.202628	TE_traj	C3
hsa-miR-124-3p	MYO10	0.086236	0.435483	TE_traj	C3
hsa-miR-124-3p	MYO1E	0.181129	0.365639	TE_traj	C3
hsa-miR-124-3p	MYO5A	0.807749	0.025944	TE_traj	C3
hsa-miR-124-3p	MYO9A	0.601814	0.103131	TE_traj	C3
hsa-miR-124-3p	NAV2	0.169042	0.374426	TE_traj	C3
hsa-miR-124-3p	NAV3	0.53681	0.136065	TE_traj	C3
hsa-miR-124-3p	NBPF1	0.932295	0.00336043	TE_traj	C3
hsa-miR-124-3p	NCOA2	0.561684	0.123038	TE_traj	C3
hsa-miR-124-3p	NEFM	0.563585	0.122064	TE_traj	C3
hsa-miR-124-3p	NEMP1	0.984128	0.000187946	TE_traj	C3
hsa-miR-124-3p	NFATC1	0.579385	0.114084	TE_traj	C3
hsa-miR-124-3p	NKAP	0.399897	0.216065	TE_traj	C3
hsa-miR-124-3p	NMNAT1	0.632388	0.0889343	TE_traj	C3
hsa-miR-124-3p	NR3C2	0.523098	0.14346	TE_traj	C3
hsa-miR-124-3p	NXF1	0.298002	0.283115	TE_traj	C3
hsa-miR-124-3p	OSBPL10	0.44149	0.190395	TE_traj	C3
hsa-miR-124-3p	OSBPL6	0.730862	0.0494526	TE_traj	C3
hsa-miR-124-3p	OTUD3	0.164443	0.37778	TE_traj	C3
hsa-miR-124-3p	OTULINL	0.634984	0.0877692	TE_traj	C3
hsa-miR-124-3p	OVOL2	0.679612	0.0687646	TE_traj	C3
hsa-miR-124-3p	P4HA1	0.766121	0.0378262	TE_traj	C3
hsa-miR-124-3p	PAG1	0.468522	0.17432	TE_traj	C3
hsa-miR-124-3p	PAM	0.0349332	0.473811	TE_traj	C3
hsa-miR-124-3p	PAN3	0.443611	0.189116	TE_traj	C3
hsa-miR-124-3p	PAPSS2	0.241544	0.322365	TE_traj	C3
hsa-miR-124-3p	PARD3	0.496771	0.15807	TE_traj	C3
hsa-miR-124-3p	PARP16	0.594602	0.106604	TE_traj	C3
hsa-miR-124-3p	PAXBP1	0.498878	0.156882	TE_traj	C3
hsa-miR-124-3p	PBX3	0.964343	0.000942209	TE_traj	C3
hsa-miR-124-3p	PCDH9	0.472264	0.172135	TE_traj	C3
hsa-miR-124-3p	PCGF5	0.831798	0.0200292	TE_traj	C3
hsa-miR-124-3p	PDE4A	0.747987	0.0436316	TE_traj	C3
hsa-miR-124-3p	PDPR	0.863641	0.0133114	TE_traj	C3
hsa-miR-124-3p	PGM2L1	0.757283	0.0406089	TE_traj	C3
hsa-miR-124-3p	PGPEP1	0.278935	0.296224	TE_traj	C3
hsa-miR-124-3p	PHEX	0.478011	0.168798	TE_traj	C3
hsa-miR-124-3p	PHF8	0.749084	0.0432699	TE_traj	C3
hsa-miR-124-3p	PHTF2	0.011039	0.491721	TE_traj	C3
hsa-miR-124-3p	PIAS1	0.611213	0.0986748	TE_traj	C3
hsa-miR-124-3p	PIM1	0.890009	0.00874088	TE_traj	C3
hsa-miR-124-3p	PKN2	0.124857	0.406844	TE_traj	C3
hsa-miR-124-3p	PLAG1	0.526389	0.141672	TE_traj	C3
hsa-miR-124-3p	PLAGL2	0.580831	0.113365	TE_traj	C3
hsa-miR-124-3p	PLD1	0.43177	0.196296	TE_traj	C3
hsa-miR-124-3p	PLIN3	0.189426	0.35963	TE_traj	C3
hsa-miR-124-3p	PNKD	0.886744	0.00925703	TE_traj	C3
hsa-miR-124-3p	PNPLA2	0.367007	0.237103	TE_traj	C3
hsa-miR-124-3p	PODXL	0.854919	0.015023	TE_traj	C3
hsa-miR-124-3p	POLH	0.815306	0.024009	TE_traj	C3
hsa-miR-124-3p	POLR3G	0.620647	0.0942837	TE_traj	C3
hsa-miR-124-3p	PPARGC1B	0.580245	0.113656	TE_traj	C3
hsa-miR-124-3p	PPP1R3B	0.950119	0.00183502	TE_traj	C3
hsa-miR-124-3p	PQLC3	0.191408	0.358197	TE_traj	C3
hsa-miR-124-3p	PRDM4	0.174202	0.37067	TE_traj	C3
hsa-miR-124-3p	PRPF38B	0.265766	0.305369	TE_traj	C3
hsa-miR-124-3p	PRPS1	0.121955	0.408987	TE_traj	C3
hsa-miR-124-3p	PRR5L	0.483877	0.165416	TE_traj	C3
hsa-miR-124-3p	PRTG	0.00993049	0.492552	TE_traj	C3
hsa-miR-124-3p	PTGFRN	0.546927	0.130705	TE_traj	C3
hsa-miR-124-3p	PTPN12	0.596955	0.105466	TE_traj	C3
hsa-miR-124-3p	PTPRD	0.447702	0.186657	TE_traj	C3
hsa-miR-124-3p	PTPRJ	0.959718	0.00120063	TE_traj	C3
hsa-miR-124-3p	QDPR	0.306495	0.277326	TE_traj	C3
hsa-miR-124-3p	RAB3D	0.907089	0.00627379	TE_traj	C3
hsa-miR-124-3p	RAD51	0.320513	0.267847	TE_traj	C3
hsa-miR-124-3p	RAD54L2	0.822788	0.0221617	TE_traj	C3
hsa-miR-124-3p	RAP1GAP2	0.324373	0.265252	TE_traj	C3
hsa-miR-124-3p	RAP2B	0.255391	0.312621	TE_traj	C3
hsa-miR-124-3p	RAPH1	0.629167	0.0903888	TE_traj	C3
hsa-miR-124-3p	RASGEF1A	0.435259	0.194171	TE_traj	C3
hsa-miR-124-3p	RASSF8	0.711095	0.0565712	TE_traj	C3
hsa-miR-124-3p	RB1CC1	0.894027	0.00812523	TE_traj	C3
hsa-miR-124-3p	RBM8A	0.812916	0.0246132	TE_traj	C3
hsa-miR-124-3p	RDH10	0.124525	0.407089	TE_traj	C3
hsa-miR-124-3p	REEP2	0.537931	0.135467	TE_traj	C3
hsa-miR-124-3p	RERE	0.0828376	0.438014	TE_traj	C3
hsa-miR-124-3p	RIMKLA	0.465833	0.175897	TE_traj	C3
hsa-miR-124-3p	RLIM	0.669599	0.0728566	TE_traj	C3
hsa-miR-124-3p	RNF11	0.867112	0.0126577	TE_traj	C3
hsa-miR-124-3p	RNF125	0.980328	0.000288346	TE_traj	C3
hsa-miR-124-3p	RNF216	0.542015	0.133297	TE_traj	C3
hsa-miR-124-3p	RRM2B	0.600917	0.10356	TE_traj	C3
hsa-miR-124-3p	SALL4	0.533497	0.137838	TE_traj	C3
hsa-miR-124-3p	SAMD12	0.409339	0.210143	TE_traj	C3
hsa-miR-124-3p	SAMD4A	0.48345	0.165661	TE_traj	C3
hsa-miR-124-3p	SASH1	0.360353	0.241433	TE_traj	C3
hsa-miR-124-3p	SCAF11	0.869299	0.0122539	TE_traj	C3
hsa-miR-124-3p	SCAMP4	0.565476	0.121098	TE_traj	C3
hsa-miR-124-3p	SEC61A2	0.949222	0.00190109	TE_traj	C3
hsa-miR-124-3p	SEPT10	0.791605	0.0303088	TE_traj	C3
hsa-miR-124-3p	SEPT11	0.637058	0.0868428	TE_traj	C3
hsa-miR-124-3p	SERTAD3	0.762884	0.038835	TE_traj	C3
hsa-miR-124-3p	SGK1	0.318338	0.269312	TE_traj	C3
hsa-miR-124-3p	SGMS2	0.505236	0.153315	TE_traj	C3
hsa-miR-124-3p	SH2B3	0.641152	0.0850265	TE_traj	C3
hsa-miR-124-3p	SH3PXD2A	0.745146	0.0445746	TE_traj	C3
hsa-miR-124-3p	SH3RF1	0.054335	0.459289	TE_traj	C3
hsa-miR-124-3p	SHPK	0.56373	0.12199	TE_traj	C3
hsa-miR-124-3p	SLC12A2	0.28758	0.290261	TE_traj	C3
hsa-miR-124-3p	SLC16A1	0.953174	0.00161884	TE_traj	C3
hsa-miR-124-3p	SLC17A5	0.00962956	0.492778	TE_traj	C3
hsa-miR-124-3p	SLC25A38	0.133363	0.400571	TE_traj	C3
hsa-miR-124-3p	SLC25A39	0.0617728	0.453729	TE_traj	C3
hsa-miR-124-3p	SLC30A4	0.832851	0.0197865	TE_traj	C3
hsa-miR-124-3p	SLC33A1	0.355827	0.244393	TE_traj	C3
hsa-miR-124-3p	SLC34A2	0.404888	0.212928	TE_traj	C3
hsa-miR-124-3p	SLC43A2	0.577637	0.114957	TE_traj	C3
hsa-miR-124-3p	SLC4A7	0.459608	0.179566	TE_traj	C3
hsa-miR-124-3p	SLC4A8	0.0324186	0.475695	TE_traj	C3
hsa-miR-124-3p	SLC6A5	0.583956	0.111816	TE_traj	C3
hsa-miR-124-3p	SLC8A1	0.496442	0.158256	TE_traj	C3
hsa-miR-124-3p	SLC9A6	0.291401	0.287635	TE_traj	C3
hsa-miR-124-3p	SLCO4C1	0.265411	0.305616	TE_traj	C3
hsa-miR-124-3p	SLIT3	0.501695	0.155298	TE_traj	C3
hsa-miR-124-3p	SMOX	0.201852	0.350667	TE_traj	C3
hsa-miR-124-3p	SMPD3	0.556068	0.125935	TE_traj	C3
hsa-miR-124-3p	SMURF2	0.662054	0.0760066	TE_traj	C3
hsa-miR-124-3p	SNIP1	0.547105	0.130612	TE_traj	C3
hsa-miR-124-3p	SPDL1	0.525814	0.141984	TE_traj	C3
hsa-miR-124-3p	SPRY2	0.0231684	0.482627	TE_traj	C3
hsa-miR-124-3p	SPTY2D1	0.344796	0.251651	TE_traj	C3
hsa-miR-124-3p	SRGAP1	0.752413	0.0421803	TE_traj	C3
hsa-miR-124-3p	SSFA2	0.574175	0.116692	TE_traj	C3
hsa-miR-124-3p	ST3GAL1	0.345754	0.251018	TE_traj	C3
hsa-miR-124-3p	ST5	0.406857	0.211694	TE_traj	C3
hsa-miR-124-3p	STAT3	0.568742	0.119436	TE_traj	C3
hsa-miR-124-3p	STK35	0.308376	0.276049	TE_traj	C3
hsa-miR-124-3p	STK36	0.72524	0.0514342	TE_traj	C3
hsa-miR-124-3p	STOM	0.874496	0.0113192	TE_traj	C3
hsa-miR-124-3p	STX2	0.522187	0.143957	TE_traj	C3
hsa-miR-124-3p	SUSD6	0.606131	0.101074	TE_traj	C3
hsa-miR-124-3p	SV2B	0.489132	0.162407	TE_traj	C3
hsa-miR-124-3p	TANC2	0.0214426	0.483921	TE_traj	C3
hsa-miR-124-3p	TBC1D14	0.532305	0.138478	TE_traj	C3
hsa-miR-124-3p	TBC1D16	0.0945617	0.42929	TE_traj	C3
hsa-miR-124-3p	TCF20	0.40419	0.213365	TE_traj	C3
hsa-miR-124-3p	TECPR2	0.583403	0.112089	TE_traj	C3
hsa-miR-124-3p	TFDP2	0.660171	0.0768017	TE_traj	C3
hsa-miR-124-3p	TGFBR1	0.689457	0.0648407	TE_traj	C3
hsa-miR-124-3p	THBS2	0.443552	0.189152	TE_traj	C3
hsa-miR-124-3p	THRB	0.467725	0.174787	TE_traj	C3
hsa-miR-124-3p	TIAL1	0.231811	0.329256	TE_traj	C3
hsa-miR-124-3p	TLE4	0.298541	0.282747	TE_traj	C3
hsa-miR-124-3p	TMBIM1	0.182959	0.364312	TE_traj	C3
hsa-miR-124-3p	TMC7	0.294639	0.285415	TE_traj	C3
hsa-miR-124-3p	TMEM134	0.947653	0.00201933	TE_traj	C3
hsa-miR-124-3p	TMEM184B	0.742754	0.0453758	TE_traj	C3
hsa-miR-124-3p	TMEM248	0.421072	0.20286	TE_traj	C3
hsa-miR-124-3p	TMEM35B	0.689279	0.0649108	TE_traj	C3
hsa-miR-124-3p	TMEM45B	0.281721	0.294299	TE_traj	C3
hsa-miR-124-3p	TOM1L1	0.614177	0.0972862	TE_traj	C3
hsa-miR-124-3p	TOR1AIP2	0.154824	0.38481	TE_traj	C3
hsa-miR-124-3p	TOR1B	0.863955	0.0132516	TE_traj	C3
hsa-miR-124-3p	TRAF6	0.658302	0.0775943	TE_traj	C3
hsa-miR-124-3p	TRAM2	0.717924	0.0540642	TE_traj	C3
hsa-miR-124-3p	TRIM36	0.491725	0.16093	TE_traj	C3
hsa-miR-124-3p	TRIP12	0.925111	0.0041013	TE_traj	C3
hsa-miR-124-3p	TSKU	0.0534171	0.459975	TE_traj	C3
hsa-miR-124-3p	TWSG1	0.258684	0.310315	TE_traj	C3
hsa-miR-124-3p	UACA	0.059126	0.455707	TE_traj	C3
hsa-miR-124-3p	UBE2B	0.528681	0.140431	TE_traj	C3
hsa-miR-124-3p	UBE2G1	0.918862	0.00480396	TE_traj	C3
hsa-miR-124-3p	UBE2Q2	0.494961	0.159094	TE_traj	C3
hsa-miR-124-3p	UBR2	0.384045	0.226127	TE_traj	C3
hsa-miR-124-3p	UBR7	0.538908	0.134946	TE_traj	C3
hsa-miR-124-3p	UBXN1	0.796919	0.0288376	TE_traj	C3
hsa-miR-124-3p	UHMK1	0.603611	0.102273	TE_traj	C3
hsa-miR-124-3p	UHRF1	0.298092	0.283053	TE_traj	C3
hsa-miR-124-3p	ULK2	0.965839	0.000865254	TE_traj	C3
hsa-miR-124-3p	USP2	0.506728	0.152482	TE_traj	C3
hsa-miR-124-3p	VCAN	0.0373004	0.472038	TE_traj	C3
hsa-miR-124-3p	VLDLR	0.328007	0.262817	TE_traj	C3
hsa-miR-124-3p	VSIG10	0.369246	0.235652	TE_traj	C3
hsa-miR-124-3p	WDFY1	0.443859	0.188967	TE_traj	C3
hsa-miR-124-3p	WDFY3	0.434927	0.194373	TE_traj	C3
hsa-miR-124-3p	WDR45B	0.617968	0.0955222	TE_traj	C3
hsa-miR-124-3p	WIPF2	0.332884	0.259559	TE_traj	C3
hsa-miR-124-3p	WIPI2	0.823093	0.0220879	TE_traj	C3
hsa-miR-124-3p	WNK3	0.843121	0.017493	TE_traj	C3
hsa-miR-124-3p	WTAP	0.717508	0.0542155	TE_traj	C3
hsa-miR-124-3p	XRN1	0.604691	0.101758	TE_traj	C3
hsa-miR-124-3p	XYLT1	0.557166	0.125367	TE_traj	C3
hsa-miR-124-3p	YTHDF1	0.345324	0.251302	TE_traj	C3
hsa-miR-124-3p	YTHDF3	0.746025	0.0442818	TE_traj	C3
hsa-miR-124-3p	YY1	0.371757	0.234027	TE_traj	C3
hsa-miR-124-3p	ZBTB11	0.672306	0.0717404	TE_traj	C3
hsa-miR-124-3p	ZBTB16	0.533876	0.137635	TE_traj	C3
hsa-miR-124-3p	ZBTB39	0.708701	0.0574618	TE_traj	C3
hsa-miR-124-3p	ZCCHC14	0.474457	0.170859	TE_traj	C3
hsa-miR-124-3p	ZFP3	0.789129	0.0310057	TE_traj	C3
hsa-miR-124-3p	ZFPM2	0.485259	0.164623	TE_traj	C3
hsa-miR-124-3p	ZFR2	0.879869	0.0103901	TE_traj	C3
hsa-miR-124-3p	ZHX3	0.545111	0.131661	TE_traj	C3
hsa-miR-124-3p	ZKSCAN4	0.926596	0.00394223	TE_traj	C3
hsa-miR-124-3p	ZNF451	0.878506	0.0106223	TE_traj	C3
hsa-miR-124-3p	ZNF507	0.416692	0.205569	TE_traj	C3
hsa-miR-124-3p	ZNF528	0.954657	0.0015187	TE_traj	C3
hsa-miR-124-3p	ZNF618	0.569438	0.119083	TE_traj	C3
hsa-miR-124-3p	ZNF652	0.46615	0.17571	TE_traj	C3
hsa-miR-124-3p	ZNF654	0.54364	0.132438	TE_traj	C3
hsa-miR-125a-5p	ABCC4	0.700145	0.0606945	TE_traj	C1
hsa-miR-125a-5p	ABHD6	0.682841	0.0674666	TE_traj	C1
hsa-miR-125a-5p	ABR	0.172123	0.372182	TE_traj	C1
hsa-miR-125a-5p	ACADS	0.437465	0.192831	TE_traj	C1
hsa-miR-125a-5p	ACSL6	0.546601	0.130877	TE_traj	C1
hsa-miR-125a-5p	ADAM9	0.501666	0.155314	TE_traj	C1
hsa-miR-125a-5p	AGGF1	0.109971	0.417854	TE_traj	C1
hsa-miR-125a-5p	AGO2	0.220691	0.337169	TE_traj	C1
hsa-miR-125a-5p	AIFM1	0.804741	0.0267335	TE_traj	C1
hsa-miR-125a-5p	AKAP1	0.745033	0.0446124	TE_traj	C1
hsa-miR-125a-5p	ANKRD33B	0.742621	0.0454205	TE_traj	C1
hsa-miR-125a-5p	ANPEP	0.695853	0.0623452	TE_traj	C1
hsa-miR-125a-5p	ARID3A	0.0388301	0.470892	TE_traj	C1
hsa-miR-125a-5p	ATP5MC2	0.708217	0.0576426	TE_traj	C1
hsa-miR-125a-5p	B4GALNT3	0.590638	0.108533	TE_traj	C1
hsa-miR-125a-5p	B4GALT1	0.485935	0.164235	TE_traj	C1
hsa-miR-125a-5p	BCKDK	0.172785	0.371701	TE_traj	C1
hsa-miR-125a-5p	BIN2	0.028252	0.478817	TE_traj	C1
hsa-miR-125a-5p	BRPF3	0.339617	0.25508	TE_traj	C1
hsa-miR-125a-5p	BTG2	0.370331	0.234949	TE_traj	C1
hsa-miR-125a-5p	BTN2A1	0.347688	0.249742	TE_traj	C1
hsa-miR-125a-5p	C4orf19	0.213793	0.342098	TE_traj	C1
hsa-miR-125a-5p	CA12	0.0598683	0.455152	TE_traj	C1
hsa-miR-125a-5p	CASP2	0.450876	0.184758	TE_traj	C1
hsa-miR-125a-5p	CCDC85C	0.409445	0.210076	TE_traj	C1
hsa-miR-125a-5p	CDC42SE1	0.250352	0.316159	TE_traj	C1
hsa-miR-125a-5p	CDK16	0.805967	0.0264103	TE_traj	C1
hsa-miR-125a-5p	CDR2L	0.527644	0.140992	TE_traj	C1
hsa-miR-125a-5p	CGN	0.54497	0.131735	TE_traj	C1
hsa-miR-125a-5p	CNNM4	0.636523	0.0870814	TE_traj	C1
hsa-miR-125a-5p	COG3	0.456034	0.181685	TE_traj	C1
hsa-miR-125a-5p	CORO1C	0.621892	0.0937101	TE_traj	C1
hsa-miR-125a-5p	CORO2A	0.517004	0.146795	TE_traj	C1
hsa-miR-125a-5p	CTDSP1	0.395165	0.219053	TE_traj	C1
hsa-miR-125a-5p	CYFIP2	0.255932	0.312242	TE_traj	C1
hsa-miR-125a-5p	DAG1	0.527307	0.141174	TE_traj	C1
hsa-miR-125a-5p	DCTN1	0.440191	0.191181	TE_traj	C1
hsa-miR-125a-5p	DPF2	0.0316296	0.476286	TE_traj	C1
hsa-miR-125a-5p	DPH2	0.0782558	0.441428	TE_traj	C1
hsa-miR-125a-5p	DTX4	0.157363	0.382952	TE_traj	C1
hsa-miR-125a-5p	DUS1L	0.503259	0.154421	TE_traj	C1
hsa-miR-125a-5p	DUSP6	0.530139	0.139644	TE_traj	C1
hsa-miR-125a-5p	DVL3	0.0643551	0.4518	TE_traj	C1
hsa-miR-125a-5p	ECE1	0.372688	0.233425	TE_traj	C1
hsa-miR-125a-5p	EEF1G	0.261426	0.308397	TE_traj	C1
hsa-miR-125a-5p	EIF2B5	0.520021	0.145141	TE_traj	C1
hsa-miR-125a-5p	EIF4EBP1	0.535259	0.136894	TE_traj	C1
hsa-miR-125a-5p	ELOVL1	0.228396	0.331681	TE_traj	C1
hsa-miR-125a-5p	ELOVL6	0.364311	0.238855	TE_traj	C1
hsa-miR-125a-5p	ENPEP	0.475836	0.170058	TE_traj	C1
hsa-miR-125a-5p	ENPP1	0.563377	0.12217	TE_traj	C1
hsa-miR-125a-5p	ETV3	0.141355	0.39469	TE_traj	C1
hsa-miR-125a-5p	EXOC7	0.434009	0.194931	TE_traj	C1
hsa-miR-125a-5p	FAM107B	0.904072	0.00668096	TE_traj	C1
hsa-miR-125a-5p	FAM118A	0.32375	0.265671	TE_traj	C1
hsa-miR-125a-5p	FAM213A	0.438929	0.191944	TE_traj	C1
hsa-miR-125a-5p	FAM83F	0.385762	0.22503	TE_traj	C1
hsa-miR-125a-5p	FGFR2	0.379835	0.228824	TE_traj	C1
hsa-miR-125a-5p	FLOT2	0.51564	0.147545	TE_traj	C1
hsa-miR-125a-5p	FOSL2	0.491799	0.160888	TE_traj	C1
hsa-miR-125a-5p	FOXK2	0.270353	0.302176	TE_traj	C1
hsa-miR-125a-5p	FOXN3	0.667919	0.0735532	TE_traj	C1
hsa-miR-125a-5p	G3BP1	0.653606	0.0796007	TE_traj	C1
hsa-miR-125a-5p	GALNT7	0.187714	0.360868	TE_traj	C1
hsa-miR-125a-5p	GGA2	0.82348	0.0219945	TE_traj	C1
hsa-miR-125a-5p	GJA1	0.145351	0.391754	TE_traj	C1
hsa-miR-125a-5p	GNPDA1	0.675836	0.0702957	TE_traj	C1
hsa-miR-125a-5p	GORASP1	0.672465	0.071675	TE_traj	C1
hsa-miR-125a-5p	GRB10	0.712231	0.0561505	TE_traj	C1
hsa-miR-125a-5p	GREB1L	0.30645	0.277357	TE_traj	C1
hsa-miR-125a-5p	GRHL1	0.136764	0.398067	TE_traj	C1
hsa-miR-125a-5p	GTF3C3	0.457479	0.180827	TE_traj	C1
hsa-miR-125a-5p	HDDC3	0.794577	0.0294818	TE_traj	C1
hsa-miR-125a-5p	HIC2	0.500846	0.155774	TE_traj	C1
hsa-miR-125a-5p	HIF1AN	0.293529	0.286176	TE_traj	C1
hsa-miR-125a-5p	HK2	0.062245	0.453377	TE_traj	C1
hsa-miR-125a-5p	HMGB3	0.178879	0.367272	TE_traj	C1
hsa-miR-125a-5p	HMGCR	0.545481	0.131466	TE_traj	C1
hsa-miR-125a-5p	HMGN3	0.324541	0.26514	TE_traj	C1
hsa-miR-125a-5p	HPS6	0.241513	0.322387	TE_traj	C1
hsa-miR-125a-5p	HRK	0.430133	0.197295	TE_traj	C1
hsa-miR-125a-5p	IER2	0.2233	0.335309	TE_traj	C1
hsa-miR-125a-5p	IL6R	0.205793	0.347834	TE_traj	C1
hsa-miR-125a-5p	IMPAD1	0.691424	0.0640688	TE_traj	C1
hsa-miR-125a-5p	ITGB5	0.236986	0.325588	TE_traj	C1
hsa-miR-125a-5p	JADE2	0.642225	0.0845532	TE_traj	C1
hsa-miR-125a-5p	KCTD15	0.500749	0.155829	TE_traj	C1
hsa-miR-125a-5p	KIAA0319L	0.513071	0.148962	TE_traj	C1
hsa-miR-125a-5p	KLF3	0.0764383	0.442783	TE_traj	C1
hsa-miR-125a-5p	LAS1L	0.404744	0.213018	TE_traj	C1
hsa-miR-125a-5p	LIN28A	0.16809	0.37512	TE_traj	C1
hsa-miR-125a-5p	LPP	0.162591	0.379132	TE_traj	C1
hsa-miR-125a-5p	LSS	0.612857	0.0979034	TE_traj	C1
hsa-miR-125a-5p	LZTS1	0.259813	0.309524	TE_traj	C1
hsa-miR-125a-5p	MAN1B1	0.547595	0.130354	TE_traj	C1
hsa-miR-125a-5p	MAPK14	0.666594	0.0741044	TE_traj	C1
hsa-miR-125a-5p	MAVS	0.226249	0.333209	TE_traj	C1
hsa-miR-125a-5p	MBNL3	0.270891	0.301802	TE_traj	C1
hsa-miR-125a-5p	MEIS2	0.218496	0.338736	TE_traj	C1
hsa-miR-125a-5p	MFHAS1	0.419584	0.203779	TE_traj	C1
hsa-miR-125a-5p	MFSD9	0.403151	0.214018	TE_traj	C1
hsa-miR-125a-5p	MICALL1	0.0779341	0.441668	TE_traj	C1
hsa-miR-125a-5p	MOCS1	0.0395632	0.470343	TE_traj	C1
hsa-miR-125a-5p	MTFP1	0.698715	0.0612425	TE_traj	C1
hsa-miR-125a-5p	MTMR6	0.68199	0.0678078	TE_traj	C1
hsa-miR-125a-5p	MYCN	0.137161	0.397774	TE_traj	C1
hsa-miR-125a-5p	NCLN	0.232738	0.328598	TE_traj	C1
hsa-miR-125a-5p	NECAB3	0.588275	0.109689	TE_traj	C1
hsa-miR-125a-5p	NLRP2	0.473153	0.171617	TE_traj	C1
hsa-miR-125a-5p	NR6A1	0.132613	0.401123	TE_traj	C1
hsa-miR-125a-5p	NT5DC1	0.601225	0.103413	TE_traj	C1
hsa-miR-125a-5p	NUP50	0.123727	0.407678	TE_traj	C1
hsa-miR-125a-5p	PCDH1	0.74926	0.043212	TE_traj	C1
hsa-miR-125a-5p	PGP	0.473085	0.171656	TE_traj	C1
hsa-miR-125a-5p	PHKA1	0.695838	0.0623509	TE_traj	C1
hsa-miR-125a-5p	PLEKHA8	0.359929	0.24171	TE_traj	C1
hsa-miR-125a-5p	PORCN	0.715624	0.054903	TE_traj	C1
hsa-miR-125a-5p	PPIL2	0.571619	0.11798	TE_traj	C1
hsa-miR-125a-5p	PPM1F	0.646261	0.0827826	TE_traj	C1
hsa-miR-125a-5p	PPME1	0.0436117	0.467312	TE_traj	C1
hsa-miR-125a-5p	PPP1CA	0.565114	0.121283	TE_traj	C1
hsa-miR-125a-5p	PPT1	0.566607	0.120521	TE_traj	C1
hsa-miR-125a-5p	PSMG3	0.606946	0.100688	TE_traj	C1
hsa-miR-125a-5p	PTPRF	0.461363	0.178529	TE_traj	C1
hsa-miR-125a-5p	PTPRU	0.651082	0.080688	TE_traj	C1
hsa-miR-125a-5p	QKI	0.289807	0.28873	TE_traj	C1
hsa-miR-125a-5p	RABL6	0.392187	0.220941	TE_traj	C1
hsa-miR-125a-5p	RAD54L2	0.0560754	0.457988	TE_traj	C1
hsa-miR-125a-5p	RAF1	0.279051	0.296144	TE_traj	C1
hsa-miR-125a-5p	RASGEF1A	0.283528	0.293052	TE_traj	C1
hsa-miR-125a-5p	RETREG2	0.056048	0.458008	TE_traj	C1
hsa-miR-125a-5p	RFXANK	0.151854	0.386985	TE_traj	C1
hsa-miR-125a-5p	RHOT2	0.63195	0.0891317	TE_traj	C1
hsa-miR-125a-5p	RND2	0.441317	0.1905	TE_traj	C1
hsa-miR-125a-5p	RNF44	0.169224	0.374294	TE_traj	C1
hsa-miR-125a-5p	RPS6KA1	0.531634	0.138839	TE_traj	C1
hsa-miR-125a-5p	RSPRY1	0.219446	0.338057	TE_traj	C1
hsa-miR-125a-5p	RYBP	0.0305781	0.477074	TE_traj	C1
hsa-miR-125a-5p	SCD	0.196314	0.354656	TE_traj	C1
hsa-miR-125a-5p	SEMA6D	0.623105	0.0931529	TE_traj	C1
hsa-miR-125a-5p	SFT2D2	0.736151	0.0476202	TE_traj	C1
[truncated: 51,499 more rows]

## Sheet:  temp.traj.ov.pairs.tsv
miRNA	gene	ave_cor	k_means_cluster
hsa-let-7a-5p	ABCC10	-0.900847	C3
hsa-let-7a-5p	ADAM15	-0.801264	C3
hsa-let-7a-5p	AP1S1	-0.830728	C3
hsa-let-7a-5p	ARHGAP8	-0.901666	C3
hsa-let-7a-5p	ARID3A	-0.808355	C3
hsa-let-7a-5p	ASAP1	-0.783069	C3
hsa-let-7a-5p	BMPR1A	-0.814375	C3
hsa-let-7a-5p	BTN2A1	-0.937077	C3
hsa-let-7a-5p	CASK	-0.879397	C3
hsa-let-7a-5p	CCNY	-0.863326	C3
hsa-let-7a-5p	CDC42SE1	-0.881744	C3
hsa-let-7a-5p	CDK6	-0.873288	C3
hsa-let-7a-5p	CEBPD	-0.746343	C3
hsa-let-7a-5p	CHD4	-0.842177	C3
hsa-let-7a-5p	CHUK	-0.880935	C3
hsa-let-7a-5p	COL4A1	-0.825343	C3
hsa-let-7a-5p	COL4A2	-0.82753	C3
hsa-let-7a-5p	DLGAP4	-0.892127	C3
hsa-let-7a-5p	DPYSL3	-0.763092	C3
hsa-let-7a-5p	DVL3	-0.846403	C3
hsa-let-7a-5p	ERVH48-1	-0.742373	C3
hsa-let-7a-5p	FAM83G	-0.952972	C3
hsa-let-7a-5p	FNDC3A	-0.942807	C3
hsa-let-7a-5p	FOXN3	-0.88712	C3
hsa-let-7a-5p	G3BP1	-0.85939	C3
hsa-let-7a-5p	GALE	-0.832399	C3
hsa-let-7a-5p	HDLBP	-0.851533	C3
hsa-let-7a-5p	KCMF1	-0.877988	C3
hsa-let-7a-5p	KREMEN1	-0.856712	C3
hsa-let-7a-5p	LGR4	-0.877579	C3
hsa-let-7a-5p	MAP3K2	-0.800231	C3
hsa-let-7a-5p	MAPK9	-0.90889	C3
hsa-let-7a-5p	MGLL	-0.816694	C3
hsa-let-7a-5p	NR6A1	-0.825501	C3
hsa-let-7a-5p	PAWR	-0.848931	C3
hsa-let-7a-5p	PHACTR2	-0.942086	C3
hsa-let-7a-5p	PLXNA2	-0.786491	C3
hsa-let-7a-5p	PLXND1	-0.940023	C3
hsa-let-7a-5p	PTPRU	-0.929336	C3
hsa-let-7a-5p	QARS	-0.911504	C3
hsa-let-7a-5p	RAB11FIP4	-0.92742	C3
hsa-let-7a-5p	RCN1	-0.945139	C3
hsa-let-7a-5p	RDX	-0.840811	C3
hsa-let-7a-5p	REEP1	-0.820168	C3
hsa-let-7a-5p	SERPINB9	-0.864076	C3
hsa-let-7a-5p	SLC31A1	-0.873848	C3
hsa-let-7a-5p	SLC38A9	-0.954246	C3
hsa-let-7a-5p	SLC5A6	-0.891895	C3
hsa-let-7a-5p	SLK	-0.879331	C3
hsa-let-7a-5p	SMARCC1	-0.89386	C3
hsa-let-7a-5p	SMC1A	-0.864374	C3
hsa-let-7a-5p	SNX17	-0.880677	C3
hsa-let-7a-5p	STARD4	-0.855771	C3
hsa-let-7a-5p	STON2	-0.876281	C3
hsa-let-7a-5p	SYNJ2BP	-0.825124	C3
hsa-let-7a-5p	TMEM135	-0.835412	C3
hsa-let-7a-5p	TPP1	-0.946122	C3
hsa-let-7a-5p	TRABD	-0.896643	C3
hsa-let-7a-5p	UTRN	-0.901204	C3
hsa-let-7a-5p	WASL	-0.777531	C3
hsa-let-7f-5p	ADAM15	-0.886864	C3
hsa-let-7f-5p	ADAMTS1	-0.814599	C3
hsa-let-7f-5p	ARID3A	-0.878689	C3
hsa-let-7f-5p	ASAP1	-0.852734	C3
hsa-let-7f-5p	BTN2A1	-0.905681	C3
hsa-let-7f-5p	CASK	-0.861745	C3
hsa-let-7f-5p	CCNY	-0.797349	C3
hsa-let-7f-5p	CCR7	-0.804406	C3
hsa-let-7f-5p	CDC42SE1	-0.870066	C3
hsa-let-7f-5p	CDK6	-0.805106	C3
hsa-let-7f-5p	CEBPD	-0.839121	C3
hsa-let-7f-5p	CHD4	-0.770334	C3
hsa-let-7f-5p	CHUK	-0.824444	C3
hsa-let-7f-5p	COL4A1	-0.916839	C3
hsa-let-7f-5p	COL4A2	-0.928353	C3
hsa-let-7f-5p	DPP3	-0.803743	C3
hsa-let-7f-5p	DPYSL3	-0.865247	C3
hsa-let-7f-5p	DVL3	-0.860199	C3
hsa-let-7f-5p	FAM83G	-0.947325	C3
hsa-let-7f-5p	FNDC3A	-0.89446	C3
hsa-let-7f-5p	FOXN3	-0.795824	C3
hsa-let-7f-5p	GRAMD2B	-0.835532	C3
hsa-let-7f-5p	HAND1	-0.898874	C3
hsa-let-7f-5p	IGF1	-0.820051	C3
hsa-let-7f-5p	IGF2BP2	-0.841874	C3
hsa-let-7f-5p	KATNBL1	-0.756848	C3
hsa-let-7f-5p	KCMF1	-0.884465	C3
hsa-let-7f-5p	KREMEN1	-0.888987	C3
hsa-let-7f-5p	LGR4	-0.915346	C3
hsa-let-7f-5p	MAPK9	-0.842119	C3
hsa-let-7f-5p	MDFI	-0.880171	C3
hsa-let-7f-5p	MEIS2	-0.883941	C3
hsa-let-7f-5p	MGLL	-0.856688	C3
hsa-let-7f-5p	NR6A1	-0.910871	C3
hsa-let-7f-5p	PAWR	-0.838994	C3
hsa-let-7f-5p	PEG10	-0.833082	C3
hsa-let-7f-5p	PHACTR2	-0.862529	C3
hsa-let-7f-5p	PLPP5	-0.787806	C3
hsa-let-7f-5p	PLXNA2	-0.83125	C3
hsa-let-7f-5p	PLXND1	-0.899416	C3
hsa-let-7f-5p	PRDM11	-0.83337	C3
hsa-let-7f-5p	PTPRU	-0.795164	C3
hsa-let-7f-5p	RAB11FIP4	-0.882291	C3
hsa-let-7f-5p	RBFOX2	-0.861514	C3
hsa-let-7f-5p	RCN1	-0.967285	C3
hsa-let-7f-5p	RDX	-0.885816	C3
hsa-let-7f-5p	SERPINB9	-0.799886	C3
hsa-let-7f-5p	SLC38A9	-0.831328	C3
hsa-let-7f-5p	SLC5A6	-0.843831	C3
hsa-let-7f-5p	SLK	-0.864981	C3
hsa-let-7f-5p	SMARCC1	-0.91326	C3
hsa-let-7f-5p	SMC1A	-0.847287	C3
hsa-let-7f-5p	STARD4	-0.93561	C3
hsa-let-7f-5p	SYNJ2BP	-0.874404	C3
hsa-let-7f-5p	TEAD3	-0.81313	C3
hsa-let-7f-5p	TMEM135	-0.831367	C3
hsa-let-7f-5p	TPP1	-0.878574	C3
hsa-let-7f-5p	TRIM33	-0.861961	C3
hsa-let-7f-5p	UTRN	-0.875492	C3
hsa-let-7f-5p	VSNL1	-0.828167	C3
hsa-let-7g-5p	CHUK	-0.832673	C3
hsa-let-7g-5p	DVL3	-0.818497	C3
hsa-let-7g-5p	ERVH48-1	-0.895179	C3
hsa-let-7g-5p	IL6	-0.818691	C3
hsa-let-7g-5p	LIMK2	-0.894935	C3
hsa-let-7g-5p	LIN28B	-0.861252	C3
hsa-let-7g-5p	MPST	-0.867828	C3
hsa-let-7g-5p	OLR1	-0.802917	C3
hsa-let-7g-5p	PLXNA2	-0.770393	C3
hsa-let-7g-5p	SLC31A1	-0.739709	C3
hsa-let-7g-5p	SLC5A6	-0.784765	C3
hsa-let-7g-5p	TMEM135	-0.792381	C3
hsa-let-7g-5p	TNFAIP3	-0.749967	C3
hsa-let-7g-5p	UBE2G2	-0.79444	C3
hsa-miR-100-5p	GRHL1	-0.790499	C3
hsa-miR-100-5p	PPP1CB	-0.883137	C3
hsa-miR-100-5p	SLC44A1	-0.868549	C3
hsa-miR-100-5p	TMEM135	-0.830935	C3
hsa-miR-101-3p	AGFG1	-0.859705	C3
hsa-miR-101-3p	APPL1	-0.772805	C3
hsa-miR-101-3p	BCL9L	-0.851409	C3
hsa-miR-101-3p	CAMSAP2	-0.892704	C3
hsa-miR-101-3p	CAND1	-0.88713	C3
hsa-miR-101-3p	CBLB	-0.852111	C3
hsa-miR-101-3p	CEBPA	-0.873032	C3
hsa-miR-101-3p	DIP2B	-0.757218	C3
hsa-miR-101-3p	DLG5	-0.880183	C3
hsa-miR-101-3p	E2F8	-0.912152	C3
hsa-miR-101-3p	ECE1	-0.83002	C3
hsa-miR-101-3p	FAM120A	-0.800674	C3
hsa-miR-101-3p	FNDC3A	-0.865952	C3
hsa-miR-101-3p	GATA3	-0.84321	C3
hsa-miR-101-3p	GCLM	-0.843457	C3
hsa-miR-101-3p	GLRX5	-0.836297	C3
hsa-miR-101-3p	GSK3B	-0.82717	C3
hsa-miR-101-3p	GSR	-0.778529	C3
hsa-miR-101-3p	HAPLN1	-0.754696	C3
hsa-miR-101-3p	KIAA1217	-0.805416	C3
hsa-miR-101-3p	KLF6	-0.820834	C3
hsa-miR-101-3p	MAGI3	-0.762306	C3
hsa-miR-101-3p	NFE2L2	-0.843961	C3
hsa-miR-101-3p	NR2F2	-0.809725	C3
hsa-miR-101-3p	NRP1	-0.817725	C3
hsa-miR-101-3p	PELO	-0.882115	C3
hsa-miR-101-3p	PHACTR2	-0.825064	C3
hsa-miR-101-3p	PLPP3	-0.874422	C3
hsa-miR-101-3p	PLXNA2	-0.931229	C3
hsa-miR-101-3p	PURA	-0.759318	C3
hsa-miR-101-3p	RAB11FIP1	-0.760132	C3
hsa-miR-101-3p	RAB11FIP4	-0.802603	C3
hsa-miR-101-3p	RASAL2	-0.818053	C3
hsa-miR-101-3p	RCN2	-0.930849	C3
hsa-miR-101-3p	SLC20A2	-0.938977	C3
hsa-miR-101-3p	SMARCA4	-0.88003	C3
hsa-miR-101-3p	SOCS6	-0.798054	C3
hsa-miR-101-3p	TEAD3	-0.783456	C3
hsa-miR-101-3p	TENM3	-0.812027	C3
hsa-miR-101-3p	TMEM135	-0.942937	C3
hsa-miR-101-3p	TMEM189-UBE2V1	-0.914506	C3
hsa-miR-101-3p	WEE1	-0.861633	C3
hsa-miR-101-3p	YWHAZ	-0.833739	C3
hsa-miR-10b-5p	DVL3	-0.850603	C3
hsa-miR-10b-5p	MAP3K2	-0.894891	C3
hsa-miR-10b-5p	MCMBP	-0.853318	C3
hsa-miR-10b-5p	MIEF1	-0.865845	C3
hsa-miR-10b-5p	MLEC	-0.859465	C3
hsa-miR-10b-5p	NFE2L1	-0.892967	C3
hsa-miR-10b-5p	SERTAD2	-0.758226	C3
hsa-miR-10b-5p	SLC25A1	-0.754252	C3
hsa-miR-10b-5p	SLC6A19	-0.867679	C3
hsa-miR-10b-5p	SMAP1	-0.951591	C3
hsa-miR-10b-5p	TFRC	-0.869397	C3
hsa-miR-10b-5p	TLE3	-0.955332	C3
hsa-miR-124-3p	ABR	-0.823722	C3
hsa-miR-124-3p	ACADVL	-0.867201	C3
hsa-miR-124-3p	AGFG1	-0.809763	C3
hsa-miR-124-3p	AHCYL1	-0.845651	C3
hsa-miR-124-3p	ANP32E	-0.900052	C3
hsa-miR-124-3p	CAPN2	-0.924308	C3
hsa-miR-124-3p	CAPZA1	-0.815809	C3
hsa-miR-124-3p	CASK	-0.783481	C3
hsa-miR-124-3p	CC2D1B	-0.814928	C3
hsa-miR-124-3p	CMTM7	-0.963976	C3
hsa-miR-124-3p	CORO2A	-0.921632	C3
hsa-miR-124-3p	DHCR24	-0.843259	C3
hsa-miR-124-3p	DLG5	-0.809331	C3
hsa-miR-124-3p	DLX3	-0.836555	C3
hsa-miR-124-3p	DLX5	-0.806121	C3
hsa-miR-124-3p	DNMT3B	-0.82653	C3
hsa-miR-124-3p	ECE1	-0.827486	C3
hsa-miR-124-3p	EIF4EBP2	-0.78398	C3
hsa-miR-124-3p	FRMD6	-0.936795	C3
hsa-miR-124-3p	FSTL1	-0.853832	C3
hsa-miR-124-3p	FZD5	-0.925794	C3
hsa-miR-124-3p	GSK3B	-0.788654	C3
hsa-miR-124-3p	HADHA	-0.737725	C3
hsa-miR-124-3p	HTATIP2	-0.834974	C3
hsa-miR-124-3p	IMPAD1	-0.849275	C3
hsa-miR-124-3p	ITPR3	-0.820997	C3
hsa-miR-124-3p	KLF6	-0.937826	C3
hsa-miR-124-3p	KPNB1	-0.832361	C3
hsa-miR-124-3p	LARP1	-0.845102	C3
hsa-miR-124-3p	LCP1	-0.934488	C3
hsa-miR-124-3p	LMNA	-0.910357	C3
hsa-miR-124-3p	LRRC58	-0.838412	C3
hsa-miR-124-3p	LZTS1	-0.849605	C3
hsa-miR-124-3p	MAN1A2	-0.804277	C3
hsa-miR-124-3p	MAP2K4	-0.842495	C3
hsa-miR-124-3p	MBNL3	-0.845025	C3
hsa-miR-124-3p	MCCC2	-0.910941	C3
hsa-miR-124-3p	MDK	-0.818901	C3
hsa-miR-124-3p	MYH10	-0.926239	C3
hsa-miR-124-3p	NAV1	-0.793218	C3
hsa-miR-124-3p	NID1	-0.937583	C3
hsa-miR-124-3p	PHACTR2	-0.849238	C3
hsa-miR-124-3p	PHIP	-0.79524	C3
hsa-miR-124-3p	PLOD2	-0.863644	C3
hsa-miR-124-3p	PLOD3	-0.846585	C3
hsa-miR-124-3p	PRDX6	-0.878395	C3
hsa-miR-124-3p	PURA	-0.812313	C3
hsa-miR-124-3p	RAPGEF1	-0.860645	C3
hsa-miR-124-3p	RTL8C	-0.942453	C3
hsa-miR-124-3p	SDF2L1	-0.861737	C3
hsa-miR-124-3p	SEMA6A	-0.911744	C3
hsa-miR-124-3p	SERTAD2	-0.946231	C3
hsa-miR-124-3p	SLC25A1	-0.916958	C3
hsa-miR-124-3p	SLC40A1	-0.745282	C3
hsa-miR-124-3p	SLC7A8	-0.854859	C3
hsa-miR-124-3p	SOCS3	-0.86136	C3
hsa-miR-124-3p	SQSTM1	-0.760948	C3
hsa-miR-124-3p	TBC1D5	-0.854938	C3
hsa-miR-124-3p	TET1	-0.80221	C3
hsa-miR-124-3p	TLN1	-0.843605	C3
hsa-miR-124-3p	TOM1	-0.773997	C3
hsa-miR-124-3p	TRABD	-0.784114	C3
hsa-miR-124-3p	TRIB3	-0.856094	C3
hsa-miR-124-3p	VAT1	-0.748164	C3
hsa-miR-124-3p	WASF2	-0.925695	C3
hsa-miR-124-3p	ZFP36L2	-0.738498	C3
hsa-miR-125b-5p	ABHD6	-0.902159	C3
hsa-miR-125b-5p	ADAM9	-0.867388	C3
hsa-miR-125b-5p	ARID3A	-0.765773	C3
hsa-miR-125b-5p	B4GALNT3	-0.874801	C3
hsa-miR-125b-5p	BCKDK	-0.879156	C3
hsa-miR-125b-5p	BTN2A1	-0.957785	C3
hsa-miR-125b-5p	CASP2	-0.893774	C3
hsa-miR-125b-5p	CDC42SE1	-0.925764	C3
hsa-miR-125b-5p	CDR2L	-0.879945	C3
hsa-miR-125b-5p	CORO2A	-0.990541	C3
hsa-miR-125b-5p	ECE1	-0.920961	C3
hsa-miR-125b-5p	EEF1G	-0.913643	C3
hsa-miR-125b-5p	EIF2B5	-0.874344	C3
hsa-miR-125b-5p	EIF4EBP1	-0.794747	C3
hsa-miR-125b-5p	ELOVL1	-0.863614	C3
hsa-miR-125b-5p	EXOC7	-0.942978	C3
hsa-miR-125b-5p	FAM107B	-0.774153	C3
hsa-miR-125b-5p	FAM213A	-0.906595	C3
hsa-miR-125b-5p	FAM83F	-0.919071	C3
hsa-miR-125b-5p	FLOT2	-0.89356	C3
hsa-miR-125b-5p	FOXN3	-0.89979	C3
hsa-miR-125b-5p	G3BP1	-0.833407	C3
hsa-miR-125b-5p	GRB10	-0.765445	C3
hsa-miR-125b-5p	HMGCR	-0.838141	C3
hsa-miR-125b-5p	HMGN3	-0.922343	C3
hsa-miR-125b-5p	IMPAD1	-0.904023	C3
hsa-miR-125b-5p	ITGB5	-0.818473	C3
hsa-miR-125b-5p	KIAA0319L	-0.967187	C3
hsa-miR-125b-5p	MOCS1	-0.849037	C3
hsa-miR-125b-5p	MTFP1	-0.850712	C3
hsa-miR-125b-5p	NR6A1	-0.857795	C3
hsa-miR-125b-5p	PGP	-0.918548	C3
hsa-miR-125b-5p	PHKA1	-0.860052	C3
hsa-miR-125b-5p	PPP1CA	-0.907606	C3
hsa-miR-125b-5p	PTPRF	-0.957548	C3
hsa-miR-125b-5p	PTPRU	-0.939939	C3
hsa-miR-125b-5p	RABL6	-0.873365	C3
hsa-miR-125b-5p	RBFOX2	-0.778786	C3
hsa-miR-125b-5p	RFXANK	-0.90577	C3
hsa-miR-125b-5p	RHOT2	-0.81687	C3
hsa-miR-125b-5p	SGPL1	-0.85091	C3
hsa-miR-125b-5p	SLC31A1	-0.88877	C3
hsa-miR-125b-5p	SLC38A9	-0.972828	C3
hsa-miR-125b-5p	SLCO2A1	-0.799894	C3
hsa-miR-125b-5p	SNX27	-0.861139	C3
hsa-miR-125b-5p	SOD2	-0.899298	C3
hsa-miR-125b-5p	SORT1	-0.840475	C3
hsa-miR-125b-5p	SRF	-0.830716	C3
hsa-miR-125b-5p	TLE3	-0.921572	C3
hsa-miR-125b-5p	TMED9	-0.800185	C3
hsa-miR-1268a	FAM214B	-0.828792	C2
hsa-miR-1268b	FAM214B	-0.843516	C2
hsa-miR-128-3p	AGFG1	-0.846089	C3
hsa-miR-128-3p	ALDH4A1	-0.891336	C3
hsa-miR-128-3p	ANKS1A	-0.859069	C3
hsa-miR-128-3p	ARID3A	-0.908687	C3
hsa-miR-128-3p	BEX3	-0.871071	C3
hsa-miR-128-3p	CAND1	-0.841929	C3
hsa-miR-128-3p	CBLB	-0.877742	C3
hsa-miR-128-3p	CCNG1	-0.817264	C3
hsa-miR-128-3p	CD276	-0.901958	C3
hsa-miR-128-3p	CDH11	-0.832497	C3
hsa-miR-128-3p	CDR2L	-0.849829	C3
hsa-miR-128-3p	CITED2	-0.910489	C3
hsa-miR-128-3p	COL21A1	-0.888277	C3
hsa-miR-128-3p	ECE1	-0.826477	C3
hsa-miR-128-3p	FADS1	-0.807633	C3
hsa-miR-128-3p	FBLN1	-0.913289	C3
hsa-miR-128-3p	FIGN	-0.813492	C3
hsa-miR-128-3p	G6PC3	-0.877331	C3
hsa-miR-128-3p	GATA2	-0.883384	C3
hsa-miR-128-3p	GCNT2	-0.859111	C3
hsa-miR-128-3p	GSK3B	-0.86271	C3
hsa-miR-128-3p	HAPLN1	-0.849352	C3
hsa-miR-128-3p	HMOX1	-0.973574	C3
hsa-miR-128-3p	HUNK	-0.886677	C3
hsa-miR-128-3p	LGALS3	-0.886456	C3
hsa-miR-128-3p	LYPD3	-0.848321	C3
hsa-miR-128-3p	MAGI3	-0.843951	C3
hsa-miR-128-3p	MAPKAPK3	-0.907883	C3
hsa-miR-128-3p	MDFI	-0.849653	C3
hsa-miR-128-3p	MGAT1	-0.855161	C3
hsa-miR-128-3p	MPP6	-0.835139	C3
hsa-miR-128-3p	NR2F2	-0.886093	C3
hsa-miR-128-3p	PEG10	-0.863598	C3
hsa-miR-128-3p	PGP	-0.853456	C3
hsa-miR-128-3p	PHGDH	-0.788274	C3
hsa-miR-128-3p	PLAA	-0.907028	C3
hsa-miR-128-3p	PLPP3	-0.868458	C3
hsa-miR-128-3p	PPARG	-0.924858	C3
hsa-miR-128-3p	RAB11FIP1	-0.861278	C3
hsa-miR-128-3p	RAB20	-0.908718	C3
hsa-miR-128-3p	RALGAPA2	-0.833814	C3
hsa-miR-128-3p	RAPGEF2	-0.784528	C3
hsa-miR-128-3p	RASAL2	-0.803489	C3
hsa-miR-128-3p	RGL2	-0.854362	C3
hsa-miR-128-3p	RSPO3	-0.887084	C3
hsa-miR-128-3p	RXRA	-0.919255	C3
hsa-miR-128-3p	SOCS6	-0.796071	C3
hsa-miR-128-3p	ST8SIA4	-0.876317	C3
hsa-miR-128-3p	STARD4	-0.795191	C3
hsa-miR-128-3p	STK3	-0.94081	C3
hsa-miR-128-3p	TDRP	-0.926794	C3
hsa-miR-128-3p	TEAD1	-0.887234	C3
hsa-miR-128-3p	TGFBR2	-0.878029	C3
hsa-miR-128-3p	TMEM189-UBE2V1	-0.896436	C3
hsa-miR-128-3p	TNFAIP3	-0.837785	C3
hsa-miR-128-3p	WEE1	-0.837727	C3
hsa-miR-128-3p	ZFHX3	-0.78408	C3
hsa-miR-128-3p	ZFP36L1	-0.850189	C3
hsa-miR-132-3p	BMPR1A	-0.847709	C3
hsa-miR-132-3p	CC2D1B	-0.786226	C3
hsa-miR-132-3p	CDK6	-0.892434	C3
hsa-miR-132-3p	FLNB	-0.807967	C3
hsa-miR-132-3p	KCMF1	-0.831124	C3
hsa-miR-132-3p	NFE2L2	-0.770779	C3
hsa-miR-132-3p	RDX	-0.870454	C3
hsa-miR-132-3p	SLC31A1	-0.853603	C3
hsa-miR-132-3p	SLK	-0.837326	C3
hsa-miR-132-3p	TRIM2	-0.882614	C3
hsa-miR-1323	ATG14	-0.880896	C2
hsa-miR-1323	BNIP3L	-0.800989	C2
hsa-miR-1323	C12orf60	-0.835038	C2
hsa-miR-1323	C21orf91	-0.82089	C2
hsa-miR-1323	CBLN1	-0.87044	C2
hsa-miR-1323	CPEB2	-0.877096	C2
hsa-miR-1323	CUL2	-0.88406	C2
hsa-miR-1323	DCLRE1B	-0.848952	C2
hsa-miR-1323	DDX3X	-0.880356	C2
hsa-miR-1323	DDX4	-0.873934	C2
hsa-miR-1323	DNAL1	-0.82972	C2
hsa-miR-1323	EPN2	-0.876145	C2
hsa-miR-1323	FEZ2	-0.854477	C2
hsa-miR-1323	GMFB	-0.819616	C2
hsa-miR-1323	INPP5F	-0.832379	C2
hsa-miR-1323	KLHL15	-0.848281	C2
hsa-miR-1323	MBIP	-0.876173	C2
hsa-miR-1323	MLF1	-0.881831	C2
hsa-miR-1323	PAN3	-0.831062	C2
hsa-miR-1323	PNRC1	-0.848541	C2
hsa-miR-1323	PTEN	-0.839653	C2
hsa-miR-1323	RAPH1	-0.832186	C2
hsa-miR-1323	RNF20	-0.879861	C2
hsa-miR-1323	SOX15	-0.829511	C2
hsa-miR-1323	SPTB	-0.83887	C2
hsa-miR-1323	TCHH	-0.830874	C2
hsa-miR-1323	TTC39C	-0.863606	C2
hsa-miR-1323	USP7	-0.844564	C2
hsa-miR-1323	WNK3	-0.828531	C2
hsa-miR-1323	ZBTB39	-0.840384	C2
hsa-miR-1323	ZNF473	-0.857161	C2
hsa-miR-1323	ZNF652	-0.817168	C2
hsa-miR-1323	ZNF830	-0.873515	C2
hsa-miR-146a-5p	APPL1	-0.841441	C3
hsa-miR-146a-5p	CASK	-0.861569	C3
hsa-miR-146a-5p	CD276	-0.893174	C3
hsa-miR-146a-5p	FAM83F	-0.872598	C3
hsa-miR-146a-5p	FAM98B	-0.83883	C3
hsa-miR-146a-5p	FLNA	-0.865056	C3
hsa-miR-146a-5p	GALNT10	-0.798151	C3
hsa-miR-146a-5p	KCMF1	-0.856806	C3
hsa-miR-146a-5p	LRP2	-0.844414	C3
hsa-miR-146a-5p	MTAP	-0.873301	C3
hsa-miR-146a-5p	RAB31	-0.86462	C3
hsa-miR-146a-5p	RAC1	-0.817012	C3
hsa-miR-146a-5p	SBSPON	-0.841632	C3
hsa-miR-146a-5p	SLC38A1	-0.833084	C3
hsa-miR-146a-5p	SLC38A2	-0.765726	C3
hsa-miR-146a-5p	WWC2	-0.945567	C3
hsa-miR-184	ACO2	-0.859267	C3
hsa-miR-184	ALDH4A1	-0.888523	C3
hsa-miR-184	FSCN1	-0.808479	C3
hsa-miR-184	PLPP3	-0.949295	C3
hsa-miR-184	PLTP	-0.933547	C3
hsa-miR-184	PPP6R1	-0.773182	C3
hsa-miR-184	SLC25A22	-0.887079	C3
hsa-miR-184	STC2	-0.807398	C3
hsa-miR-18a-5p	DPPA3	-0.819233	C2
hsa-miR-18a-5p	FNBP1	-0.789125	C2
hsa-miR-18a-5p	OCRL	-0.905257	C2
hsa-miR-18a-5p	RAB5A	-0.790149	C2
hsa-miR-18a-5p	RNF19B	-0.834198	C2
hsa-miR-192-5p	CAMSAP2	-0.809164	C1
hsa-miR-192-5p	DLG5	-0.855749	C1
hsa-miR-192-5p	ENC1	-0.906064	C1
hsa-miR-192-5p	FHDC1	-0.891568	C1
hsa-miR-192-5p	LEFTY2	-0.827773	C1
hsa-miR-192-5p	MYO9B	-0.864577	C1
hsa-miR-192-5p	SLC19A2	-0.751071	C1
hsa-miR-192-5p	ZFHX3	-0.845926	C1
hsa-miR-194-5p	ARHGAP24	-0.918493	C1
hsa-miR-194-5p	CAV1	-0.780535	C1
hsa-miR-194-5p	FHDC1	-0.882776	C1
hsa-miR-194-5p	FIGN	-0.912144	C1
hsa-miR-194-5p	HIF1A	-0.836162	C1
hsa-miR-194-5p	MGAT4A	-0.795383	C1
hsa-miR-194-5p	NR2F2	-0.923959	C1
hsa-miR-194-5p	NRP1	-0.936825	C1
hsa-miR-194-5p	PEG10	-0.84951	C1
hsa-miR-194-5p	PELO	-0.815813	C1
hsa-miR-194-5p	RXRA	-0.867847	C1
hsa-miR-194-5p	SH3BGRL2	-0.779318	C1
hsa-miR-194-5p	SLC40A1	-0.878798	C1
hsa-miR-194-5p	SLC7A11	-0.80321	C1
hsa-miR-194-5p	TCF7L2	-0.794168	C1
hsa-miR-194-5p	TENT5A	-0.851779	C1
hsa-miR-194-5p	TUSC3	-0.892388	C1
hsa-miR-194-5p	ZFHX3	-0.825583	C1
hsa-miR-195-5p	ANP32E	-0.939124	C3
hsa-miR-195-5p	AP2A1	-0.88034	C3
hsa-miR-195-5p	AXIN2	-0.862339	C3
hsa-miR-195-5p	B4GALNT3	-0.87689	C3
hsa-miR-195-5p	BCL9L	-0.85629	C3
hsa-miR-195-5p	CAB39	-0.893847	C3
hsa-miR-195-5p	CC2D1B	-0.926521	C3
hsa-miR-195-5p	CCND3	-0.819529	C3
hsa-miR-195-5p	CDK6	-0.846035	C3
hsa-miR-195-5p	CHUK	-0.827957	C3
hsa-miR-195-5p	CXCR5	-0.917107	C3
hsa-miR-195-5p	DOLPP1	-0.923372	C3
hsa-miR-195-5p	FASN	-0.896605	C3
hsa-miR-195-5p	FGFR4	-0.898796	C3
hsa-miR-195-5p	FHDC1	-0.741351	C3
hsa-miR-195-5p	FSTL1	-0.915106	C3
hsa-miR-195-5p	GADD45G	-0.828068	C3
hsa-miR-195-5p	GRK3	-0.905843	C3
hsa-miR-195-5p	GSK3B	-0.839567	C3
hsa-miR-195-5p	HDGF	-0.870889	C3
hsa-miR-195-5p	HS3ST3B1	-0.768627	C3
hsa-miR-195-5p	IARS	-0.861951	C3
hsa-miR-195-5p	IRF2BP2	-0.84649	C3
hsa-miR-195-5p	ISM2	-0.807212	C3
hsa-miR-195-5p	KIAA0319L	-0.922447	C3
hsa-miR-195-5p	KIF1C	-0.882475	C3
hsa-miR-195-5p	KIF21A	-0.901508	C3
hsa-miR-195-5p	LAMC1	-0.873308	C3
hsa-miR-195-5p	LCP1	-0.882143	C3
hsa-miR-195-5p	LRRC58	-0.905581	C3
hsa-miR-195-5p	MAPK9	-0.894089	C3
hsa-miR-195-5p	MCFD2	-0.817988	C3
hsa-miR-195-5p	MCRIP1	-0.77024	C3
hsa-miR-195-5p	MMAB	-0.862865	C3
hsa-miR-195-5p	MOB3B	-0.938019	C3
hsa-miR-195-5p	MOCS1	-0.838001	C3
hsa-miR-195-5p	MTAP	-0.846422	C3
hsa-miR-195-5p	NAV1	-0.85484	C3
hsa-miR-195-5p	NPEPPS	-0.863418	C3
hsa-miR-195-5p	PDIA6	-0.921231	C3
hsa-miR-195-5p	PHACTR2	-0.950201	C3
hsa-miR-195-5p	PHIP	-0.881979	C3
hsa-miR-195-5p	PHKA1	-0.790935	C3
hsa-miR-195-5p	PHKG2	-0.914163	C3
hsa-miR-195-5p	PLPP3	-0.969328	C3
hsa-miR-195-5p	PLXNA2	-0.832954	C3
hsa-miR-195-5p	PPP2R1A	-0.938654	C3
hsa-miR-195-5p	PRSS12	-0.844955	C3
hsa-miR-195-5p	PSAT1	-0.854988	C3
hsa-miR-195-5p	PSMD7	-0.8184	C3
hsa-miR-195-5p	PURA	-0.819283	C3
hsa-miR-195-5p	RAB3B	-0.882892	C3
hsa-miR-195-5p	RAPGEF1	-0.900892	C3
hsa-miR-195-5p	REEP1	-0.859976	C3
hsa-miR-195-5p	RSPO3	-0.817768	C3
hsa-miR-195-5p	SETD3	-0.849293	C3
hsa-miR-195-5p	SGPL1	-0.797534	C3
hsa-miR-195-5p	SLC20A2	-0.826131	C3
hsa-miR-195-5p	SLC25A22	-0.849359	C3
hsa-miR-195-5p	SOCS6	-0.895475	C3
hsa-miR-195-5p	SORT1	-0.832921	C3
hsa-miR-195-5p	SPEN	-0.833846	C3
hsa-miR-195-5p	SUZ12	-0.796388	C3
hsa-miR-195-5p	TM7SF3	-0.792345	C3
hsa-miR-195-5p	TMEM135	-0.830774	C3
hsa-miR-195-5p	TMEM43	-0.846478	C3
hsa-miR-195-5p	TTC38	-0.82514	C3
hsa-miR-195-5p	UBR4	-0.873787	C3
hsa-miR-195-5p	VCL	-0.900794	C3
hsa-miR-195-5p	WEE1	-0.880587	C3
hsa-miR-195-5p	YWHAH	-0.954619	C3
hsa-miR-196a-5p	ATP5MG	-0.976374	C3
hsa-miR-196a-5p	DIRC2	-0.846057	C3
hsa-miR-196a-5p	HMGA1	-0.945369	C3
hsa-miR-196a-5p	MIEF1	-0.817656	C3
hsa-miR-196a-5p	PLEKHA8	-0.915964	C3
hsa-miR-196a-5p	PSMD11	-0.935456	C3
hsa-miR-196a-5p	RDH11	-0.921523	C3
hsa-miR-196a-5p	SMARCC1	-0.823354	C3
hsa-miR-196a-5p	SNX17	-0.967099	C3
hsa-miR-196a-5p	SPTSSA	-0.842288	C3
hsa-miR-196a-5p	SYNCRIP	-0.946405	C3
hsa-miR-196a-5p	UBE2G2	-0.778429	C3
hsa-miR-196a-5p	WASL	-0.821838	C3
hsa-miR-200b-3p	AGFG1	-0.857905	C3
hsa-miR-200b-3p	AHNAK	-0.782698	C3
hsa-miR-200b-3p	APLP2	-0.971712	C3
hsa-miR-200b-3p	ATP11A	-0.881573	C3
hsa-miR-200b-3p	ATP5F1B	-0.904925	C3
hsa-miR-200b-3p	BAG6	-0.813609	C3
hsa-miR-200b-3p	CAND1	-0.847212	C3
hsa-miR-200b-3p	CDK16	-0.920877	C3
hsa-miR-200b-3p	DNMT3B	-0.800587	C3
hsa-miR-200b-3p	EGLN3	-0.987262	C3
hsa-miR-200b-3p	EIF2B5	-0.977792	C3
hsa-miR-200b-3p	IL6ST	-0.91501	C3
hsa-miR-200b-3p	IMPAD1	-0.908993	C3
hsa-miR-200b-3p	ITM2B	-0.857989	C3
hsa-miR-200b-3p	KANK1	-0.864498	C3
hsa-miR-200b-3p	LPIN1	-0.923203	C3
hsa-miR-200b-3p	LRP1	-0.84733	C3
hsa-miR-200b-3p	MAP4K4	-0.809993	C3
hsa-miR-200b-3p	MARCKS	-0.848704	C3
hsa-miR-200b-3p	MLEC	-0.957746	C3
hsa-miR-200b-3p	MYCN	-0.875444	C3
hsa-miR-200b-3p	OCLN	-0.89859	C3
hsa-miR-200b-3p	PLEKHA8	-0.891096	C3
hsa-miR-200b-3p	SEC23A	-0.815942	C3
hsa-miR-200b-3p	SLC23A2	-0.901141	C3
hsa-miR-200b-3p	SLC35B4	-0.872099	C3
hsa-miR-200b-3p	SOD2	-0.896925	C3
hsa-miR-200b-3p	SPATS2L	-0.767472	C3
hsa-miR-200b-3p	SPTSSA	-0.805805	C3
hsa-miR-200b-3p	SRF	-0.873234	C3
hsa-miR-200b-3p	STON2	-0.815246	C3
hsa-miR-200b-3p	SYNCRIP	-0.8465	C3
hsa-miR-200b-3p	TFPI	-0.767271	C3
hsa-miR-200b-3p	TMEM43	-0.821471	C3
hsa-miR-200b-3p	TRIM2	-0.845814	C3
hsa-miR-200b-3p	TUBB	-0.924733	C3
hsa-miR-200b-3p	UGCG	-0.78947	C3
hsa-miR-200b-3p	VTI1B	-0.864926	C3
hsa-miR-204-5p	ABCB6	-0.860029	C3
hsa-miR-204-5p	AHNAK	-0.906638	C3
hsa-miR-204-5p	ANXA11	-0.879783	C3
hsa-miR-204-5p	AP1S1	-0.88794	C3
hsa-miR-204-5p	BIN1	-0.944969	C3
hsa-miR-204-5p	CAMK2D	-0.797559	C3
hsa-miR-204-5p	CDK6	-0.856101	C3
hsa-miR-204-5p	CDX2	-0.801286	C3
hsa-miR-204-5p	CNOT1	-0.855567	C3
hsa-miR-204-5p	CTH	-0.872472	C3
hsa-miR-204-5p	DEDD2	-0.802071	C3
hsa-miR-204-5p	DHCR24	-0.879792	C3
hsa-miR-204-5p	EIF4EBP2	-0.934748	C3
hsa-miR-204-5p	EZR	-0.922547	C3
hsa-miR-204-5p	FAM107B	-0.820707	C3
hsa-miR-204-5p	FAM83F	-0.853333	C3
hsa-miR-204-5p	G3BP1	-0.834987	C3
hsa-miR-204-5p	GNAS	-0.862844	C3
hsa-miR-204-5p	IRF2BP2	-0.822663	C3
hsa-miR-204-5p	KHDRBS3	-0.808293	C3
hsa-miR-204-5p	KREMEN1	-0.772408	C3
hsa-miR-204-5p	LGR4	-0.790911	C3
hsa-miR-204-5p	LRRC58	-0.796549	C3
hsa-miR-204-5p	LRRC8D	-0.777336	C3
hsa-miR-204-5p	MAPK9	-0.909752	C3
hsa-miR-204-5p	PERP	-0.9369	C3
hsa-miR-204-5p	PLAA	-0.90624	C3
hsa-miR-204-5p	REEP1	-0.901703	C3
hsa-miR-204-5p	RGS16	-0.778105	C3
hsa-miR-204-5p	SEMA6A	-0.864031	C3
hsa-miR-204-5p	SGPL1	-0.80731	C3
hsa-miR-204-5p	SLC38A9	-0.962685	C3
hsa-miR-204-5p	SMAP1	-0.795851	C3
hsa-miR-204-5p	SNX2	-0.819771	C3
hsa-miR-204-5p	SOCS6	-0.789198	C3
hsa-miR-204-5p	SORT1	-0.819814	C3
hsa-miR-204-5p	SOX4	-0.840823	C3
hsa-miR-204-5p	SRXN1	-0.837889	C3
hsa-miR-204-5p	STON2	-0.938728	C3
hsa-miR-204-5p	TCF12	-0.94654	C3
hsa-miR-204-5p	TRIM24	-0.944646	C3
hsa-miR-204-5p	YARS	-0.85217	C3
hsa-miR-204-5p	YWHAZ	-0.908485	C3
hsa-miR-204-5p	ZDHHC20	-0.885788	C3
hsa-miR-2110	ABCC10	-0.894671	C3
hsa-miR-2110	CBLB	-0.803579	C3
hsa-miR-2110	CC2D1B	-0.929155	C3
hsa-miR-2110	CIC	-0.885055	C3
hsa-miR-2110	CLDN4	-0.933444	C3
hsa-miR-2110	ECE1	-0.942933	C3
hsa-miR-2110	EIF2AK1	-0.889454	C3
hsa-miR-2110	FAM120A	-0.830332	C3
hsa-miR-2110	FOXN3	-0.831603	C3
hsa-miR-2110	G3BP1	-0.776821	C3
hsa-miR-2110	GSK3B	-0.770368	C3
hsa-miR-2110	HADHA	-0.81448	C3
hsa-miR-2110	IL6ST	-0.904701	C3
hsa-miR-2110	MBOAT7	-0.89599	C3
hsa-miR-2110	MOCS1	-0.831367	C3
hsa-miR-2110	NAV1	-0.773057	C3
hsa-miR-2110	NRSN2	-0.920591	C3
hsa-miR-2110	PLEKHO2	-0.872267	C3
hsa-miR-2110	PRSS12	-0.775926	C3
hsa-miR-2110	PSMD11	-0.914438	C3
hsa-miR-2110	PTBP3	-0.908822	C3
hsa-miR-2110	PTPRU	-0.89399	C3
hsa-miR-2110	RHOC	-0.83225	C3
hsa-miR-2110	S100A14	-0.897012	C3
hsa-miR-2110	SEMA6A	-0.884599	C3
hsa-miR-2110	SLC38A1	-0.741281	C3
hsa-miR-2110	SMAGP	-0.828224	C3
hsa-miR-2110	SOD2	-0.835692	C3
hsa-miR-2110	SREBF1	-0.779357	C3
hsa-miR-2110	STARD4	-0.807449	C3
hsa-miR-2110	STRN4	-0.867302	C3
hsa-miR-2110	TMED4	-0.7915	C3
hsa-miR-2110	TMEM43	-0.819131	C3
hsa-miR-2110	TPP1	-0.885013	C3
hsa-miR-2110	VWA1	-0.832666	C3
hsa-miR-2110	WASF2	-0.890787	C3
hsa-miR-2110	XBP1	-0.806958	C3
hsa-miR-218-5p	AIF1L	-0.855517	C3
hsa-miR-218-5p	AP2A1	-0.828199	C3
hsa-miR-218-5p	ARAF	-0.866584	C3
hsa-miR-218-5p	CA2	-0.878606	C3
hsa-miR-218-5p	CC2D1B	-0.96033	C3
hsa-miR-218-5p	CDK6	-0.804587	C3
hsa-miR-218-5p	CNDP2	-0.924265	C3
hsa-miR-218-5p	DBN1	-0.862131	C3
hsa-miR-218-5p	DOLPP1	-0.928361	C3
hsa-miR-218-5p	EGLN3	-0.831415	C3
hsa-miR-218-5p	GHITM	-0.888031	C3
hsa-miR-218-5p	GNAS	-0.818797	C3
hsa-miR-218-5p	HIC2	-0.875706	C3
hsa-miR-218-5p	IDH3A	-0.824067	C3
hsa-miR-218-5p	IMPAD1	-0.869014	C3
hsa-miR-218-5p	JADE1	-0.916074	C3
hsa-miR-218-5p	LGR4	-0.777792	C3
hsa-miR-218-5p	LRRC58	-0.793943	C3
hsa-miR-218-5p	LRRFIP1	-0.780694	C3
hsa-miR-218-5p	MAP3K2	-0.860869	C3
hsa-miR-218-5p	MRPL4	-0.880068	C3
hsa-miR-218-5p	MTMR6	-0.841644	C3
hsa-miR-218-5p	NFE2L1	-0.844366	C3
hsa-miR-218-5p	ODR4	-0.862983	C3
hsa-miR-218-5p	PERP	-0.950721	C3
hsa-miR-218-5p	PHIP	-0.888414	C3
hsa-miR-218-5p	PLPP3	-0.854241	C3
hsa-miR-218-5p	PLXND1	-0.909893	C3
hsa-miR-218-5p	PPP1CB	-0.874453	C3
hsa-miR-218-5p	PROM1	-0.888013	C3
hsa-miR-218-5p	PSMC2	-0.918365	C3
hsa-miR-218-5p	RAB8A	-0.872648	C3
hsa-miR-218-5p	RALGAPA2	-0.759485	C3
hsa-miR-218-5p	RBM47	-0.889171	C3
hsa-miR-218-5p	SEMA6A	-0.854372	C3
hsa-miR-218-5p	SERTAD2	-0.832974	C3
hsa-miR-218-5p	SGPL1	-0.772579	C3
hsa-miR-218-5p	SLC38A9	-0.949484	C3
hsa-miR-218-5p	SLK	-0.769665	C3
hsa-miR-218-5p	TCF12	-0.907596	C3
hsa-miR-218-5p	TJP2	-0.85201	C3
hsa-miR-218-5p	UQCR10	-0.824351	C3
hsa-miR-218-5p	WASL	-0.8906	C3
hsa-miR-218-5p	YWHAZ	-0.953615	C3
hsa-miR-218-5p	ZMIZ1	-0.89576	C3
hsa-miR-224-5p	ACTB	-0.938187	C3
hsa-miR-224-5p	AP2M1	-0.907455	C3
hsa-miR-224-5p	ATP11A	-0.896553	C3
hsa-miR-224-5p	CAPZA1	-0.947204	C3
hsa-miR-224-5p	CXCR5	-0.805997	C3
hsa-miR-224-5p	CYFIP1	-0.851483	C3
hsa-miR-224-5p	DSG2	-0.91178	C3
hsa-miR-224-5p	ERG28	-0.814985	C3
hsa-miR-224-5p	FAM107B	-0.832736	C3
hsa-miR-224-5p	FAM120A	-0.862531	C3
hsa-miR-224-5p	FZD5	-0.807241	C3
hsa-miR-224-5p	G6PC3	-0.85053	C3
hsa-miR-224-5p	GTSF1	-0.863378	C3
hsa-miR-224-5p	HARS2	-0.740771	C3
hsa-miR-224-5p	HUWE1	-0.779989	C3
hsa-miR-224-5p	IL6ST	-0.921341	C3
hsa-miR-224-5p	IRF2BP2	-0.815193	C3
hsa-miR-224-5p	ITM2B	-0.874213	C3
hsa-miR-224-5p	KIAA0319L	-0.920145	C3
hsa-miR-224-5p	MAF1	-0.824374	C3
hsa-miR-224-5p	MECR	-0.933379	C3
hsa-miR-224-5p	MTHFD1	-0.911583	C3
hsa-miR-224-5p	NME1-NME2	-0.939999	C3
hsa-miR-224-5p	OCLN	-0.957896	C3
hsa-miR-224-5p	PDXK	-0.851745	C3
hsa-miR-224-5p	PEBP1	-0.844151	C3
hsa-miR-224-5p	PRDX3	-0.934446	C3
hsa-miR-224-5p	RBM10	-0.882468	C3
hsa-miR-224-5p	SDC4	-0.831572	C3
hsa-miR-224-5p	SLC31A1	-0.843918	C3
hsa-miR-224-5p	SMAP1	-0.897481	C3
hsa-miR-224-5p	SPEN	-0.760686	C3
hsa-miR-224-5p	TM9SF2	-0.857622	C3
hsa-miR-224-5p	UGCG	-0.831298	C3
hsa-miR-224-5p	ZDHHC20	-0.89898	C3
hsa-miR-29b-3p	ABCB6	-0.814893	C3
hsa-miR-29b-3p	ABHD4	-0.789159	C3
hsa-miR-29b-3p	AP1S1	-0.881212	C3
hsa-miR-29b-3p	ATP5MC1	-0.961818	C3
hsa-miR-29b-3p	ATP6V1A	-0.851078	C3
hsa-miR-29b-3p	BCL9L	-0.878446	C3
hsa-miR-29b-3p	CAND1	-0.910469	C3
hsa-miR-29b-3p	CD276	-0.804705	C3
hsa-miR-29b-3p	CDC42SE1	-0.918952	C3
hsa-miR-29b-3p	CDK6	-0.915759	C3
hsa-miR-29b-3p	COL4A1	-0.858092	C3
hsa-miR-29b-3p	COL4A2	-0.839823	C3
hsa-miR-29b-3p	CSTB	-0.957313	C3
hsa-miR-29b-3p	DAG1	-0.874121	C3
hsa-miR-29b-3p	DNMT3B	-0.953396	C3
hsa-miR-29b-3p	DOLPP1	-0.936629	C3
hsa-miR-29b-3p	DPYSL3	-0.800256	C3
hsa-miR-29b-3p	DSC2	-0.917176	C3
hsa-miR-29b-3p	DVL3	-0.833991	C3
hsa-miR-29b-3p	EXOC7	-0.928866	C3
hsa-miR-29b-3p	FAM83F	-0.933302	C3
hsa-miR-29b-3p	FOXN3	-0.889301	C3
hsa-miR-29b-3p	FSCN1	-0.856861	C3
hsa-miR-29b-3p	FSTL1	-0.926208	C3
hsa-miR-29b-3p	FZD5	-0.940646	C3
hsa-miR-29b-3p	G3BP1	-0.880143	C3
hsa-miR-29b-3p	GGCT	-0.929177	C3
hsa-miR-29b-3p	GSK3B	-0.819823	C3
hsa-miR-29b-3p	H2AFY	-0.917073	C3
hsa-miR-29b-3p	HAND1	-0.829938	C3
hsa-miR-29b-3p	HAPLN1	-0.756319	C3
hsa-miR-29b-3p	HDGF	-0.918692	C3
hsa-miR-29b-3p	HMGCR	-0.815161	C3
hsa-miR-29b-3p	HMGN3	-0.952531	C3
hsa-miR-29b-3p	HPGD	-0.892566	C3
hsa-miR-29b-3p	KPNB1	-0.867872	C3
hsa-miR-29b-3p	LAMC1	-0.939189	C3
hsa-miR-29b-3p	LRRC58	-0.886203	C3
hsa-miR-29b-3p	MAP3K2	-0.839907	C3
hsa-miR-29b-3p	MAZ	-0.884993	C3
hsa-miR-29b-3p	MORF4L2	-0.861239	C3
hsa-miR-29b-3p	NAV1	-0.822724	C3
hsa-miR-29b-3p	NID1	-0.956941	C3
hsa-miR-29b-3p	NIT2	-0.784958	C3
hsa-miR-29b-3p	NUCKS1	-0.777804	C3
hsa-miR-29b-3p	PEG10	-0.759827	C3
hsa-miR-29b-3p	PHACTR2	-0.975328	C3
hsa-miR-29b-3p	PITPNM2	-0.867859	C3
hsa-miR-29b-3p	PLXDC2	-0.810706	C3
hsa-miR-29b-3p	PROM1	-0.904227	C3
hsa-miR-29b-3p	PSMD7	-0.885701	C3
hsa-miR-29b-3p	PTBP3	-0.964878	C3
hsa-miR-29b-3p	PURA	-0.875965	C3
hsa-miR-29b-3p	RBFOX2	-0.79519	C3
hsa-miR-29b-3p	RFLNB	-0.813926	C3
hsa-miR-29b-3p	SEC11A	-0.869751	C3
hsa-miR-29b-3p	SEC23A	-0.872441	C3
hsa-miR-29b-3p	SERPINB9	-0.909717	C3
hsa-miR-29b-3p	SLC25A13	-0.916994	C3
hsa-miR-29b-3p	SLC25A22	-0.899909	C3
hsa-miR-29b-3p	SLC29A2	-0.891973	C3
hsa-miR-29b-3p	SLC31A1	-0.912919	C3
hsa-miR-29b-3p	SLK	-0.917403	C3
hsa-miR-29b-3p	SMARCC1	-0.931054	C3
hsa-miR-29b-3p	SOWAHC	-0.800896	C3
hsa-miR-29b-3p	SPEN	-0.890219	C3
hsa-miR-29b-3p	SPNS1	-0.918999	C3
hsa-miR-29b-3p	STRN4	-0.946485	C3
hsa-miR-29b-3p	SYNCRIP	-0.815035	C3
hsa-miR-29b-3p	TET1	-0.927469	C3
hsa-miR-29b-3p	TMED9	-0.873322	C3
hsa-miR-29b-3p	TMEM135	-0.83679	C3
hsa-miR-29b-3p	TNFRSF1A	-0.839697	C3
hsa-miR-29b-3p	TPM1	-0.866341	C3
hsa-miR-29b-3p	TRIM24	-0.953807	C3
hsa-miR-29b-3p	TSPAN4	-0.861719	C3
hsa-miR-29b-3p	UNC13B	-0.813523	C3
hsa-miR-29b-3p	VCL	-0.962069	C3
hsa-miR-29b-3p	VEGFA	-0.768553	C3
hsa-miR-29b-3p	WASF2	-0.911104	C3
hsa-miR-29b-3p	ZMIZ1	-0.907139	C3
hsa-miR-29c-3p	ABCB6	-0.927202	C3
hsa-miR-29c-3p	AP1S1	-0.848487	C3
hsa-miR-29c-3p	ATP5MC1	-0.920815	C3
hsa-miR-29c-3p	ATP6V1A	-0.952315	C3
hsa-miR-29c-3p	BRD3	-0.804702	C3
hsa-miR-29c-3p	CAND1	-0.900682	C3
hsa-miR-29c-3p	CDK16	-0.849274	C3
hsa-miR-29c-3p	CSTB	-0.848039	C3
hsa-miR-29c-3p	DAG1	-0.797789	C3
hsa-miR-29c-3p	DHTKD1	-0.870171	C3
hsa-miR-29c-3p	DNMT3B	-0.851508	C3
hsa-miR-29c-3p	DOLPP1	-0.926709	C3
hsa-miR-29c-3p	DSC2	-0.802747	C3
hsa-miR-29c-3p	DVL3	-0.804036	C3
hsa-miR-29c-3p	EXOC7	-0.969563	C3
hsa-miR-29c-3p	FAM136A	-0.911718	C3
hsa-miR-29c-3p	FAM193B	-0.760226	C3
hsa-miR-29c-3p	FOXN3	-0.760125	C3
hsa-miR-29c-3p	FZD5	-0.736058	C3
hsa-miR-29c-3p	G3BP1	-0.927018	C3
hsa-miR-29c-3p	GALNT2	-0.776103	C3
hsa-miR-29c-3p	H2AFY	-0.947589	C3
hsa-miR-29c-3p	HDGF	-0.785784	C3
hsa-miR-29c-3p	HPGD	-0.831136	C3
hsa-miR-29c-3p	KCTD15	-0.812794	C3
hsa-miR-29c-3p	KIF5B	-0.864546	C3
hsa-miR-29c-3p	LRPAP1	-0.865047	C3
hsa-miR-29c-3p	MAP3K2	-0.894035	C3
hsa-miR-29c-3p	MAZ	-0.920846	C3
hsa-miR-29c-3p	MCMBP	-0.879435	C3
hsa-miR-29c-3p	MIEF1	-0.864111	C3
hsa-miR-29c-3p	MYCN	-0.824752	C3
hsa-miR-29c-3p	MYL6	-0.939769	C3
hsa-miR-29c-3p	NCOA4	-0.855248	C3
hsa-miR-29c-3p	NIT2	-0.945901	C3
hsa-miR-29c-3p	PHACTR2	-0.812928	C3
hsa-miR-29c-3p	PLEKHA1	-0.84752	C3
hsa-miR-29c-3p	PLEKHA8	-0.912577	C3
hsa-miR-29c-3p	PROM1	-0.879371	C3
hsa-miR-29c-3p	PSMD7	-0.965185	C3
hsa-miR-29c-3p	PTBP3	-0.813655	C3
hsa-miR-29c-3p	SEC11A	-0.862345	C3
hsa-miR-29c-3p	SERPINB9	-0.849154	C3
hsa-miR-29c-3p	SLC29A2	-0.908441	C3
hsa-miR-29c-3p	SLC31A1	-0.794085	C3
hsa-miR-29c-3p	SMARCC1	-0.762454	C3
hsa-miR-29c-3p	SPARC	-0.84747	C3
hsa-miR-29c-3p	SPIN4	-0.902051	C3
hsa-miR-29c-3p	SPINT1	-0.874193	C3
hsa-miR-29c-3p	SPNS1	-0.906712	C3
hsa-miR-29c-3p	STRN4	-0.918818	C3
hsa-miR-29c-3p	SYNCRIP	-0.923074	C3
hsa-miR-29c-3p	TET1	-0.817679	C3
hsa-miR-29c-3p	TET2	-0.791509	C3
hsa-miR-29c-3p	TMED9	-0.905552	C3
hsa-miR-29c-3p	TMEM259	-0.88992	C3
hsa-miR-29c-3p	TMTC3	-0.844721	C3
hsa-miR-29c-3p	TNFAIP3	-0.787827	C3
hsa-miR-29c-3p	TPM1	-0.789453	C3
hsa-miR-29c-3p	TRIM24	-0.868971	C3
hsa-miR-29c-3p	VCL	-0.848872	C3
hsa-miR-29c-3p	VPS25	-0.811472	C3
hsa-miR-29c-3p	ZMIZ1	-0.903888	C3
hsa-miR-301a-3p	AFAP1L1	-0.949338	C3
hsa-miR-301a-3p	AGFG1	-0.86051	C3
hsa-miR-301a-3p	ARHGAP24	-0.762343	C3
hsa-miR-301a-3p	C5orf30	-0.819697	C3
hsa-miR-301a-3p	CAMSAP2	-0.889474	C3
hsa-miR-301a-3p	CANX	-0.763146	C3
hsa-miR-301a-3p	CBLB	-0.852537	C3
hsa-miR-301a-3p	CC2D1B	-0.867719	C3
hsa-miR-301a-3p	CCND3	-0.829732	C3
hsa-miR-301a-3p	CD47	-0.775958	C3
hsa-miR-301a-3p	DLG5	-0.87756	C3
hsa-miR-301a-3p	EPHB4	-0.859693	C3
hsa-miR-301a-3p	F3	-0.849704	C3
hsa-miR-301a-3p	HADHA	-0.81507	C3
hsa-miR-301a-3p	JADE1	-0.88791	C3
hsa-miR-301a-3p	KATNBL1	-0.90188	C3
hsa-miR-301a-3p	KIAA1217	-0.818848	C3
hsa-miR-301a-3p	KLF6	-0.781045	C3
hsa-miR-301a-3p	KRT23	-0.838886	C3
hsa-miR-301a-3p	MBNL3	-0.855928	C3
hsa-miR-301a-3p	MPP6	-0.817449	C3
hsa-miR-301a-3p	NRP1	-0.807996	C3
hsa-miR-301a-3p	NSD3	-0.802117	C3
hsa-miR-301a-3p	PFN2	-0.884794	C3
hsa-miR-301a-3p	PHACTR2	-0.812535	C3
hsa-miR-301a-3p	PLAA	-0.886421	C3
hsa-miR-301a-3p	PPARG	-0.85246	C3
hsa-miR-301a-3p	RABEPK	-0.863983	C3
hsa-miR-301a-3p	REEP1	-0.826318	C3
hsa-miR-301a-3p	RXRA	-0.844487	C3
hsa-miR-301a-3p	S1PR2	-0.826774	C3
hsa-miR-301a-3p	SLC2A1	-0.769532	C3
hsa-miR-301a-3p	SND1	-0.882972	C3
hsa-miR-301a-3p	SOCS6	-0.755756	C3
hsa-miR-301a-3p	SYNCRIP	-0.787787	C3
hsa-miR-301a-3p	TGFBR2	-0.828205	C3
hsa-miR-301a-3p	WEE1	-0.908055	C3
hsa-miR-301a-3p	ZFAT	-0.778785	C3
hsa-miR-302a-3p	ABHD3	-0.940984	C2
hsa-miR-302a-3p	AGFG2	-0.913717	C2
hsa-miR-302a-3p	AP1M1	-0.953313	C2
hsa-miR-302a-3p	ARID4A	-0.906537	C2
hsa-miR-302a-3p	ATAD2	-0.981997	C2
hsa-miR-302a-3p	BICC1	-0.904327	C2
hsa-miR-302a-3p	BLCAP	-0.976711	C2
hsa-miR-302a-3p	BNIP3L	-0.969923	C2
hsa-miR-302a-3p	BRWD1	-0.9598	C2
hsa-miR-302a-3p	C16orf72	-0.983559	C2
hsa-miR-302a-3p	C16orf91	-0.962932	C2
hsa-miR-302a-3p	C2orf69	-0.980318	C2
hsa-miR-302a-3p	CACUL1	-0.791204	C2
hsa-miR-302a-3p	CAMSAP1	-0.85197	C2
hsa-miR-302a-3p	CAPRIN2	-0.919726	C2
hsa-miR-302a-3p	CCDC25	-0.939268	C2
hsa-miR-302a-3p	CCDC88A	-0.974882	C2
hsa-miR-302a-3p	CCND2	-0.968929	C2
hsa-miR-302a-3p	CCSAP	-0.910275	C2
hsa-miR-302a-3p	CDKN2AIP	-0.930718	C2
hsa-miR-302a-3p	CELF2	-0.858325	C2
hsa-miR-302a-3p	CHAF1A	-0.896949	C2
hsa-miR-302a-3p	CLIP4	-0.910016	C2
hsa-miR-302a-3p	CLOCK	-0.940586	C2
hsa-miR-302a-3p	CNRIP1	-0.949774	C2
hsa-miR-302a-3p	COG5	-0.911679	C2
hsa-miR-302a-3p	CPEB1	-0.967589	C2
hsa-miR-302a-3p	CPEB2	-0.947844	C2
hsa-miR-302a-3p	CPEB4	-0.912955	C2
hsa-miR-302a-3p	CREB5	-0.917127	C2
hsa-miR-302a-3p	CXorf67	-0.977006	C2
hsa-miR-302a-3p	DAZAP2	-0.970134	C2
hsa-miR-302a-3p	DCAF5	-0.833971	C2
hsa-miR-302a-3p	DCDC2	-0.920013	C2
hsa-miR-302a-3p	DDIAS	-0.967744	C2
hsa-miR-302a-3p	DDX4	-0.988605	C2
hsa-miR-302a-3p	DGKE	-0.985401	C2
hsa-miR-302a-3p	EIF5	-0.929514	C2
hsa-miR-302a-3p	EPAS1	-0.902144	C2
hsa-miR-302a-3p	ERBB4	-0.904943	C2
hsa-miR-302a-3p	FMN1	-0.917265	C2
hsa-miR-302a-3p	FRS2	-0.907489	C2
hsa-miR-302a-3p	GAB1	-0.920018	C2
hsa-miR-302a-3p	GDAP1	-0.932599	C2
hsa-miR-302a-3p	GGACT	-0.911501	C2
hsa-miR-302a-3p	GLUL	-0.891047	C2
hsa-miR-302a-3p	GNG12	-0.829664	C2
hsa-miR-302a-3p	GNPDA2	-0.949434	C2
hsa-miR-302a-3p	GNS	-0.887883	C2
hsa-miR-302a-3p	GSTM3	-0.854278	C2
hsa-miR-302a-3p	HBP1	-0.956382	C2
hsa-miR-302a-3p	HIPK3	-0.915019	C2
hsa-miR-302a-3p	INTS6	-0.866306	C2
hsa-miR-302a-3p	JAZF1	-0.927461	C2
hsa-miR-302a-3p	KBTBD8	-0.810077	C2
hsa-miR-302a-3p	KDM1B	-0.92973	C2
hsa-miR-302a-3p	KDM7A	-0.852225	C2
hsa-miR-302a-3p	KIF26B	-0.960414	C2
hsa-miR-302a-3p	KLF12	-0.987533	C2
hsa-miR-302a-3p	KLHL11	-0.951883	C2
hsa-miR-302a-3p	KLHL15	-0.975848	C2
hsa-miR-302a-3p	KLHL24	-0.915934	C2
hsa-miR-302a-3p	KMT2C	-0.930548	C2
hsa-miR-302a-3p	KPNA2	-0.934851	C2
hsa-miR-302a-3p	LEF1	-0.904776	C2
hsa-miR-302a-3p	LNPEP	-0.940075	C2
hsa-miR-302a-3p	LRAT	-0.896053	C2
hsa-miR-302a-3p	MACC1	-0.91044	C2
hsa-miR-302a-3p	MIXL1	-0.840074	C2
hsa-miR-302a-3p	MKRN1	-0.851848	C2
hsa-miR-302a-3p	MTMR3	-0.947986	C2
hsa-miR-302a-3p	NFYA	-0.93015	C2
hsa-miR-302a-3p	NKX3-1	-0.938439	C2
hsa-miR-302a-3p	NOS1AP	-0.898853	C2
hsa-miR-302a-3p	NR2E1	-0.974371	C2
hsa-miR-302a-3p	PAG1	-0.893016	C2
hsa-miR-302a-3p	PDK3	-0.919522	C2
hsa-miR-302a-3p	PIGA	-0.943755	C2
hsa-miR-302a-3p	PLAG1	-0.916013	C2
hsa-miR-302a-3p	PLAGL2	-0.952815	C2
hsa-miR-302a-3p	PLCL1	-0.888053	C2
hsa-miR-302a-3p	POLE3	-0.971236	C2
hsa-miR-302a-3p	PRDM10	-0.887051	C2
hsa-miR-302a-3p	PRDM4	-0.786869	C2
hsa-miR-302a-3p	PRKAA1	-0.922152	C2
hsa-miR-302a-3p	PSD3	-0.944797	C2
hsa-miR-302a-3p	PXYLP1	-0.842318	C2
hsa-miR-302a-3p	RABEP1	-0.816582	C2
hsa-miR-302a-3p	RACGAP1	-0.927415	C2
hsa-miR-302a-3p	RB1CC1	-0.912365	C2
hsa-miR-302a-3p	RBBP6	-0.911139	C2
hsa-miR-302a-3p	RBBP7	-0.91309	C2
hsa-miR-302a-3p	RBM44	-0.941165	C2
hsa-miR-302a-3p	RIMKLA	-0.904298	C2
hsa-miR-302a-3p	RNF38	-0.83191	C2
hsa-miR-302a-3p	RSBN1	-0.893457	C2
hsa-miR-302a-3p	RSF1	-0.908425	C2
hsa-miR-302a-3p	SAMD12	-0.874564	C2
hsa-miR-302a-3p	SKOR1	-0.910595	C2
hsa-miR-302a-3p	SLC16A6	-0.91456	C2
hsa-miR-302a-3p	SNIP1	-0.937314	C2
hsa-miR-302a-3p	TAS1R1	-0.791038	C2
hsa-miR-302a-3p	TCF20	-0.880789	C2
hsa-miR-302a-3p	TESK2	-0.943112	C2
hsa-miR-302a-3p	TEX2	-0.884265	C2
hsa-miR-302a-3p	TIPARP	-0.879622	C2
hsa-miR-302a-3p	TLE4	-0.840371	C2
hsa-miR-302a-3p	TMCC1	-0.863663	C2
hsa-miR-302a-3p	TNIK	-0.840532	C2
hsa-miR-302a-3p	TRIM36	-0.908935	C2
hsa-miR-302a-3p	TRIM38	-0.834569	C2
hsa-miR-302a-3p	UBE2B	-0.952167	C2
hsa-miR-302a-3p	UBE2Q2	-0.822088	C2
hsa-miR-302a-3p	UHMK1	-0.849771	C2
hsa-miR-302a-3p	UNKL	-0.931865	C2
hsa-miR-302a-3p	VLDLR	-0.808146	C2
hsa-miR-302a-3p	VPS53	-0.864304	C2
hsa-miR-302a-3p	WDFY2	-0.90313	C2
hsa-miR-302a-3p	WDR20	-0.900953	C2
hsa-miR-302a-3p	WFS1	-0.787508	C2
hsa-miR-302a-3p	WIPF2	-0.877653	C2
hsa-miR-302a-3p	YTHDF3	-0.950093	C2
hsa-miR-302a-3p	ZBTB11	-0.968828	C2
hsa-miR-302a-3p	ZBTB21	-0.904162	C2
hsa-miR-302a-3p	ZFP3	-0.979253	C2
hsa-miR-302a-3p	ZFPM2	-0.913184	C2
hsa-miR-302a-3p	ZNF224	-0.913315	C2
hsa-miR-302a-3p	ZNF230	-0.941987	C2
hsa-miR-302a-3p	ZNF436	-0.859832	C2
hsa-miR-302a-3p	ZNF473	-0.943873	C2
hsa-miR-302a-3p	ZNF530	-0.943194	C2
hsa-miR-302a-3p	ZNF597	-0.972647	C2
hsa-miR-302a-3p	ZNF652	-0.922576	C2
hsa-miR-302a-3p	ZNFX1	-0.987299	C2
hsa-miR-302b-3p	ABHD3	-0.900447	C2
hsa-miR-302b-3p	AGFG2	-0.91481	C2
hsa-miR-302b-3p	ALKBH5	-0.857196	C2
hsa-miR-302b-3p	AP1M1	-0.970179	C2
hsa-miR-302b-3p	ARID4A	-0.927483	C2
hsa-miR-302b-3p	ARID4B	-0.768966	C2
hsa-miR-302b-3p	ATAD2	-0.990302	C2
hsa-miR-302b-3p	BICC1	-0.920794	C2
hsa-miR-302b-3p	BLCAP	-0.964013	C2
hsa-miR-302b-3p	BNIP3L	-0.974365	C2
hsa-miR-302b-3p	BRWD1	-0.959569	C2
hsa-miR-302b-3p	C16orf72	-0.9809	C2
hsa-miR-302b-3p	C16orf91	-0.935749	C2
hsa-miR-302b-3p	C2orf69	-0.967834	C2
hsa-miR-302b-3p	CACUL1	-0.780319	C2
hsa-miR-302b-3p	CAMSAP1	-0.857462	C2
hsa-miR-302b-3p	CAPRIN2	-0.91801	C2
hsa-miR-302b-3p	CCDC25	-0.947847	C2
hsa-miR-302b-3p	CCDC88A	-0.961643	C2
hsa-miR-302b-3p	CCND2	-0.976256	C2
hsa-miR-302b-3p	CCNJ	-0.764995	C2
hsa-miR-302b-3p	CCSAP	-0.935725	C2
hsa-miR-302b-3p	CDKN2AIP	-0.948804	C2
hsa-miR-302b-3p	CELF2	-0.868967	C2
hsa-miR-302b-3p	CHAF1A	-0.903663	C2
hsa-miR-302b-3p	CLIP4	-0.925364	C2
hsa-miR-302b-3p	CLOCK	-0.95579	C2
hsa-miR-302b-3p	CMTM4	-0.819802	C2
hsa-miR-302b-3p	CNRIP1	-0.96145	C2
hsa-miR-302b-3p	COG5	-0.91098	C2
hsa-miR-302b-3p	CPEB1	-0.939714	C2
hsa-miR-302b-3p	CPEB2	-0.941076	C2
hsa-miR-302b-3p	CPEB4	-0.94195	C2
hsa-miR-302b-3p	CREB5	-0.934368	C2
hsa-miR-302b-3p	CUX1	-0.816107	C2
hsa-miR-302b-3p	CXorf67	-0.984038	C2
hsa-miR-302b-3p	DAZAP2	-0.965312	C2
hsa-miR-302b-3p	DCAF5	-0.859125	C2
hsa-miR-302b-3p	DCDC2	-0.933884	C2
hsa-miR-302b-3p	DDIAS	-0.974393	C2
hsa-miR-302b-3p	DDX4	-0.98614	C2
hsa-miR-302b-3p	DGKE	-0.980425	C2
hsa-miR-302b-3p	EIF5	-0.905311	C2
hsa-miR-302b-3p	EPAS1	-0.906604	C2
hsa-miR-302b-3p	ERBB4	-0.919299	C2
hsa-miR-302b-3p	FMN1	-0.93278	C2
hsa-miR-302b-3p	FRS2	-0.933311	C2
hsa-miR-302b-3p	GAB1	-0.931859	C2
hsa-miR-302b-3p	GDAP1	-0.946384	C2
hsa-miR-302b-3p	GGACT	-0.920918	C2
hsa-miR-302b-3p	GLUL	-0.851531	C2
hsa-miR-302b-3p	GNG12	-0.877648	C2
hsa-miR-302b-3p	GNPDA2	-0.963091	C2
hsa-miR-302b-3p	GNS	-0.9001	C2
hsa-miR-302b-3p	GSTM3	-0.892024	C2
hsa-miR-302b-3p	HBP1	-0.938582	C2
hsa-miR-302b-3p	HIPK3	-0.929006	C2
hsa-miR-302b-3p	INTS6	-0.879913	C2
hsa-miR-302b-3p	JAZF1	-0.933802	C2
hsa-miR-302b-3p	KBTBD8	-0.846474	C2
hsa-miR-302b-3p	KDM1B	-0.936196	C2
hsa-miR-302b-3p	KDM7A	-0.855519	C2
hsa-miR-302b-3p	KIF26B	-0.970719	C2
hsa-miR-302b-3p	KLF12	-0.992662	C2
hsa-miR-302b-3p	KLHL11	-0.955787	C2
hsa-miR-302b-3p	KLHL15	-0.980085	C2
hsa-miR-302b-3p	KLHL24	-0.893266	C2
hsa-miR-302b-3p	KMT2C	-0.9466	C2
hsa-miR-302b-3p	KPNA2	-0.91524	C2
hsa-miR-302b-3p	LEF1	-0.920382	C2
hsa-miR-302b-3p	LNPEP	-0.949434	C2
hsa-miR-302b-3p	LRAT	-0.92347	C2
hsa-miR-302b-3p	MACC1	-0.926287	C2
hsa-miR-302b-3p	MFAP3L	-0.739331	C2
hsa-miR-302b-3p	MGAT5	-0.860716	C2
hsa-miR-302b-3p	MIXL1	-0.879718	C2
hsa-miR-302b-3p	MKRN1	-0.798868	C2
hsa-miR-302b-3p	MTMR3	-0.957955	C2
hsa-miR-302b-3p	NFYA	-0.941422	C2
hsa-miR-302b-3p	NKX3-1	-0.938094	C2
hsa-miR-302b-3p	NOS1AP	-0.914014	C2
hsa-miR-302b-3p	NR2E1	-0.981484	C2
hsa-miR-302b-3p	PAG1	-0.914577	C2
hsa-miR-302b-3p	PDK3	-0.919732	C2
hsa-miR-302b-3p	PIGA	-0.959722	C2
hsa-miR-302b-3p	PLAG1	-0.921807	C2
hsa-miR-302b-3p	PLAGL2	-0.94651	C2
hsa-miR-302b-3p	PLCL1	-0.903214	C2
hsa-miR-302b-3p	POLE3	-0.96218	C2
hsa-miR-302b-3p	PRDM10	-0.897753	C2
hsa-miR-302b-3p	PRDM4	-0.819081	C2
hsa-miR-302b-3p	PRKAA1	-0.903457	C2
hsa-miR-302b-3p	PSD3	-0.960654	C2
hsa-miR-302b-3p	PXYLP1	-0.817864	C2
hsa-miR-302b-3p	RABEP1	-0.793369	C2
hsa-miR-302b-3p	RACGAP1	-0.941933	C2
hsa-miR-302b-3p	RB1CC1	-0.889296	C2
hsa-miR-302b-3p	RBBP6	-0.93888	C2
hsa-miR-302b-3p	RBBP7	-0.884976	C2
hsa-miR-302b-3p	RBM44	-0.919851	C2
hsa-miR-302b-3p	RIMKLA	-0.92042	C2
hsa-miR-302b-3p	RNF38	-0.842236	C2
hsa-miR-302b-3p	RSBN1	-0.91146	C2
hsa-miR-302b-3p	RSF1	-0.907847	C2
hsa-miR-302b-3p	SAMD12	-0.8984	C2
hsa-miR-302b-3p	SKOR1	-0.924454	C2
hsa-miR-302b-3p	SLC16A6	-0.929678	C2
hsa-miR-302b-3p	SNIP1	-0.950017	C2
hsa-miR-302b-3p	TAS1R1	-0.768787	C2
hsa-miR-302b-3p	TCF20	-0.919665	C2
hsa-miR-302b-3p	TESK2	-0.941875	C2
hsa-miR-302b-3p	TEX2	-0.884912	C2
hsa-miR-302b-3p	TIAM1	-0.744393	C2
hsa-miR-302b-3p	TIPARP	-0.909611	C2
hsa-miR-302b-3p	TLE4	-0.872009	C2
hsa-miR-302b-3p	TMCC1	-0.881576	C2
hsa-miR-302b-3p	TNIK	-0.876178	C2
hsa-miR-302b-3p	TRIM36	-0.922715	C2
hsa-miR-302b-3p	TRIM38	-0.794748	C2
hsa-miR-302b-3p	UBE2B	-0.966215	C2
hsa-miR-302b-3p	UBE2Q2	-0.828686	C2
hsa-miR-302b-3p	UHMK1	-0.863782	C2
hsa-miR-302b-3p	UNKL	-0.954035	C2
hsa-miR-302b-3p	VLDLR	-0.849518	C2
hsa-miR-302b-3p	VPS53	-0.880909	C2
hsa-miR-302b-3p	WDFY2	-0.922854	C2
hsa-miR-302b-3p	WDR20	-0.89855	C2
hsa-miR-302b-3p	WFS1	-0.795475	C2
hsa-miR-302b-3p	WIPF2	-0.91851	C2
hsa-miR-302b-3p	YTHDF3	-0.93394	C2
hsa-miR-302b-3p	ZBTB11	-0.968494	C2
hsa-miR-302b-3p	ZBTB21	-0.857453	C2
hsa-miR-302b-3p	ZFP3	-0.96555	C2
hsa-miR-302b-3p	ZFPM2	-0.92894	C2
hsa-miR-302b-3p	ZNF224	-0.910808	C2
hsa-miR-302b-3p	ZNF230	-0.897766	C2
hsa-miR-302b-3p	ZNF436	-0.889067	C2
hsa-miR-302b-3p	ZNF473	-0.934196	C2
hsa-miR-302b-3p	ZNF530	-0.943916	C2
hsa-miR-302b-3p	ZNF597	-0.981911	C2
hsa-miR-302b-3p	ZNF652	-0.934101	C2
hsa-miR-302b-3p	ZNFX1	-0.989781	C2
hsa-miR-302b-5p	GNG2	-0.906841	C1
hsa-miR-302b-5p	MGAT4A	-0.867	C1
hsa-miR-302b-5p	MSI2	-0.819052	C1
hsa-miR-302b-5p	PRTG	-0.925516	C1
hsa-miR-302b-5p	SLC12A2	-0.865202	C1
hsa-miR-302b-5p	ZNF143	-0.829327	C1
hsa-miR-302c-5p	ABHD2	-0.789272	C1
hsa-miR-302c-5p	GNG12	-0.906603	C1
hsa-miR-302c-5p	GNG2	-0.901415	C1
hsa-miR-302c-5p	HBEGF	-0.872854	C1
hsa-miR-302c-5p	HEY1	-0.822454	C1
hsa-miR-302c-5p	HNRNPU	-0.850219	C1
hsa-miR-302c-5p	KBTBD4	-0.768887	C1
hsa-miR-302c-5p	LATS1	-0.795905	C1
hsa-miR-302c-5p	NABP1	-0.899972	C1
hsa-miR-302c-5p	PAIP2B	-0.851781	C1
hsa-miR-302c-5p	PIK3C2A	-0.806474	C1
hsa-miR-302c-5p	PRTG	-0.903513	C1
hsa-miR-302c-5p	SRSF8	-0.76814	C1
hsa-miR-302c-5p	TSPYL1	-0.791905	C1
hsa-miR-302c-5p	ZNF143	-0.822216	C1
hsa-miR-302d-5p	ARHGAP32	-0.923793	C1
hsa-miR-302d-5p	ARID4B	-0.860054	C1
hsa-miR-302d-5p	MED13	-0.84023	C1
hsa-miR-302d-5p	MGAT4A	-0.860678	C1
hsa-miR-302d-5p	MSI2	-0.867147	C1
hsa-miR-302d-5p	PRTG	-0.924095	C1
hsa-miR-302d-5p	RHOBTB3	-0.808649	C1
hsa-miR-302d-5p	SLC12A2	-0.842032	C1
hsa-miR-302d-5p	ZNF143	-0.84897	C1
hsa-miR-30a-5p	ABHD6	-0.829651	C3
hsa-miR-30a-5p	ADAM9	-0.843776	C3
hsa-miR-30a-5p	ANKHD1	-0.957711	C3
hsa-miR-30a-5p	AP2A1	-0.911447	C3
hsa-miR-30a-5p	ARID3A	-0.89993	C3
hsa-miR-30a-5p	B3GNT5	-0.749286	C3
hsa-miR-30a-5p	CALD1	-0.819354	C3
hsa-miR-30a-5p	CAND1	-0.882106	C3
hsa-miR-30a-5p	CAPZA1	-0.881623	C3
hsa-miR-30a-5p	CBLB	-0.919428	C3
hsa-miR-30a-5p	CORO2A	-0.893939	C3
hsa-miR-30a-5p	COTL1	-0.799125	C3
hsa-miR-30a-5p	CTH	-0.922422	C3
hsa-miR-30a-5p	DDIT4	-0.814045	C3
hsa-miR-30a-5p	DLG5	-0.921661	C3
hsa-miR-30a-5p	DLGAP4	-0.882691	C3
hsa-miR-30a-5p	DOLPP1	-0.952707	C3
hsa-miR-30a-5p	DSG2	-0.807166	C3
hsa-miR-30a-5p	DSP	-0.921593	C3
hsa-miR-30a-5p	EDNRB	-0.817242	C3
hsa-miR-30a-5p	FAM49A	-0.766408	C3
hsa-miR-30a-5p	FAM83F	-0.901906	C3
hsa-miR-30a-5p	FNDC3A	-0.927726	C3
hsa-miR-30a-5p	FRMD6	-0.81827	C3
hsa-miR-30a-5p	FST	-0.811132	C3
hsa-miR-30a-5p	G3BP1	-0.747494	C3
hsa-miR-30a-5p	G6PC3	-0.893516	C3
hsa-miR-30a-5p	GCNT2	-0.847229	C3
hsa-miR-30a-5p	GLDC	-0.874894	C3
hsa-miR-30a-5p	GRAMD2A	-0.856521	C3
hsa-miR-30a-5p	GRHL1	-0.857069	C3
hsa-miR-30a-5p	HDAC5	-0.844567	C3
hsa-miR-30a-5p	IRF2BP2	-0.810766	C3
hsa-miR-30a-5p	KATNBL1	-0.868493	C3
hsa-miR-30a-5p	KREMEN1	-0.886566	C3
hsa-miR-30a-5p	LDLR	-0.799106	C3
hsa-miR-30a-5p	LRRC58	-0.934871	C3
hsa-miR-30a-5p	LRRC8D	-0.797443	C3
hsa-miR-30a-5p	LYN	-0.943589	C3
hsa-miR-30a-5p	MAGI3	-0.851885	C3
hsa-miR-30a-5p	MAN1A2	-0.788468	C3
hsa-miR-30a-5p	MBNL3	-0.893237	C3
hsa-miR-30a-5p	MYD88	-0.924036	C3
hsa-miR-30a-5p	MYH10	-0.880399	C3
hsa-miR-30a-5p	NADK	-0.829093	C3
hsa-miR-30a-5p	NAV1	-0.875947	C3
hsa-miR-30a-5p	NID1	-0.880557	C3
hsa-miR-30a-5p	NR2F2	-0.817814	C3
hsa-miR-30a-5p	NR6A1	-0.860836	C3
hsa-miR-30a-5p	NRP1	-0.801091	C3
hsa-miR-30a-5p	PAK4	-0.856636	C3
hsa-miR-30a-5p	PAWR	-0.860483	C3
hsa-miR-30a-5p	PBRM1	-0.787668	C3
hsa-miR-30a-5p	PEG10	-0.826869	C3
hsa-miR-30a-5p	PELO	-0.91991	C3
hsa-miR-30a-5p	PFN2	-0.969272	C3
hsa-miR-30a-5p	PGP	-0.927234	C3
hsa-miR-30a-5p	PHACTR2	-0.920614	C3
hsa-miR-30a-5p	PHIP	-0.88138	C3
hsa-miR-30a-5p	PITPNC1	-0.796011	C3
hsa-miR-30a-5p	PITPNM2	-0.899915	C3
hsa-miR-30a-5p	PLEKHO2	-0.805031	C3
hsa-miR-30a-5p	PLXNA2	-0.91991	C3
hsa-miR-30a-5p	PSMD7	-0.789227	C3
hsa-miR-30a-5p	PTBP3	-0.895496	C3
hsa-miR-30a-5p	RAB8A	-0.920929	C3
hsa-miR-30a-5p	RASAL2	-0.901182	C3
hsa-miR-30a-5p	REEP1	-0.831065	C3
hsa-miR-30a-5p	SEMA6A	-0.927175	C3
hsa-miR-30a-5p	SETD3	-0.83166	C3
hsa-miR-30a-5p	SLC38A1	-0.851107	C3
hsa-miR-30a-5p	SLC38A2	-0.858974	C3
hsa-miR-30a-5p	SLC6A6	-0.852919	C3
hsa-miR-30a-5p	SLC7A6	-0.830941	C3
hsa-miR-30a-5p	SNX33	-0.895334	C3
hsa-miR-30a-5p	SOCS3	-0.862107	C3
hsa-miR-30a-5p	SOCS6	-0.89159	C3
hsa-miR-30a-5p	SOX4	-0.854568	C3
hsa-miR-30a-5p	SPEN	-0.807168	C3
hsa-miR-30a-5p	ST8SIA4	-0.839524	C3
hsa-miR-30a-5p	TENM3	-0.811249	C3
hsa-miR-30a-5p	TET1	-0.804652	C3
hsa-miR-30a-5p	TMED2	-0.887703	C3
hsa-miR-30a-5p	TMEM135	-0.90659	C3
hsa-miR-30a-5p	TPM4	-0.896693	C3
hsa-miR-30a-5p	TUSC3	-0.863863	C3
hsa-miR-30a-5p	TXNDC5	-0.809665	C3
hsa-miR-30a-5p	UBE2J1	-0.813003	C3
hsa-miR-30a-5p	VAT1	-0.77282	C3
hsa-miR-30a-5p	YWHAZ	-0.893904	C3
hsa-miR-30a-5p	ZDHHC20	-0.81805	C3
hsa-miR-30a-5p	ZFP36L1	-0.832974	C3
hsa-miR-30a-5p	ZNF277	-0.923959	C3
hsa-miR-30b-5p	ABHD6	-0.932727	C3
hsa-miR-30b-5p	ADAM9	-0.855272	C3
hsa-miR-30b-5p	AHNAK	-0.839417	C3
hsa-miR-30b-5p	ANKHD1	-0.864851	C3
hsa-miR-30b-5p	AP2A1	-0.886151	C3
hsa-miR-30b-5p	ARAF	-0.923421	C3
hsa-miR-30b-5p	ARID1A	-0.811162	C3
hsa-miR-30b-5p	ARID3A	-0.744704	C3
hsa-miR-30b-5p	ATP8B2	-0.769309	C3
hsa-miR-30b-5p	CAND1	-0.910898	C3
hsa-miR-30b-5p	CAPZA1	-0.952745	C3
hsa-miR-30b-5p	CCNY	-0.884504	C3
hsa-miR-30b-5p	CORO2A	-0.938169	C3
hsa-miR-30b-5p	CTH	-0.900061	C3
hsa-miR-30b-5p	DLG5	-0.741014	C3
hsa-miR-30b-5p	DLGAP4	-0.926701	C3
hsa-miR-30b-5p	DOLPP1	-0.968184	C3
hsa-miR-30b-5p	DSG2	-0.912802	C3
hsa-miR-30b-5p	DSP	-0.983897	C3
hsa-miR-30b-5p	FAHD1	-0.819844	C3
hsa-miR-30b-5p	FAM83F	-0.880992	C3
hsa-miR-30b-5p	FNDC3A	-0.92235	C3
hsa-miR-30b-5p	FRMD6	-0.77824	C3
hsa-miR-30b-5p	G3BP1	-0.901932	C3
hsa-miR-30b-5p	G6PC3	-0.917042	C3
hsa-miR-30b-5p	GLDC	-0.869184	C3
hsa-miR-30b-5p	GPR108	-0.927395	C3
hsa-miR-30b-5p	GRB10	-0.823026	C3
hsa-miR-30b-5p	HIC2	-0.854899	C3
hsa-miR-30b-5p	IDH1	-0.875451	C3
hsa-miR-30b-5p	IRF2BP2	-0.855322	C3
hsa-miR-30b-5p	KREMEN1	-0.847516	C3
hsa-miR-30b-5p	LRRC58	-0.807737	C3
hsa-miR-30b-5p	LYN	-0.855981	C3
hsa-miR-30b-5p	MAGI3	-0.749897	C3
hsa-miR-30b-5p	MAP3K2	-0.861809	C3
hsa-miR-30b-5p	MBNL3	-0.808727	C3
hsa-miR-30b-5p	MYD88	-0.870049	C3
hsa-miR-30b-5p	MYH10	-0.883323	C3
hsa-miR-30b-5p	NADK	-0.945761	C3
hsa-miR-30b-5p	NAV1	-0.788365	C3
hsa-miR-30b-5p	NID1	-0.88319	C3
hsa-miR-30b-5p	PAWR	-0.785394	C3
hsa-miR-30b-5p	PELO	-0.756202	C3
hsa-miR-30b-5p	PFN2	-0.833275	C3
hsa-miR-30b-5p	PGP	-0.966709	C3
hsa-miR-30b-5p	PHACTR2	-0.921647	C3
hsa-miR-30b-5p	PHIP	-0.959066	C3
hsa-miR-30b-5p	PITPNC1	-0.884116	C3
hsa-miR-30b-5p	PITPNM2	-0.824707	C3
hsa-miR-30b-5p	PROM1	-0.894982	C3
hsa-miR-30b-5p	PSMD7	-0.932623	C3
hsa-miR-30b-5p	PTBP3	-0.911137	C3
hsa-miR-30b-5p	RAB8A	-0.921917	C3
hsa-miR-30b-5p	REEP1	-0.84768	C3
hsa-miR-30b-5p	SEMA6A	-0.907401	C3
hsa-miR-30b-5p	SETD3	-0.917847	C3
hsa-miR-30b-5p	SLC35B4	-0.877331	C3
hsa-miR-30b-5p	SMAP1	-0.860863	C3
hsa-miR-30b-5p	SNX2	-0.889555	C3
hsa-miR-30b-5p	SNX27	-0.766101	C3
hsa-miR-30b-5p	SOCS3	-0.80542	C3
hsa-miR-30b-5p	SOCS6	-0.738789	C3
hsa-miR-30b-5p	SOX4	-0.808929	C3
hsa-miR-30b-5p	SPEN	-0.821712	C3
hsa-miR-30b-5p	SYNCRIP	-0.856167	C3
hsa-miR-30b-5p	TET1	-0.89656	C3
hsa-miR-30b-5p	TFCP2L1	-0.838314	C3
hsa-miR-30b-5p	TMED2	-0.951776	C3
hsa-miR-30b-5p	TMEM135	-0.795716	C3
hsa-miR-30b-5p	TMTC3	-0.805487	C3
hsa-miR-30b-5p	TPM4	-0.816868	C3
hsa-miR-30b-5p	USP22	-0.892972	C3
hsa-miR-30b-5p	WASL	-0.855891	C3
hsa-miR-30b-5p	YWHAZ	-0.967528	C3
hsa-miR-30b-5p	ZBED1	-0.816638	C3
hsa-miR-30b-5p	ZDHHC20	-0.91994	C3
hsa-miR-30b-5p	ZFP36L2	-0.862074	C3
hsa-miR-30b-5p	ZNF277	-0.812566	C3
hsa-miR-30d-5p	ABHD6	-0.811097	C3
hsa-miR-30d-5p	ACTN1	-0.84196	C3
hsa-miR-30d-5p	ADAM9	-0.834852	C3
hsa-miR-30d-5p	ANKHD1	-0.925038	C3
hsa-miR-30d-5p	AP2A1	-0.90833	C3
hsa-miR-30d-5p	ARID3A	-0.887661	C3
hsa-miR-30d-5p	C4orf19	-0.778209	C3
hsa-miR-30d-5p	CALD1	-0.83793	C3
hsa-miR-30d-5p	CAND1	-0.848783	C3
hsa-miR-30d-5p	CAPZA1	-0.845288	C3
hsa-miR-30d-5p	CBLB	-0.907983	C3
hsa-miR-30d-5p	CBX2	-0.786154	C3
hsa-miR-30d-5p	CCNY	-0.761328	C3
hsa-miR-30d-5p	CORO2A	-0.882911	C3
hsa-miR-30d-5p	COTL1	-0.809472	C3
hsa-miR-30d-5p	CTH	-0.886882	C3
hsa-miR-30d-5p	DDIT4	-0.797226	C3
hsa-miR-30d-5p	DLG5	-0.914859	C3
hsa-miR-30d-5p	DLGAP4	-0.869437	C3
hsa-miR-30d-5p	DOLPP1	-0.929608	C3
hsa-miR-30d-5p	DSP	-0.898527	C3
hsa-miR-30d-5p	EDNRB	-0.828497	C3
hsa-miR-30d-5p	FAM83F	-0.917911	C3
hsa-miR-30d-5p	FNDC3A	-0.898357	C3
hsa-miR-30d-5p	FRMD6	-0.790672	C3
hsa-miR-30d-5p	FST	-0.818078	C3
hsa-miR-30d-5p	G6PC3	-0.903487	C3
hsa-miR-30d-5p	GCNT2	-0.853943	C3
hsa-miR-30d-5p	GLDC	-0.85504	C3
hsa-miR-30d-5p	GRAMD2A	-0.866596	C3
hsa-miR-30d-5p	GRHL1	-0.870979	C3
hsa-miR-30d-5p	HDAC5	-0.823185	C3
hsa-miR-30d-5p	KATNBL1	-0.874103	C3
hsa-miR-30d-5p	KREMEN1	-0.870567	C3
hsa-miR-30d-5p	LDLR	-0.788099	C3
hsa-miR-30d-5p	LRRC58	-0.920137	C3
hsa-miR-30d-5p	LRRC8D	-0.822377	C3
hsa-miR-30d-5p	LYN	-0.943195	C3
hsa-miR-30d-5p	MAGI3	-0.843299	C3
hsa-miR-30d-5p	MAN1A2	-0.807554	C3
hsa-miR-30d-5p	MBNL3	-0.86676	C3
hsa-miR-30d-5p	MYD88	-0.905651	C3
hsa-miR-30d-5p	MYH10	-0.872563	C3
hsa-miR-30d-5p	NAV1	-0.856901	C3
hsa-miR-30d-5p	NID1	-0.869195	C3
hsa-miR-30d-5p	NR2F2	-0.830181	C3
hsa-miR-30d-5p	NR6A1	-0.851138	C3
hsa-miR-30d-5p	NRP1	-0.807082	C3
hsa-miR-30d-5p	PAK4	-0.851619	C3
hsa-miR-30d-5p	PAWR	-0.851784	C3
hsa-miR-30d-5p	PBRM1	-0.7653	C3
hsa-miR-30d-5p	PEG10	-0.827893	C3
hsa-miR-30d-5p	PELO	-0.914965	C3
hsa-miR-30d-5p	PFN2	-0.971874	C3
hsa-miR-30d-5p	PGP	-0.913747	C3
hsa-miR-30d-5p	PHACTR2	-0.927521	C3
hsa-miR-30d-5p	PHIP	-0.840924	C3
hsa-miR-30d-5p	PITPNC1	-0.795786	C3
hsa-miR-30d-5p	PITPNM2	-0.89389	C3
hsa-miR-30d-5p	PLEKHO2	-0.860086	C3
hsa-miR-30d-5p	PLXNA2	-0.929683	C3
hsa-miR-30d-5p	PTBP3	-0.889888	C3
hsa-miR-30d-5p	RAB8A	-0.916272	C3
hsa-miR-30d-5p	RASAL2	-0.885132	C3
hsa-miR-30d-5p	SEMA6A	-0.898495	C3
hsa-miR-30d-5p	SEMA6D	-0.756188	C3
hsa-miR-30d-5p	SETD3	-0.806773	C3
hsa-miR-30d-5p	SLC38A1	-0.851163	C3
hsa-miR-30d-5p	SLC38A2	-0.835316	C3
hsa-miR-30d-5p	SLC6A6	-0.84505	C3
hsa-miR-30d-5p	SLC7A6	-0.816847	C3
hsa-miR-30d-5p	SNX33	-0.920966	C3
hsa-miR-30d-5p	SOCS3	-0.903528	C3
hsa-miR-30d-5p	SOCS6	-0.891325	C3
hsa-miR-30d-5p	SOX4	-0.853768	C3
hsa-miR-30d-5p	ST8SIA4	-0.842036	C3
hsa-miR-30d-5p	TDRP	-0.858563	C3
hsa-miR-30d-5p	TENM3	-0.817393	C3
hsa-miR-30d-5p	TET1	-0.820115	C3
hsa-miR-30d-5p	TMED2	-0.848983	C3
hsa-miR-30d-5p	TMEM135	-0.886364	C3
hsa-miR-30d-5p	TPM4	-0.895093	C3
hsa-miR-30d-5p	TUSC3	-0.862814	C3
hsa-miR-30d-5p	TXNDC5	-0.835267	C3
hsa-miR-30d-5p	UBE2J1	-0.811062	C3
hsa-miR-30d-5p	YWHAZ	-0.85633	C3
hsa-miR-30d-5p	ZFP36L1	-0.813643	C3
hsa-miR-30d-5p	ZNF277	-0.919495	C3
hsa-miR-30e-3p	AAK1	-0.794618	C1
hsa-miR-30e-3p	COCH	-0.842318	C1
hsa-miR-30e-3p	FUT8	-0.784891	C1
hsa-miR-30e-3p	GALNT7	-0.829247	C1
hsa-miR-30e-3p	GNA12	-0.869652	C1
hsa-miR-30e-3p	MED12L	-0.852262	C1
hsa-miR-30e-5p	EAF1	-0.786622	C1
hsa-miR-30e-5p	ELOVL5	-0.82441	C1
hsa-miR-30e-5p	FNDC3B	-0.850295	C1
hsa-miR-30e-5p	HSPA5	-0.774455	C1
hsa-miR-30e-5p	LRRC8B	-0.877765	C1
hsa-miR-30e-5p	MSI2	-0.817081	C1
hsa-miR-30e-5p	OVOL1	-0.874513	C1
hsa-miR-30e-5p	PEAK1	-0.830429	C1
hsa-miR-30e-5p	PRTG	-0.838347	C1
hsa-miR-30e-5p	SKP2	-0.798476	C1
hsa-miR-320a-3p	ACOT7	-0.835623	C3
hsa-miR-320a-3p	APPL1	-0.82929	C3
hsa-miR-320a-3p	APRT	-0.828913	C3
hsa-miR-320a-3p	ATP11A	-0.760854	C3
hsa-miR-320a-3p	B4GALT4	-0.871515	C3
hsa-miR-320a-3p	DBN1	-0.902915	C3
hsa-miR-320a-3p	DLGAP4	-0.765844	C3
hsa-miR-320a-3p	KANK1	-0.805952	C3
hsa-miR-320a-3p	MDK	-0.780388	C3
hsa-miR-320a-3p	MOB3B	-0.857372	C3
hsa-miR-320a-3p	MYL12A	-0.814519	C3
hsa-miR-320a-3p	NDUFA10	-0.85742	C3
hsa-miR-320a-3p	NDUFS1	-0.823472	C3
hsa-miR-320a-3p	PACSIN2	-0.913916	C3
hsa-miR-320a-3p	PRCP	-0.881705	C3
hsa-miR-320a-3p	PTBP3	-0.744479	C3
hsa-miR-320a-3p	PUSL1	-0.858026	C3
hsa-miR-320a-3p	SMAP1	-0.795772	C3
hsa-miR-320a-3p	SND1	-0.771812	C3
hsa-miR-320a-3p	TFCP2L1	-0.783847	C3
hsa-miR-320a-3p	TMEM43	-0.763626	C3
hsa-miR-320a-3p	TRIM24	-0.8433	C3
hsa-miR-320a-3p	WDR1	-0.911413	C3
hsa-miR-320a-3p	ZMIZ1	-0.819095	C3
hsa-miR-335-3p	AAK1	-0.747742	C1
hsa-miR-335-3p	ADAMTS1	-0.810926	C1
hsa-miR-335-3p	AFF4	-0.789802	C1
hsa-miR-335-3p	B3GNT5	-0.925264	C1
hsa-miR-335-3p	CBR1	-0.795243	C1
hsa-miR-335-3p	CITED2	-0.827281	C1
hsa-miR-335-3p	FIGN	-0.822184	C1
hsa-miR-335-3p	FYB1	-0.817854	C1
hsa-miR-335-3p	HSPA1B	-0.879397	C1
hsa-miR-335-3p	MED12L	-0.826665	C1
hsa-miR-335-3p	NR2F2	-0.84798	C1
hsa-miR-335-3p	OPN3	-0.900215	C1
hsa-miR-335-3p	SH3BP5	-0.877594	C1
hsa-miR-335-3p	TCAF1	-0.871543	C1
hsa-miR-335-3p	TUSC3	-0.878205	C1
hsa-miR-340-5p	AGFG1	-0.851567	C3
hsa-miR-340-5p	ANP32E	-0.902024	C3
hsa-miR-340-5p	APPL1	-0.807936	C3
hsa-miR-340-5p	CAPZA1	-0.863132	C3
hsa-miR-340-5p	CASK	-0.77803	C3
hsa-miR-340-5p	CBLB	-0.816462	C3
hsa-miR-340-5p	CHMP4C	-0.842305	C3
hsa-miR-340-5p	CLTC	-0.854192	C3
hsa-miR-340-5p	CREBZF	-0.815685	C3
hsa-miR-340-5p	CTH	-0.87071	C3
hsa-miR-340-5p	DARS	-0.773375	C3
hsa-miR-340-5p	DLX3	-0.82378	C3
hsa-miR-340-5p	EIF2AK1	-0.862847	C3
hsa-miR-340-5p	F3	-0.904725	C3
hsa-miR-340-5p	FDX1	-0.874989	C3
hsa-miR-340-5p	FGFR4	-0.869816	C3
hsa-miR-340-5p	FRMD6	-0.905938	C3
hsa-miR-340-5p	FUCA2	-0.848877	C3
hsa-miR-340-5p	GSK3B	-0.778465	C3
hsa-miR-340-5p	HSPE1	-0.825827	C3
hsa-miR-340-5p	ID3	-0.820369	C3
hsa-miR-340-5p	IL6ST	-0.913458	C3
hsa-miR-340-5p	IMPAD1	-0.867718	C3
hsa-miR-340-5p	JCAD	-0.838498	C3
hsa-miR-340-5p	KCMF1	-0.863563	C3
hsa-miR-340-5p	MAN1A2	-0.7698	C3
hsa-miR-340-5p	MAPK9	-0.87604	C3
hsa-miR-340-5p	MBNL3	-0.846332	C3
hsa-miR-340-5p	MTAP	-0.817292	C3
hsa-miR-340-5p	MYL12A	-0.829967	C3
hsa-miR-340-5p	NENF	-0.842291	C3
hsa-miR-340-5p	NFE2L3	-0.786913	C3
hsa-miR-340-5p	NPEPPS	-0.875008	C3
hsa-miR-340-5p	OCLN	-0.799198	C3
hsa-miR-340-5p	PHIP	-0.824647	C3
hsa-miR-340-5p	PITPNC1	-0.823646	C3
hsa-miR-340-5p	PLXDC2	-0.777513	C3
hsa-miR-340-5p	PLXND1	-0.913898	C3
hsa-miR-340-5p	PRSS12	-0.793926	C3
hsa-miR-340-5p	PSAT1	-0.789375	C3
hsa-miR-340-5p	PTBP3	-0.86469	C3
hsa-miR-340-5p	RBPMS	-0.82601	C3
hsa-miR-340-5p	RCN2	-0.880196	C3
hsa-miR-340-5p	SEC23A	-0.824379	C3
hsa-miR-340-5p	SERTAD2	-0.957145	C3
hsa-miR-340-5p	SH3D19	-0.896641	C3
hsa-miR-340-5p	SHISA5	-0.829647	C3
hsa-miR-340-5p	SLC6A6	-0.891105	C3
hsa-miR-340-5p	SOCS3	-0.870526	C3
hsa-miR-340-5p	SOCS6	-0.906139	C3
hsa-miR-340-5p	SORT1	-0.843023	C3
hsa-miR-340-5p	SREBF1	-0.801662	C3
hsa-miR-340-5p	STRN4	-0.804168	C3
hsa-miR-340-5p	UTRN	-0.797964	C3
hsa-miR-340-5p	VCL	-0.880722	C3
hsa-miR-340-5p	WASF2	-0.921141	C3
hsa-miR-340-5p	YWHAH	-0.88614	C3
hsa-miR-340-5p	ZFP36L2	-0.764261	C3
hsa-miR-342-3p	ADAM9	-0.902411	C3
hsa-miR-342-3p	AGFG1	-0.864396	C3
hsa-miR-342-3p	ANLN	-0.861413	C3
hsa-miR-342-3p	CDK6	-0.894535	C3
hsa-miR-342-3p	DUSP6	-0.76401	C3
hsa-miR-342-3p	HUNK	-0.864981	C3
hsa-miR-342-3p	JADE1	-0.892399	C3
hsa-miR-342-3p	JCAD	-0.81599	C3
hsa-miR-342-3p	KCMF1	-0.80878	C3
hsa-miR-342-3p	PEA15	-0.81644	C3
hsa-miR-342-3p	PFN2	-0.827517	C3
hsa-miR-342-3p	PHKG2	-0.797559	C3
hsa-miR-342-3p	PLAA	-0.906148	C3
hsa-miR-342-3p	TSPAN4	-0.931143	C3
hsa-miR-342-3p	TXNDC5	-0.849143	C3
hsa-miR-342-3p	UBE2G2	-0.865978	C3
hsa-miR-367-3p	ADAM19	-0.859511	C2
hsa-miR-367-3p	ADAMTS9	-0.911123	C2
hsa-miR-367-3p	ADAMTSL1	-0.901903	C2
hsa-miR-367-3p	ADAMTSL3	-0.843908	C2
hsa-miR-367-3p	ATG14	-0.940018	C2
hsa-miR-367-3p	BACH1	-0.8509	C2
hsa-miR-367-3p	BAZ2A	-0.973079	C2
hsa-miR-367-3p	C16orf72	-0.954726	C2
hsa-miR-367-3p	C18orf25	-0.863973	C2
hsa-miR-367-3p	C20orf194	-0.919319	C2
hsa-miR-367-3p	C21orf91	-0.939565	C2
hsa-miR-367-3p	C2orf69	-0.956837	C2
hsa-miR-367-3p	CACNA1H	-0.888619	C2
hsa-miR-367-3p	CACNA2D1	-0.890567	C2
hsa-miR-367-3p	CALN1	-0.906902	C2
hsa-miR-367-3p	CAMK2A	-0.931552	C2
hsa-miR-367-3p	CCNE2	-0.872658	C2
hsa-miR-367-3p	CELF2	-0.831432	C2
hsa-miR-367-3p	CLIP4	-0.88739	C2
hsa-miR-367-3p	CNEP1R1	-0.789904	C2
hsa-miR-367-3p	CNTN4	-0.854539	C2
hsa-miR-367-3p	CPEB1	-0.937333	C2
hsa-miR-367-3p	CPEB2	-0.88337	C2
hsa-miR-367-3p	CPEB4	-0.930154	C2
hsa-miR-367-3p	DAAM1	-0.840753	C2
hsa-miR-367-3p	DCLK2	-0.860277	C2
hsa-miR-367-3p	DCP1A	-0.902401	C2
hsa-miR-367-3p	DDX3X	-0.853259	C2
hsa-miR-367-3p	DNAJB9	-0.920834	C2
hsa-miR-367-3p	DUSP10	-0.861489	C2
hsa-miR-367-3p	EIF5	-0.90619	C2
hsa-miR-367-3p	EIF5A2	-0.948586	C2
hsa-miR-367-3p	ELOVL4	-0.840779	C2
hsa-miR-367-3p	FAM117B	-0.880127	C2
hsa-miR-367-3p	FAM214A	-0.982009	C2
hsa-miR-367-3p	FBXO33	-0.817325	C2
hsa-miR-367-3p	FBXW7	-0.84726	C2
hsa-miR-367-3p	FOXN2	-0.864794	C2
hsa-miR-367-3p	FRS2	-0.904387	C2
hsa-miR-367-3p	GIT2	-0.902761	C2
hsa-miR-367-3p	GLUL	-0.857056	C2
hsa-miR-367-3p	GNPDA2	-0.948987	C2
hsa-miR-367-3p	GNS	-0.869368	C2
hsa-miR-367-3p	GOLGA3	-0.816566	C2
hsa-miR-367-3p	GRAMD1B	-0.976383	C2
hsa-miR-367-3p	H3F3B	-0.920778	C2
hsa-miR-367-3p	HDAC9	-0.897124	C2
hsa-miR-367-3p	HERC3	-0.848571	C2
hsa-miR-367-3p	HIPK3	-0.887626	C2
hsa-miR-367-3p	ING2	-0.952891	C2
hsa-miR-367-3p	ITPR1	-0.824496	C2
hsa-miR-367-3p	KALRN	-0.787387	C2
hsa-miR-367-3p	KBTBD8	-0.790224	C2
hsa-miR-367-3p	KCNC4	-0.873097	C2
hsa-miR-367-3p	KIAA1109	-0.868619	C2
hsa-miR-367-3p	KIAA1549L	-0.83209	C2
hsa-miR-367-3p	KLF12	-0.979937	C2
hsa-miR-367-3p	KLHL11	-0.959827	C2
hsa-miR-367-3p	KLHL15	-0.948811	C2
hsa-miR-367-3p	LATS1	-0.956291	C2
hsa-miR-367-3p	LUZP1	-0.886588	C2
hsa-miR-367-3p	MAPK8	-0.909551	C2
hsa-miR-367-3p	MAST4	-0.911796	C2
hsa-miR-367-3p	MED19	-0.962273	C2
hsa-miR-367-3p	MICU1	-0.824937	C2
hsa-miR-367-3p	MOAP1	-0.915183	C2
hsa-miR-367-3p	NAV3	-0.916044	C2
hsa-miR-367-3p	NEFM	-0.939599	C2
hsa-miR-367-3p	NEO1	-0.965129	C2
hsa-miR-367-3p	NRF1	-0.913099	C2
hsa-miR-367-3p	NRG4	-0.911452	C2
hsa-miR-367-3p	NSG1	-0.949883	C2
hsa-miR-367-3p	OSER1	-0.978248	C2
hsa-miR-367-3p	OTUD3	-0.801243	C2
hsa-miR-367-3p	PAXBP1	-0.772414	C2
hsa-miR-367-3p	PCDH11X	-0.87839	C2
hsa-miR-367-3p	PCDH9	-0.869563	C2
hsa-miR-367-3p	PCGF3	-0.803543	C2
hsa-miR-367-3p	PIAS1	-0.934481	C2
hsa-miR-367-3p	PLD1	-0.891444	C2
hsa-miR-367-3p	PRAMEF1	-0.871477	C2
hsa-miR-367-3p	PTEN	-0.794977	C2
hsa-miR-367-3p	PTPRK	-0.77225	C2
hsa-miR-367-3p	RAB8B	-0.896857	C2
hsa-miR-367-3p	RAD21	-0.745471	C2
hsa-miR-367-3p	RNF11	-0.763363	C2
hsa-miR-367-3p	RNF4	-0.869664	C2
hsa-miR-367-3p	RRN3	-0.856419	C2
hsa-miR-367-3p	RSBN1	-0.865751	C2
hsa-miR-367-3p	RUNX1T1	-0.866512	C2
hsa-miR-367-3p	SATB2	-0.881931	C2
hsa-miR-367-3p	SEC24A	-0.846625	C2
hsa-miR-367-3p	SERTAD3	-0.965066	C2
hsa-miR-367-3p	SKOR1	-0.886223	C2
hsa-miR-367-3p	SLC12A5	-0.901818	C2
hsa-miR-367-3p	SLC4A7	-0.881435	C2
hsa-miR-367-3p	SMURF1	-0.837022	C2
hsa-miR-367-3p	SNAI1	-0.980038	C2
hsa-miR-367-3p	SNAPC1	-0.973363	C2
hsa-miR-367-3p	SOX11	-0.854947	C2
hsa-miR-367-3p	SSFA2	-0.907834	C2
hsa-miR-367-3p	TECPR2	-0.877765	C2
hsa-miR-367-3p	TENT4A	-0.867674	C2
hsa-miR-367-3p	TESK1	-0.821433	C2
hsa-miR-367-3p	TEX2	-0.847723	C2
hsa-miR-367-3p	TMCC1	-0.865059	C2
hsa-miR-367-3p	TOR1AIP2	-0.843509	C2
hsa-miR-367-3p	TRAM2	-0.971117	C2
hsa-miR-367-3p	TRIM36	-0.883223	C2
hsa-miR-367-3p	TRIO	-0.858822	C2
hsa-miR-367-3p	TRIP12	-0.868531	C2
hsa-miR-367-3p	UBE2G1	-0.83703	C2
hsa-miR-367-3p	VPS13B	-0.893639	C2
hsa-miR-367-3p	WDR20	-0.870426	C2
hsa-miR-367-3p	XRN1	-0.924679	C2
hsa-miR-367-3p	ZBTB10	-0.904587	C2
hsa-miR-367-3p	ZCCHC2	-0.827774	C2
hsa-miR-367-3p	ZFPM2	-0.890566	C2
hsa-miR-367-3p	ZNF140	-0.901753	C2
hsa-miR-367-3p	ZNF224	-0.884094	C2
hsa-miR-367-3p	ZNF230	-0.88736	C2
hsa-miR-367-3p	ZNF451	-0.815405	C2
hsa-miR-367-3p	ZNF597	-0.955735	C2
hsa-miR-367-3p	ZNF652	-0.879922	C2
hsa-miR-367-3p	ZNF654	-0.906279	C2
hsa-miR-367-3p	ZNF716	-0.956863	C2
hsa-miR-371a-3p	DOT1L	-0.937068	C2
hsa-miR-371a-3p	NT5DC3	-0.946697	C2
hsa-miR-371a-3p	PAFAH1B2	-0.967573	C2
hsa-miR-371a-3p	PHF8	-0.911804	C2
hsa-miR-371a-3p	UBR7	-0.914507	C2
hsa-miR-371a-5p	ABHD2	-0.85543	C2
hsa-miR-371a-5p	ACVR1B	-0.867407	C2
hsa-miR-371a-5p	ADAMTS9	-0.895155	C2
hsa-miR-371a-5p	AKAP11	-0.870488	C2
hsa-miR-371a-5p	ARAP2	-0.868064	C2
hsa-miR-371a-5p	ARFGEF3	-0.854677	C2
hsa-miR-371a-5p	ATG13	-0.81212	C2
hsa-miR-371a-5p	ATG14	-0.913463	C2
hsa-miR-371a-5p	BAZ1A	-0.907696	C2
hsa-miR-371a-5p	BAZ2A	-0.934139	C2
hsa-miR-371a-5p	BNIP2	-0.903617	C2
hsa-miR-371a-5p	C1GALT1	-0.794435	C2
hsa-miR-371a-5p	C1orf52	-0.893087	C2
hsa-miR-371a-5p	C21orf91	-0.926447	C2
hsa-miR-371a-5p	C2orf69	-0.92688	C2
hsa-miR-371a-5p	CAMSAP1	-0.862768	C2
hsa-miR-371a-5p	CBX5	-0.748433	C2
hsa-miR-371a-5p	CCDC15	-0.918355	C2
hsa-miR-371a-5p	CCDC25	-0.904603	C2
hsa-miR-371a-5p	CDK12	-0.915916	C2
hsa-miR-371a-5p	CELF2	-0.831831	C2
hsa-miR-371a-5p	CEP97	-0.912876	C2
hsa-miR-371a-5p	CNOT6L	-0.863077	C2
hsa-miR-371a-5p	CPEB4	-0.851765	C2
hsa-miR-371a-5p	CR2	-0.871833	C2
hsa-miR-371a-5p	CRIPT	-0.886237	C2
hsa-miR-371a-5p	CRKL	-0.876317	C2
hsa-miR-371a-5p	CYLD	-0.938573	C2
hsa-miR-371a-5p	DCP2	-0.916407	C2
hsa-miR-371a-5p	DDA1	-0.898399	C2
hsa-miR-371a-5p	DIRAS3	-0.874896	C2
hsa-miR-371a-5p	DNAL1	-0.928953	C2
hsa-miR-371a-5p	DUSP19	-0.924074	C2
hsa-miR-371a-5p	EPHB1	-0.86687	C2
hsa-miR-371a-5p	EPM2AIP1	-0.890294	C2
hsa-miR-371a-5p	ETV5	-0.846018	C2
hsa-miR-371a-5p	EXTL3	-0.757235	C2
hsa-miR-371a-5p	FGF14	-0.887813	C2
hsa-miR-371a-5p	FRS2	-0.869202	C2
hsa-miR-371a-5p	GEMIN5	-0.876587	C2
hsa-miR-371a-5p	GLUL	-0.848755	C2
hsa-miR-371a-5p	GMFB	-0.774142	C2
hsa-miR-371a-5p	GOLGA3	-0.869809	C2
hsa-miR-371a-5p	GRAMD1B	-0.936943	C2
hsa-miR-371a-5p	KANSL2	-0.864529	C2
hsa-miR-371a-5p	KDM3A	-0.935724	C2
hsa-miR-371a-5p	KDM5A	-0.857108	C2
hsa-miR-371a-5p	KIDINS220	-0.886152	C2
hsa-miR-371a-5p	KLF12	-0.929311	C2
hsa-miR-371a-5p	KLHL11	-0.880489	C2
hsa-miR-371a-5p	LATS1	-0.886672	C2
hsa-miR-371a-5p	LEF1	-0.876841	C2
hsa-miR-371a-5p	LRP6	-0.847242	C2
hsa-miR-371a-5p	MAGEA3	-0.886878	C2
hsa-miR-371a-5p	MAGEA6	-0.896803	C2
hsa-miR-371a-5p	MAPK8	-0.886433	C2
hsa-miR-371a-5p	MSL2	-0.909448	C2
hsa-miR-371a-5p	NAV3	-0.904457	C2
hsa-miR-371a-5p	NDE1	-0.876916	C2
hsa-miR-371a-5p	NRF1	-0.92579	C2
hsa-miR-371a-5p	OSER1	-0.924076	C2
hsa-miR-371a-5p	OTX1	-0.846343	C2
hsa-miR-371a-5p	PDE3A	-0.876907	C2
hsa-miR-371a-5p	PDK3	-0.903279	C2
hsa-miR-371a-5p	PHAX	-0.938619	C2
hsa-miR-371a-5p	PKNOX1	-0.878009	C2
hsa-miR-371a-5p	PLD1	-0.870982	C2
hsa-miR-371a-5p	PLEKHG1	-0.886844	C2
hsa-miR-371a-5p	POLH	-0.800708	C2
hsa-miR-371a-5p	PRELID2	-0.876045	C2
hsa-miR-371a-5p	PRPF38B	-0.783584	C2
hsa-miR-371a-5p	PSD3	-0.907741	C2
hsa-miR-371a-5p	PTEN	-0.889796	C2
hsa-miR-371a-5p	RLIM	-0.940624	C2
hsa-miR-371a-5p	RSF1	-0.909962	C2
hsa-miR-371a-5p	SAMD12	-0.846819	C2
hsa-miR-371a-5p	SDE2	-0.891071	C2
hsa-miR-371a-5p	SEC24A	-0.828904	C2
hsa-miR-371a-5p	SEL1L	-0.884485	C2
hsa-miR-371a-5p	SET	-0.761867	C2
hsa-miR-371a-5p	SHOC2	-0.880431	C2
hsa-miR-371a-5p	SLC30A4	-0.914386	C2
hsa-miR-371a-5p	SLC35F2	-0.795543	C2
hsa-miR-371a-5p	SNIP1	-0.892165	C2
hsa-miR-371a-5p	SV2B	-0.884146	C2
hsa-miR-371a-5p	TCHH	-0.92073	C2
hsa-miR-371a-5p	TENT5C	-0.942258	C2
hsa-miR-371a-5p	TGFBR1	-0.846464	C2
hsa-miR-371a-5p	TRIM36	-0.881377	C2
hsa-miR-371a-5p	TRPA1	-0.900428	C2
hsa-miR-371a-5p	TRRAP	-0.890409	C2
hsa-miR-371a-5p	TTC39C	-0.942605	C2
hsa-miR-371a-5p	UHMK1	-0.858035	C2
hsa-miR-371a-5p	VPS53	-0.846568	C2
hsa-miR-371a-5p	WNK3	-0.867767	C2
hsa-miR-371a-5p	ZBTB24	-0.898199	C2
hsa-miR-371a-5p	ZNF652	-0.915282	C2
hsa-miR-372-3p	ABHD3	-0.897	C2
hsa-miR-372-3p	AGFG2	-0.89091	C2
hsa-miR-372-3p	ALKBH5	-0.863014	C2
hsa-miR-372-3p	AP1M1	-0.902586	C2
hsa-miR-372-3p	ARID4A	-0.904133	C2
hsa-miR-372-3p	ATAD2	-0.955418	C2
hsa-miR-372-3p	BICC1	-0.89386	C2
hsa-miR-372-3p	BLCAP	-0.917285	C2
hsa-miR-372-3p	BNIP3L	-0.927475	C2
hsa-miR-372-3p	BRWD1	-0.935863	C2
hsa-miR-372-3p	C16orf72	-0.970981	C2
hsa-miR-372-3p	C16orf91	-0.899764	C2
hsa-miR-372-3p	C2orf69	-0.935754	C2
hsa-miR-372-3p	CAMSAP1	-0.880431	C2
hsa-miR-372-3p	CAPRIN2	-0.906209	C2
hsa-miR-372-3p	CCDC25	-0.92645	C2
hsa-miR-372-3p	CCDC88A	-0.966847	C2
hsa-miR-372-3p	CCND2	-0.94591	C2
hsa-miR-372-3p	CCSAP	-0.907691	C2
hsa-miR-372-3p	CDKN2AIP	-0.923606	C2
hsa-miR-372-3p	CELF2	-0.854092	C2
hsa-miR-372-3p	CHAF1A	-0.882481	C2
hsa-miR-372-3p	CLIP4	-0.896346	C2
hsa-miR-372-3p	CLOCK	-0.932057	C2
hsa-miR-372-3p	CMTM4	-0.84188	C2
hsa-miR-372-3p	CNRIP1	-0.931373	C2
hsa-miR-372-3p	COG5	-0.891665	C2
hsa-miR-372-3p	CPEB1	-0.912917	C2
hsa-miR-372-3p	CPEB2	-0.963446	C2
hsa-miR-372-3p	CPEB4	-0.893608	C2
hsa-miR-372-3p	CREB5	-0.907882	C2
hsa-miR-372-3p	CUX1	-0.812213	C2
hsa-miR-372-3p	CXorf67	-0.950926	C2
hsa-miR-372-3p	DAZAP2	-0.926381	C2
hsa-miR-372-3p	DCAF5	-0.820931	C2
hsa-miR-372-3p	DCDC2	-0.906205	C2
hsa-miR-372-3p	DDIAS	-0.932347	C2
hsa-miR-372-3p	DDX4	-0.953091	C2
hsa-miR-372-3p	DGKE	-0.951102	C2
hsa-miR-372-3p	EIF5	-0.848519	C2
hsa-miR-372-3p	EPAS1	-0.815287	C2
hsa-miR-372-3p	ERBB4	-0.887037	C2
hsa-miR-372-3p	FRS2	-0.888903	C2
hsa-miR-372-3p	GDAP1	-0.913835	C2
hsa-miR-372-3p	GGACT	-0.892458	C2
hsa-miR-372-3p	GNG12	-0.786059	C2
hsa-miR-372-3p	GNPDA2	-0.908309	C2
hsa-miR-372-3p	GNS	-0.858481	C2
hsa-miR-372-3p	GSTM3	-0.832286	C2
hsa-miR-372-3p	HBP1	-0.904896	C2
hsa-miR-372-3p	HIPK3	-0.904735	C2
hsa-miR-372-3p	INTS6	-0.893172	C2
hsa-miR-372-3p	JAZF1	-0.940722	C2
hsa-miR-372-3p	KBTBD8	-0.81741	C2
hsa-miR-372-3p	KDM1B	-0.905764	C2
hsa-miR-372-3p	KDM7A	-0.848318	C2
hsa-miR-372-3p	KIF26B	-0.943833	C2
hsa-miR-372-3p	KLF12	-0.957434	C2
hsa-miR-372-3p	KLHL11	-0.899177	C2
hsa-miR-372-3p	KLHL15	-0.957138	C2
hsa-miR-372-3p	KLHL24	-0.871974	C2
hsa-miR-372-3p	KMT2C	-0.935331	C2
hsa-miR-372-3p	KPNA2	-0.888924	C2
hsa-miR-372-3p	LEF1	-0.892444	C2
hsa-miR-372-3p	LNPEP	-0.906552	C2
hsa-miR-372-3p	LRAT	-0.882034	C2
hsa-miR-372-3p	MACC1	-0.899167	C2
hsa-miR-372-3p	MAP1B	-0.863168	C2
hsa-miR-372-3p	MFAP3L	-0.786535	C2
hsa-miR-372-3p	MGAT5	-0.812873	C2
hsa-miR-372-3p	MIXL1	-0.863172	C2
hsa-miR-372-3p	MKRN1	-0.806007	C2
hsa-miR-372-3p	MTMR3	-0.931286	C2
hsa-miR-372-3p	MTUS1	-0.756719	C2
hsa-miR-372-3p	NFYA	-0.909055	C2
hsa-miR-372-3p	NKX3-1	-0.916236	C2
hsa-miR-372-3p	NOS1AP	-0.881243	C2
hsa-miR-372-3p	NR2E1	-0.950293	C2
hsa-miR-372-3p	PAG1	-0.895609	C2
hsa-miR-372-3p	PAN3	-0.833189	C2
hsa-miR-372-3p	PDK3	-0.950502	C2
hsa-miR-372-3p	PIGA	-0.916539	C2
hsa-miR-372-3p	PLAG1	-0.896835	C2
hsa-miR-372-3p	PLAGL2	-0.921185	C2
hsa-miR-372-3p	PLCL1	-0.87169	C2
hsa-miR-372-3p	PRDM10	-0.865921	C2
hsa-miR-372-3p	PRDM4	-0.806331	C2
hsa-miR-372-3p	PRKAA1	-0.866066	C2
hsa-miR-372-3p	PSD3	-0.934374	C2
hsa-miR-372-3p	PXYLP1	-0.798332	C2
hsa-miR-372-3p	RACGAP1	-0.890653	C2
hsa-miR-372-3p	RB1CC1	-0.857349	C2
hsa-miR-372-3p	RBBP6	-0.927717	C2
hsa-miR-372-3p	RBM44	-0.891718	C2
hsa-miR-372-3p	RIMKLA	-0.891972	C2
hsa-miR-372-3p	RNF38	-0.849233	C2
hsa-miR-372-3p	RSBN1	-0.907787	C2
hsa-miR-372-3p	RSF1	-0.907495	C2
hsa-miR-372-3p	SAMD12	-0.869399	C2
hsa-miR-372-3p	SKOR1	-0.895481	C2
hsa-miR-372-3p	SLC16A6	-0.899386	C2
hsa-miR-372-3p	TCF20	-0.900427	C2
hsa-miR-372-3p	TESK2	-0.940476	C2
hsa-miR-372-3p	TEX2	-0.855894	C2
hsa-miR-372-3p	TIPARP	-0.876107	C2
hsa-miR-372-3p	TLE4	-0.818281	C2
hsa-miR-372-3p	TNIK	-0.836857	C2
hsa-miR-372-3p	TRIM36	-0.897044	C2
hsa-miR-372-3p	TRIM38	-0.836846	C2
hsa-miR-372-3p	UBE2B	-0.942751	C2
hsa-miR-372-3p	UBE2Q2	-0.825608	C2
hsa-miR-372-3p	UHMK1	-0.855803	C2
hsa-miR-372-3p	UNKL	-0.923132	C2
hsa-miR-372-3p	VLDLR	-0.863122	C2
hsa-miR-372-3p	VPS53	-0.850894	C2
hsa-miR-372-3p	WDFY2	-0.88922	C2
hsa-miR-372-3p	WDR20	-0.870167	C2
hsa-miR-372-3p	WIPF2	-0.899133	C2
hsa-miR-372-3p	YTHDF3	-0.911044	C2
hsa-miR-372-3p	ZBTB11	-0.933668	C2
hsa-miR-372-3p	ZBTB21	-0.831238	C2
hsa-miR-372-3p	ZFP3	-0.928805	C2
hsa-miR-372-3p	ZFPM2	-0.900337	C2
hsa-miR-372-3p	ZNF224	-0.879263	C2
hsa-miR-372-3p	ZNF230	-0.898879	C2
hsa-miR-372-3p	ZNF436	-0.836414	C2
hsa-miR-372-3p	ZNF473	-0.920534	C2
hsa-miR-372-3p	ZNF530	-0.914435	C2
hsa-miR-372-3p	ZNF597	-0.957422	C2
hsa-miR-372-3p	ZNF652	-0.91732	C2
hsa-miR-372-3p	ZNFX1	-0.955564	C2
hsa-miR-372-5p	ANKRD6	-0.779305	C1
hsa-miR-372-5p	ANO6	-0.895039	C1
hsa-miR-372-5p	ARL13B	-0.816847	C1
hsa-miR-372-5p	CCNJ	-0.861185	C1
hsa-miR-372-5p	CCNT2	-0.856136	C1
hsa-miR-372-5p	FBXO33	-0.807309	C1
hsa-miR-372-5p	LRP6	-0.779378	C1
hsa-miR-372-5p	MAPK8	-0.785786	C1
hsa-miR-372-5p	PHTF2	-0.898023	C1
hsa-miR-372-5p	PTPRK	-0.864294	C1
hsa-miR-372-5p	TIAM1	-0.822303	C1
hsa-miR-373-3p	ABHD3	-0.891886	C2
hsa-miR-373-3p	AGFG2	-0.871801	C2
[truncated: 1,856 more rows]

## Sheet:  temp.traj.ov.miRNA.stat.tsv
miRNA	k_means_cluster	mTargetGene	ClusterTargetGene	mTargetGene_bg	cluster_bgGene	pv
miR-373-5p	C2	188	566	2117	6809	0.268283
miR-302b-3p	C2	142	566	1320	6809	0.000766526
miR-302a-3p	C2	134	566	1320	6809	0.00962841
miR-520b-3p	C2	133	566	1296	6809	0.00679527
miR-520c-3p	C2	133	566	1296	6809	0.00679527
miR-372-3p	C2	131	566	1293	6809	0.0110883
miR-367-3p	C2	126	566	1223	6809	0.00726449
miR-373-3p	C2	124	566	1294	6809	0.0620342
miR-520f-3p	C2	100	566	916	6809	0.00286626
miR-371a-5p	C2	97	566	1081	6809	0.259435
miR-519b-3p	C2	94	566	957	6809	0.0554058
miR-30a-5p	C3	93	721	1926	12162	0.992226
miR-520d-3p	C2	93	566	1290	6809	0.966505
miR-30d-5p	C3	88	721	1926	12162	0.998525
miR-29b-3p	C3	81	721	1443	12162	0.744723
miR-30b-5p	C3	79	721	1929	12162	0.999969
miR-519c-3p	C2	79	566	959	6809	0.602127
miR-195-5p	C3	71	721	1905	12162	0.999999
miR-124-3p	C3	66	721	2429	12162	1
miR-29c-3p	C3	63	721	1443	12162	0.998053
let-7a-5p	C3	60	721	1362	12162	0.996777
let-7f-5p	C3	60	721	1362	12162	0.996777
miR-128-3p	C3	58	721	1657	12162	1
miR-340-5p	C3	58	721	2554	12162	1
miR-520a-5p	C2	57	566	789	6809	0.908175
miR-449a	C3	56	721	1131	12162	0.944118
miR-519a-3p	C2	51	566	957	6809	0.999958
miR-125b-5p	C3	50	721	1213	12162	0.998804
miR-513a-5p	C3	49	721	1198	12162	0.998931
miR-512-3p	C2	47	566	497	6809	0.202976
miR-92b-3p	C3	46	721	1254	12162	0.999951
miR-218-5p	C3	45	721	1409	12162	1
miR-204-5p	C3	44	721	1369	12162	1
miR-101-3p	C3	43	721	1657	12162	1
miR-5683	C3	42	721	922	12162	0.976705
miR-509-3-5p	C3	39	721	723	12162	0.764174
miR-200b-3p	C3	38	721	1635	12162	1
miR-301a-3p	C3	38	721	1248	12162	1
miR-514b-5p	C3	38	721	770	12162	0.906882
miR-2110	C3	37	721	852	12162	0.9863
miR-224-5p	C3	35	721	957	12162	0.99965
miR-513c-5p	C3	35	721	754	12162	0.953748
miR-1323	C2	33	566	1102	6809	1
miR-517-5p	C2	32	566	380	6809	0.508605
miR-96-5p	C3	32	721	1485	12162	1
miR-513b-5p	C3	31	721	959	12162	0.999977
miR-519a-5p	C2	31	566	433	6809	0.845491
miR-518f-5p	C2	30	566	438	6809	0.899312
miR-548o-3p	C3	29	721	997	12162	0.999999
miR-320a-3p	C3	24	721	1398	12162	1
miR-508-5p	C3	24	721	607	12162	0.989881
miR-4326	C3	23	721	431	12162	0.734439
miR-452-5p	C3	23	721	940	12162	1
miR-491-5p	C3	23	721	767	12162	0.999964
miR-508-3p	C3	19	721	402	12162	0.877911
miR-509-3p	C3	17	721	274	12162	0.461465
miR-514a-3p	C3	17	721	464	12162	0.990495
miR-146a-5p	C3	16	721	632	12162	0.999989
miR-342-3p	C3	16	721	762	12162	1
miR-4705	C3	16	721	457	12162	0.993853
let-7g-5p	C3	14	721	1361	12162	1
miR-92a-1-5p	C2	14	566	309	6809	0.997248
miR-196a-5p	C3	13	721	523	12162	0.999955
miR-500a-3p	C3	13	721	284	12162	0.868169
miR-592	C3	13	721	347	12162	0.975326
miR-628-3p	C3	13	721	335	12162	0.96502
miR-10b-5p	C3	12	721	513	12162	0.999976
miR-132-3p	C3	10	721	849	12162	1
miR-184	C3	8	721	81	12162	0.106604
miR-660-5p	C3	7	721	310	12162	0.999458
miR-512-5p	C2	6	566	290	6809	0.999999
miR-532-5p	C3	6	721	509	12162	1
miR-18a-5p	C2	5	566	504	6809	1
miR-371a-3p	C2	5	566	54	6809	0.470748
miR-517a-3p	C2	5	566	54	6809	0.470748
miR-517b-3p	C2	5	566	54	6809	0.470748
miR-99a-5p	C3	5	721	72	12162	0.425475
miR-100-5p	C3	4	721	72	12162	0.625118
miR-514a-5p	C3	3	721	371	12162	1
miR-891a-5p	C3	2	721	43	12162	0.73265
miR-1268a	C2	1	566	79	6809	0.998991
miR-1268b	C2	1	566	79	6809	0.998991
miR-518e-3p	C2	1	566	29	6809	0.919746
