# Supplementary material for: An atlas of small non-coding RNAs in human preimplantation development
Source: Nat Commun. 2024 Oct 5;15:8634. doi: 10.1038/s41467-024-52943-w (PMC11452719; doi:10.1038/s41467-024-52943-w)
Supplement: Supplementary file 9 — Supplementary Data 6 [file 41467_2024_52943_MOESM9_ESM.xlsx]

## Sheet:  DE.ICMvTE.miRNA.tsv
Differentially expressed miRNA between TE and ICM lineages
miRNA	p_val	avg_log2FC	pct.1	pct.2	p_val_adj	fdr	cluster
hsa-miR-146b-5p	8.74566e-20	2.22581	1	0.656	8.88559e-17	5.55349e-18	ICM
hsa-miR-381-3p	9.80031e-39	1.32534	0.854	0.13	9.95712e-36	3.31904e-36	ICM
hsa-miR-182-5p	5.32187e-08	0.988107	1	0.955	5.40702e-05	2.57477e-06	ICM
hsa-miR-376c-3p	1.47582e-30	0.977589	0.829	0.151	1.49943e-27	2.14205e-28	ICM
hsa-miR-302a-5p	4.71556e-06	0.94095	1	0.96	0.00479101	0.000199625	ICM
hsa-miR-127-3p	2.88884e-26	0.896907	0.829	0.183	2.93506e-23	2.09647e-24	ICM
hsa-miR-21-5p	9.26815e-06	0.805807	0.951	0.874	0.00941644	0.000348757	ICM
hsa-miR-302b-5p	3.0297e-05	0.794324	0.976	0.806	0.0307818	0.000997595	ICM
hsa-miR-376a-3p	9.25543e-38	0.75915	0.756	0.092	9.40351e-35	2.35088e-35	ICM
hsa-miR-363-3p	4.8204e-09	0.633218	0.561	0.196	4.89753e-06	2.57765e-07	ICM
hsa-miR-378a-3p	1.29498e-05	0.587115	1	0.998	0.013157	0.000469893	ICM
hsa-miR-183-5p	3.04384e-05	0.521188	0.976	0.834	0.0309254	0.000997595	ICM
hsa-miR-136-3p	2.24283e-28	0.517713	0.512	0.045	2.27872e-25	2.8484e-26	ICM
hsa-miR-370-3p	1.46775e-33	0.420119	0.415	0.017	1.49123e-30	2.98246e-31	ICM
hsa-miR-146b-3p	3.03862e-12	0.403839	0.366	0.064	3.08724e-09	1.81602e-10	ICM
hsa-miR-485-3p	4.75482e-40	0.348636	0.561	0.031	4.8309e-37	2.41545e-37	ICM
hsa-miR-7-5p	0.00015703	0.311538	1	0.849	0.159542	0.00455835	ICM
hsa-miR-411-5p	7.3308e-41	0.282597	0.488	0.019	7.44809e-38	7.44809e-38	ICM
hsa-miR-101-3p	0.00167448	0.268842	0.878	0.666	1	0.0378061	ICM
hsa-miR-374a-3p	0.00134273	0.256353	0.634	0.41	1	0.0317259	ICM
hsa-miR-369-3p	3.59005e-28	0.251148	0.512	0.047	3.64749e-25	4.05277e-26	ICM
hsa-miR-182-3p	2.42076e-09	0.247981	0.341	0.067	2.45949e-06	1.36638e-07	ICM
hsa-miR-299-5p	2.67459e-21	0.238994	0.366	0.029	2.71738e-18	1.81159e-19	ICM
hsa-miR-409-3p	1.32803e-30	0.231958	0.488	0.035	1.34928e-27	2.14205e-28	ICM
hsa-miR-455-3p	0.0023697	0.224028	0.366	0.187	1	0.0493134	ICM
hsa-miR-493-5p	9.40181e-28	0.222574	0.439	0.031	9.55224e-25	8.68386e-26	ICM
hsa-miR-299-3p	4.58662e-27	0.219986	0.39	0.022	4.66001e-24	3.58462e-25	ICM
hsa-miR-654-3p	5.23192e-28	0.194717	0.39	0.021	5.31564e-25	5.31564e-26	ICM
hsa-miR-154-3p	1.73991e-27	0.186448	0.39	0.022	1.76775e-24	1.47312e-25	ICM
hsa-miR-92b-3p	0.000559589	0.180544	0.78	0.486	0.568542	0.0149616	ICM
hsa-miR-378i	0.000149641	0.142841	0.537	0.253	0.152035	0.00447162	ICM
hsa-miR-1323	0.00154915	-0.274153	1	1	1	0.0357712	TE
hsa-miR-16-5p	0.00242563	-0.428717	1	1	1	0.0493134	TE
hsa-miR-372-3p	0.000597338	-0.446986	1	1	0.606895	0.0155614	TE
hsa-miR-151a-5p	0.00232864	-0.462853	0.902	0.931	1	0.0493134	TE
hsa-miR-524-5p	0.00233277	-0.516345	1	0.978	1	0.0493134	TE
hsa-miR-516a-5p	0.000707309	-0.519205	1	0.995	0.718626	0.0179657	TE
hsa-miR-526b-5p	9.99666e-05	-0.519607	0.902	0.936	0.101566	0.00307776	TE
hsa-miR-373-3p	0.000274799	-0.593906	1	1	0.279195	0.00775543	TE
hsa-miR-130a-3p	6.02668e-06	-0.617773	0.976	0.979	0.0061231	0.000244924	TE
hsa-miR-519b-3p	0.0010818	-0.643072	1	0.995	1	0.0261692	TE
hsa-miR-23b-3p	7.20897e-05	-0.665424	0.829	0.87	0.0732432	0.00228885	TE
hsa-miR-525-5p	6.67661e-06	-0.683183	1	0.986	0.00678344	0.000260901	TE
hsa-miR-24-3p	0.00242684	-0.70633	0.732	0.694	1	0.0493134	TE
hsa-miR-625-5p	0.00102992	-0.708586	0.634	0.801	1	0.025522	TE
hsa-miR-519c-3p	2.45775e-06	-0.730572	1	0.986	0.00249707	0.000108568	TE
hsa-miR-520d-5p	2.76761e-05	-0.747445	0.976	0.946	0.0281189	0.000969616	TE
hsa-miR-23a-3p	0.000496584	-0.763434	0.707	0.799	0.50453	0.0136359	TE
hsa-miR-27b-3p	1.42901e-08	-0.979169	0.951	0.952	1.45188e-05	7.25938e-07	TE
hsa-miR-518b	2.72091e-07	-1.02948	0.951	0.976	0.000276445	1.25657e-05	TE

## Sheet:  DE.MG.cor.tsv
Differentially expressed miRNA between TE and ICM lineages, and their correlation with developmentally associated target genes
miRNA	miRNA_enriched	miRNA_avg_log2FC	gene	gene_enriched	gene_avg_log2FC	cor	pvalue_pos_or_neg	pred_or_pred+val	miRTarBase ID
hsa-miR-27b-3p	TE	-0.979169	SLC4A8	ICM	0.548186	-0.994986	1.88266e-05	pred	N/A
hsa-miR-27b-3p	TE	-0.979169	TCEA1	ICM	0.594524	-0.994543	2.22963e-05	pred	N/A
hsa-miR-27b-3p	TE	-0.979169	HTT	ICM	0.45174	-0.98833	0.000101748	pred	N/A
hsa-miR-27b-3p	TE	-0.979169	PDGFRA	ICM	1.33623	-0.985713	0.000152359	pred	N/A
hsa-miR-146b-5p	ICM	2.22581	HIC2	TE	-0.63161	-0.983973	0.000191616	pred	N/A
hsa-miR-27b-3p	TE	-0.979169	PLEKHA5	ICM	0.467072	-0.983446	0.000204388	pred	N/A
hsa-miR-183-5p	ICM	0.521188	MT1G	ICM	0.838481	0.982243	0.000235093	pred	N/A
hsa-miR-27b-3p	TE	-0.979169	CHD7	TE	-0.556343	0.979811	0.000303635	pred	N/A
hsa-miR-27b-3p	TE	-0.979169	CASP8	ICM	0.349329	-0.97922	0.000321605	pred	N/A
hsa-miR-27b-3p	TE	-0.979169	VAV2	ICM	0.403986	-0.979165	0.0003233	pred	N/A
hsa-miR-183-5p	ICM	0.521188	MT1H	ICM	0.478408	0.978313	0.000350188	pred	N/A
hsa-miR-146b-5p	ICM	2.22581	CREBL2	ICM	0.414885	0.97556	0.000444346	pred	N/A
hsa-miR-182-5p	ICM	0.988107	SEPHS2	ICM	0.818487	0.975203	0.000457352	pred	N/A
hsa-miR-27b-3p	TE	-0.979169	SESN3	ICM	0.25479	-0.972864	0.000547263	pred	N/A
hsa-miR-27b-3p	TE	-0.979169	KMT2C	ICM	0.311657	-0.971096	0.000620561	pred+val	MIRT727182
hsa-miR-27b-3p	TE	-0.979169	ACOT11	ICM	0.53854	-0.970262	0.000656677	pred	N/A
hsa-miR-27b-3p	TE	-0.979169	SEPT11	ICM	0.956506	-0.970006	0.000667984	pred	N/A
hsa-miR-27b-3p	TE	-0.979169	DUSP16	ICM	0.37838	-0.96995	0.000670465	pred	N/A
hsa-miR-27b-3p	TE	-0.979169	ARFGEF1	ICM	0.666972	-0.969831	0.000675774	pred	N/A
hsa-miR-27b-3p	TE	-0.979169	CHST2	ICM	0.675439	-0.967208	0.000797671	pred	N/A
hsa-miR-27b-3p	TE	-0.979169	BCOR	ICM	0.769732	-0.966896	0.000812843	pred	N/A
hsa-miR-27b-3p	TE	-0.979169	PPME1	TE	-0.74599	0.964785	0.000919142	pred	N/A
hsa-miR-27b-3p	TE	-0.979169	SH3GL3	TE	-0.260059	0.964065	0.000956885	pred	N/A
hsa-miR-27b-3p	TE	-0.979169	SHPK	ICM	0.897207	-0.962481	0.00104256	pred	N/A
hsa-miR-27b-3p	TE	-0.979169	ASH2L	ICM	0.92625	-0.961854	0.00107748	pred	N/A
hsa-miR-370-3p	ICM	0.420119	ZFAND5	ICM	0.263559	0.961449	0.00110033	pred	N/A
hsa-miR-146b-5p	ICM	2.22581	TMX4	ICM	0.293597	0.960086	0.00117895	pred	N/A
hsa-miR-27b-3p	TE	-0.979169	HIC2	TE	-0.63161	0.959915	0.00118899	pred	N/A
hsa-miR-27b-3p	TE	-0.979169	MYH10	TE	-0.298138	0.958821	0.00125432	pred	N/A
hsa-miR-146b-5p	ICM	2.22581	SLC4A8	ICM	0.548186	0.958025	0.00130293	pred	N/A
hsa-miR-27b-3p	TE	-0.979169	MTA3	ICM	0.338069	-0.957663	0.00132533	pred	N/A
hsa-miR-27b-3p	TE	-0.979169	KDM7A	ICM	0.272655	-0.95739	0.00134239	pred	N/A
hsa-miR-23b-3p	TE	-0.665424	PCMTD2	ICM	0.315794	-0.957248	0.00135126	pred+val	MIRT023481
hsa-miR-24-3p	TE	-0.70633	SERPINH1	ICM	1.382	-0.956625	0.00139067	pred	N/A
hsa-miR-524-5p	TE	-0.516345	MAPK1	ICM	0.339517	-0.956163	0.00142017	pred	N/A
hsa-miR-27b-3p	TE	-0.979169	PSRC1	ICM	0.765281	-0.955192	0.00148334	pred	N/A
hsa-miR-27b-3p	TE	-0.979169	PELI1	ICM	0.420348	-0.954517	0.00152798	pred	N/A
hsa-miR-151a-5p	TE	-0.462853	PLA2G4F	ICM	0.336108	-0.954436	0.00153338	pred	N/A
hsa-miR-27b-3p	TE	-0.979169	MRS2	ICM	0.84643	-0.954381	0.00153712	pred	N/A
hsa-miR-299-5p	ICM	0.238994	ATP11C	ICM	0.350664	0.953923	0.00156789	pred	N/A
hsa-miR-27b-3p	TE	-0.979169	SLC25A16	ICM	0.449303	-0.952689	0.00165229	pred	N/A
hsa-miR-27b-3p	TE	-0.979169	RUNX1T1	ICM	0.250314	-0.952471	0.00166743	pred	N/A
hsa-miR-23a-3p	TE	-0.763434	CAMK2G	TE	-0.379269	0.952405	0.001672	pred	N/A
hsa-miR-27b-3p	TE	-0.979169	SCAMP1	ICM	0.584181	-0.951525	0.00173389	pred	N/A
hsa-miR-378a-3p	ICM	0.587115	AAK1	TE	-0.383179	-0.950869	0.00178072	pred	N/A
hsa-miR-524-5p	TE	-0.516345	MYO6	TE	-0.576482	0.950707	0.00179239	pred	N/A
hsa-miR-154-3p	ICM	0.186448	ATP11C	ICM	0.350664	0.949262	0.0018981	pred+val	MIRT559390
hsa-miR-27b-3p	TE	-0.979169	TRIM71	ICM	0.550857	-0.94917	0.00190496	pred	N/A
hsa-miR-27b-3p	TE	-0.979169	SOCS4	ICM	0.273346	-0.947699	0.00201581	pred	N/A
hsa-miR-27b-3p	TE	-0.979169	IL6ST	ICM	0.500104	-0.947186	0.00205519	pred	N/A
hsa-miR-183-5p	ICM	0.521188	GNA13	ICM	0.402879	0.944367	0.00227821	pred	N/A
hsa-miR-23b-3p	TE	-0.665424	NPEPPS	ICM	0.317921	-0.944164	0.00229473	pred	N/A
hsa-miR-27b-3p	TE	-0.979169	TTC39B	ICM	0.26958	-0.943787	0.00232553	pred	N/A
hsa-miR-524-5p	TE	-0.516345	SLC35A5	ICM	0.278189	-0.9436	0.00234086	pred	N/A
hsa-miR-146b-5p	ICM	2.22581	PDGFRA	ICM	1.33623	0.943374	0.0023595	pred+val	MIRT054833
hsa-miR-27b-3p	TE	-0.979169	PVR	ICM	0.298846	-0.943373	0.00235958	pred	N/A
hsa-miR-24-3p	TE	-0.70633	SERPINE2	ICM	0.752502	-0.942654	0.00241929	pred	N/A
hsa-miR-378a-3p	ICM	0.587115	RHOU	TE	-0.457951	-0.940774	0.00257888	pred	N/A
hsa-miR-524-5p	TE	-0.516345	LPCAT4	ICM	0.28337	-0.937704	0.00285014	pred	N/A
hsa-miR-27b-3p	TE	-0.979169	NCOA1	ICM	0.544357	-0.937171	0.00289863	pred	N/A
hsa-miR-146b-5p	ICM	2.22581	DDHD1	ICM	0.258156	0.936849	0.00292811	pred	N/A
hsa-miR-146b-5p	ICM	2.22581	DUSP16	ICM	0.37838	0.935783	0.00302663	pred	N/A
hsa-miR-146b-5p	ICM	2.22581	CNIH4	ICM	0.86114	0.935192	0.00308198	pred	N/A
hsa-miR-27b-3p	TE	-0.979169	DTX4	TE	-0.308868	0.934998	0.00310031	pred	N/A
hsa-miR-154-3p	ICM	0.186448	SMAD7	ICM	0.256232	0.93449	0.00314835	pred	N/A
hsa-miR-27b-3p	TE	-0.979169	COL27A1	ICM	0.286656	-0.933864	0.00320816	pred	N/A
hsa-miR-23b-3p	TE	-0.665424	LPIN1	ICM	0.472573	-0.93346	0.00324702	pred	N/A
hsa-miR-27b-3p	TE	-0.979169	ADORA2B	ICM	0.294327	-0.933435	0.00324945	pred+val	MIRT004499
hsa-miR-183-5p	ICM	0.521188	EXT1	ICM	0.315772	0.933273	0.00326512	pred	N/A
hsa-miR-27b-3p	TE	-0.979169	HYOU1	ICM	0.628704	-0.932013	0.00338816	pred	N/A
hsa-miR-524-5p	TE	-0.516345	SLC23A2	ICM	0.408875	-0.931541	0.00343472	pred	N/A
hsa-miR-24-3p	TE	-0.70633	SPIN4	TE	-0.330612	0.93153	0.00343582	pred+val	MIRT030544
hsa-miR-27b-3p	TE	-0.979169	BAK1	ICM	0.742832	-0.931458	0.00344305	pred	N/A
hsa-miR-24-3p	TE	-0.70633	PLIN3	ICM	0.502833	-0.931391	0.00344964	pred+val	MIRT030530
hsa-miR-27b-3p	TE	-0.979169	SFRP1	ICM	0.252593	-0.930911	0.00349752	pred	N/A
hsa-miR-485-3p	ICM	0.348636	PCMTD2	ICM	0.315794	0.930321	0.00355677	pred	N/A
hsa-miR-21-5p	ICM	0.805807	COL4A1	ICM	1.136	0.929461	0.00364405	pred+val	MIRT006821
hsa-miR-23a-3p	TE	-0.763434	PHLDA1	ICM	0.781515	-0.928683	0.00372389	pred	N/A
hsa-miR-23a-3p	TE	-0.763434	MT2A	ICM	0.403822	-0.927755	0.00382028	pred+val	MIRT053519
hsa-miR-27b-3p	TE	-0.979169	AGGF1	ICM	0.298076	-0.927468	0.00385031	pred	N/A
hsa-miR-23a-3p	TE	-0.763434	EXT1	ICM	0.315772	-0.926996	0.00389997	pred	N/A
hsa-miR-378a-3p	ICM	0.587115	ZDHHC9	ICM	0.286583	0.92561	0.00404752	pred	N/A
hsa-miR-369-3p	ICM	0.251148	PAXIP1	ICM	0.256607	0.924879	0.00412635	pred	N/A
hsa-miR-21-5p	ICM	0.805807	VASH2	ICM	0.291333	0.92469	0.00414694	pred+val	MIRT031071
hsa-miR-27b-3p	TE	-0.979169	CEP85L	ICM	0.296657	-0.924505	0.00416705	pred	N/A
hsa-miR-381-3p	ICM	1.32534	CADM1	ICM	0.988754	0.92326	0.00430379	pred	N/A
hsa-miR-23b-3p	TE	-0.665424	PKP2	TE	-0.340699	0.922454	0.00439342	pred	N/A
hsa-miR-27b-3p	TE	-0.979169	HAS2	ICM	0.281267	-0.922376	0.00440218	pred	N/A
hsa-miR-381-3p	ICM	1.32534	LPP	ICM	0.31281	0.921976	0.00444703	pred	N/A
hsa-miR-146b-5p	ICM	2.22581	RUNX1T1	ICM	0.250314	0.920804	0.00457984	pred	N/A
hsa-miR-455-3p	ICM	0.224028	NPEPPS	ICM	0.317921	0.920664	0.00459577	pred	N/A
hsa-miR-27b-3p	TE	-0.979169	STMN1	ICM	0.709178	-0.920508	0.00461363	pred	N/A
hsa-miR-27b-3p	TE	-0.979169	RCBTB1	ICM	0.83076	-0.920217	0.00464703	pred	N/A
hsa-miR-524-5p	TE	-0.516345	CEBPZ	ICM	0.520684	-0.920059	0.00466521	pred	N/A
hsa-miR-23a-3p	TE	-0.763434	MYCT1	TE	-0.288199	0.919055	0.00478153	pred	N/A
hsa-miR-381-3p	ICM	1.32534	CASP6	TE	-0.32411	-0.918936	0.00479531	pred	N/A
hsa-miR-23b-3p	TE	-0.665424	YIPF4	ICM	0.817064	-0.918841	0.00480646	pred	N/A
hsa-miR-146b-5p	ICM	2.22581	PGM2L1	ICM	0.380344	0.918531	0.00484272	pred	N/A
hsa-miR-524-5p	TE	-0.516345	TUBB2B	ICM	0.466039	-0.917596	0.00495292	pred	N/A
hsa-miR-24-3p	TE	-0.70633	SUSD2	ICM	1.52788	-0.917513	0.00496276	pred	N/A
hsa-miR-27b-3p	TE	-0.979169	SLC7A2	TE	-1.22219	0.917	0.00502384	pred+val	MIRT565572
hsa-miR-378a-3p	ICM	0.587115	APLP2	ICM	0.327545	0.91562	0.00518981	pred	N/A
hsa-miR-376a-3p	ICM	0.75915	BRWD3	ICM	0.465104	0.915046	0.00525964	pred	N/A
hsa-miR-21-5p	ICM	0.805807	PITX2	ICM	0.621713	0.914716	0.00529995	pred	N/A
hsa-miR-524-5p	TE	-0.516345	BCOR	ICM	0.769732	-0.913811	0.00541136	pred	N/A
hsa-miR-381-3p	ICM	1.32534	RSPO3	ICM	0.975962	0.913714	0.00542333	pred	N/A
hsa-miR-524-5p	TE	-0.516345	REST	ICM	0.924855	-0.913319	0.00547234	pred	N/A
hsa-miR-27b-3p	TE	-0.979169	ASAH1	TE	-0.757089	0.912838	0.00553241	pred	N/A
hsa-miR-23a-3p	TE	-0.763434	B4GALT4	ICM	0.381348	-0.912637	0.0055575	pred	N/A
hsa-miR-146b-5p	ICM	2.22581	PRCP	ICM	0.436207	0.9126	0.0055621	pred	N/A
hsa-miR-146b-5p	ICM	2.22581	MRS2	ICM	0.84643	0.912552	0.00556817	pred	N/A
hsa-miR-27b-3p	TE	-0.979169	RAB3D	ICM	0.264651	-0.912345	0.00559421	pred	N/A
hsa-miR-524-5p	TE	-0.516345	JADE2	ICM	0.389344	-0.911896	0.00565072	pred	N/A
hsa-miR-183-5p	ICM	0.521188	HLTF	ICM	0.31994	0.911751	0.00566906	pred	N/A
hsa-miR-16-5p	TE	-0.428717	GIGYF1	ICM	0.331492	-0.911556	0.00569378	pred	N/A
hsa-miR-146b-3p	ICM	0.403839	FAM124A	ICM	0.327189	0.910932	0.00577314	pred	N/A
hsa-miR-27b-3p	TE	-0.979169	ENPEP	TE	-0.672752	0.910778	0.00579287	pred	N/A
hsa-miR-524-5p	TE	-0.516345	KMT2C	ICM	0.311657	-0.910653	0.0058088	pred	N/A
hsa-miR-524-5p	TE	-0.516345	TCF7L2	TE	-0.714419	0.910295	0.00585473	pred	N/A
hsa-miR-524-5p	TE	-0.516345	GSKIP	TE	-0.254166	0.910155	0.0058728	pred	N/A
hsa-miR-23a-3p	TE	-0.763434	EGFLAM	ICM	0.364649	-0.909833	0.00591431	pred	N/A
hsa-miR-493-5p	ICM	0.222574	INSR	ICM	0.489402	0.908961	0.0060274	pred	N/A
hsa-miR-182-5p	ICM	0.988107	FLOT1	ICM	0.339776	0.90832	0.00611127	pred+val	MIRT047187
hsa-miR-27b-3p	TE	-0.979169	JMY	ICM	0.362462	-0.908277	0.00611688	pred+val	MIRT238651
hsa-miR-182-5p	ICM	0.988107	IMPAD1	ICM	0.400315	0.906844	0.00630636	pred	N/A
hsa-miR-23b-3p	TE	-0.665424	NUAK2	TE	-0.373737	0.906089	0.0064074	pred	N/A
hsa-miR-381-3p	ICM	1.32534	PDCL	ICM	0.327153	0.905948	0.00642639	pred	N/A
hsa-miR-524-5p	TE	-0.516345	IDH1	ICM	0.461237	-0.905623	0.00647013	pred	N/A
hsa-miR-146b-5p	ICM	2.22581	NSL1	ICM	0.267166	0.904156	0.0066695	pred+val	MIRT783845
hsa-miR-27b-3p	TE	-0.979169	LBH	ICM	0.956001	-0.903998	0.00669106	pred	N/A
hsa-miR-146b-5p	ICM	2.22581	ACKR2	TE	-0.291878	-0.903942	0.00669873	pred	N/A
hsa-miR-183-5p	ICM	0.521188	SEPT11	ICM	0.956506	0.903927	0.00670082	pred	N/A
hsa-miR-27b-3p	TE	-0.979169	GNA13	ICM	0.402879	-0.903923	0.00670134	pred	N/A
hsa-miR-376a-3p	ICM	0.75915	MAN1C1	ICM	0.740511	0.903692	0.00673315	pred	N/A
hsa-miR-378a-3p	ICM	0.587115	NFKBIA	ICM	0.803255	0.903676	0.00673524	pred	N/A
hsa-miR-411-5p	ICM	0.282597	PKP2	TE	-0.340699	-0.902936	0.00683742	pred	N/A
hsa-miR-24-3p	TE	-0.70633	NECTIN2	ICM	0.545533	-0.90286	0.006848	pred	N/A
hsa-miR-381-3p	ICM	1.32534	VCAN	ICM	1.09359	0.902386	0.00691391	pred	N/A
hsa-miR-378a-3p	ICM	0.587115	FANCA	ICM	0.429432	0.901924	0.00697826	pred	N/A
hsa-miR-378a-3p	ICM	0.587115	ALDH3A2	ICM	0.545183	0.89994	0.00725858	pred	N/A
hsa-miR-524-5p	TE	-0.516345	NCOA1	ICM	0.544357	-0.899659	0.00729864	pred	N/A
hsa-miR-182-5p	ICM	0.988107	LDLRAP1	ICM	0.443449	0.899392	0.00733682	pred	N/A
hsa-miR-27b-3p	TE	-0.979169	ATL3	ICM	0.384923	-0.899267	0.00735486	pred	N/A
hsa-miR-625-5p	TE	-0.708586	S1PR2	TE	-0.391347	0.899204	0.00736384	pred	N/A
hsa-miR-146b-5p	ICM	2.22581	PQLC1	ICM	0.311238	0.899112	0.00737707	pred	N/A
hsa-miR-369-3p	ICM	0.251148	BRWD3	ICM	0.465104	0.898581	0.00745358	pred	N/A
hsa-miR-23a-3p	TE	-0.763434	CDH1	TE	-0.732831	0.898303	0.00749377	pred+val	MIRT053083
hsa-miR-27b-3p	TE	-0.979169	TEAD1	TE	-0.710212	0.897636	0.0075907	pred	N/A
hsa-miR-27b-3p	TE	-0.979169	RSF1	ICM	0.255947	-0.897371	0.00762926	pred	N/A
hsa-miR-409-3p	ICM	0.231958	OLR1	TE	-0.541673	-0.896732	0.00772296	pred	N/A
hsa-miR-27b-3p	TE	-0.979169	VSIG10	ICM	0.991249	-0.896642	0.00773615	pred	N/A
hsa-miR-520d-5p	TE	-0.747445	G3BP2	ICM	0.342363	-0.896639	0.00773652	pred	N/A
hsa-miR-411-5p	ICM	0.282597	CCPG1	ICM	0.882332	0.896414	0.00776963	pred	N/A
hsa-miR-27b-3p	TE	-0.979169	VCAN	ICM	1.09359	-0.896302	0.00778619	pred	N/A
hsa-miR-23b-3p	TE	-0.665424	PTPN14	TE	-0.382835	0.895827	0.00785645	pred+val	MIRT566189
hsa-miR-524-5p	TE	-0.516345	ANO6	TE	-0.372114	0.895673	0.00787922	pred	N/A
hsa-miR-23a-3p	TE	-0.763434	ELOVL6	TE	-0.560763	0.895478	0.00790813	pred	N/A
hsa-miR-524-5p	TE	-0.516345	RRAD	ICM	0.565172	-0.894978	0.00798257	pred	N/A
hsa-miR-27b-3p	TE	-0.979169	JDP2	TE	-0.330187	0.89494	0.00798826	pred	N/A
hsa-miR-23a-3p	TE	-0.763434	SEPT11	ICM	0.956506	-0.894277	0.00808753	pred	N/A
hsa-miR-27b-3p	TE	-0.979169	LAPTM4B	ICM	1.04602	-0.894028	0.00812506	pred+val	MIRT046220
hsa-miR-27b-3p	TE	-0.979169	KIAA1551	ICM	0.474179	-0.89401	0.00812767	pred+val	MIRT247907
hsa-miR-183-5p	ICM	0.521188	TPM2	ICM	0.330982	0.893974	0.00813314	pred	N/A
hsa-miR-524-5p	TE	-0.516345	BCL11A	ICM	0.263331	-0.893525	0.00820089	pred	N/A
hsa-miR-146b-5p	ICM	2.22581	PRC1	TE	-0.271416	-0.893476	0.00820831	pred	N/A
hsa-miR-524-5p	TE	-0.516345	SKIL	ICM	0.369421	-0.893456	0.0082113	pred+val	MIRT622259
hsa-miR-23b-3p	TE	-0.665424	SLC16A2	ICM	0.283691	-0.893389	0.00822148	pred	N/A
hsa-miR-409-3p	ICM	0.231958	SAV1	ICM	0.276974	0.892104	0.00841722	pred	N/A
hsa-miR-378a-3p	ICM	0.587115	SLC38A1	TE	-1.16432	-0.891946	0.00844128	pred	N/A
hsa-miR-524-5p	TE	-0.516345	ARMT1	ICM	0.674284	-0.891644	0.00848778	pred	N/A
hsa-miR-378a-3p	ICM	0.587115	RAB15	ICM	1.24176	0.891338	0.00853481	pred	N/A
hsa-miR-146b-3p	ICM	0.403839	PPP1R12B	ICM	0.272003	0.890976	0.00859066	pred	N/A
hsa-miR-146b-5p	ICM	2.22581	LPP	ICM	0.31281	0.890724	0.00862965	pred	N/A
hsa-miR-27b-3p	TE	-0.979169	BRWD3	ICM	0.465104	-0.889862	0.00876372	pred	N/A
hsa-miR-24-3p	TE	-0.70633	RSPO3	ICM	0.975962	-0.889831	0.00876857	pred	N/A
hsa-miR-370-3p	ICM	0.420119	FDFT1	TE	-0.53212	-0.889611	0.00880297	pred	N/A
hsa-miR-378a-3p	ICM	0.587115	CHST2	ICM	0.675439	0.889461	0.00882648	pred	N/A
hsa-miR-524-5p	TE	-0.516345	VSIG10	ICM	0.991249	-0.889379	0.00883933	pred	N/A
hsa-miR-524-5p	TE	-0.516345	RGCC	ICM	0.269414	-0.888953	0.00890631	pred	N/A
hsa-miR-27b-3p	TE	-0.979169	ZNF385A	TE	-0.268438	0.887358	0.00915883	pred	N/A
hsa-miR-27b-3p	TE	-0.979169	SGPP1	TE	-0.331164	0.887342	0.00916138	pred	N/A
hsa-miR-23a-3p	TE	-0.763434	MYH10	TE	-0.298138	0.887258	0.00917485	pred+val	MIRT050395
hsa-miR-23a-3p	TE	-0.763434	SESN3	ICM	0.25479	-0.886197	0.00934483	pred	N/A
hsa-miR-23b-3p	TE	-0.665424	PRDX3	ICM	0.322418	-0.885826	0.00940474	pred+val	MIRT734334
hsa-miR-524-5p	TE	-0.516345	SETD2	ICM	0.281931	-0.885732	0.00941988	pred	N/A
hsa-miR-524-5p	TE	-0.516345	TCEA1	ICM	0.594524	-0.885678	0.00942866	pred	N/A
hsa-miR-524-5p	TE	-0.516345	KIAA1671	ICM	0.279136	-0.885507	0.0094563	pred	N/A
hsa-miR-182-5p	ICM	0.988107	MGST2	ICM	0.298651	0.885266	0.00949541	pred	N/A
hsa-miR-27b-3p	TE	-0.979169	PKIB	TE	-0.335137	0.885193	0.00950721	pred	N/A
hsa-miR-524-5p	TE	-0.516345	PELI1	ICM	0.420348	-0.885096	0.00952296	pred	N/A
hsa-miR-520d-5p	TE	-0.747445	SLC40A1	TE	-0.432571	0.884753	0.00957877	pred	N/A
hsa-miR-146b-5p	ICM	2.22581	ARFGAP3	ICM	0.298061	0.884291	0.00965408	pred	N/A
hsa-miR-299-3p	ICM	0.219986	TPM4	TE	-0.666959	-0.88408	0.00968869	pred	N/A
hsa-miR-524-5p	TE	-0.516345	FIGN	TE	-0.331385	0.883795	0.00973533	pred	N/A
hsa-miR-381-3p	ICM	1.32534	CDH11	ICM	0.344797	0.883169	0.00983842	pred	N/A
hsa-miR-455-3p	ICM	0.224028	KIF5A	ICM	0.282013	0.88241	0.00996404	pred	N/A
hsa-miR-493-5p	ICM	0.222574	SH2B3	ICM	0.318106	0.882359	0.00997249	pred	N/A
hsa-miR-518b	TE	-1.02948	LAPTM4B	ICM	1.04602	-0.882306	0.0099814	pred	N/A
hsa-miR-378a-3p	ICM	0.587115	MED12L	TE	-0.401971	-0.882265	0.00998812	pred	N/A
hsa-miR-183-5p	ICM	0.521188	CLIC4	TE	-0.390363	-0.881755	0.0100731	pred	N/A
hsa-miR-27b-3p	TE	-0.979169	GATA3	TE	-1.1795	0.881303	0.0101487	pred	N/A
hsa-miR-27b-3p	TE	-0.979169	B3GNT7	ICM	1.00078	-0.880881	0.0102195	pred	N/A
hsa-miR-27b-3p	TE	-0.979169	SH3BGRL2	TE	-0.447319	0.880592	0.010268	pred	N/A
hsa-miR-24-3p	TE	-0.70633	LPP	ICM	0.31281	-0.880013	0.0103657	pred	N/A
hsa-miR-409-3p	ICM	0.231958	GATA2	TE	-1.12167	-0.879371	0.0104748	pred	N/A
hsa-miR-524-5p	TE	-0.516345	N4BP2	ICM	0.47356	-0.879241	0.0104968	pred	N/A
hsa-miR-23a-3p	TE	-0.763434	SLC25A16	ICM	0.449303	-0.879093	0.010522	pred	N/A
hsa-miR-27b-3p	TE	-0.979169	RAB20	TE	-0.250452	0.879068	0.0105263	pred	N/A
hsa-miR-16-5p	TE	-0.428717	RTN4	ICM	0.305631	-0.878655	0.0105968	pred+val	MIRT001421
hsa-miR-524-5p	TE	-0.516345	RP2	TE	-0.548098	0.877928	0.0107213	pred	N/A
hsa-miR-183-5p	ICM	0.521188	MT2A	ICM	0.403822	0.87777	0.0107486	pred	N/A
hsa-miR-23a-3p	TE	-0.763434	FILIP1	ICM	0.427448	-0.877198	0.0108473	pred	N/A
hsa-miR-654-3p	ICM	0.194717	CCPG1	ICM	0.882332	0.876891	0.0109005	pred	N/A
hsa-miR-182-5p	ICM	0.988107	MYO9A	ICM	0.525578	0.876795	0.0109171	pred	N/A
hsa-miR-524-5p	TE	-0.516345	BRWD3	ICM	0.465104	-0.876591	0.0109525	pred	N/A
hsa-miR-485-3p	ICM	0.348636	RSF1	ICM	0.255947	0.876212	0.0110184	pred	N/A
hsa-miR-21-5p	ICM	0.805807	MCAM	ICM	0.300859	0.876197	0.0110211	pred	N/A
hsa-miR-625-5p	TE	-0.708586	PAPOLA	TE	-0.641206	0.875759	0.0110975	pred	N/A
hsa-miR-27b-3p	TE	-0.979169	BCL3	ICM	0.265697	-0.875584	0.0111281	pred	N/A
hsa-miR-485-3p	ICM	0.348636	RCBTB1	ICM	0.83076	0.875504	0.011142	pred	N/A
hsa-miR-519c-3p	TE	-0.730572	SLC40A1	TE	-0.432571	0.875272	0.0111827	pred	N/A
hsa-miR-524-5p	TE	-0.516345	MRS2	ICM	0.84643	-0.874627	0.011296	pred	N/A
hsa-miR-27b-3p	TE	-0.979169	ZFHX3	TE	-0.565008	0.874501	0.0113184	pred+val	MIRT533008
hsa-miR-625-5p	TE	-0.708586	CYP19A1	TE	-0.467813	0.874387	0.0113385	pred	N/A
hsa-miR-27b-3p	TE	-0.979169	PGM2L1	ICM	0.380344	-0.874025	0.0114025	pred+val	MIRT726956
hsa-miR-23a-3p	TE	-0.763434	PMAIP1	ICM	0.693493	-0.873706	0.011459	pred	N/A
hsa-miR-27b-3p	TE	-0.979169	HAT1	ICM	0.500269	-0.873684	0.0114629	pred+val	MIRT475852
hsa-miR-524-5p	TE	-0.516345	G3BP2	ICM	0.342363	-0.873542	0.0114881	pred	N/A
hsa-miR-146b-5p	ICM	2.22581	MAN1C1	ICM	0.740511	0.873073	0.0115716	pred+val	MIRT762733
hsa-miR-23a-3p	TE	-0.763434	IL6R	ICM	1.61839	-0.873022	0.0115807	pred+val	MIRT005528
hsa-miR-7-5p	ICM	0.311538	MED12L	TE	-0.401971	-0.872481	0.0116774	pred	N/A
hsa-miR-21-5p	ICM	0.805807	ZFP36L2	ICM	0.293721	0.871771	0.0118049	pred	N/A
hsa-miR-146b-5p	ICM	2.22581	BCL11A	ICM	0.263331	0.871263	0.0118965	pred	N/A
hsa-miR-524-5p	TE	-0.516345	CDC42SE1	TE	-0.433684	0.871026	0.0119394	pred	N/A
hsa-miR-27b-3p	TE	-0.979169	RPN2	ICM	0.276834	-0.870371	0.0120582	pred	N/A
hsa-miR-27b-3p	TE	-0.979169	ANO6	TE	-0.372114	0.869757	0.0121702	pred	N/A
hsa-miR-27b-3p	TE	-0.979169	OTX2	ICM	0.399101	-0.869611	0.0121968	pred	N/A
hsa-miR-27b-3p	TE	-0.979169	MT1G	ICM	0.838481	-0.869552	0.0122075	pred	N/A
hsa-miR-146b-5p	ICM	2.22581	RAB31	TE	-0.625303	-0.868638	0.0123753	pred	N/A
hsa-miR-146b-5p	ICM	2.22581	PMAIP1	ICM	0.693493	0.868225	0.0124515	pred+val	MIRT387608
hsa-miR-524-5p	TE	-0.516345	SRGAP1	ICM	0.573773	-0.868158	0.0124639	pred	N/A
hsa-miR-654-3p	ICM	0.194717	OLR1	TE	-0.541673	-0.867519	0.0125822	pred	N/A
hsa-miR-23b-3p	TE	-0.665424	UHMK1	ICM	0.311446	-0.866819	0.0127124	pred	N/A
hsa-miR-493-5p	ICM	0.222574	SAT1	ICM	1.52759	0.866689	0.0127365	pred	N/A
hsa-miR-23b-3p	TE	-0.665424	ZFHX3	TE	-0.565008	0.866428	0.0127853	pred	N/A
hsa-miR-524-5p	TE	-0.516345	PERP	TE	-0.574591	0.86551	0.0129575	pred	N/A
hsa-miR-299-3p	ICM	0.219986	MMP2	ICM	0.413293	0.864745	0.0131018	pred	N/A
hsa-miR-23b-3p	TE	-0.665424	RCBTB1	ICM	0.83076	-0.863977	0.0132475	pred	N/A
hsa-miR-519c-3p	TE	-0.730572	PLIN2	TE	-0.625042	0.863837	0.0132742	pred	N/A
hsa-miR-27b-3p	TE	-0.979169	SEMA4C	TE	-0.260549	0.863731	0.0132943	pred	N/A
hsa-miR-524-5p	TE	-0.516345	MXD1	TE	-0.304006	0.863587	0.0133218	pred	N/A
hsa-miR-524-5p	TE	-0.516345	TBL1X	TE	-0.264403	0.863327	0.0133714	pred	N/A
hsa-miR-485-3p	ICM	0.348636	KDM7A	ICM	0.272655	0.862907	0.0134517	pred	N/A
hsa-miR-16-5p	TE	-0.428717	SMAD7	ICM	0.256232	-0.862852	0.0134622	pred+val	MIRT031521
hsa-miR-524-5p	TE	-0.516345	SH3KBP1	TE	-0.469068	0.862745	0.0134828	pred	N/A
hsa-miR-485-3p	ICM	0.348636	SOCS4	ICM	0.273346	0.862449	0.0135395	pred	N/A
hsa-miR-27b-3p	TE	-0.979169	FAM193B	ICM	0.261455	-0.861963	0.0136332	pred	N/A
hsa-miR-182-5p	ICM	0.988107	RAB3B	ICM	0.786653	0.86188	0.0136491	pred	N/A
hsa-miR-376a-3p	ICM	0.75915	SAMHD1	ICM	0.78721	0.861527	0.0137173	pred	N/A
hsa-miR-27b-3p	TE	-0.979169	LDLR	ICM	0.320434	-0.861452	0.0137317	pred+val	MIRT081143
hsa-miR-524-5p	TE	-0.516345	SERINC5	ICM	0.967651	-0.861004	0.0138186	pred	N/A
hsa-miR-27b-3p	TE	-0.979169	CLDN3	TE	-0.390768	0.86096	0.0138271	pred	N/A
hsa-miR-27b-3p	TE	-0.979169	AAK1	TE	-0.383179	0.860194	0.0139761	pred	N/A
hsa-miR-182-5p	ICM	0.988107	TPST2	ICM	1.50404	0.859902	0.0140331	pred	N/A
hsa-miR-27b-3p	TE	-0.979169	ACLY	TE	-0.467294	0.859425	0.0141265	pred	N/A
hsa-miR-24-3p	TE	-0.70633	SRGAP1	ICM	0.573773	-0.859164	0.0141778	pred	N/A
hsa-miR-524-5p	TE	-0.516345	PTPRG	ICM	0.255359	-0.859095	0.0141912	pred	N/A
hsa-miR-409-3p	ICM	0.231958	NSL1	ICM	0.267166	0.858241	0.0143596	pred	N/A
hsa-miR-23a-3p	TE	-0.763434	SLC35A5	ICM	0.278189	-0.858221	0.0143636	pred	N/A
hsa-miR-524-5p	TE	-0.516345	DLG5	TE	-0.581099	0.858053	0.0143967	pred	N/A
hsa-miR-485-3p	ICM	0.348636	WLS	TE	-0.486895	-0.85789	0.0144289	pred	N/A
hsa-miR-378a-3p	ICM	0.587115	NUAK2	TE	-0.373737	-0.857625	0.0144814	pred	N/A
hsa-miR-524-5p	TE	-0.516345	HMGB3	ICM	0.591981	-0.857245	0.014557	pred	N/A
hsa-miR-23b-3p	TE	-0.665424	NEFL	ICM	0.558591	-0.856882	0.0146292	pred	N/A
hsa-miR-524-5p	TE	-0.516345	DBN1	ICM	0.439894	-0.856867	0.0146322	pred	N/A
hsa-miR-182-5p	ICM	0.988107	EXT1	ICM	0.315772	0.856283	0.0147489	pred	N/A
hsa-miR-182-5p	ICM	0.988107	CADM1	ICM	0.988754	0.856197	0.014766	pred+val	MIRT054846
hsa-miR-524-5p	TE	-0.516345	CBFA2T2	ICM	0.960279	-0.855557	0.0148945	pred	N/A
hsa-miR-23a-3p	TE	-0.763434	UACA	ICM	1.9257	-0.855296	0.0149469	pred	N/A
hsa-miR-182-5p	ICM	0.988107	LPP	ICM	0.31281	0.855227	0.0149609	pred	N/A
hsa-miR-27b-3p	TE	-0.979169	TRIM2	ICM	0.774904	-0.854716	0.015064	pred	N/A
hsa-miR-146b-3p	ICM	0.403839	CFLAR	ICM	1.24892	0.854613	0.0150848	pred	N/A
hsa-miR-524-5p	TE	-0.516345	MKRN1	ICM	0.73791	-0.854579	0.0150916	pred	N/A
hsa-miR-182-5p	ICM	0.988107	GNA13	ICM	0.402879	0.85417	0.0151744	pred	N/A
hsa-miR-21-5p	ICM	0.805807	AIF1L	TE	-0.507859	-0.853784	0.0152529	pred	N/A
hsa-miR-381-3p	ICM	1.32534	EXT1	ICM	0.315772	0.853664	0.0152773	pred	N/A
hsa-miR-524-5p	TE	-0.516345	CHD7	TE	-0.556343	0.853465	0.0153178	pred	N/A
hsa-miR-151a-5p	TE	-0.462853	FANCA	ICM	0.429432	-0.853201	0.0153716	pred	N/A
hsa-miR-24-3p	TE	-0.70633	TBC1D16	ICM	0.256059	-0.853088	0.0153946	pred	N/A
hsa-miR-27b-3p	TE	-0.979169	RAD54L2	ICM	0.279454	-0.853071	0.0153982	pred	N/A
hsa-miR-493-5p	ICM	0.222574	AKAP1	ICM	0.600175	0.853046	0.0154033	pred	N/A
hsa-miR-24-3p	TE	-0.70633	CACHD1	ICM	0.402338	-0.852896	0.0154339	pred	N/A
hsa-miR-182-5p	ICM	0.988107	ZFAND5	ICM	0.263559	0.852686	0.0154768	pred	N/A
hsa-miR-381-3p	ICM	1.32534	IER2	ICM	0.48901	0.851888	0.0156407	pred	N/A
hsa-miR-182-5p	ICM	0.988107	NMT1	TE	-0.408658	-0.851513	0.0157179	pred	N/A
hsa-miR-524-5p	TE	-0.516345	NECTIN2	ICM	0.545533	-0.851331	0.0157553	pred	N/A
hsa-miR-381-3p	ICM	1.32534	SIPA1L2	ICM	0.341118	0.850998	0.0158242	pred+val	MIRT554300
hsa-miR-372-3p	TE	-0.446986	GIGYF1	ICM	0.331492	-0.850855	0.0158538	pred+val	MIRT523552
hsa-miR-183-5p	ICM	0.521188	ZFAND5	ICM	0.263559	0.850737	0.0158783	pred	N/A
hsa-miR-524-5p	TE	-0.516345	KLF4	ICM	1.30526	-0.850499	0.0159275	pred	N/A
hsa-miR-411-5p	ICM	0.282597	MTA3	ICM	0.338069	0.850188	0.0159921	pred	N/A
hsa-miR-524-5p	TE	-0.516345	UBASH3B	ICM	0.960425	-0.849651	0.0161039	pred	N/A
hsa-miR-21-5p	ICM	0.805807	KLF6	ICM	0.327785	0.849019	0.016236	pred	N/A
hsa-miR-23b-3p	TE	-0.665424	FAM102B	ICM	0.410346	-0.849004	0.0162392	pred	N/A
hsa-miR-27b-3p	TE	-0.979169	SIN3A	ICM	0.278379	-0.848755	0.0162913	pred	N/A
hsa-miR-519c-3p	TE	-0.730572	PAPOLA	TE	-0.641206	0.848023	0.0164452	pred	N/A
hsa-miR-23b-3p	TE	-0.665424	SH3BP5	TE	-0.294996	0.847892	0.0164729	pred	N/A
hsa-miR-27b-3p	TE	-0.979169	MSN	ICM	0.253762	-0.847795	0.0164933	pred	N/A
hsa-miR-381-3p	ICM	1.32534	MCL1	ICM	0.861095	0.847268	0.0166045	pred	N/A
hsa-miR-409-3p	ICM	0.231958	ANXA11	TE	-0.251564	-0.847043	0.0166523	pred	N/A
hsa-miR-27b-3p	TE	-0.979169	GATA2	TE	-1.12167	0.846905	0.0166814	pred	N/A
hsa-miR-23a-3p	TE	-0.763434	PLEKHA5	ICM	0.467072	-0.846827	0.0166981	pred	N/A
hsa-miR-524-5p	TE	-0.516345	WDR11	ICM	0.45591	-0.846807	0.0167023	pred	N/A
hsa-miR-363-3p	ICM	0.633218	PAXIP1	ICM	0.256607	0.845933	0.0168882	pred	N/A
hsa-miR-23a-3p	TE	-0.763434	TNRC6C	ICM	0.271259	-0.845825	0.0169113	pred	N/A
hsa-miR-381-3p	ICM	1.32534	NT5DC3	TE	-0.293985	-0.84466	0.0171607	pred	N/A
hsa-miR-455-3p	ICM	0.224028	CTSC	ICM	0.467269	0.844263	0.0172462	pred	N/A
hsa-miR-146b-5p	ICM	2.22581	TRIM2	ICM	0.774904	0.843821	0.0173415	pred	N/A
hsa-miR-411-5p	ICM	0.282597	FRMD4A	TE	-0.312194	-0.843732	0.0173607	pred	N/A
hsa-miR-376c-3p	ICM	0.977589	CDH11	ICM	0.344797	0.842317	0.0176678	pred	N/A
hsa-miR-27b-3p	TE	-0.979169	ADGRL2	TE	-0.256061	0.842283	0.0176752	pred	N/A
hsa-miR-23a-3p	TE	-0.763434	MYO9A	ICM	0.525578	-0.842163	0.0177013	pred	N/A
hsa-miR-23a-3p	TE	-0.763434	VCAN	ICM	1.09359	-0.841886	0.0177618	pred	N/A
hsa-miR-23b-3p	TE	-0.665424	MED12L	TE	-0.401971	0.841553	0.0178345	pred	N/A
hsa-miR-524-5p	TE	-0.516345	TOR1AIP2	TE	-0.524893	0.841553	0.0178347	pred	N/A
hsa-miR-27b-3p	TE	-0.979169	ID3	ICM	0.555146	-0.840871	0.0179842	pred	N/A
hsa-miR-519c-3p	TE	-0.730572	G3BP2	ICM	0.342363	-0.840791	0.0180017	pred	N/A
hsa-miR-146b-3p	ICM	0.403839	KDM7A	ICM	0.272655	0.840411	0.0180853	pred	N/A
hsa-miR-23b-3p	TE	-0.665424	SRPK2	ICM	0.465383	-0.840341	0.0181009	pred	N/A
hsa-miR-92b-3p	ICM	0.180544	PAPOLA	TE	-0.641206	-0.839974	0.0181816	pred	N/A
hsa-miR-378a-3p	ICM	0.587115	SLC2A3	TE	-0.627066	-0.838583	0.0184902	pred	N/A
hsa-miR-146b-5p	ICM	2.22581	MYO6	TE	-0.576482	-0.838352	0.0185415	pred+val	MIRT437623
hsa-miR-485-3p	ICM	0.348636	SLC16A9	ICM	0.476248	0.838274	0.018559	pred	N/A
hsa-miR-27b-3p	TE	-0.979169	SPRY2	ICM	0.431613	-0.838216	0.0185719	pred	N/A
hsa-miR-23a-3p	TE	-0.763434	CHD7	TE	-0.556343	0.838184	0.0185791	pred	N/A
hsa-miR-146b-3p	ICM	0.403839	ACE	ICM	0.331756	0.83809	0.0185999	pred	N/A
hsa-miR-485-3p	ICM	0.348636	DUSP16	ICM	0.37838	0.838014	0.0186169	pred	N/A
hsa-miR-23b-3p	TE	-0.665424	TEAD1	TE	-0.710212	0.837661	0.0186959	pred	N/A
hsa-miR-23b-3p	TE	-0.665424	FAM124A	ICM	0.327189	-0.837427	0.0187483	pred	N/A
hsa-miR-182-5p	ICM	0.988107	FN1	ICM	1.15856	0.837252	0.0187875	pred	N/A
hsa-miR-369-3p	ICM	0.251148	ATP11C	ICM	0.350664	0.836861	0.0188752	pred	N/A
hsa-miR-369-3p	ICM	0.251148	PGM2L1	ICM	0.380344	0.836677	0.0189167	pred	N/A
hsa-miR-381-3p	ICM	1.32534	VCL	ICM	0.386485	0.836526	0.0189507	pred	N/A
hsa-miR-23b-3p	TE	-0.665424	FIGN	TE	-0.331385	0.836046	0.0190589	pred	N/A
hsa-miR-146b-3p	ICM	0.403839	CREBL2	ICM	0.414885	0.836025	0.0190635	pred	N/A
hsa-miR-7-5p	ICM	0.311538	NF2	ICM	0.5762	0.83591	0.0190895	pred	N/A
hsa-miR-409-3p	ICM	0.231958	KDM7A	ICM	0.272655	0.835793	0.0191161	pred	N/A
hsa-miR-23b-3p	TE	-0.665424	TMEM97	TE	-0.638684	0.835737	0.0191287	pred	N/A
hsa-miR-299-3p	ICM	0.219986	GPCPD1	ICM	0.502421	0.835654	0.0191474	pred	N/A
hsa-miR-23a-3p	TE	-0.763434	AGGF1	ICM	0.298076	-0.834843	0.0193315	pred	N/A
hsa-miR-7-5p	ICM	0.311538	TDRP	TE	-0.29869	-0.834438	0.0194235	pred	N/A
hsa-miR-409-3p	ICM	0.231958	PARD3	ICM	0.40178	0.833713	0.0195891	pred	N/A
hsa-miR-183-5p	ICM	0.521188	ORAI1	ICM	0.250632	0.833709	0.0195898	pred	N/A
hsa-miR-23b-3p	TE	-0.665424	ZNF114	TE	-0.274596	0.832277	0.0199188	pred	N/A
hsa-miR-27b-3p	TE	-0.979169	AK4	ICM	0.724776	-0.832207	0.0199347	pred	N/A
hsa-miR-27b-3p	TE	-0.979169	SESN1	ICM	0.591646	-0.832101	0.0199593	pred	N/A
hsa-miR-27b-3p	TE	-0.979169	TGFBR3	TE	-0.659114	0.832063	0.0199681	pred+val	MIRT466401
hsa-miR-23b-3p	TE	-0.665424	LIMK2	TE	-0.385973	0.831952	0.0199938	pred	N/A
hsa-miR-27b-3p	TE	-0.979169	HAPLN1	TE	-0.807532	0.831583	0.0200789	pred	N/A
hsa-miR-183-5p	ICM	0.521188	BASP1	TE	-0.840401	-0.830753	0.0202715	pred	N/A
hsa-miR-524-5p	TE	-0.516345	KAZN	ICM	0.323249	-0.830534	0.0203223	pred	N/A
hsa-miR-409-3p	ICM	0.231958	FAM193B	ICM	0.261455	0.829686	0.0205201	pred	N/A
hsa-miR-27b-3p	TE	-0.979169	FIGN	TE	-0.331385	0.829615	0.0205368	pred	N/A
hsa-miR-23b-3p	TE	-0.665424	SETD2	ICM	0.281931	-0.828932	0.0206966	pred	N/A
hsa-miR-493-5p	ICM	0.222574	MSH2	ICM	0.272712	0.828563	0.0207834	pred	N/A
hsa-miR-101-3p	ICM	0.268842	CDH2	ICM	0.285252	-0.828194	0.0208702	pred	N/A
hsa-miR-24-3p	TE	-0.70633	KLF6	ICM	0.327785	-0.827928	0.0209328	pred	N/A
hsa-miR-524-5p	TE	-0.516345	RNF24	ICM	0.559681	-0.827844	0.0209526	pred	N/A
hsa-miR-520d-5p	TE	-0.747445	NABP1	TE	-0.519414	0.827708	0.0209848	pred	N/A
hsa-miR-485-3p	ICM	0.348636	CEACAM1	ICM	0.443258	0.82734	0.0210718	pred	N/A
hsa-miR-27b-3p	TE	-0.979169	LIMK2	TE	-0.385973	0.827315	0.0210778	pred	N/A
hsa-miR-23b-3p	TE	-0.665424	GREM2	TE	-0.350413	0.827259	0.021091	pred	N/A
hsa-miR-27b-3p	TE	-0.979169	SLC25A44	ICM	0.445766	-0.827049	0.0211406	pred+val	MIRT686860
hsa-miR-23a-3p	TE	-0.763434	LPP	ICM	0.31281	-0.826495	0.0212722	pred	N/A
hsa-miR-409-3p	ICM	0.231958	FIGN	TE	-0.331385	-0.825601	0.0214852	pred	N/A
hsa-miR-519c-3p	TE	-0.730572	SDC1	TE	-0.39169	0.824274	0.021803	pred	N/A
hsa-miR-183-5p	ICM	0.521188	TRIM2	ICM	0.774904	0.824153	0.0218323	pred	N/A
hsa-miR-524-5p	TE	-0.516345	LRRFIP1	TE	-0.778288	0.824075	0.021851	pred	N/A
hsa-miR-302b-5p	ICM	0.794324	SPPL2A	TE	-0.332324	-0.824	0.0218692	pred	N/A
hsa-miR-524-5p	TE	-0.516345	NR2F2	TE	-0.704506	0.823904	0.0218923	pred	N/A
hsa-miR-23b-3p	TE	-0.665424	PNRC1	ICM	0.269669	-0.823544	0.021979	pred	N/A
hsa-miR-376a-3p	ICM	0.75915	CD200	ICM	0.252251	0.823505	0.0219883	pred	N/A
hsa-miR-27b-3p	TE	-0.979169	FASN	TE	-0.575004	0.823204	0.0220611	pred+val	MIRT046177
hsa-miR-526b-5p	TE	-0.519607	ABCF2	TE	-0.261475	0.82311	0.0220839	pred	N/A
hsa-miR-23a-3p	TE	-0.763434	TTC39B	ICM	0.26958	-0.822932	0.022127	pred	N/A
hsa-miR-378a-3p	ICM	0.587115	NRIP3	ICM	0.306925	0.822889	0.0221373	pred	N/A
hsa-miR-182-5p	ICM	0.988107	PDPN	ICM	0.92848	0.822696	0.0221842	pred	N/A
hsa-miR-127-3p	ICM	0.896907	ETNK2	ICM	0.291254	0.82251	0.0222291	pred	N/A
hsa-miR-376c-3p	ICM	0.977589	ROBO1	ICM	0.257758	0.822139	0.0223193	pred	N/A
hsa-miR-27b-3p	TE	-0.979169	HIP1	TE	-0.43966	0.821667	0.0224341	pred	N/A
hsa-miR-524-5p	TE	-0.516345	FAM102B	ICM	0.410346	-0.821348	0.022512	pred	N/A
hsa-miR-183-5p	ICM	0.521188	RAB11FIP4	TE	-0.589687	-0.820435	0.0227353	pred	N/A
hsa-miR-524-5p	TE	-0.516345	INSR	ICM	0.489402	-0.820326	0.0227619	pred	N/A
hsa-miR-524-5p	TE	-0.516345	SESN3	ICM	0.25479	-0.819641	0.0229303	pred	N/A
hsa-miR-381-3p	ICM	1.32534	GNA13	ICM	0.402879	0.819321	0.0230091	pred	N/A
hsa-miR-520d-5p	TE	-0.747445	MXD1	TE	-0.304006	0.81925	0.0230267	pred	N/A
hsa-miR-27b-3p	TE	-0.979169	RAB11FIP1	TE	-0.617405	0.81923	0.0230314	pred	N/A
hsa-miR-183-5p	ICM	0.521188	SESN3	ICM	0.25479	0.819157	0.0230496	pred	N/A
hsa-miR-369-3p	ICM	0.251148	ZMYND8	ICM	0.426663	0.819112	0.0230607	pred	N/A
hsa-miR-381-3p	ICM	1.32534	COL4A1	ICM	1.136	0.819041	0.0230781	pred	N/A
hsa-miR-182-5p	ICM	0.988107	VCL	ICM	0.386485	0.818563	0.0231964	pred	N/A
hsa-miR-146b-5p	ICM	2.22581	GART	TE	-0.47065	-0.818412	0.0232337	pred	N/A
hsa-miR-23a-3p	TE	-0.763434	MYO6	TE	-0.576482	0.818245	0.0232751	pred	N/A
hsa-miR-146b-3p	ICM	0.403839	TEAD1	TE	-0.710212	-0.81783	0.023378	pred	N/A
hsa-miR-378a-3p	ICM	0.587115	EPB41L3	TE	-0.277488	-0.817407	0.0234832	pred	N/A
hsa-miR-27b-3p	TE	-0.979169	CADM1	ICM	0.988754	-0.81731	0.0235075	pred	N/A
hsa-miR-524-5p	TE	-0.516345	FUNDC1	ICM	0.307177	-0.817308	0.0235078	pred	N/A
hsa-miR-525-5p	TE	-0.683183	HMOX1	TE	-0.468818	0.817188	0.0235377	pred+val	MIRT462655
hsa-miR-524-5p	TE	-0.516345	ZFP36L2	ICM	0.293721	-0.816979	0.0235898	pred	N/A
hsa-miR-146b-5p	ICM	2.22581	TET2	TE	-0.866336	-0.816853	0.0236213	pred	N/A
hsa-miR-27b-3p	TE	-0.979169	FAM84B	ICM	0.298263	-0.816597	0.0236852	pred+val	MIRT502488
hsa-miR-23a-3p	TE	-0.763434	CEBPA	TE	-0.411021	0.816405	0.0237332	pred	N/A
hsa-miR-381-3p	ICM	1.32534	CSTF2	TE	-0.345264	-0.816224	0.0237785	pred+val	MIRT567896
hsa-miR-183-5p	ICM	0.521188	EPB41L3	TE	-0.277488	-0.815764	0.0238938	pred	N/A
hsa-miR-27b-3p	TE	-0.979169	ATP2B1	TE	-0.485466	0.815755	0.023896	pred	N/A
hsa-miR-409-3p	ICM	0.231958	KIAA1551	ICM	0.474179	0.815551	0.0239474	pred	N/A
hsa-miR-27b-3p	TE	-0.979169	RBPMS2	ICM	0.374711	-0.814519	0.0242071	pred	N/A
hsa-miR-519c-3p	TE	-0.730572	NR2F2	TE	-0.704506	0.814355	0.0242486	pred+val	MIRT574561
hsa-miR-524-5p	TE	-0.516345	SC5D	TE	-0.403988	0.813902	0.0243632	pred	N/A
hsa-miR-23a-3p	TE	-0.763434	TFRC	TE	-0.890714	0.8136	0.0244396	pred	N/A
hsa-miR-146b-5p	ICM	2.22581	TIMM17B	ICM	0.275869	0.813596	0.0244405	pred	N/A
hsa-miR-524-5p	TE	-0.516345	ABHD12B	ICM	0.439205	-0.81356	0.0244496	pred	N/A
hsa-miR-23a-3p	TE	-0.763434	IL6ST	ICM	0.500104	-0.813395	0.0244917	pred	N/A
hsa-miR-23a-3p	TE	-0.763434	TGFBR3	TE	-0.659114	0.813235	0.0245323	pred	N/A
hsa-miR-299-3p	ICM	0.219986	PAXIP1	ICM	0.256607	0.813182	0.0245457	pred	N/A
hsa-miR-519c-3p	TE	-0.730572	NABP1	TE	-0.519414	0.813104	0.0245655	pred+val	MIRT086436
hsa-miR-151a-5p	TE	-0.462853	MEST	ICM	0.3763	-0.811558	0.0249599	pred	N/A
hsa-miR-485-3p	ICM	0.348636	ABCG2	TE	-1.18861	-0.811239	0.0250417	pred	N/A
hsa-miR-146b-5p	ICM	2.22581	LRP2	TE	-1.22743	-0.811108	0.0250752	pred	N/A
hsa-miR-27b-3p	TE	-0.979169	MT1H	ICM	0.478408	-0.811085	0.0250812	pred	N/A
hsa-miR-524-5p	TE	-0.516345	ZFHX3	TE	-0.565008	0.811016	0.0250987	pred+val	MIRT552578
hsa-miR-27b-3p	TE	-0.979169	COBLL1	TE	-0.294889	0.810302	0.0252825	pred	N/A
hsa-miR-524-5p	TE	-0.516345	FKBP4	ICM	0.338793	-0.809529	0.0254819	pred	N/A
hsa-miR-23b-3p	TE	-0.665424	SLC38A1	TE	-1.16432	0.809517	0.025485	pred	N/A
hsa-miR-520d-5p	TE	-0.747445	RHOBTB1	TE	-0.339199	0.809047	0.0256065	pred	N/A
hsa-miR-27b-3p	TE	-0.979169	RASSF8	ICM	0.333914	-0.808171	0.025834	pred	N/A
hsa-miR-485-3p	ICM	0.348636	MYCN	ICM	0.331194	0.808153	0.0258386	pred	N/A
hsa-miR-524-5p	TE	-0.516345	HAPLN1	TE	-0.807532	0.807872	0.0259119	pred	N/A
hsa-miR-524-5p	TE	-0.516345	SLC25A12	ICM	0.39048	-0.807675	0.0259633	pred	N/A
hsa-miR-524-5p	TE	-0.516345	CACNA2D2	ICM	0.264516	-0.807346	0.0260489	pred	N/A
hsa-miR-27b-3p	TE	-0.979169	H2AFZ	TE	-0.260044	0.807318	0.0260563	pred	N/A
hsa-miR-7-5p	ICM	0.311538	TIMM50	ICM	0.309497	0.807301	0.0260609	pred+val	MIRT025669
hsa-miR-524-5p	TE	-0.516345	SPTSSA	ICM	0.298911	-0.80729	0.0260637	pred	N/A
hsa-miR-524-5p	TE	-0.516345	SIPA1L2	ICM	0.341118	-0.806379	0.0263023	pred	N/A
hsa-miR-411-5p	ICM	0.282597	NRBP1	ICM	0.701358	0.804943	0.0266801	pred	N/A
hsa-miR-23b-3p	TE	-0.665424	CBFA2T2	ICM	0.960279	-0.804906	0.0266899	pred	N/A
hsa-miR-520d-5p	TE	-0.747445	NR2F2	TE	-0.704506	0.804846	0.0267057	pred	N/A
hsa-miR-455-3p	ICM	0.224028	LYPD3	TE	-0.301151	-0.80408	0.0269084	pred	N/A
hsa-miR-1323	TE	-0.274153	ZFAND5	ICM	0.263559	0.804044	0.026918	pred	N/A
hsa-miR-378a-3p	ICM	0.587115	TMPRSS13	TE	-0.397561	-0.803777	0.0269889	pred	N/A
hsa-miR-27b-3p	TE	-0.979169	CA12	TE	-0.648003	0.803646	0.0270235	pred	N/A
hsa-miR-381-3p	ICM	1.32534	TET2	TE	-0.866336	-0.803464	0.027072	pred	N/A
hsa-miR-23b-3p	TE	-0.665424	MACF1	ICM	0.350387	-0.80325	0.0271289	pred	N/A
hsa-miR-24-3p	TE	-0.70633	PDGFRA	ICM	1.33623	-0.803247	0.0271295	pred	N/A
hsa-miR-493-5p	ICM	0.222574	MAPK1	ICM	0.339517	0.803226	0.0271353	pred	N/A
hsa-miR-182-5p	ICM	0.988107	NT5DC3	TE	-0.293985	-0.803043	0.027184	pred	N/A
hsa-miR-378a-3p	ICM	0.587115	SLC2A1	TE	-0.767977	-0.802163	0.0274189	pred	N/A
hsa-miR-374a-3p	ICM	0.256353	BHMT	ICM	0.281969	0.801698	0.0275432	pred	N/A
hsa-miR-92b-3p	ICM	0.180544	BTG1	TE	-0.365975	-0.801105	0.0277024	pred	N/A
hsa-miR-378a-3p	ICM	0.587115	RPN2	ICM	0.276834	0.800741	0.0278001	pred	N/A
hsa-miR-485-3p	ICM	0.348636	KMT2C	ICM	0.311657	0.80036	0.0279028	pred	N/A
hsa-miR-409-3p	ICM	0.231958	RAB15	ICM	1.24176	0.79985	0.0280406	pred	N/A
hsa-miR-519c-3p	TE	-0.730572	MXD1	TE	-0.304006	0.799685	0.0280851	pred	N/A
hsa-miR-27b-3p	TE	-0.979169	EPHA4	ICM	0.524223	-0.799628	0.0281006	pred	N/A
hsa-miR-493-5p	ICM	0.222574	ZMYND8	ICM	0.426663	0.799263	0.0281994	pred	N/A
hsa-miR-524-5p	TE	-0.516345	TMX4	ICM	0.293597	-0.799156	0.0282283	pred	N/A
hsa-miR-381-3p	ICM	1.32534	ITGA6	ICM	0.425284	0.798392	0.0284356	pred	N/A
hsa-miR-378a-3p	ICM	0.587115	SKP2	TE	-0.464013	-0.798198	0.0284884	pred	N/A
hsa-miR-409-3p	ICM	0.231958	TRIM71	ICM	0.550857	0.798034	0.0285332	pred	N/A
hsa-miR-146b-3p	ICM	0.403839	MTOR	ICM	0.368236	0.797867	0.0285788	pred	N/A
hsa-miR-7-5p	ICM	0.311538	CHP1	ICM	0.543204	0.797637	0.0286412	pred+val	MIRT759427
hsa-miR-493-5p	ICM	0.222574	SKIL	ICM	0.369421	0.797538	0.0286683	pred	N/A
hsa-miR-518b	TE	-1.02948	WDR1	ICM	0.453035	-0.797427	0.0286986	pred	N/A
hsa-miR-369-3p	ICM	0.251148	SETD2	ICM	0.281931	0.7974	0.0287061	pred	N/A
hsa-miR-23a-3p	TE	-0.763434	SLC28A3	TE	-0.731227	0.797113	0.0287845	pred	N/A
hsa-miR-183-5p	ICM	0.521188	AKAP12	ICM	0.90465	0.796572	0.0289327	pred+val	MIRT005870
hsa-miR-381-3p	ICM	1.32534	BAMBI	ICM	1.09417	0.7963	0.0290073	pred	N/A
hsa-miR-409-3p	ICM	0.231958	MSH6	ICM	1.09687	0.796207	0.0290328	pred+val	MIRT088832
hsa-miR-27b-3p	TE	-0.979169	NPEPPS	ICM	0.317921	-0.796047	0.0290768	pred+val	MIRT046171
hsa-miR-374a-3p	ICM	0.256353	SMAGP	TE	-0.536964	-0.795919	0.029112	pred	N/A
hsa-miR-23b-3p	TE	-0.665424	MCFD2	TE	-0.445952	0.795874	0.0291242	pred+val	MIRT023482
hsa-miR-369-3p	ICM	0.251148	GATA3	TE	-1.1795	-0.795835	0.0291349	pred	N/A
hsa-miR-524-5p	TE	-0.516345	CLDN4	TE	-1.471	0.795487	0.0292308	pred	N/A
hsa-miR-299-3p	ICM	0.219986	PMP22	ICM	0.361669	0.795443	0.0292429	pred+val	MIRT470801
hsa-miR-381-3p	ICM	1.32534	PTP4A1	TE	-0.334821	-0.794742	0.0294363	pred	N/A
hsa-miR-625-5p	TE	-0.708586	PKP2	TE	-0.340699	0.794466	0.0295126	pred	N/A
hsa-miR-146b-3p	ICM	0.403839	GRN	ICM	0.82346	0.794222	0.02958	pred	N/A
hsa-miR-524-5p	TE	-0.516345	SOCS4	ICM	0.273346	-0.793317	0.0298312	pred	N/A
hsa-miR-524-5p	TE	-0.516345	CEP85L	ICM	0.296657	-0.793201	0.0298635	pred	N/A
hsa-miR-182-5p	ICM	0.988107	PDGFRA	ICM	1.33623	0.793137	0.0298812	pred	N/A
hsa-miR-524-5p	TE	-0.516345	DPYSL2	ICM	0.286625	-0.792995	0.0299206	pred	N/A
hsa-miR-24-3p	TE	-0.70633	NCOA1	ICM	0.544357	-0.792701	0.0300026	pred	N/A
hsa-miR-485-3p	ICM	0.348636	GPR176	ICM	0.474255	0.792301	0.0301141	pred	N/A
hsa-miR-409-3p	ICM	0.231958	MAPK1	ICM	0.339517	0.79203	0.0301898	pred	N/A
hsa-miR-485-3p	ICM	0.348636	ATL3	ICM	0.384923	0.792005	0.0301969	pred	N/A
hsa-miR-27b-3p	TE	-0.979169	PPARGC1B	ICM	0.424143	-0.791628	0.0303024	pred	N/A
hsa-miR-27b-3p	TE	-0.979169	DOT1L	TE	-0.254889	0.791139	0.0304395	pred	N/A
hsa-miR-27b-3p	TE	-0.979169	INA	TE	-0.342892	0.790942	0.0304948	pred	N/A
hsa-miR-409-3p	ICM	0.231958	CAPN5	ICM	0.594085	0.790935	0.0304968	pred	N/A
hsa-miR-24-3p	TE	-0.70633	FILIP1	ICM	0.427448	-0.790847	0.0305214	pred	N/A
hsa-miR-7-5p	ICM	0.311538	DNAJC15	TE	-0.521232	0.790678	0.030569	pred	N/A
hsa-miR-27b-3p	TE	-0.979169	GSE1	TE	-0.436678	0.790677	0.0305691	pred+val	MIRT476036
hsa-miR-299-3p	ICM	0.219986	ZFHX3	TE	-0.565008	-0.790356	0.0306595	pred	N/A
hsa-miR-183-5p	ICM	0.521188	MMAB	TE	-0.264166	-0.790062	0.0307422	pred	N/A
hsa-miR-378a-3p	ICM	0.587115	FBXL20	ICM	0.443922	0.789431	0.0309203	pred	N/A
hsa-miR-524-5p	TE	-0.516345	GLUD1	ICM	0.531104	-0.78943	0.0309206	pred	N/A
hsa-miR-27b-3p	TE	-0.979169	ATP6V1A	TE	-0.380833	0.789365	0.030939	pred	N/A
hsa-miR-409-3p	ICM	0.231958	ARFGEF1	ICM	0.666972	0.789256	0.0309699	pred	N/A
hsa-miR-27b-3p	TE	-0.979169	YPEL2	ICM	0.716233	-0.788842	0.0310869	pred	N/A
hsa-miR-409-3p	ICM	0.231958	MED12L	TE	-0.401971	-0.788676	0.031134	pred	N/A
hsa-miR-27b-3p	TE	-0.979169	PPARG	TE	-0.378655	0.788651	0.0311411	pred+val	MIRT005023
hsa-miR-381-3p	ICM	1.32534	VASH2	ICM	0.291333	0.78862	0.0311499	pred	N/A
hsa-miR-411-5p	ICM	0.282597	AAK1	TE	-0.383179	-0.788559	0.0311671	pred	N/A
hsa-miR-524-5p	TE	-0.516345	GMFB	ICM	0.434124	-0.788524	0.0311771	pred	N/A
hsa-miR-23b-3p	TE	-0.665424	REEP1	TE	-0.671937	0.788165	0.0312792	pred	N/A
hsa-miR-524-5p	TE	-0.516345	NABP1	TE	-0.519414	0.787947	0.031341	pred	N/A
hsa-miR-370-3p	ICM	0.420119	LDLRAP1	ICM	0.443449	0.787516	0.0314638	pred	N/A
hsa-miR-183-5p	ICM	0.521188	PLEKHA5	ICM	0.467072	0.787089	0.0315855	pred	N/A
hsa-miR-23a-3p	TE	-0.763434	KDM7A	ICM	0.272655	-0.786971	0.0316192	pred	N/A
hsa-miR-183-5p	ICM	0.521188	SLC35E4	ICM	0.425761	0.786799	0.0316682	pred	N/A
hsa-miR-23a-3p	TE	-0.763434	ADGRL2	TE	-0.256061	0.786787	0.0316717	pred	N/A
hsa-miR-23b-3p	TE	-0.665424	UBAP2	ICM	0.485085	-0.786344	0.0317985	pred	N/A
hsa-miR-524-5p	TE	-0.516345	SIAH1	ICM	0.424587	-0.786114	0.0318643	pred	N/A
hsa-miR-23b-3p	TE	-0.665424	RNF24	ICM	0.559681	-0.786105	0.0318667	pred	N/A
hsa-miR-183-5p	ICM	0.521188	ROBO1	ICM	0.257758	0.785504	0.0320392	pred	N/A
hsa-miR-183-5p	ICM	0.521188	DDHD1	ICM	0.258156	0.785307	0.0320959	pred	N/A
hsa-miR-370-3p	ICM	0.420119	LPP	ICM	0.31281	0.785212	0.0321233	pred	N/A
hsa-miR-524-5p	TE	-0.516345	FUT8	TE	-0.355718	0.785129	0.0321472	pred	N/A
hsa-miR-381-3p	ICM	1.32534	MMAB	TE	-0.264166	-0.78443	0.0323483	pred	N/A
hsa-miR-23a-3p	TE	-0.763434	DNAJC6	TE	-0.251827	0.784206	0.0324131	pred	N/A
hsa-miR-376c-3p	ICM	0.977589	PDCL	ICM	0.327153	0.783971	0.032481	pred	N/A
hsa-miR-23b-3p	TE	-0.665424	CYB5R1	TE	-0.307408	0.783709	0.0325567	pred	N/A
hsa-miR-182-5p	ICM	0.988107	ETNK2	ICM	0.291254	0.783504	0.0326159	pred	N/A
hsa-miR-520d-5p	TE	-0.747445	IDH1	ICM	0.461237	-0.782707	0.0328472	pred	N/A
hsa-miR-7-5p	ICM	0.311538	PLXNA1	TE	-0.41254	-0.782306	0.0329639	pred	N/A
hsa-miR-524-5p	TE	-0.516345	MAEL	ICM	0.362624	-0.781914	0.0330781	pred	N/A
hsa-miR-23a-3p	TE	-0.763434	BCL11A	ICM	0.263331	-0.781756	0.0331239	pred	N/A
hsa-miR-519c-3p	TE	-0.730572	MED12L	TE	-0.401971	0.781531	0.0331897	pred	N/A
hsa-miR-485-3p	ICM	0.348636	IL6ST	ICM	0.500104	0.781437	0.0332173	pred	N/A
hsa-miR-27b-3p	TE	-0.979169	SMAD5	TE	-0.399767	0.781409	0.0332254	pred	N/A
hsa-miR-24-3p	TE	-0.70633	SH3PXD2A	ICM	0.332876	-0.781337	0.0332463	pred+val	MIRT035542
hsa-miR-146b-5p	ICM	2.22581	SIN3A	ICM	0.278379	0.781225	0.0332792	pred	N/A
hsa-miR-493-5p	ICM	0.222574	COBLL1	TE	-0.294889	-0.781031	0.0333357	pred	N/A
hsa-miR-524-5p	TE	-0.516345	ABCA1	ICM	0.792107	-0.780971	0.0333533	pred	N/A
hsa-miR-455-3p	ICM	0.224028	CLDN4	TE	-1.471	-0.780593	0.033464	pred	N/A
hsa-miR-27b-3p	TE	-0.979169	SLC6A6	ICM	0.571017	-0.780231	0.0335702	pred	N/A
hsa-miR-23b-3p	TE	-0.665424	GMFB	ICM	0.434124	-0.780125	0.0336014	pred	N/A
hsa-miR-625-5p	TE	-0.708586	MXD1	TE	-0.304006	0.780098	0.0336094	pred	N/A
hsa-miR-409-3p	ICM	0.231958	SH3BP5	TE	-0.294996	-0.779691	0.0337288	pred	N/A
hsa-miR-183-5p	ICM	0.521188	RUNX1T1	ICM	0.250314	0.779677	0.0337328	pred+val	MIRT024989
hsa-miR-485-3p	ICM	0.348636	FIGN	TE	-0.331385	-0.779258	0.0338563	pred	N/A
hsa-miR-23a-3p	TE	-0.763434	SEC23A	ICM	0.398487	-0.779092	0.0339052	pred	N/A
hsa-miR-524-5p	TE	-0.516345	KDM7A	ICM	0.272655	-0.7789	0.0339617	pred	N/A
hsa-miR-520d-5p	TE	-0.747445	TENM3	TE	-0.376631	0.778888	0.0339654	pred	N/A
hsa-miR-520d-5p	TE	-0.747445	SPTSSA	ICM	0.298911	-0.778644	0.0340374	pred	N/A
hsa-miR-23b-3p	TE	-0.665424	RP2	TE	-0.548098	0.778238	0.0341574	pred	N/A
hsa-miR-524-5p	TE	-0.516345	KIF5A	ICM	0.282013	-0.778171	0.0341773	pred	N/A
hsa-miR-381-3p	ICM	1.32534	PHLDA1	ICM	0.781515	0.777985	0.034232	pred	N/A
hsa-miR-381-3p	ICM	1.32534	SPRY2	ICM	0.431613	0.777746	0.0343029	pred	N/A
hsa-miR-130a-3p	TE	-0.617773	S1PR2	TE	-0.391347	0.777657	0.0343294	pred+val	MIRT661189
hsa-miR-24-3p	TE	-0.70633	HNF1B	ICM	0.392099	-0.777331	0.0344259	pred	N/A
hsa-miR-493-5p	ICM	0.222574	LIMCH1	ICM	0.372957	0.777289	0.0344386	pred	N/A
hsa-miR-7-5p	ICM	0.311538	CTSB	TE	-0.55636	0.776996	0.0345256	pred	N/A
hsa-miR-485-3p	ICM	0.348636	DDHD1	ICM	0.258156	0.776924	0.0345471	pred	N/A
hsa-miR-23a-3p	TE	-0.763434	EIF4EBP2	ICM	0.4171	-0.776465	0.0346835	pred	N/A
hsa-miR-524-5p	TE	-0.516345	PLS3	TE	-0.778482	0.776088	0.0347959	pred	N/A
hsa-miR-146b-5p	ICM	2.22581	AAK1	TE	-0.383179	-0.775777	0.0348887	pred	N/A
hsa-miR-524-5p	TE	-0.516345	VCAN	ICM	1.09359	-0.77576	0.0348937	pred	N/A
hsa-miR-23b-3p	TE	-0.665424	CTSC	ICM	0.467269	-0.775619	0.0349358	pred	N/A
hsa-miR-299-3p	ICM	0.219986	EGFLAM	ICM	0.364649	0.775526	0.0349638	pred	N/A
hsa-miR-183-5p	ICM	0.521188	SLC16A9	ICM	0.476248	0.775407	0.0349994	pred	N/A
hsa-miR-23b-3p	TE	-0.665424	SLC1A3	TE	-0.519704	0.775253	0.0350453	pred	N/A
hsa-miR-369-3p	ICM	0.251148	RSF1	ICM	0.255947	0.775057	0.0351041	pred	N/A
hsa-miR-526b-5p	TE	-0.519607	ROBO1	ICM	0.257758	-0.774646	0.0352271	pred	N/A
hsa-miR-27b-3p	TE	-0.979169	PLXND1	ICM	0.314826	-0.77415	0.035376	pred+val	MIRT726920
hsa-miR-524-5p	TE	-0.516345	ADK	TE	-0.58149	0.77395	0.0354361	pred	N/A
hsa-miR-409-3p	ICM	0.231958	GRHL3	TE	-0.430882	-0.773879	0.0354575	pred	N/A
hsa-miR-376a-3p	ICM	0.75915	SLC39A10	ICM	0.854713	0.773419	0.035596	pred	N/A
hsa-miR-183-5p	ICM	0.521188	A4GALT	ICM	0.377519	0.773323	0.0356251	pred	N/A
hsa-miR-27b-3p	TE	-0.979169	WWC1	TE	-0.295378	0.773253	0.0356462	pred	N/A
hsa-miR-524-5p	TE	-0.516345	TOMM34	TE	-0.307396	0.773048	0.0357081	pred	N/A
hsa-miR-23a-3p	TE	-0.763434	PRRC2B	ICM	0.47163	-0.772717	0.0358078	pred	N/A
hsa-miR-23b-3p	TE	-0.665424	CEBPA	TE	-0.411021	0.772529	0.0358648	pred	N/A
hsa-miR-183-5p	ICM	0.521188	ARF3	ICM	0.356834	0.772371	0.0359127	pred+val	MIRT485846
hsa-miR-493-5p	ICM	0.222574	LDLR	ICM	0.320434	0.772212	0.0359607	pred	N/A
hsa-miR-524-5p	TE	-0.516345	JMY	ICM	0.362462	-0.77212	0.0359885	pred	N/A
hsa-miR-363-3p	ICM	0.633218	LIMCH1	ICM	0.372957	0.771867	0.0360651	pred	N/A
hsa-miR-23a-3p	TE	-0.763434	TEAD1	TE	-0.710212	0.77184	0.0360734	pred	N/A
hsa-miR-369-3p	ICM	0.251148	SOCS4	ICM	0.273346	0.771666	0.0361262	pred	N/A
hsa-miR-519b-3p	TE	-0.643072	G3BP2	ICM	0.342363	-0.771189	0.036271	pred	N/A
hsa-miR-524-5p	TE	-0.516345	UBE2J1	TE	-0.451375	0.770867	0.036369	pred	N/A
hsa-miR-146b-5p	ICM	2.22581	IGSF1	ICM	0.399722	0.770842	0.0363766	pred	N/A
hsa-miR-23b-3p	TE	-0.665424	PRR13	ICM	0.904514	-0.769429	0.0368078	pred	N/A
hsa-miR-526b-5p	TE	-0.519607	CDH11	ICM	0.344797	-0.769392	0.0368191	pred	N/A
hsa-miR-23b-3p	TE	-0.665424	TTC39B	ICM	0.26958	-0.769362	0.0368284	pred	N/A
hsa-miR-183-5p	ICM	0.521188	GRHL2	TE	-0.493826	-0.769076	0.0369159	pred	N/A
hsa-miR-23a-3p	TE	-0.763434	FRAT2	ICM	0.679015	-0.768779	0.0370069	pred	N/A
hsa-miR-27b-3p	TE	-0.979169	INSR	ICM	0.489402	-0.76844	0.0371108	pred	N/A
hsa-miR-299-3p	ICM	0.219986	KLHL18	ICM	0.833275	0.767952	0.0372608	pred	N/A
hsa-miR-370-3p	ICM	0.420119	PDXK	TE	-0.293875	-0.767876	0.0372844	pred	N/A
hsa-miR-369-3p	ICM	0.251148	GSE1	TE	-0.436678	-0.767853	0.0372916	pred	N/A
hsa-miR-485-3p	ICM	0.348636	CDK16	ICM	0.317036	0.767848	0.0372928	pred	N/A
hsa-miR-485-3p	ICM	0.348636	CHD7	TE	-0.556343	-0.767795	0.0373094	pred	N/A
hsa-miR-409-3p	ICM	0.231958	TMEM159	ICM	0.302738	0.767684	0.0373435	pred	N/A
hsa-miR-27b-3p	TE	-0.979169	HMGB3	ICM	0.591981	-0.767639	0.0373574	pred+val	MIRT732267
hsa-miR-376a-3p	ICM	0.75915	LYN	TE	-0.593784	-0.76739	0.037434	pred	N/A
hsa-miR-27b-3p	TE	-0.979169	LPIN1	ICM	0.472573	-0.767372	0.0374395	pred+val	MIRT437704
hsa-miR-92b-3p	ICM	0.180544	FUNDC1	ICM	0.307177	0.767004	0.0375531	pred	N/A
hsa-miR-378a-3p	ICM	0.587115	PPP1R12B	ICM	0.272003	0.766958	0.0375675	pred	N/A
hsa-miR-376a-3p	ICM	0.75915	CFLAR	ICM	1.24892	0.766297	0.0377718	pred	N/A
hsa-miR-23a-3p	TE	-0.763434	NDFIP2	TE	-0.270429	0.76615	0.0378173	pred	N/A
hsa-miR-182-5p	ICM	0.988107	PCSK5	ICM	0.338607	0.765808	0.0379232	pred	N/A
hsa-miR-27b-3p	TE	-0.979169	CALM3	ICM	0.513649	-0.765688	0.0379605	pred+val	MIRT046170
hsa-miR-520d-5p	TE	-0.747445	FIGN	TE	-0.331385	0.765653	0.0379714	pred	N/A
hsa-miR-21-5p	ICM	0.805807	SPRY2	ICM	0.431613	0.765284	0.0380861	pred+val	MIRT000672
hsa-miR-23b-3p	TE	-0.665424	ARL8B	ICM	0.309912	-0.76509	0.0381464	pred	N/A
hsa-miR-183-5p	ICM	0.521188	RAB15	ICM	1.24176	0.76507	0.0381524	pred	N/A
hsa-miR-369-3p	ICM	0.251148	SLC39A10	ICM	0.854713	0.764483	0.0383353	pred	N/A
hsa-miR-183-5p	ICM	0.521188	MSN	ICM	0.253762	0.764457	0.0383434	pred	N/A
hsa-miR-23a-3p	TE	-0.763434	CADM1	ICM	0.988754	-0.76423	0.0384141	pred	N/A
hsa-miR-299-5p	ICM	0.238994	GAS7	ICM	0.293186	0.764121	0.0384483	pred	N/A
hsa-miR-23a-3p	TE	-0.763434	RUNX1T1	ICM	0.250314	-0.763734	0.0385692	pred	N/A
hsa-miR-23b-3p	TE	-0.665424	AGGF1	ICM	0.298076	-0.763193	0.0387382	pred	N/A
hsa-miR-7-5p	ICM	0.311538	RAD54L2	ICM	0.279454	0.763132	0.0387574	pred+val	MIRT561684
hsa-miR-520d-5p	TE	-0.747445	FUNDC1	ICM	0.307177	-0.76312	0.038761	pred	N/A
hsa-miR-369-3p	ICM	0.251148	CEP85L	ICM	0.296657	0.763086	0.0387719	pred	N/A
hsa-miR-363-3p	ICM	0.633218	SERINC5	ICM	0.967651	0.76281	0.0388584	pred	N/A
hsa-miR-524-5p	TE	-0.516345	PRDX3	ICM	0.322418	-0.762754	0.0388759	pred	N/A
hsa-miR-363-3p	ICM	0.633218	WASL	ICM	0.365663	0.762691	0.0388957	pred+val	MIRT533192
hsa-miR-520d-5p	TE	-0.747445	DLG5	TE	-0.581099	0.762528	0.0389469	pred	N/A
hsa-miR-183-5p	ICM	0.521188	ARHGAP18	TE	-0.754219	-0.76248	0.038962	pred	N/A
hsa-miR-369-3p	ICM	0.251148	PRKAB2	ICM	0.388507	0.761901	0.0391439	pred	N/A
hsa-miR-411-5p	ICM	0.282597	MSH6	ICM	1.09687	0.761551	0.039254	pred	N/A
hsa-miR-136-3p	ICM	0.517713	CADM1	ICM	0.988754	0.761202	0.0393642	pred	N/A
hsa-miR-146b-3p	ICM	0.403839	PIM2	ICM	1.51121	0.76116	0.0393774	pred	N/A
hsa-miR-101-3p	ICM	0.268842	KLF6	ICM	0.327785	-0.760739	0.0395101	pred+val	MIRT054869
hsa-miR-23b-3p	TE	-0.665424	FYB1	TE	-0.429779	0.760672	0.0395312	pred	N/A
hsa-miR-524-5p	TE	-0.516345	TEAD1	TE	-0.710212	0.76059	0.0395571	pred	N/A
hsa-miR-409-3p	ICM	0.231958	KLF4	ICM	1.30526	0.760377	0.0396247	pred	N/A
hsa-miR-369-3p	ICM	0.251148	ABCA1	ICM	0.792107	0.7596	0.0398707	pred	N/A
hsa-miR-7-5p	ICM	0.311538	CALM3	ICM	0.513649	0.759563	0.0398827	pred+val	MIRT025949
hsa-miR-23a-3p	TE	-0.763434	PALLD	TE	-0.633271	0.759139	0.0400172	pred	N/A
hsa-miR-518b	TE	-1.02948	TFAP2A	TE	-0.329127	0.759139	0.0400173	pred	N/A
hsa-miR-151a-5p	TE	-0.462853	SLC7A5	TE	-0.835752	0.758958	0.0400747	pred	N/A
hsa-miR-146b-3p	ICM	0.403839	SERINC5	ICM	0.967651	0.758956	0.0400755	pred	N/A
hsa-miR-524-5p	TE	-0.516345	SH3BGRL2	TE	-0.447319	0.758614	0.0401843	pred	N/A
hsa-miR-23a-3p	TE	-0.763434	COG3	TE	-0.350644	0.758607	0.0401864	pred	N/A
hsa-miR-23a-3p	TE	-0.763434	UHMK1	ICM	0.311446	-0.758577	0.040196	pred	N/A
hsa-miR-519c-3p	TE	-0.730572	ATF7IP2	TE	-0.250365	0.758476	0.0402282	pred	N/A
hsa-miR-520d-5p	TE	-0.747445	PRDX3	ICM	0.322418	-0.758388	0.0402561	pred	N/A
hsa-miR-524-5p	TE	-0.516345	BARD1	ICM	0.493478	-0.758376	0.0402598	pred	N/A
hsa-miR-23a-3p	TE	-0.763434	SRGAP1	ICM	0.573773	-0.758123	0.0403408	pred	N/A
hsa-miR-372-3p	TE	-0.446986	CXCL12	ICM	0.265707	-0.757891	0.0404147	pred	N/A
hsa-miR-27b-3p	TE	-0.979169	NR6A1	TE	-0.594321	0.757878	0.040419	pred	N/A
hsa-miR-372-3p	TE	-0.446986	ZFP36L2	ICM	0.293721	-0.757829	0.0404344	pred	N/A
hsa-miR-376a-3p	ICM	0.75915	HAS2	ICM	0.281267	0.757678	0.0404827	pred	N/A
hsa-miR-485-3p	ICM	0.348636	REEP1	TE	-0.671937	-0.757649	0.0404919	pred	N/A
hsa-miR-455-3p	ICM	0.224028	RGS10	ICM	0.346241	0.757342	0.0405902	pred	N/A
hsa-miR-23a-3p	TE	-0.763434	SPIN4	TE	-0.330612	0.75732	0.040597	pred	N/A
hsa-miR-519c-3p	TE	-0.730572	DLG5	TE	-0.581099	0.757187	0.0406397	pred+val	MIRT478103
hsa-miR-23a-3p	TE	-0.763434	RBPMS2	ICM	0.374711	-0.756783	0.0407691	pred	N/A
hsa-miR-92b-3p	ICM	0.180544	SLC2A3	TE	-0.627066	-0.756454	0.0408745	pred	N/A
hsa-miR-524-5p	TE	-0.516345	HNF1B	ICM	0.392099	-0.756283	0.0409295	pred	N/A
hsa-miR-24-3p	TE	-0.70633	HIC2	TE	-0.63161	0.756165	0.0409673	pred+val	MIRT030600
hsa-miR-519c-3p	TE	-0.730572	ARHGAP1	ICM	0.353335	-0.75594	0.0410395	pred+val	MIRT481598
hsa-miR-524-5p	TE	-0.516345	TENM3	TE	-0.376631	0.75564	0.0411362	pred	N/A
hsa-miR-183-5p	ICM	0.521188	BCL11A	ICM	0.263331	0.755525	0.0411731	pred	N/A
hsa-miR-520d-5p	TE	-0.747445	MAPK1	ICM	0.339517	-0.755381	0.0412196	pred	N/A
hsa-miR-183-5p	ICM	0.521188	SH3KBP1	TE	-0.469068	-0.754748	0.0414234	pred	N/A
hsa-miR-146b-5p	ICM	2.22581	ATP5MC2	ICM	0.290153	0.754673	0.0414477	pred	N/A
hsa-miR-381-3p	ICM	1.32534	WDHD1	ICM	0.355692	0.754662	0.0414513	pred	N/A
hsa-miR-524-5p	TE	-0.516345	CAST	TE	-0.596714	0.754406	0.0415341	pred	N/A
hsa-miR-381-3p	ICM	1.32534	PELI1	ICM	0.420348	0.754204	0.0415992	pred	N/A
hsa-miR-182-5p	ICM	0.988107	MOB3B	TE	-0.342035	-0.754174	0.0416091	pred	N/A
hsa-miR-27b-3p	TE	-0.979169	MED12L	TE	-0.401971	0.753258	0.0419057	pred	N/A
hsa-miR-372-3p	TE	-0.446986	ABCA1	ICM	0.792107	-0.75322	0.041918	pred	N/A
hsa-miR-409-3p	ICM	0.231958	GMFB	ICM	0.434124	0.753152	0.0419401	pred	N/A
hsa-miR-23a-3p	TE	-0.763434	AGPAT5	TE	-0.456815	0.753149	0.0419412	pred	N/A
hsa-miR-151a-5p	TE	-0.462853	SOX17	ICM	0.329816	-0.752762	0.0420668	pred+val	MIRT732760
hsa-miR-183-5p	ICM	0.521188	TRIM71	ICM	0.550857	0.752564	0.042131	pred+val	MIRT533470
hsa-miR-411-5p	ICM	0.282597	SEC63	ICM	0.392503	0.752404	0.042183	pred	N/A
hsa-miR-625-5p	TE	-0.708586	LYN	TE	-0.593784	0.752213	0.0422453	pred+val	MIRT473931
hsa-miR-455-3p	ICM	0.224028	ZFHX3	TE	-0.565008	-0.751065	0.04262	pred	N/A
hsa-miR-654-3p	ICM	0.194717	CEACAM1	ICM	0.443258	0.750197	0.042904	pred	N/A
hsa-miR-146b-5p	ICM	2.22581	GJC1	TE	-0.259103	-0.750061	0.0429487	pred	N/A
hsa-miR-24-3p	TE	-0.70633	SLC6A6	ICM	0.571017	-0.749929	0.0429921	pred	N/A
hsa-miR-27b-3p	TE	-0.979169	RGL2	TE	-0.278916	0.749793	0.0430366	pred	N/A
hsa-miR-369-3p	ICM	0.251148	BMP2	ICM	0.751323	0.749793	0.0430366	pred	N/A
hsa-miR-23a-3p	TE	-0.763434	SETD2	ICM	0.281931	-0.749786	0.043039	pred	N/A
hsa-miR-524-5p	TE	-0.516345	FGFR2	ICM	0.595121	-0.749759	0.0430479	pred	N/A
hsa-miR-27b-3p	TE	-0.979169	LYPD3	TE	-0.301151	0.749537	0.0431209	pred	N/A
hsa-miR-524-5p	TE	-0.516345	SLC16A2	ICM	0.283691	-0.749171	0.043241	pred	N/A
hsa-miR-524-5p	TE	-0.516345	ITM2C	ICM	0.868153	-0.749048	0.0432816	pred	N/A
hsa-miR-7-5p	ICM	0.311538	PKP2	TE	-0.340699	-0.748861	0.0433433	pred	N/A
hsa-miR-183-5p	ICM	0.521188	CACNA2D2	ICM	0.264516	0.748671	0.0434057	pred	N/A
hsa-miR-21-5p	ICM	0.805807	VCL	ICM	0.386485	0.748507	0.0434599	pred	N/A
hsa-miR-493-5p	ICM	0.222574	ATP1B1	ICM	0.902302	0.748443	0.0434811	pred	N/A
hsa-miR-21-5p	ICM	0.805807	ABCA1	ICM	0.792107	0.748212	0.0435571	pred	N/A
hsa-miR-23a-3p	TE	-0.763434	SLC1A3	TE	-0.519704	0.748187	0.0435654	pred	N/A
hsa-miR-7-5p	ICM	0.311538	SELENOW	ICM	0.314254	0.74793	0.0436503	pred	N/A
hsa-miR-520d-5p	TE	-0.747445	RGCC	ICM	0.269414	-0.747577	0.043767	pred	N/A
hsa-miR-654-3p	ICM	0.194717	ITGAM	ICM	0.399914	0.747191	0.0438949	pred	N/A
hsa-miR-27b-3p	TE	-0.979169	CDK6	TE	-0.405885	0.746872	0.0440008	pred	N/A
hsa-miR-524-5p	TE	-0.516345	PSME4	ICM	0.497916	-0.746518	0.044118	pred	N/A
hsa-miR-525-5p	TE	-0.683183	RPUSD3	ICM	0.250828	-0.746341	0.044177	pred	N/A
hsa-miR-378a-3p	ICM	0.587115	LRP2	TE	-1.22743	-0.746257	0.0442049	pred	N/A
hsa-miR-369-3p	ICM	0.251148	PTPN12	ICM	0.513258	0.745721	0.0443832	pred	N/A
hsa-miR-23a-3p	TE	-0.763434	FAM102B	ICM	0.410346	-0.745294	0.0445252	pred	N/A
hsa-miR-376a-3p	ICM	0.75915	ZFHX3	TE	-0.565008	-0.745238	0.0445439	pred+val	MIRT510450
hsa-miR-182-3p	ICM	0.247981	CADM1	ICM	0.988754	0.745034	0.0446119	pred	N/A
hsa-miR-524-5p	TE	-0.516345	TACC1	TE	-0.788087	0.745009	0.0446203	pred	N/A
hsa-miR-526b-5p	TE	-0.519607	CSTF2	TE	-0.345264	0.745001	0.0446232	pred	N/A
hsa-miR-23a-3p	TE	-0.763434	AKAP12	ICM	0.90465	-0.744607	0.0447548	pred	N/A
hsa-miR-23b-3p	TE	-0.665424	KDM7A	ICM	0.272655	-0.74429	0.0448607	pred	N/A
hsa-miR-23a-3p	TE	-0.763434	SLC39A10	ICM	0.854713	-0.744063	0.0449365	pred	N/A
hsa-miR-411-5p	ICM	0.282597	ATG3	ICM	1.09683	0.744009	0.0449546	pred	N/A
hsa-miR-381-3p	ICM	1.32534	GABARAPL1	ICM	1.06199	0.743946	0.0449758	pred	N/A
hsa-miR-182-5p	ICM	0.988107	DSG2	TE	-0.292207	-0.743774	0.0450333	pred	N/A
hsa-miR-23a-3p	TE	-0.763434	SH3PXD2A	ICM	0.332876	-0.743365	0.0451706	pred	N/A
hsa-miR-23b-3p	TE	-0.665424	NDFIP2	TE	-0.270429	0.743261	0.0452055	pred	N/A
hsa-miR-23a-3p	TE	-0.763434	NT5DC3	TE	-0.293985	0.743092	0.0452623	pred	N/A
hsa-miR-182-5p	ICM	0.988107	HNF4A	ICM	0.701359	0.743079	0.0452664	pred	N/A
hsa-miR-374a-3p	ICM	0.256353	YIPF4	ICM	0.817064	0.7428	0.0453604	pred	N/A
hsa-miR-519b-3p	TE	-0.643072	SLC40A1	TE	-0.432571	0.742666	0.0454053	pred	N/A
hsa-miR-23a-3p	TE	-0.763434	RNF24	ICM	0.559681	-0.74253	0.0454512	pred	N/A
hsa-miR-27b-3p	TE	-0.979169	AMOTL2	TE	-0.524413	0.742506	0.0454593	pred	N/A
hsa-miR-23a-3p	TE	-0.763434	GMFB	ICM	0.434124	-0.742121	0.0455889	pred	N/A
hsa-miR-376a-3p	ICM	0.75915	MYH9	TE	-0.281558	-0.741872	0.0456726	pred	N/A
hsa-miR-370-3p	ICM	0.420119	RAB3B	ICM	0.786653	0.741567	0.0457757	pred	N/A
hsa-miR-92b-3p	ICM	0.180544	LPIN1	ICM	0.472573	0.741361	0.0458453	pred	N/A
hsa-miR-24-3p	TE	-0.70633	DND1	ICM	0.620887	-0.741195	0.0459015	pred+val	MIRT005766
hsa-miR-182-5p	ICM	0.988107	SLC35A5	ICM	0.278189	0.741122	0.0459261	pred	N/A
hsa-miR-23a-3p	TE	-0.763434	CEP85L	ICM	0.296657	-0.740364	0.0461825	pred	N/A
hsa-miR-381-3p	ICM	1.32534	DLC1	TE	-0.301969	-0.740248	0.0462219	pred	N/A
hsa-miR-23a-3p	TE	-0.763434	NR6A1	TE	-0.594321	0.740237	0.0462258	pred	N/A
hsa-miR-411-5p	ICM	0.282597	WDHD1	ICM	0.355692	0.740135	0.04626	pred	N/A
hsa-miR-136-3p	ICM	0.517713	ARHGAP42	ICM	0.285334	0.738712	0.0467441	pred	N/A
hsa-miR-7-5p	ICM	0.311538	FBXL20	ICM	0.443922	0.738043	0.0469722	pred	N/A
hsa-miR-183-5p	ICM	0.521188	LAMP2	TE	-0.742678	-0.737992	0.0469894	pred	N/A
hsa-miR-7-5p	ICM	0.311538	EIF2B2	TE	-0.269201	-0.737985	0.046992	pred	N/A
hsa-miR-369-3p	ICM	0.251148	NCOA1	ICM	0.544357	0.737562	0.0471366	pred	N/A
hsa-miR-146b-5p	ICM	2.22581	NF2	ICM	0.5762	0.737196	0.0472617	pred	N/A
hsa-miR-23b-3p	TE	-0.665424	PLEKHA5	ICM	0.467072	-0.736865	0.0473752	pred	N/A
hsa-miR-23b-3p	TE	-0.665424	AGPAT5	TE	-0.456815	0.736741	0.0474176	pred	N/A
hsa-miR-146b-5p	ICM	2.22581	WNT3	ICM	0.401422	0.736703	0.0474308	pred	N/A
hsa-miR-519c-3p	TE	-0.730572	DPYSL2	ICM	0.286625	-0.736671	0.0474416	pred+val	MIRT224757
hsa-miR-409-3p	ICM	0.231958	BAK1	ICM	0.742832	0.736361	0.047548	pred	N/A
hsa-miR-409-3p	ICM	0.231958	SLC38A1	TE	-1.16432	-0.736224	0.047595	pred	N/A
hsa-miR-455-3p	ICM	0.224028	RNF24	ICM	0.559681	0.735986	0.0476767	pred	N/A
hsa-miR-409-3p	ICM	0.231958	GINS3	ICM	0.597835	0.735813	0.0477364	pred	N/A
hsa-miR-409-3p	ICM	0.231958	NR2F2	TE	-0.704506	-0.735336	0.0479004	pred+val	MIRT073565
hsa-miR-381-3p	ICM	1.32534	EGLN3	ICM	1.22819	0.735164	0.0479599	pred	N/A
hsa-miR-369-3p	ICM	0.251148	PTPRG	ICM	0.255359	0.734766	0.0480969	pred	N/A
hsa-miR-376a-3p	ICM	0.75915	ETV1	ICM	0.289073	0.734739	0.0481064	pred	N/A
hsa-miR-524-5p	TE	-0.516345	PRCP	ICM	0.436207	-0.734631	0.0481436	pred	N/A
hsa-miR-23a-3p	TE	-0.763434	PNMA1	ICM	0.341777	-0.734196	0.048294	pred	N/A
hsa-miR-524-5p	TE	-0.516345	SLC44A1	ICM	0.298948	-0.734135	0.0483152	pred	N/A
hsa-miR-374a-3p	ICM	0.256353	PEG10	TE	-0.275166	-0.734132	0.0483161	pred	N/A
hsa-miR-411-5p	ICM	0.282597	RANBP2	ICM	0.304541	0.734055	0.0483429	pred	N/A
hsa-miR-455-3p	ICM	0.224028	FIGN	TE	-0.331385	-0.733606	0.0484982	pred	N/A
hsa-miR-455-3p	ICM	0.224028	MRS2	ICM	0.84643	0.733089	0.0486772	pred	N/A
hsa-miR-21-5p	ICM	0.805807	RASSF8	ICM	0.333914	0.733087	0.048678	pred	N/A
hsa-miR-409-3p	ICM	0.231958	GAN	TE	-0.506668	-0.732799	0.0487781	pred	N/A
hsa-miR-23b-3p	TE	-0.665424	TFRC	TE	-0.890714	0.732173	0.0489957	pred	N/A
hsa-miR-92b-3p	ICM	0.180544	MPP1	TE	-0.629608	-0.732047	0.0490394	pred+val	MIRT727163
hsa-miR-146b-5p	ICM	2.22581	ROBO1	ICM	0.257758	0.732044	0.0490406	pred	N/A
hsa-miR-27b-3p	TE	-0.979169	BEX3	TE	-0.578953	0.731982	0.0490622	pred+val	MIRT501803
hsa-miR-524-5p	TE	-0.516345	SLC40A1	TE	-0.432571	0.731906	0.0490884	pred	N/A
hsa-miR-520d-5p	TE	-0.747445	ATP11C	ICM	0.350664	-0.731548	0.0492133	pred	N/A
hsa-miR-154-3p	ICM	0.186448	C6orf106	ICM	0.344983	0.731493	0.0492324	pred	N/A
hsa-miR-524-5p	TE	-0.516345	SPRY4	ICM	0.34571	-0.731312	0.0492955	pred	N/A
hsa-miR-299-5p	ICM	0.238994	ACTN4	ICM	0.279664	0.730862	0.0494527	pred	N/A
hsa-miR-182-5p	ICM	0.988107	SLC25A16	ICM	0.449303	0.730833	0.049463	pred	N/A
hsa-miR-485-3p	ICM	0.348636	RNF44	ICM	0.400559	0.730692	0.0495122	pred	N/A
hsa-miR-520d-5p	TE	-0.747445	LPCAT4	ICM	0.28337	-0.730675	0.0495179	pred	N/A
hsa-miR-654-3p	ICM	0.194717	HAS2	ICM	0.281267	0.730537	0.0495661	pred	N/A
hsa-miR-519c-3p	TE	-0.730572	MAPK1	ICM	0.339517	-0.730471	0.0495894	pred+val	MIRT501983
hsa-miR-27b-3p	TE	-0.979169	PLEKHA6	TE	-0.333596	0.730268	0.0496606	pred	N/A
hsa-miR-92b-3p	ICM	0.180544	CALM3	ICM	0.513649	0.730219	0.0496776	pred	N/A
hsa-miR-493-5p	ICM	0.222574	SOX2	ICM	0.442933	0.730132	0.0497079	pred	N/A
hsa-miR-27b-3p	TE	-0.979169	SPRY4	ICM	0.34571	-0.728912	0.0501359	pred	N/A
hsa-miR-23a-3p	TE	-0.763434	HAS2	ICM	0.281267	-0.728876	0.0501488	pred+val	MIRT735958
hsa-miR-21-5p	ICM	0.805807	TET1	ICM	0.313851	0.728738	0.0501971	pred+val	MIRT030814
hsa-miR-21-5p	ICM	0.805807	SPRY4	ICM	0.34571	0.72868	0.0502176	pred+val	MIRT622112
hsa-miR-183-5p	ICM	0.521188	SPRY2	ICM	0.431613	0.728514	0.0502762	pred	N/A
hsa-miR-23a-3p	TE	-0.763434	PTPRG	ICM	0.255359	-0.728508	0.0502782	pred	N/A
hsa-miR-524-5p	TE	-0.516345	SPTLC2	ICM	0.274079	-0.72798	0.0504642	pred	N/A
hsa-miR-485-3p	ICM	0.348636	TCF7L2	TE	-0.714419	-0.727948	0.0504755	pred+val	MIRT505414
hsa-miR-24-3p	TE	-0.70633	MLEC	ICM	0.364498	-0.727866	0.0505042	pred+val	MIRT003889
hsa-miR-485-3p	ICM	0.348636	BAIAP2	TE	-0.412107	-0.727626	0.0505891	pred	N/A
hsa-miR-524-5p	TE	-0.516345	PTPN14	TE	-0.382835	0.72753	0.050623	pred	N/A
hsa-miR-370-3p	ICM	0.420119	PMAIP1	ICM	0.693493	0.727335	0.0506917	pred	N/A
hsa-miR-101-3p	ICM	0.268842	PELO	TE	-0.280402	-0.727179	0.050747	pred	N/A
hsa-miR-524-5p	TE	-0.516345	TMTC3	TE	-0.701096	0.727141	0.0507605	pred	N/A
hsa-miR-369-3p	ICM	0.251148	AGL	ICM	0.9017	0.726781	0.0508878	pred	N/A
hsa-miR-378a-3p	ICM	0.587115	MAPK1	ICM	0.339517	0.726414	0.0510175	pred+val	MIRT437887
hsa-miR-520d-5p	TE	-0.747445	ABHD4	TE	-0.253584	0.726005	0.0511625	pred	N/A
hsa-miR-23a-3p	TE	-0.763434	NCOA1	ICM	0.544357	-0.725996	0.0511658	pred	N/A
hsa-miR-23b-3p	TE	-0.665424	PNMA1	ICM	0.341777	-0.725751	0.0512527	pred	N/A
hsa-miR-182-5p	ICM	0.988107	SLC4A8	ICM	0.548186	0.725622	0.0512984	pred	N/A
hsa-miR-654-3p	ICM	0.194717	TOR1AIP2	TE	-0.524893	-0.72551	0.0513384	pred	N/A
hsa-miR-27b-3p	TE	-0.979169	PDPN	ICM	0.92848	-0.724778	0.0515987	pred	N/A
hsa-miR-302b-5p	ICM	0.794324	AMOTL2	TE	-0.524413	-0.724613	0.0516571	pred+val	MIRT711836
hsa-miR-23a-3p	TE	-0.763434	ETV1	ICM	0.289073	-0.7242	0.0518045	pred	N/A
hsa-miR-524-5p	TE	-0.516345	PALLD	TE	-0.633271	0.724154	0.0518208	pred	N/A
hsa-miR-27b-3p	TE	-0.979169	CALD1	TE	-0.390298	0.723904	0.0519099	pred	N/A
hsa-miR-520d-5p	TE	-0.747445	DPYSL2	ICM	0.286625	-0.723834	0.051935	pred	N/A
hsa-miR-27b-3p	TE	-0.979169	CYP1B1	ICM	1.17438	-0.723336	0.0521132	pred+val	MIRT004826
hsa-miR-299-5p	ICM	0.238994	KNSTRN	TE	-0.38463	-0.723075	0.0522063	pred	N/A
hsa-miR-369-3p	ICM	0.251148	RNF44	ICM	0.400559	0.72165	0.0527174	pred	N/A
hsa-miR-27b-3p	TE	-0.979169	SRPK2	ICM	0.465383	-0.721638	0.0527219	pred	N/A
hsa-miR-381-3p	ICM	1.32534	PTPN12	ICM	0.513258	0.721633	0.0527236	pred	N/A
hsa-miR-372-3p	TE	-0.446986	SPRY4	ICM	0.34571	-0.721601	0.052735	pred	N/A
hsa-miR-24-3p	TE	-0.70633	EMP2	TE	-1.32666	0.721582	0.052742	pred+val	MIRT629559
hsa-miR-23b-3p	TE	-0.665424	PALLD	TE	-0.633271	0.721458	0.0527866	pred	N/A
hsa-miR-27b-3p	TE	-0.979169	ARF3	ICM	0.356834	-0.721434	0.052795	pred	N/A
hsa-miR-183-5p	ICM	0.521188	FN1	ICM	1.15856	0.721286	0.0528486	pred	N/A
hsa-miR-302b-5p	ICM	0.794324	FUNDC1	ICM	0.307177	0.721234	0.052867	pred	N/A
hsa-miR-183-5p	ICM	0.521188	MTOR	ICM	0.368236	0.721192	0.0528824	pred	N/A
hsa-miR-183-5p	ICM	0.521188	PRUNE2	ICM	0.430037	0.720792	0.0530263	pred	N/A
hsa-miR-654-3p	ICM	0.194717	TNRC6C	ICM	0.271259	0.720566	0.0531079	pred	N/A
hsa-miR-21-5p	ICM	0.805807	CADM1	ICM	0.988754	0.720552	0.0531127	pred+val	MIRT732712
hsa-miR-182-3p	ICM	0.247981	LPP	ICM	0.31281	0.720531	0.0531204	pred	N/A
hsa-miR-23a-3p	TE	-0.763434	UBAP2	ICM	0.485085	-0.720439	0.0531536	pred	N/A
hsa-miR-27b-3p	TE	-0.979169	BTG1	TE	-0.365975	0.720409	0.0531643	pred	N/A
hsa-miR-92b-3p	ICM	0.180544	SRPK2	ICM	0.465383	0.719929	0.0533377	pred	N/A
hsa-miR-27b-3p	TE	-0.979169	ROBO1	ICM	0.257758	-0.71974	0.0534061	pred	N/A
hsa-miR-524-5p	TE	-0.516345	YPEL2	ICM	0.716233	-0.719615	0.0534512	pred	N/A
hsa-miR-519b-3p	TE	-0.643072	PLIN2	TE	-0.625042	0.719604	0.0534552	pred	N/A
hsa-miR-369-3p	ICM	0.251148	ETV5	ICM	0.255481	0.719428	0.0535187	pred	N/A
hsa-miR-524-5p	TE	-0.516345	CLIC4	TE	-0.390363	0.719193	0.053604	pred	N/A
hsa-miR-381-3p	ICM	1.32534	HIP1	TE	-0.43966	-0.719146	0.053621	pred	N/A
hsa-miR-23b-3p	TE	-0.665424	FUCA1	ICM	0.300726	-0.718538	0.0538411	pred	N/A
hsa-miR-146b-5p	ICM	2.22581	GALNT10	TE	-0.358932	-0.71852	0.0538476	pred	N/A
hsa-miR-151a-5p	TE	-0.462853	PPP1R3B	ICM	0.380272	-0.718344	0.0539115	pred+val	MIRT555339
hsa-miR-92b-3p	ICM	0.180544	PSMD14	TE	-0.489557	-0.717857	0.0540886	pred	N/A
hsa-miR-369-3p	ICM	0.251148	SEC23A	ICM	0.398487	0.717495	0.0542203	pred	N/A
hsa-miR-524-5p	TE	-0.516345	MYCN	ICM	0.331194	-0.717471	0.0542291	pred	N/A
hsa-miR-24-3p	TE	-0.70633	GAS7	ICM	0.293186	-0.717443	0.054239	pred	N/A
hsa-miR-374a-3p	ICM	0.256353	PAPOLA	TE	-0.641206	-0.717165	0.0543405	pred	N/A
hsa-miR-1323	TE	-0.274153	PABPC4	TE	-0.430036	-0.717099	0.0543644	pred	N/A
hsa-miR-23a-3p	TE	-0.763434	HAPLN1	TE	-0.807532	0.716642	0.054531	pred+val	MIRT623717
hsa-miR-381-3p	ICM	1.32534	RNF125	ICM	0.625114	0.716322	0.0546478	pred	N/A
hsa-miR-183-5p	ICM	0.521188	SLC7A2	TE	-1.22219	-0.716081	0.0547358	pred	N/A
hsa-miR-183-5p	ICM	0.521188	PTP4A1	TE	-0.334821	-0.715669	0.0548866	pred	N/A
hsa-miR-92b-3p	ICM	0.180544	SELENOT	ICM	0.306963	0.715609	0.0549083	pred+val	MIRT161328
hsa-miR-378a-3p	ICM	0.587115	BMP2	ICM	0.751323	0.715466	0.0549608	pred	N/A
hsa-miR-369-3p	ICM	0.251148	JMY	ICM	0.362462	0.715437	0.0549715	pred	N/A
hsa-miR-381-3p	ICM	1.32534	SEPT11	ICM	0.956506	0.715249	0.0550403	pred	N/A
hsa-miR-182-5p	ICM	0.988107	PRUNE2	ICM	0.430037	0.715246	0.0550412	pred	N/A
hsa-miR-370-3p	ICM	0.420119	ARF3	ICM	0.356834	0.715214	0.055053	pred	N/A
hsa-miR-524-5p	TE	-0.516345	ABHD4	TE	-0.253584	0.715149	0.0550769	pred	N/A
hsa-miR-23a-3p	TE	-0.763434	REEP1	TE	-0.671937	0.71501	0.0551278	pred	N/A
hsa-miR-23a-3p	TE	-0.763434	COL27A1	ICM	0.286656	-0.714893	0.0551709	pred	N/A
hsa-miR-183-5p	ICM	0.521188	EIF4EBP2	ICM	0.4171	0.714801	0.0552044	pred+val	MIRT658779
hsa-miR-183-5p	ICM	0.521188	GJC1	TE	-0.259103	-0.714673	0.0552514	pred	N/A
hsa-miR-23a-3p	TE	-0.763434	TMEM97	TE	-0.638684	0.714594	0.0552805	pred	N/A
hsa-miR-485-3p	ICM	0.348636	TRIM8	ICM	0.266866	0.714593	0.0552807	pred	N/A
hsa-miR-21-5p	ICM	0.805807	RTN4	ICM	0.305631	0.714456	0.0553309	pred+val	MIRT000167
hsa-miR-524-5p	TE	-0.516345	PTPN12	ICM	0.513258	-0.714407	0.0553492	pred	N/A
hsa-miR-182-3p	ICM	0.247981	LDLRAP1	ICM	0.443449	0.713869	0.0555469	pred	N/A
hsa-miR-524-5p	TE	-0.516345	PDCL	ICM	0.327153	-0.713511	0.0556787	pred	N/A
hsa-miR-524-5p	TE	-0.516345	LPP	ICM	0.31281	-0.713492	0.0556855	pred	N/A
hsa-miR-524-5p	TE	-0.516345	SLC7A2	TE	-1.22219	0.71289	0.0559073	pred	N/A
hsa-miR-409-3p	ICM	0.231958	SPATS2L	ICM	0.356434	0.712287	0.0561299	pred	N/A
hsa-miR-23a-3p	TE	-0.763434	CBFA2T2	ICM	0.960279	-0.712261	0.0561397	pred	N/A
hsa-miR-381-3p	ICM	1.32534	AKAP12	ICM	0.90465	0.712219	0.0561551	pred	N/A
hsa-miR-182-5p	ICM	0.988107	COL4A1	ICM	1.136	0.711888	0.0562774	pred	N/A
hsa-miR-381-3p	ICM	1.32534	SLC44A1	ICM	0.298948	0.711545	0.0564046	pred	N/A
hsa-miR-23b-3p	TE	-0.665424	HAS2	ICM	0.281267	-0.710995	0.0566082	pred	N/A
hsa-miR-24-3p	TE	-0.70633	JADE2	ICM	0.389344	-0.710634	0.0567423	pred	N/A
hsa-miR-23a-3p	TE	-0.763434	RCBTB1	ICM	0.83076	-0.710241	0.0568882	pred	N/A
hsa-miR-376a-3p	ICM	0.75915	RAB15	ICM	1.24176	0.70995	0.0569964	pred+val	MIRT439845
hsa-miR-27b-3p	TE	-0.979169	ABCA1	ICM	0.792107	-0.709837	0.0570384	pred+val	MIRT054624
hsa-miR-411-5p	ICM	0.282597	IQGAP2	TE	-0.318288	-0.709418	0.0571944	pred	N/A
hsa-miR-16-5p	TE	-0.428717	NAV1	ICM	0.258497	-0.70906	0.0573278	pred	N/A
hsa-miR-363-3p	ICM	0.633218	JARID2	ICM	0.50136	0.709057	0.0573289	pred	N/A
hsa-miR-520d-5p	TE	-0.747445	RP2	TE	-0.548098	0.70883	0.0574136	pred	N/A
hsa-miR-16-5p	TE	-0.428717	CNIH3	ICM	0.265395	-0.708816	0.0574189	pred	N/A
hsa-miR-409-3p	ICM	0.231958	HLA-F	ICM	0.539219	0.708522	0.0575285	pred	N/A
hsa-miR-363-3p	ICM	0.633218	SMAD7	ICM	0.256232	0.708427	0.057564	pred	N/A
hsa-miR-524-5p	TE	-0.516345	RHOBTB1	TE	-0.339199	0.707836	0.0577851	pred	N/A
hsa-miR-381-3p	ICM	1.32534	NAV1	ICM	0.258497	0.707663	0.0578497	pred	N/A
hsa-miR-493-5p	ICM	0.222574	NCOA1	ICM	0.544357	0.70766	0.0578511	pred	N/A
hsa-miR-183-5p	ICM	0.521188	DDIT4	TE	-0.767627	-0.707322	0.0579776	pred	N/A
hsa-miR-625-5p	TE	-0.708586	ELOB	ICM	0.251969	-0.707248	0.0580054	pred	N/A
hsa-miR-299-5p	ICM	0.238994	HACD3	TE	-0.309865	-0.707114	0.0580556	pred	N/A
hsa-miR-493-5p	ICM	0.222574	PTPN12	ICM	0.513258	0.70696	0.0581131	pred	N/A
hsa-miR-369-3p	ICM	0.251148	PTPN14	TE	-0.382835	-0.706915	0.0581301	pred	N/A
hsa-miR-183-5p	ICM	0.521188	GAN	TE	-0.506668	-0.706826	0.0581634	pred	N/A
hsa-miR-654-3p	ICM	0.194717	AAK1	TE	-0.383179	-0.706713	0.0582058	pred	N/A
hsa-miR-92b-3p	ICM	0.180544	ITGA5	TE	-0.306069	-0.706621	0.0582405	pred	N/A
hsa-miR-7-5p	ICM	0.311538	UBE2J1	TE	-0.451375	-0.706327	0.0583512	pred	N/A
hsa-miR-369-3p	ICM	0.251148	CGNL1	ICM	0.309535	0.705953	0.0584916	pred	N/A
hsa-miR-519c-3p	TE	-0.730572	WASL	ICM	0.365663	-0.705817	0.0585429	pred+val	MIRT552892
hsa-miR-23b-3p	TE	-0.665424	SESN3	ICM	0.25479	-0.705817	0.0585429	pred	N/A
hsa-miR-409-3p	ICM	0.231958	GJC1	TE	-0.259103	-0.705222	0.0587668	pred	N/A
hsa-miR-519c-3p	TE	-0.730572	ATL3	ICM	0.384923	-0.705109	0.0588095	pred+val	MIRT481336
hsa-miR-411-5p	ICM	0.282597	KNSTRN	TE	-0.38463	-0.704827	0.0589159	pred	N/A
hsa-miR-182-5p	ICM	0.988107	GRHL2	TE	-0.493826	-0.704826	0.0589164	pred	N/A
hsa-miR-23b-3p	TE	-0.665424	CBLB	TE	-0.577233	0.704759	0.0589416	pred	N/A
hsa-miR-146b-5p	ICM	2.22581	MTAP	TE	-0.333279	-0.704554	0.059019	pred	N/A
hsa-miR-24-3p	TE	-0.70633	CDK16	ICM	0.317036	-0.704482	0.0590463	pred	N/A
hsa-miR-369-3p	ICM	0.251148	SMAD5	TE	-0.399767	-0.704256	0.0591317	pred	N/A
hsa-miR-409-3p	ICM	0.231958	PTPRG	ICM	0.255359	0.704137	0.0591768	pred	N/A
hsa-miR-455-3p	ICM	0.224028	PSMC2	TE	-0.434403	-0.703567	0.0593922	pred	N/A
hsa-miR-369-3p	ICM	0.251148	MCCC2	TE	-0.324588	-0.703346	0.0594761	pred	N/A
hsa-miR-493-5p	ICM	0.222574	ETV1	ICM	0.289073	0.703345	0.0594764	pred	N/A
hsa-miR-654-3p	ICM	0.194717	MED12L	TE	-0.401971	-0.703265	0.0595069	pred	N/A
hsa-miR-409-3p	ICM	0.231958	SLC1A3	TE	-0.519704	-0.703212	0.0595268	pred	N/A
hsa-miR-23a-3p	TE	-0.763434	ANXA2	TE	-0.288397	0.702789	0.0596872	pred	N/A
hsa-miR-519b-3p	TE	-0.643072	DPYSL2	ICM	0.286625	-0.702279	0.0598809	pred+val	MIRT224759
hsa-miR-455-3p	ICM	0.224028	C6orf132	TE	-0.353675	-0.702114	0.0599437	pred+val	MIRT770279
hsa-miR-130a-3p	TE	-0.617773	MED12L	TE	-0.401971	0.701778	0.0600716	pred	N/A
hsa-miR-524-5p	TE	-0.516345	PCMTD2	ICM	0.315794	-0.701733	0.0600888	pred	N/A
hsa-miR-363-3p	ICM	0.633218	UGP2	ICM	0.604294	0.701348	0.0602353	pred	N/A
hsa-miR-27b-3p	TE	-0.979169	SEMA6D	TE	-0.337132	0.701054	0.0603473	pred+val	MIRT784368
hsa-miR-524-5p	TE	-0.516345	PRICKLE1	ICM	0.392985	-0.700981	0.0603753	pred	N/A
hsa-miR-27b-3p	TE	-0.979169	NR2F2	TE	-0.704506	0.700927	0.0603959	pred+val	MIRT641999
hsa-miR-363-3p	ICM	0.633218	G3BP2	ICM	0.342363	0.700808	0.0604413	pred	N/A
hsa-miR-183-5p	ICM	0.521188	RASSF8	ICM	0.333914	0.699405	0.0609776	pred	N/A
hsa-miR-372-3p	TE	-0.446986	RBBP7	TE	-0.409041	0.699059	0.0611103	pred	N/A
hsa-miR-183-5p	ICM	0.521188	TACC1	TE	-0.788087	-0.698629	0.0612755	pred	N/A
hsa-miR-409-3p	ICM	0.231958	ETV1	ICM	0.289073	0.69846	0.0613404	pred	N/A
hsa-miR-381-3p	ICM	1.32534	SLC39A10	ICM	0.854713	0.698452	0.0613432	pred	N/A
hsa-miR-374a-3p	ICM	0.256353	CTSV	TE	-0.957696	-0.698371	0.0613746	pred	N/A
hsa-miR-299-3p	ICM	0.219986	OLFML1	TE	-0.344367	-0.698064	0.0614923	pred	N/A
hsa-miR-519c-3p	TE	-0.730572	LYN	TE	-0.593784	0.697605	0.061669	pred	N/A
hsa-miR-524-5p	TE	-0.516345	ZMYND8	ICM	0.426663	-0.697098	0.0618644	pred	N/A
hsa-miR-409-3p	ICM	0.231958	EZR	TE	-0.563347	-0.697087	0.0618686	pred	N/A
hsa-miR-519c-3p	TE	-0.730572	BTG1	TE	-0.365975	0.696711	0.0620136	pred+val	MIRT538849
hsa-miR-7-5p	ICM	0.311538	ZDHHC9	ICM	0.286583	0.696567	0.0620692	pred	N/A
hsa-miR-369-3p	ICM	0.251148	KDM7A	ICM	0.272655	0.69625	0.0621919	pred	N/A
hsa-miR-524-5p	TE	-0.516345	SLC1A3	TE	-0.519704	0.696127	0.0622393	pred	N/A
hsa-miR-23a-3p	TE	-0.763434	PNRC1	ICM	0.269669	-0.695859	0.0623429	pred	N/A
hsa-miR-183-5p	ICM	0.521188	DEPTOR	ICM	0.758226	0.695745	0.0623869	pred	N/A
hsa-miR-519c-3p	TE	-0.730572	HAS2	ICM	0.281267	-0.69535	0.0625401	pred	N/A
hsa-miR-127-3p	ICM	0.896907	ITGA6	ICM	0.425284	0.694968	0.0626881	pred	N/A
hsa-miR-183-5p	ICM	0.521188	AGPAT5	TE	-0.456815	-0.694618	0.0628237	pred	N/A
hsa-miR-381-3p	ICM	1.32534	SLC35A5	ICM	0.278189	0.6946	0.0628308	pred+val	MIRT554208
hsa-miR-183-5p	ICM	0.521188	ADK	TE	-0.58149	-0.694145	0.0630073	pred	N/A
hsa-miR-411-5p	ICM	0.282597	RP2	TE	-0.548098	-0.694084	0.0630312	pred	N/A
hsa-miR-24-3p	TE	-0.70633	LRP4	ICM	0.739045	-0.694007	0.0630611	pred	N/A
hsa-miR-376a-3p	ICM	0.75915	PLEKHA5	ICM	0.467072	0.69395	0.0630835	pred	N/A
hsa-miR-183-5p	ICM	0.521188	INTS8	ICM	0.250776	0.693774	0.0631516	pred	N/A
hsa-miR-23a-3p	TE	-0.763434	SDCBP	ICM	0.76606	-0.693679	0.0631888	pred	N/A
hsa-miR-23b-3p	TE	-0.665424	BCL11A	ICM	0.263331	-0.693616	0.0632133	pred	N/A
hsa-miR-520d-5p	TE	-0.747445	ARMT1	ICM	0.674284	-0.693496	0.0632599	pred	N/A
hsa-miR-455-3p	ICM	0.224028	AAK1	TE	-0.383179	-0.693308	0.0633333	pred	N/A
hsa-miR-519c-3p	TE	-0.730572	BRWD3	ICM	0.465104	-0.693034	0.06344	pred	N/A
hsa-miR-23a-3p	TE	-0.763434	PTPN14	TE	-0.382835	0.693006	0.0634506	pred+val	MIRT566187
hsa-miR-183-5p	ICM	0.521188	B3GNT2	TE	-0.410358	-0.692878	0.0635009	pred+val	MIRT559277
hsa-miR-369-3p	ICM	0.251148	PELI1	ICM	0.420348	0.692363	0.0637016	pred	N/A
hsa-miR-524-5p	TE	-0.516345	DDHD1	ICM	0.258156	-0.692073	0.0638148	pred	N/A
hsa-miR-455-3p	ICM	0.224028	NR2F2	TE	-0.704506	-0.692029	0.0638323	pred	N/A
hsa-miR-524-5p	TE	-0.516345	TFRC	TE	-0.890714	0.691809	0.063918	pred	N/A
hsa-miR-374a-3p	ICM	0.256353	WDR11	ICM	0.45591	0.691559	0.0640159	pred	N/A
hsa-miR-493-5p	ICM	0.222574	IGSF1	ICM	0.399722	0.691479	0.0640471	pred	N/A
hsa-miR-23a-3p	TE	-0.763434	RP2	TE	-0.548098	0.691326	0.0641073	pred	N/A
hsa-miR-520d-5p	TE	-0.747445	HMGB3	ICM	0.591981	-0.691293	0.06412	pred	N/A
hsa-miR-23b-3p	TE	-0.665424	HAPLN1	TE	-0.807532	0.691279	0.0641256	pred+val	MIRT623715
hsa-miR-455-3p	ICM	0.224028	CACNA2D2	ICM	0.264516	0.691278	0.064126	pred	N/A
hsa-miR-376a-3p	ICM	0.75915	BCL11A	ICM	0.263331	0.691263	0.064132	pred	N/A
hsa-miR-372-3p	TE	-0.446986	MAP1B	ICM	0.317108	-0.690572	0.0644028	pred+val	MIRT536176
hsa-miR-369-3p	ICM	0.251148	CEBPA	TE	-0.411021	-0.69034	0.0644939	pred	N/A
hsa-miR-27b-3p	TE	-0.979169	YAP1	TE	-0.252329	0.690317	0.0645029	pred	N/A
hsa-miR-183-5p	ICM	0.521188	SH3BGRL2	TE	-0.447319	-0.689956	0.0646444	pred	N/A
hsa-miR-381-3p	ICM	1.32534	PPT1	TE	-1.21524	-0.689379	0.0648714	pred	N/A
hsa-miR-654-3p	ICM	0.194717	BTG1	TE	-0.365975	-0.68929	0.0649064	pred	N/A
hsa-miR-378a-3p	ICM	0.587115	IL6ST	ICM	0.500104	0.689152	0.0649607	pred	N/A
hsa-miR-374a-3p	ICM	0.256353	NSL1	ICM	0.267166	0.689002	0.06502	pred	N/A
hsa-miR-146b-3p	ICM	0.403839	KAT14	TE	-0.363523	-0.688812	0.0650949	pred	N/A
hsa-miR-381-3p	ICM	1.32534	MYH10	TE	-0.298138	-0.688769	0.0651119	pred	N/A
hsa-miR-363-3p	ICM	0.633218	MRS2	ICM	0.84643	0.688729	0.0651274	pred	N/A
hsa-miR-154-3p	ICM	0.186448	PTPN12	ICM	0.513258	0.688715	0.065133	pred	N/A
hsa-miR-23a-3p	TE	-0.763434	SPRY2	ICM	0.431613	-0.688576	0.065188	pred+val	MIRT438903
hsa-miR-381-3p	ICM	1.32534	FGFR2	ICM	0.595121	0.687928	0.0654434	pred	N/A
hsa-miR-455-3p	ICM	0.224028	TENM3	TE	-0.376631	-0.687487	0.0656178	pred	N/A
hsa-miR-182-5p	ICM	0.988107	PTP4A1	TE	-0.334821	-0.687478	0.0656217	pred	N/A
hsa-miR-101-3p	ICM	0.268842	TENM3	TE	-0.376631	-0.687314	0.0656863	pred	N/A
hsa-miR-526b-5p	TE	-0.519607	STAG3	TE	-0.251343	0.68708	0.0657792	pred	N/A
hsa-miR-409-3p	ICM	0.231958	ARID3A	TE	-0.623977	-0.686935	0.0658364	pred	N/A
hsa-miR-24-3p	TE	-0.70633	FZD5	ICM	0.548532	-0.686787	0.0658952	pred+val	MIRT030625
hsa-miR-146b-3p	ICM	0.403839	UNC5B	ICM	0.599355	0.686587	0.0659745	pred	N/A
hsa-miR-23a-3p	TE	-0.763434	MACF1	ICM	0.350387	-0.686575	0.0659789	pred	N/A
hsa-miR-23a-3p	TE	-0.763434	PDGFA	TE	-0.611326	0.686537	0.065994	pred	N/A
hsa-miR-524-5p	TE	-0.516345	GNA13	ICM	0.402879	-0.686219	0.0661204	pred	N/A
hsa-miR-370-3p	ICM	0.420119	MMAB	TE	-0.264166	-0.686209	0.0661242	pred	N/A
hsa-miR-493-5p	ICM	0.222574	PRUNE2	ICM	0.430037	0.686195	0.0661299	pred	N/A
hsa-miR-369-3p	ICM	0.251148	ACTN1	TE	-0.515841	-0.686065	0.0661814	pred	N/A
hsa-miR-524-5p	TE	-0.516345	ROBO1	ICM	0.257758	-0.685956	0.0662247	pred+val	MIRT554642
hsa-miR-23a-3p	TE	-0.763434	LIMK2	TE	-0.385973	0.685714	0.066321	pred	N/A
hsa-miR-302b-5p	ICM	0.794324	LPIN1	ICM	0.472573	0.685375	0.0664555	pred	N/A
hsa-miR-524-5p	TE	-0.516345	MYOF	TE	-0.57544	0.685101	0.0665647	pred	N/A
hsa-miR-369-3p	ICM	0.251148	CHD7	TE	-0.556343	-0.684475	0.0668139	pred	N/A
hsa-miR-520d-5p	TE	-0.747445	INSR	ICM	0.489402	-0.684209	0.0669202	pred	N/A
hsa-miR-299-3p	ICM	0.219986	CHST2	ICM	0.675439	0.684006	0.067001	pred	N/A
hsa-miR-524-5p	TE	-0.516345	BRMS1L	ICM	0.277986	-0.683984	0.0670096	pred	N/A
hsa-miR-182-5p	ICM	0.988107	KHDRBS3	TE	-0.358116	-0.683693	0.0671259	pred	N/A
hsa-miR-519b-3p	TE	-0.643072	WASL	ICM	0.365663	-0.683495	0.067205	pred+val	MIRT552893
hsa-miR-485-3p	ICM	0.348636	MTCL1	ICM	0.267352	0.683458	0.06722	pred	N/A
hsa-miR-183-5p	ICM	0.521188	RNF24	ICM	0.559681	0.683337	0.0672683	pred	N/A
hsa-miR-381-3p	ICM	1.32534	DDHD1	ICM	0.258156	0.683296	0.0672848	pred	N/A
hsa-miR-520d-5p	TE	-0.747445	SKIL	ICM	0.369421	-0.683173	0.0673337	pred+val	MIRT622260
hsa-miR-493-5p	ICM	0.222574	PBX3	ICM	0.344578	0.682594	0.0675657	pred	N/A
hsa-miR-23b-3p	TE	-0.665424	ALAS1	TE	-0.612979	0.682311	0.0676788	pred	N/A
hsa-miR-524-5p	TE	-0.516345	FAM76A	TE	-0.331972	0.681978	0.0678125	pred	N/A
hsa-miR-302b-5p	ICM	0.794324	LYN	TE	-0.593784	-0.681833	0.0678705	pred	N/A
hsa-miR-519b-3p	TE	-0.643072	PAPOLA	TE	-0.641206	0.681472	0.0680154	pred	N/A
hsa-miR-27b-3p	TE	-0.979169	HMGCS1	TE	-0.765411	0.681068	0.0681778	pred	N/A
hsa-miR-376a-3p	ICM	0.75915	SENP2	ICM	0.260508	0.680828	0.0682745	pred	N/A
hsa-miR-654-3p	ICM	0.194717	GMFB	ICM	0.434124	0.680796	0.0682873	pred	N/A
hsa-miR-376a-3p	ICM	0.75915	DLX5	TE	-0.264204	-0.680228	0.0685159	pred	N/A
hsa-miR-363-3p	ICM	0.633218	YIPF4	ICM	0.817064	0.680212	0.0685224	pred+val	MIRT206436
hsa-miR-625-5p	TE	-0.708586	PLXNA1	TE	-0.41254	0.68012	0.0685595	pred	N/A
hsa-miR-24-3p	TE	-0.70633	MMAB	TE	-0.264166	0.680114	0.0685622	pred	N/A
hsa-miR-378a-3p	ICM	0.587115	REST	ICM	0.924855	0.680055	0.0685859	pred+val	MIRT469370
hsa-miR-519b-3p	TE	-0.643072	SDC1	TE	-0.39169	0.679955	0.068626	pred	N/A
hsa-miR-23a-3p	TE	-0.763434	ROBO1	ICM	0.257758	-0.679727	0.0687182	pred	N/A
hsa-miR-376c-3p	ICM	0.977589	MAP1B	ICM	0.317108	0.678989	0.0690161	pred	N/A
hsa-miR-182-5p	ICM	0.988107	PTPRG	ICM	0.255359	0.678672	0.0691442	pred	N/A
hsa-miR-520d-5p	TE	-0.747445	SPTLC2	ICM	0.274079	-0.67847	0.0692259	pred	N/A
hsa-miR-7-5p	ICM	0.311538	G3BP2	ICM	0.342363	0.67802	0.0694082	pred	N/A
hsa-miR-182-5p	ICM	0.988107	MAP1B	ICM	0.317108	0.677913	0.0694518	pred	N/A
hsa-miR-92b-3p	ICM	0.180544	KLF6	ICM	0.327785	-0.677883	0.0694637	pred	N/A
hsa-miR-369-3p	ICM	0.251148	TBC1D23	ICM	0.848868	0.677828	0.069486	pred	N/A
hsa-miR-302b-5p	ICM	0.794324	KLF6	ICM	0.327785	-0.677786	0.0695032	pred	N/A
hsa-miR-370-3p	ICM	0.420119	CDC42EP4	ICM	1.29647	0.677651	0.0695579	pred	N/A
hsa-miR-376a-3p	ICM	0.75915	EHD4	TE	-0.473075	-0.677643	0.0695613	pred	N/A
hsa-miR-130a-3p	TE	-0.617773	FIGN	TE	-0.331385	0.677625	0.0695686	pred	N/A
hsa-miR-183-5p	ICM	0.521188	SLC6A6	ICM	0.571017	0.677352	0.0696792	pred	N/A
hsa-miR-299-5p	ICM	0.238994	TDGF1	ICM	1.32719	0.67727	0.0697126	pred	N/A
hsa-miR-130a-3p	TE	-0.617773	BTG1	TE	-0.365975	0.677235	0.0697269	pred+val	MIRT705205
hsa-miR-374a-3p	ICM	0.256353	CALM3	ICM	0.513649	0.67698	0.0698301	pred	N/A
hsa-miR-92b-3p	ICM	0.180544	ZFHX3	TE	-0.565008	-0.67628	0.0701148	pred	N/A
hsa-miR-146b-3p	ICM	0.403839	GSE1	TE	-0.436678	-0.675934	0.0702557	pred	N/A
hsa-miR-92b-3p	ICM	0.180544	DLG5	TE	-0.581099	-0.675634	0.0703782	pred	N/A
hsa-miR-7-5p	ICM	0.311538	PRR13	ICM	0.904514	0.675283	0.0705212	pred	N/A
hsa-miR-182-5p	ICM	0.988107	SRSF6	TE	-0.282108	-0.675244	0.0705373	pred	N/A
hsa-miR-485-3p	ICM	0.348636	BRD3	ICM	0.557128	0.675152	0.0705748	pred	N/A
hsa-miR-519c-3p	TE	-0.730572	MAN1C1	ICM	0.740511	-0.674701	0.0707586	pred	N/A
hsa-miR-455-3p	ICM	0.224028	FLNB	TE	-0.369898	-0.673595	0.0712113	pred	N/A
hsa-miR-625-5p	TE	-0.708586	MPZL1	TE	-0.774402	0.673181	0.0713809	pred	N/A
hsa-miR-519c-3p	TE	-0.730572	HMGB3	ICM	0.591981	-0.673061	0.0714302	pred+val	MIRT493611
hsa-miR-21-5p	ICM	0.805807	SMAD7	ICM	0.256232	0.672684	0.0715852	pred+val	MIRT007362
hsa-miR-182-5p	ICM	0.988107	DDHD1	ICM	0.258156	0.672683	0.0715852	pred	N/A
hsa-miR-370-3p	ICM	0.420119	AURKA	TE	-0.384979	-0.672667	0.0715918	pred	N/A
hsa-miR-625-5p	TE	-0.708586	DLX3	TE	-0.825541	0.672596	0.0716213	pred	N/A
hsa-miR-182-5p	ICM	0.988107	IL6ST	ICM	0.500104	0.672568	0.0716326	pred	N/A
hsa-miR-381-3p	ICM	1.32534	WWC1	TE	-0.295378	-0.672392	0.0717048	pred	N/A
hsa-miR-24-3p	TE	-0.70633	KLHL18	ICM	0.833275	-0.67177	0.0719609	pred	N/A
hsa-miR-299-3p	ICM	0.219986	CD47	TE	-0.332313	-0.671712	0.0719845	pred	N/A
hsa-miR-146b-3p	ICM	0.403839	B3GNT7	ICM	1.00078	0.671566	0.0720449	pred	N/A
hsa-miR-7-5p	ICM	0.311538	GSE1	TE	-0.436678	-0.671551	0.0720508	pred	N/A
hsa-miR-485-3p	ICM	0.348636	DLC1	TE	-0.301969	-0.671506	0.0720695	pred	N/A
hsa-miR-7-5p	ICM	0.311538	SC5D	TE	-0.403988	-0.671489	0.0720764	pred	N/A
hsa-miR-23b-3p	TE	-0.665424	SDCBP	ICM	0.76606	-0.671422	0.0721039	pred	N/A
hsa-miR-519c-3p	TE	-0.730572	PARP1	ICM	0.697323	-0.670853	0.0723386	pred+val	MIRT504290
hsa-miR-411-5p	ICM	0.282597	SH3BGRL2	TE	-0.447319	-0.670654	0.0724206	pred	N/A
hsa-miR-524-5p	TE	-0.516345	MCFD2	TE	-0.445952	0.670476	0.0724943	pred	N/A
hsa-miR-520d-5p	TE	-0.747445	JADE2	ICM	0.389344	-0.670071	0.0726616	pred	N/A
hsa-miR-625-5p	TE	-0.708586	FBXL20	ICM	0.443922	-0.67	0.0726907	pred	N/A
hsa-miR-101-3p	ICM	0.268842	DNAJC15	TE	-0.521232	0.669791	0.0727773	pred	N/A
hsa-miR-183-5p	ICM	0.521188	PLOD2	ICM	0.407044	0.669609	0.0728524	pred+val	MIRT047089
hsa-miR-485-3p	ICM	0.348636	SEPT11	ICM	0.956506	0.669458	0.0729147	pred	N/A
hsa-miR-455-3p	ICM	0.224028	SLC40A1	TE	-0.432571	-0.668973	0.0731157	pred	N/A
hsa-miR-182-5p	ICM	0.988107	UBASH3B	ICM	0.960425	0.668955	0.0731234	pred	N/A
hsa-miR-101-3p	ICM	0.268842	TEAD3	TE	-0.409013	-0.668912	0.0731411	pred	N/A
hsa-miR-493-5p	ICM	0.222574	RUNX1T1	ICM	0.250314	0.668867	0.0731596	pred	N/A
hsa-miR-369-3p	ICM	0.251148	RASSF8	ICM	0.333914	0.66863	0.0732578	pred	N/A
hsa-miR-374a-3p	ICM	0.256353	TENM3	TE	-0.376631	-0.668607	0.0732676	pred	N/A
hsa-miR-363-3p	ICM	0.633218	COL27A1	ICM	0.286656	0.668525	0.0733016	pred	N/A
hsa-miR-183-5p	ICM	0.521188	ABCB8	ICM	0.430951	0.668336	0.0733799	pred	N/A
hsa-miR-183-5p	ICM	0.521188	GMFB	ICM	0.434124	0.668239	0.0734201	pred	N/A
hsa-miR-519c-3p	TE	-0.730572	ZFHX3	TE	-0.565008	0.668167	0.0734499	pred	N/A
hsa-miR-369-3p	ICM	0.251148	SPPL2A	TE	-0.332324	-0.667936	0.0735458	pred	N/A
hsa-miR-370-3p	ICM	0.420119	P4HA1	ICM	0.502238	0.667459	0.0737443	pred	N/A
hsa-miR-376a-3p	ICM	0.75915	PALLD	TE	-0.633271	-0.666979	0.0739438	pred	N/A
hsa-miR-524-5p	TE	-0.516345	ATP11C	ICM	0.350664	-0.666699	0.0740608	pred	N/A
hsa-miR-493-5p	ICM	0.222574	ETV5	ICM	0.255481	0.666384	0.0741919	pred	N/A
hsa-miR-520d-5p	TE	-0.747445	BRWD3	ICM	0.465104	-0.666363	0.0742007	pred	N/A
hsa-miR-455-3p	ICM	0.224028	KMT2C	ICM	0.311657	0.666088	0.0743153	pred	N/A
hsa-miR-378a-3p	ICM	0.587115	ARL8B	ICM	0.309912	0.666081	0.0743182	pred+val	MIRT527007
hsa-miR-455-3p	ICM	0.224028	DLG3	ICM	0.325621	0.665612	0.074514	pred	N/A
hsa-miR-376a-3p	ICM	0.75915	SLC7A2	TE	-1.22219	-0.66493	0.0747993	pred	N/A
hsa-miR-182-5p	ICM	0.988107	EIF4EBP2	ICM	0.4171	0.664734	0.0748811	pred+val	MIRT658776
hsa-miR-370-3p	ICM	0.420119	TBC1D16	ICM	0.256059	0.664634	0.0749232	pred	N/A
hsa-miR-23a-3p	TE	-0.763434	ZFHX3	TE	-0.565008	0.664352	0.075041	pred	N/A
hsa-miR-370-3p	ICM	0.420119	EGLN3	ICM	1.22819	0.664051	0.0751673	pred	N/A
hsa-miR-363-3p	ICM	0.633218	BRMS1L	ICM	0.277986	0.663914	0.0752246	pred	N/A
hsa-miR-519b-3p	TE	-0.643072	MAPK1	ICM	0.339517	-0.663523	0.0753888	pred+val	MIRT501984
hsa-miR-182-5p	ICM	0.988107	RNF44	ICM	0.400559	0.66351	0.0753943	pred	N/A
hsa-miR-23a-3p	TE	-0.763434	LASP1	ICM	0.467019	-0.66303	0.0755961	pred	N/A
hsa-miR-524-5p	TE	-0.516345	ARFGAP3	ICM	0.298061	-0.662891	0.0756544	pred	N/A
hsa-miR-101-3p	ICM	0.268842	SGPL1	TE	-0.412397	0.662854	0.0756701	pred+val	MIRT468154
hsa-miR-24-3p	TE	-0.70633	PLEKHA5	ICM	0.467072	-0.6627	0.0757349	pred	N/A
hsa-miR-183-5p	ICM	0.521188	EZR	TE	-0.563347	-0.662674	0.0757456	pred+val	MIRT004349
hsa-miR-381-3p	ICM	1.32534	LARP1	TE	-0.286466	-0.662371	0.0758733	pred	N/A
hsa-miR-493-5p	ICM	0.222574	CTSV	TE	-0.957696	-0.662349	0.0758825	pred	N/A
hsa-miR-409-3p	ICM	0.231958	SASH1	ICM	0.254212	0.662298	0.0759038	pred	N/A
hsa-miR-182-5p	ICM	0.988107	CAPN5	ICM	0.594085	0.661829	0.0761014	pred	N/A
hsa-miR-16-5p	TE	-0.428717	SPRY4	ICM	0.34571	-0.661566	0.0762123	pred	N/A
hsa-miR-23b-3p	TE	-0.665424	CEP85L	ICM	0.296657	-0.661484	0.0762468	pred	N/A
hsa-miR-369-3p	ICM	0.251148	VWA5A	ICM	0.267355	0.661218	0.0763592	pred	N/A
hsa-miR-520d-5p	TE	-0.747445	KIF5A	ICM	0.282013	-0.661164	0.0763818	pred	N/A
hsa-miR-369-3p	ICM	0.251148	TACC1	TE	-0.788087	-0.661001	0.0764508	pred+val	MIRT553788
hsa-miR-520d-5p	TE	-0.747445	VSIG10	ICM	0.991249	-0.660956	0.0764699	pred	N/A
hsa-miR-381-3p	ICM	1.32534	EPHB4	ICM	0.395335	0.660813	0.0765303	pred	N/A
hsa-miR-146b-5p	ICM	2.22581	SLC2A3	TE	-0.627066	-0.660449	0.0766841	pred	N/A
hsa-miR-520d-5p	TE	-0.747445	RRAD	ICM	0.565172	-0.660441	0.0766873	pred	N/A
hsa-miR-411-5p	ICM	0.282597	CD200	ICM	0.252251	0.660434	0.0766902	pred	N/A
hsa-miR-524-5p	TE	-0.516345	SLC6A6	ICM	0.571017	-0.660127	0.0768203	pred	N/A
hsa-miR-381-3p	ICM	1.32534	CEP85L	ICM	0.296657	0.659854	0.076936	pred	N/A
hsa-miR-524-5p	TE	-0.516345	HK1	ICM	0.343135	-0.659817	0.0769513	pred	N/A
hsa-miR-183-5p	ICM	0.521188	THY1	ICM	0.303642	0.659464	0.0771009	pred	N/A
hsa-miR-27b-3p	TE	-0.979169	ATP8B2	ICM	0.423104	-0.659263	0.0771863	pred	N/A
hsa-miR-493-5p	ICM	0.222574	SRGAP1	ICM	0.573773	0.659216	0.0772062	pred	N/A
hsa-miR-363-3p	ICM	0.633218	SLC37A3	ICM	0.263829	0.658641	0.0774503	pred	N/A
hsa-miR-92b-3p	ICM	0.180544	SLC7A11	TE	-0.302223	-0.658434	0.0775383	pred+val	MIRT534194
hsa-miR-524-5p	TE	-0.516345	LRRC58	TE	-0.269401	0.658421	0.0775438	pred	N/A
hsa-miR-493-5p	ICM	0.222574	RASSF8	ICM	0.333914	0.658273	0.0776066	pred	N/A
hsa-miR-183-5p	ICM	0.521188	TEAD1	TE	-0.710212	-0.658076	0.07769	pred	N/A
hsa-miR-27b-3p	TE	-0.979169	LASP1	ICM	0.467019	-0.65805	0.0777015	pred	N/A
hsa-miR-27b-3p	TE	-0.979169	GCH1	TE	-0.429762	0.657967	0.0777365	pred	N/A
hsa-miR-493-5p	ICM	0.222574	KMT2C	ICM	0.311657	0.657908	0.0777619	pred	N/A
hsa-miR-381-3p	ICM	1.32534	BIRC6	ICM	0.423772	0.657661	0.0778669	pred	N/A
hsa-miR-493-5p	ICM	0.222574	PITX2	ICM	0.621713	0.657523	0.0779256	pred	N/A
hsa-miR-183-5p	ICM	0.521188	PDLIM7	ICM	0.262331	0.657336	0.0780052	pred	N/A
hsa-miR-524-5p	TE	-0.516345	ADGRL2	TE	-0.256061	0.657151	0.0780838	pred	N/A
hsa-miR-372-3p	TE	-0.446986	EIF5	TE	-0.271208	0.657093	0.0781088	pred	N/A
hsa-miR-92b-3p	ICM	0.180544	SLC37A3	ICM	0.263829	0.65701	0.0781442	pred+val	MIRT726540
hsa-miR-182-5p	ICM	0.988107	SESN3	ICM	0.25479	0.656672	0.0782884	pred	N/A
hsa-miR-92b-3p	ICM	0.180544	MARCH8	ICM	0.250183	0.656474	0.0783726	pred	N/A
hsa-miR-182-5p	ICM	0.988107	SLC23A2	ICM	0.408875	0.65617	0.0785023	pred	N/A
hsa-miR-519b-3p	TE	-0.643072	MXD1	TE	-0.304006	0.655881	0.0786262	pred	N/A
hsa-miR-485-3p	ICM	0.348636	SLC35A5	ICM	0.278189	0.655749	0.0786823	pred	N/A
hsa-miR-493-5p	ICM	0.222574	NADK	ICM	0.294163	0.655647	0.0787259	pred	N/A
hsa-miR-183-5p	ICM	0.521188	SLC7A8	TE	-0.878717	-0.655624	0.0787356	pred	N/A
hsa-miR-381-3p	ICM	1.32534	CEACAM6	ICM	0.498845	0.655597	0.0787473	pred	N/A
hsa-miR-376c-3p	ICM	0.977589	CALB1	ICM	0.334966	0.655478	0.0787983	pred	N/A
hsa-miR-381-3p	ICM	1.32534	SLC34A2	TE	-0.781873	-0.655303	0.0788731	pred	N/A
hsa-miR-130a-3p	TE	-0.617773	NABP1	TE	-0.519414	0.655125	0.0789495	pred+val	MIRT086430
hsa-miR-524-5p	TE	-0.516345	MRPS26	ICM	0.42477	-0.654956	0.0790217	pred	N/A
hsa-miR-146b-5p	ICM	2.22581	RBPMS2	ICM	0.374711	0.654639	0.0791576	pred	N/A
hsa-miR-455-3p	ICM	0.224028	PLXNA1	TE	-0.41254	-0.654488	0.0792222	pred	N/A
hsa-miR-363-3p	ICM	0.633218	EFR3B	ICM	0.474562	0.654397	0.0792611	pred	N/A
hsa-miR-182-5p	ICM	0.988107	CYP51A1	TE	-0.296907	-0.653947	0.0794544	pred	N/A
hsa-miR-23b-3p	TE	-0.665424	SERINC5	ICM	0.967651	-0.653433	0.0796749	pred	N/A
hsa-miR-369-3p	ICM	0.251148	SEC63	ICM	0.392503	0.653304	0.0797304	pred	N/A
hsa-miR-24-3p	TE	-0.70633	PRPF19	TE	-0.358198	0.653177	0.0797851	pred	N/A
hsa-miR-183-5p	ICM	0.521188	TCF7L2	TE	-0.714419	-0.653124	0.0798081	pred	N/A
hsa-miR-519b-3p	TE	-0.643072	ARHGAP1	ICM	0.353335	-0.653002	0.0798605	pred+val	MIRT481599
hsa-miR-146b-3p	ICM	0.403839	CCR7	TE	-0.500689	-0.652847	0.0799271	pred	N/A
hsa-miR-101-3p	ICM	0.268842	NID2	ICM	0.417954	-0.652688	0.0799955	pred	N/A
hsa-miR-372-3p	TE	-0.446986	TET1	ICM	0.313851	-0.652557	0.0800519	pred	N/A
hsa-miR-374a-3p	ICM	0.256353	CCPG1	ICM	0.882332	0.652469	0.0800896	pred	N/A
hsa-miR-182-5p	ICM	0.988107	ANLN	TE	-0.342746	-0.652102	0.080248	pred	N/A
hsa-miR-130a-3p	TE	-0.617773	SLC25A44	ICM	0.445766	-0.651919	0.080327	pred	N/A
hsa-miR-493-5p	ICM	0.222574	RNF125	ICM	0.625114	0.651727	0.0804096	pred	N/A
hsa-miR-101-3p	ICM	0.268842	NR2F2	TE	-0.704506	-0.651602	0.0804637	pred+val	MIRT027270
hsa-miR-369-3p	ICM	0.251148	MED12L	TE	-0.401971	-0.651535	0.0804926	pred	N/A
hsa-miR-525-5p	TE	-0.683183	TDRP	TE	-0.29869	0.650804	0.0808085	pred	N/A
hsa-miR-183-5p	ICM	0.521188	ZDHHC9	ICM	0.286583	0.649997	0.0811575	pred	N/A
hsa-miR-524-5p	TE	-0.516345	GAN	TE	-0.506668	0.649828	0.0812307	pred	N/A
hsa-miR-182-5p	ICM	0.988107	VAV2	ICM	0.403986	0.649658	0.0813046	pred	N/A
hsa-miR-23a-3p	TE	-0.763434	SMAD5	TE	-0.399767	0.649492	0.0813765	pred+val	MIRT734825
hsa-miR-23a-3p	TE	-0.763434	GPRC5B	ICM	1.31733	-0.649215	0.0814967	pred	N/A
hsa-miR-183-5p	ICM	0.521188	MORF4L2	TE	-0.503031	-0.649205	0.0815011	pred	N/A
hsa-miR-24-3p	TE	-0.70633	TRIM71	ICM	0.550857	-0.649157	0.0815219	pred	N/A
hsa-miR-27b-3p	TE	-0.979169	CBLB	TE	-0.577233	0.649094	0.0815489	pred	N/A
hsa-miR-519c-3p	TE	-0.730572	REEP1	TE	-0.671937	0.649013	0.081584	pred	N/A
hsa-miR-363-3p	ICM	0.633218	FUNDC1	ICM	0.307177	0.648984	0.0815968	pred	N/A
hsa-miR-376c-3p	ICM	0.977589	CDHR1	ICM	0.675579	0.648962	0.0816064	pred	N/A
hsa-miR-373-3p	TE	-0.593906	GIGYF1	ICM	0.331492	-0.648887	0.0816389	pred+val	MIRT523554
hsa-miR-182-5p	ICM	0.988107	SLC6A6	ICM	0.571017	0.648851	0.0816547	pred	N/A
hsa-miR-381-3p	ICM	1.32534	ABCA1	ICM	0.792107	0.648501	0.0818067	pred	N/A
hsa-miR-381-3p	ICM	1.32534	JUP	TE	-0.816455	-0.64802	0.0820157	pred	N/A
hsa-miR-369-3p	ICM	0.251148	NBR1	ICM	0.364351	0.647859	0.0820856	pred	N/A
hsa-miR-1323	TE	-0.274153	TMEM123	ICM	0.382433	0.647391	0.0822894	pred	N/A
hsa-miR-154-3p	ICM	0.186448	RASSF8	ICM	0.333914	0.646773	0.0825591	pred	N/A
hsa-miR-381-3p	ICM	1.32534	TMTC3	TE	-0.701096	-0.646721	0.0825816	pred	N/A
hsa-miR-23a-3p	TE	-0.763434	KIF1C	ICM	0.297093	-0.646618	0.0826268	pred	N/A
hsa-miR-183-5p	ICM	0.521188	PCLAF	TE	-0.517949	-0.646364	0.0827377	pred+val	MIRT733502
hsa-miR-182-5p	ICM	0.988107	NCOA1	ICM	0.544357	0.646322	0.082756	pred	N/A
hsa-miR-24-3p	TE	-0.70633	RAB15	ICM	1.24176	-0.646014	0.0828903	pred	N/A
hsa-miR-524-5p	TE	-0.516345	CALB1	ICM	0.334966	-0.64595	0.0829185	pred	N/A
hsa-miR-183-5p	ICM	0.521188	SESN1	ICM	0.591646	0.645915	0.0829337	pred	N/A
hsa-miR-146b-5p	ICM	2.22581	PPP1R3B	ICM	0.380272	0.645649	0.0830498	pred	N/A
hsa-miR-23a-3p	TE	-0.763434	MTCL1	ICM	0.267352	-0.645648	0.0830503	pred	N/A
hsa-miR-92b-3p	ICM	0.180544	NF2	ICM	0.5762	0.645535	0.0830998	pred+val	MIRT087456
hsa-miR-23a-3p	TE	-0.763434	ARL8B	ICM	0.309912	-0.645256	0.083222	pred	N/A
hsa-miR-23b-3p	TE	-0.665424	EGFLAM	ICM	0.364649	-0.644912	0.0833726	pred	N/A
hsa-miR-23a-3p	TE	-0.763434	YIPF4	ICM	0.817064	-0.64431	0.0836367	pred	N/A
hsa-miR-23a-3p	TE	-0.763434	PRR13	ICM	0.904514	-0.6443	0.0836407	pred	N/A
hsa-miR-493-5p	ICM	0.222574	SLC6A6	ICM	0.571017	0.644202	0.0836839	pred	N/A
hsa-miR-369-3p	ICM	0.251148	WNT3	ICM	0.401422	0.643932	0.0838022	pred	N/A
hsa-miR-524-5p	TE	-0.516345	AIF1L	TE	-0.507859	0.643738	0.0838875	pred	N/A
hsa-miR-485-3p	ICM	0.348636	RUNX1T1	ICM	0.250314	0.64359	0.0839525	pred	N/A
hsa-miR-409-3p	ICM	0.231958	CDC42EP4	ICM	1.29647	0.643466	0.0840071	pred	N/A
hsa-miR-101-3p	ICM	0.268842	FN1	ICM	1.15856	-0.6432	0.0841237	pred+val	MIRT733128
hsa-miR-182-5p	ICM	0.988107	CALB1	ICM	0.334966	0.64312	0.0841591	pred	N/A
hsa-miR-182-5p	ICM	0.988107	ZFP36L2	ICM	0.293721	0.643045	0.0841922	pred	N/A
hsa-miR-154-3p	ICM	0.186448	RUNX1T1	ICM	0.250314	0.642897	0.0842571	pred	N/A
hsa-miR-24-3p	TE	-0.70633	CREBL2	ICM	0.414885	-0.642672	0.0843562	pred	N/A
hsa-miR-524-5p	TE	-0.516345	CADM1	ICM	0.988754	-0.642508	0.0844285	pred	N/A
hsa-miR-130a-3p	TE	-0.617773	MXD1	TE	-0.304006	0.642488	0.0844374	pred	N/A
hsa-miR-92b-3p	ICM	0.180544	NEFL	ICM	0.558591	0.642427	0.0844641	pred	N/A
hsa-miR-654-3p	ICM	0.194717	GJC1	TE	-0.259103	-0.642271	0.0845327	pred	N/A
hsa-miR-519b-3p	TE	-0.643072	NABP1	TE	-0.519414	0.642121	0.0845991	pred+val	MIRT086438
hsa-miR-376a-3p	ICM	0.75915	AAK1	TE	-0.383179	-0.641547	0.0848523	pred	N/A
hsa-miR-485-3p	ICM	0.348636	MYCT1	TE	-0.288199	-0.641544	0.0848535	pred	N/A
hsa-miR-520d-5p	TE	-0.747445	TCF7L2	TE	-0.714419	0.641471	0.0848856	pred	N/A
hsa-miR-625-5p	TE	-0.708586	PTPN14	TE	-0.382835	0.641301	0.0849606	pred	N/A
hsa-miR-24-3p	TE	-0.70633	SMAD5	TE	-0.399767	0.641235	0.0849899	pred	N/A
hsa-miR-24-3p	TE	-0.70633	ARFGEF1	ICM	0.666972	-0.641102	0.0850486	pred	N/A
hsa-miR-493-5p	ICM	0.222574	AKAP12	ICM	0.90465	0.641088	0.085055	pred	N/A
hsa-miR-654-3p	ICM	0.194717	ID1	ICM	0.765053	0.640911	0.0851332	pred	N/A
hsa-miR-376c-3p	ICM	0.977589	PDGFA	TE	-0.611326	-0.640797	0.0851834	pred	N/A
hsa-miR-524-5p	TE	-0.516345	ENPEP	TE	-0.672752	0.640504	0.085313	pred	N/A
hsa-miR-519b-3p	TE	-0.643072	NR2F2	TE	-0.704506	0.640453	0.0853356	pred+val	MIRT574562
hsa-miR-146b-3p	ICM	0.403839	NLRP7	ICM	0.677034	0.640199	0.0854478	pred	N/A
hsa-miR-409-3p	ICM	0.231958	ZC3HAV1	ICM	1.37743	0.640194	0.0854501	pred	N/A
hsa-miR-524-5p	TE	-0.516345	EPCAM	TE	-0.355319	0.639789	0.0856296	pred	N/A
hsa-miR-92b-3p	ICM	0.180544	YIPF4	ICM	0.817064	0.639711	0.0856639	pred+val	MIRT206438
hsa-miR-625-5p	TE	-0.708586	PPP1R12B	ICM	0.272003	-0.639649	0.0856913	pred	N/A
hsa-miR-92b-3p	ICM	0.180544	GATA2	TE	-1.12167	-0.639514	0.0857512	pred	N/A
hsa-miR-381-3p	ICM	1.32534	SPRY4	ICM	0.34571	0.639283	0.0858538	pred	N/A
hsa-miR-381-3p	ICM	1.32534	CCNE2	TE	-0.306229	-0.63896	0.0859969	pred	N/A
hsa-miR-130a-3p	TE	-0.617773	PPARG	TE	-0.378655	0.6387	0.0861125	pred+val	MIRT005957
hsa-miR-493-5p	ICM	0.222574	MAP1B	ICM	0.317108	0.638025	0.0864124	pred	N/A
hsa-miR-524-5p	TE	-0.516345	ENPP1	ICM	0.251028	-0.637784	0.0865196	pred	N/A
hsa-miR-27b-3p	TE	-0.979169	SLC7A11	TE	-0.302223	0.637568	0.0866157	pred	N/A
hsa-miR-27b-3p	TE	-0.979169	SP6	TE	-0.527914	0.637558	0.0866202	pred	N/A
hsa-miR-7-5p	ICM	0.311538	SEMA4C	TE	-0.260549	-0.637484	0.086653	pred	N/A
hsa-miR-654-3p	ICM	0.194717	UBTD1	ICM	0.335966	0.637446	0.0866699	pred	N/A
hsa-miR-376a-3p	ICM	0.75915	MGST1	TE	-0.636563	-0.637438	0.0866736	pred	N/A
hsa-miR-16-5p	TE	-0.428717	YAP1	TE	-0.252329	-0.637243	0.0867604	pred+val	MIRT054284
hsa-miR-27b-3p	TE	-0.979169	PRPF19	TE	-0.358198	0.637181	0.0867882	pred	N/A
hsa-miR-24-3p	TE	-0.70633	ST3GAL1	ICM	0.651628	-0.636499	0.0870923	pred	N/A
hsa-miR-23b-3p	TE	-0.665424	WASL	ICM	0.365663	-0.636339	0.0871637	pred	N/A
hsa-miR-524-5p	TE	-0.516345	JARID2	ICM	0.50136	-0.636152	0.0872472	pred	N/A
hsa-miR-363-3p	ICM	0.633218	HAS2	ICM	0.281267	0.635671	0.0874619	pred	N/A
hsa-miR-24-3p	TE	-0.70633	AARS2	ICM	0.655895	-0.635616	0.0874863	pred	N/A
hsa-miR-485-3p	ICM	0.348636	MUC15	TE	-0.253884	-0.635548	0.087517	pred	N/A
hsa-miR-23b-3p	TE	-0.665424	CHD7	TE	-0.556343	0.635332	0.0876134	pred	N/A
hsa-miR-363-3p	ICM	0.633218	NSMAF	ICM	0.461056	0.635265	0.0876435	pred	N/A
hsa-miR-520d-5p	TE	-0.747445	LRRC58	TE	-0.269401	0.635133	0.0877025	pred	N/A
hsa-miR-182-5p	ICM	0.988107	ANP32B	TE	-0.277837	-0.634945	0.0877867	pred	N/A
hsa-miR-455-3p	ICM	0.224028	ARFGEF1	ICM	0.666972	0.634744	0.0878764	pred	N/A
hsa-miR-23b-3p	TE	-0.665424	SH2B3	ICM	0.318106	-0.634711	0.0878912	pred	N/A
hsa-miR-369-3p	ICM	0.251148	TEAD3	TE	-0.409013	-0.634699	0.0878965	pred	N/A
hsa-miR-381-3p	ICM	1.32534	TMX4	ICM	0.293597	0.634062	0.0881823	pred	N/A
hsa-miR-369-3p	ICM	0.251148	NCOA4	TE	-0.278838	-0.63401	0.0882054	pred	N/A
hsa-miR-369-3p	ICM	0.251148	ATP8B2	ICM	0.423104	0.633393	0.0884825	pred	N/A
hsa-miR-378i	ICM	0.142841	PIM2	ICM	1.51121	0.632921	0.0886943	pred	N/A
hsa-miR-519b-3p	TE	-0.643072	BRWD3	ICM	0.465104	-0.632362	0.0889461	pred	N/A
hsa-miR-146b-5p	ICM	2.22581	SLC38A1	TE	-1.16432	-0.632259	0.0889925	pred	N/A
hsa-miR-520d-5p	TE	-0.747445	WDR11	ICM	0.45591	-0.632249	0.0889968	pred	N/A
hsa-miR-363-3p	ICM	0.633218	USP28	ICM	0.98451	0.632172	0.0890315	pred+val	MIRT053200
hsa-miR-376a-3p	ICM	0.75915	FGFR1	ICM	1.11146	0.631862	0.0891712	pred	N/A
hsa-miR-625-5p	TE	-0.708586	MCCC2	TE	-0.324588	0.631344	0.0894045	pred	N/A
hsa-miR-625-5p	TE	-0.708586	NSL1	ICM	0.267166	-0.63126	0.0894427	pred	N/A
hsa-miR-520d-5p	TE	-0.747445	N4BP2	ICM	0.47356	-0.631016	0.0895526	pred	N/A
hsa-miR-455-3p	ICM	0.224028	ALPL	ICM	0.965299	0.631005	0.0895577	pred	N/A
hsa-miR-485-3p	ICM	0.348636	ETV1	ICM	0.289073	0.630418	0.0898226	pred	N/A
hsa-miR-23a-3p	TE	-0.763434	PXDN	ICM	0.729314	-0.630363	0.0898476	pred	N/A
hsa-miR-21-5p	ICM	0.805807	AKAP12	ICM	0.90465	0.630315	0.0898692	pred	N/A
hsa-miR-182-5p	ICM	0.988107	SLC16A9	ICM	0.476248	0.630272	0.0898889	pred	N/A
hsa-miR-455-3p	ICM	0.224028	TFAP2A	TE	-0.329127	-0.629973	0.0900241	pred	N/A
hsa-miR-23b-3p	TE	-0.665424	PRRC2B	ICM	0.47163	-0.629672	0.09016	pred	N/A
hsa-miR-16-5p	TE	-0.428717	ZFYVE1	ICM	0.305416	0.6296	0.0901928	pred	N/A
hsa-miR-455-3p	ICM	0.224028	SLC1A3	TE	-0.519704	-0.629574	0.0902045	pred	N/A
hsa-miR-182-5p	ICM	0.988107	PKIB	TE	-0.335137	-0.629116	0.0904122	pred	N/A
hsa-miR-625-5p	TE	-0.708586	REEP1	TE	-0.671937	0.628722	0.0905907	pred	N/A
hsa-miR-363-3p	ICM	0.633218	ATL3	ICM	0.384923	0.628263	0.090799	pred	N/A
hsa-miR-23a-3p	TE	-0.763434	TET2	TE	-0.866336	0.627658	0.0910736	pred	N/A
hsa-miR-182-5p	ICM	0.988107	C6orf106	ICM	0.344983	0.626942	0.0913993	pred	N/A
hsa-miR-524-5p	TE	-0.516345	COL4A1	ICM	1.136	-0.626927	0.0914061	pred	N/A
hsa-miR-654-3p	ICM	0.194717	AK4	ICM	0.724776	0.626916	0.0914113	pred	N/A
hsa-miR-7-5p	ICM	0.311538	RSPRY1	ICM	0.320901	0.626907	0.0914155	pred+val	MIRT025701
hsa-miR-23a-3p	TE	-0.763434	ASNS	TE	-0.314858	0.626693	0.0915129	pred+val	MIRT050405
hsa-miR-369-3p	ICM	0.251148	SIN3A	ICM	0.278379	0.626391	0.0916503	pred	N/A
hsa-miR-409-3p	ICM	0.231958	SELENOT	ICM	0.306963	0.625859	0.091893	pred	N/A
hsa-miR-369-3p	ICM	0.251148	PAPOLA	TE	-0.641206	-0.625571	0.0920241	pred	N/A
hsa-miR-154-3p	ICM	0.186448	ZFP36L2	ICM	0.293721	0.625536	0.0920403	pred	N/A
hsa-miR-524-5p	TE	-0.516345	PFKFB3	ICM	0.327779	-0.625293	0.0921514	pred	N/A
hsa-miR-519b-3p	TE	-0.643072	MAN1C1	ICM	0.740511	-0.625051	0.0922618	pred	N/A
hsa-miR-363-3p	ICM	0.633218	PRKAB2	ICM	0.388507	0.624778	0.0923866	pred	N/A
hsa-miR-363-3p	ICM	0.633218	ZFHX3	TE	-0.565008	-0.624133	0.0926816	pred	N/A
hsa-miR-376a-3p	ICM	0.75915	RAD54L2	ICM	0.279454	0.623922	0.0927782	pred	N/A
hsa-miR-182-5p	ICM	0.988107	DST	ICM	0.676766	0.623808	0.0928307	pred	N/A
hsa-miR-369-3p	ICM	0.251148	NR2F2	TE	-0.704506	-0.62375	0.092857	pred	N/A
hsa-miR-376a-3p	ICM	0.75915	CASP8	ICM	0.349329	0.623199	0.0931098	pred+val	MIRT731940
hsa-miR-381-3p	ICM	1.32534	SIAH1	ICM	0.424587	0.623172	0.093122	pred	N/A
hsa-miR-23b-3p	TE	-0.665424	SEMA6D	TE	-0.337132	0.623034	0.0931854	pred+val	MIRT281197
hsa-miR-16-5p	TE	-0.428717	JARID2	ICM	0.50136	-0.623005	0.0931989	pred+val	MIRT032070
hsa-miR-182-5p	ICM	0.988107	KLHL18	ICM	0.833275	0.622967	0.0932163	pred	N/A
hsa-miR-370-3p	ICM	0.420119	SRSF6	TE	-0.282108	-0.622863	0.0932641	pred	N/A
hsa-miR-23b-3p	TE	-0.665424	COL27A1	ICM	0.286656	-0.622861	0.0932649	pred	N/A
hsa-miR-654-3p	ICM	0.194717	CCKBR	TE	-1.24357	-0.622821	0.0932834	pred	N/A
hsa-miR-23a-3p	TE	-0.763434	FIGN	TE	-0.331385	0.622172	0.0935814	pred	N/A
hsa-miR-16-5p	TE	-0.428717	GATA4	ICM	0.544826	-0.622007	0.0936572	pred	N/A
hsa-miR-92b-3p	ICM	0.180544	GRHL1	TE	-0.687576	-0.621874	0.0937184	pred	N/A
hsa-miR-363-3p	ICM	0.633218	PTPN14	TE	-0.382835	-0.621863	0.0937234	pred	N/A
hsa-miR-524-5p	TE	-0.516345	GRHL2	TE	-0.493826	0.621621	0.0938348	pred	N/A
hsa-miR-363-3p	ICM	0.633218	FHL2	TE	-0.564973	-0.621604	0.0938425	pred	N/A
hsa-miR-24-3p	TE	-0.70633	KAT6B	ICM	0.250711	-0.621554	0.0938655	pred	N/A
hsa-miR-376c-3p	ICM	0.977589	SLC6A6	ICM	0.571017	0.621294	0.0939852	pred	N/A
hsa-miR-299-5p	ICM	0.238994	REST	ICM	0.924855	0.621113	0.0940687	pred	N/A
hsa-miR-23b-3p	TE	-0.665424	IL6ST	ICM	0.500104	-0.621098	0.0940755	pred	N/A
hsa-miR-374a-3p	ICM	0.256353	MCFD2	TE	-0.445952	-0.620949	0.0941444	pred	N/A
hsa-miR-27b-3p	TE	-0.979169	AMOTL1	ICM	0.340835	-0.620938	0.0941493	pred	N/A
hsa-miR-183-5p	ICM	0.521188	BRMS1L	ICM	0.277986	0.620829	0.0941995	pred	N/A
hsa-miR-625-5p	TE	-0.708586	TCF7L2	TE	-0.714419	0.62076	0.0942316	pred	N/A
hsa-miR-654-3p	ICM	0.194717	HDGF	TE	-0.295974	-0.620706	0.0942564	pred+val	MIRT511812
hsa-miR-485-3p	ICM	0.348636	ATP1B1	ICM	0.902302	0.620583	0.0943132	pred	N/A
hsa-miR-363-3p	ICM	0.633218	PAPOLA	TE	-0.641206	-0.620379	0.094407	pred	N/A
hsa-miR-381-3p	ICM	1.32534	SOX2	ICM	0.442933	0.620171	0.0945031	pred	N/A
hsa-miR-21-5p	ICM	0.805807	PTPRG	ICM	0.255359	0.619957	0.0946019	pred	N/A
hsa-miR-27b-3p	TE	-0.979169	MAP1B	ICM	0.317108	-0.619172	0.0949647	pred+val	MIRT570627
hsa-miR-182-5p	ICM	0.988107	PHKA2	ICM	0.306303	0.619097	0.0949991	pred	N/A
hsa-miR-381-3p	ICM	1.32534	MYCN	ICM	0.331194	0.619051	0.0950206	pred	N/A
hsa-miR-183-5p	ICM	0.521188	CAPNS1	ICM	0.308254	0.619043	0.0950243	pred+val	MIRT047067
hsa-miR-381-3p	ICM	1.32534	ZMYND8	ICM	0.426663	0.618916	0.0950831	pred	N/A
hsa-miR-23b-3p	TE	-0.665424	FILIP1	ICM	0.427448	-0.618878	0.0951005	pred	N/A
hsa-miR-23a-3p	TE	-0.763434	MCFD2	TE	-0.445952	0.61842	0.0953126	pred+val	MIRT473489
hsa-miR-23a-3p	TE	-0.763434	RBM47	TE	-0.358079	0.618388	0.0953276	pred	N/A
hsa-miR-455-3p	ICM	0.224028	FBXL20	ICM	0.443922	0.618069	0.0954751	pred	N/A
hsa-miR-130a-3p	TE	-0.617773	CBLB	TE	-0.577233	0.618048	0.095485	pred	N/A
hsa-miR-23b-3p	TE	-0.665424	COG3	TE	-0.350644	0.617984	0.0955146	pred	N/A
hsa-miR-302b-5p	ICM	0.794324	RAB31	TE	-0.625303	-0.617752	0.0956222	pred	N/A
hsa-miR-455-3p	ICM	0.224028	CDC42SE1	TE	-0.433684	-0.617665	0.0956626	pred	N/A
hsa-miR-370-3p	ICM	0.420119	CDHR1	ICM	0.675579	0.617399	0.0957859	pred	N/A
hsa-miR-455-3p	ICM	0.224028	HAS2	ICM	0.281267	0.617319	0.0958231	pred	N/A
hsa-miR-27b-3p	TE	-0.979169	SGPL1	TE	-0.412397	0.617069	0.0959392	pred+val	MIRT057009
hsa-miR-519b-3p	TE	-0.643072	SMAD7	ICM	0.256232	-0.617037	0.0959543	pred	N/A
hsa-miR-369-3p	ICM	0.251148	GAS7	ICM	0.293186	0.615718	0.0965676	pred	N/A
hsa-miR-16-5p	TE	-0.428717	OOEP	ICM	0.250745	0.615594	0.0966252	pred	N/A
hsa-miR-101-3p	ICM	0.268842	MED12L	TE	-0.401971	-0.615517	0.0966609	pred	N/A
hsa-miR-130a-3p	TE	-0.617773	PGM2L1	ICM	0.380344	-0.615261	0.0967803	pred	N/A
hsa-miR-519c-3p	TE	-0.730572	PGM2L1	ICM	0.380344	-0.615254	0.0967836	pred	N/A
hsa-miR-24-3p	TE	-0.70633	DUSP16	ICM	0.37838	-0.61522	0.0967995	pred	N/A
hsa-miR-520d-5p	TE	-0.747445	PCMTD2	ICM	0.315794	-0.615037	0.0968847	pred	N/A
hsa-miR-524-5p	TE	-0.516345	CD276	TE	-0.258077	0.614962	0.0969198	pred	N/A
hsa-miR-23b-3p	TE	-0.665424	MYO6	TE	-0.576482	0.61496	0.0969206	pred	N/A
hsa-miR-493-5p	ICM	0.222574	VASH2	ICM	0.291333	0.614818	0.0969872	pred	N/A
hsa-miR-411-5p	ICM	0.282597	RUNX1T1	ICM	0.250314	0.614521	0.0971256	pred	N/A
hsa-miR-101-3p	ICM	0.268842	CBLB	TE	-0.577233	-0.614503	0.0971338	pred	N/A
hsa-miR-485-3p	ICM	0.348636	NAALAD2	TE	-0.356577	-0.614293	0.0972319	pred	N/A
hsa-miR-183-5p	ICM	0.521188	VSIG10	ICM	0.991249	0.613996	0.0973709	pred	N/A
hsa-miR-92b-3p	ICM	0.180544	ATL3	ICM	0.384923	0.613866	0.0974315	pred	N/A
hsa-miR-519c-3p	TE	-0.730572	MSTO1	ICM	0.284866	-0.613759	0.0974814	pred	N/A
hsa-miR-363-3p	ICM	0.633218	NCOA1	ICM	0.544357	0.613751	0.0974853	pred	N/A
hsa-miR-520d-5p	TE	-0.747445	SERINC5	ICM	0.967651	-0.613304	0.0976943	pred	N/A
hsa-miR-524-5p	TE	-0.516345	PNPT1	ICM	0.401033	-0.612849	0.0979071	pred	N/A
hsa-miR-493-5p	ICM	0.222574	ANP32B	TE	-0.277837	-0.612643	0.098004	pred+val	MIRT512293
hsa-miR-524-5p	TE	-0.516345	SLC31A1	TE	-0.29336	0.612431	0.0981033	pred	N/A
hsa-miR-524-5p	TE	-0.516345	ANP32B	TE	-0.277837	0.612429	0.0981042	pred	N/A
hsa-miR-182-5p	ICM	0.988107	MSN	ICM	0.253762	0.612279	0.0981746	pred	N/A
hsa-miR-455-3p	ICM	0.224028	MSH6	ICM	1.09687	0.611817	0.0983909	pred	N/A
hsa-miR-101-3p	ICM	0.268842	SOAT1	TE	-0.403201	0.61149	0.0985447	pred	N/A
hsa-miR-7-5p	ICM	0.311538	SIN3A	ICM	0.278379	0.611376	0.0985979	pred	N/A
hsa-miR-369-3p	ICM	0.251148	N4BP2	ICM	0.47356	0.611321	0.0986241	pred	N/A
hsa-miR-519c-3p	TE	-0.730572	COBLL1	TE	-0.294889	0.611118	0.0987194	pred	N/A
hsa-miR-520d-5p	TE	-0.747445	TBL1X	TE	-0.264403	0.611104	0.0987258	pred	N/A
hsa-miR-302b-5p	ICM	0.794324	DNAJC15	TE	-0.521232	0.610984	0.0987824	pred	N/A
hsa-miR-493-5p	ICM	0.222574	INTS8	ICM	0.250776	0.610981	0.0987839	pred	N/A
hsa-miR-369-3p	ICM	0.251148	GREM2	TE	-0.350413	-0.610697	0.0989174	pred	N/A
hsa-miR-183-5p	ICM	0.521188	TBL1X	TE	-0.264403	-0.61014	0.0991793	pred	N/A
hsa-miR-130a-3p	TE	-0.617773	DPYSL2	ICM	0.286625	-0.610086	0.0992048	pred+val	MIRT224751
hsa-miR-23a-3p	TE	-0.763434	SLC16A2	ICM	0.283691	-0.610052	0.0992205	pred	N/A
hsa-miR-363-3p	ICM	0.633218	VSIG10	ICM	0.991249	0.609988	0.0992509	pred	N/A
hsa-miR-485-3p	ICM	0.348636	C6orf106	ICM	0.344983	0.609544	0.0994599	pred	N/A
hsa-miR-376c-3p	ICM	0.977589	SRGAP1	ICM	0.573773	0.609499	0.0994815	pred	N/A
hsa-miR-520d-5p	TE	-0.747445	SETD2	ICM	0.281931	-0.609402	0.0995271	pred	N/A
hsa-miR-183-5p	ICM	0.521188	RAD51	ICM	0.424356	0.60935	0.0995516	pred	N/A
hsa-miR-183-5p	ICM	0.521188	AAK1	TE	-0.383179	-0.608969	0.0997313	pred	N/A
hsa-miR-16-5p	TE	-0.428717	INSR	ICM	0.489402	-0.608705	0.099856	pred	N/A
hsa-miR-146b-5p	ICM	2.22581	ZFAND5	ICM	0.263559	0.608574	0.0999176	pred	N/A
hsa-miR-130a-3p	TE	-0.617773	ARMT1	ICM	0.674284	-0.608361	0.100018	pred	N/A
hsa-miR-520d-5p	TE	-0.747445	ZFHX3	TE	-0.565008	0.608252	0.10007	pred+val	MIRT552579
hsa-miR-130a-3p	TE	-0.617773	DLG5	TE	-0.581099	0.608123	0.100131	pred+val	MIRT478107
hsa-miR-524-5p	TE	-0.516345	MMAB	TE	-0.264166	0.608078	0.100152	pred+val	MIRT656192
hsa-miR-455-3p	ICM	0.224028	PPARGC1B	ICM	0.424143	0.607886	0.100243	pred	N/A
hsa-miR-92b-3p	ICM	0.180544	VSIG10	ICM	0.991249	0.607688	0.100336	pred	N/A
hsa-miR-27b-3p	TE	-0.979169	NABP1	TE	-0.519414	0.607444	0.100452	pred	N/A
hsa-miR-299-5p	ICM	0.238994	RASSF8	ICM	0.333914	0.607401	0.100472	pred	N/A
hsa-miR-7-5p	ICM	0.311538	GINS3	ICM	0.597835	0.606672	0.100817	pred	N/A
hsa-miR-369-3p	ICM	0.251148	MYC	TE	-0.716441	-0.606385	0.100954	pred	N/A
hsa-miR-183-5p	ICM	0.521188	JADE2	ICM	0.389344	0.606328	0.10098	pred	N/A
hsa-miR-24-3p	TE	-0.70633	PIM2	ICM	1.51121	-0.606256	0.101015	pred+val	MIRT030617
hsa-miR-27b-3p	TE	-0.979169	ZFP36L2	ICM	0.293721	-0.606181	0.10105	pred+val	MIRT353303
hsa-miR-519b-3p	TE	-0.643072	COBLL1	TE	-0.294889	0.606158	0.101061	pred	N/A
hsa-miR-455-3p	ICM	0.224028	TFRC	TE	-0.890714	-0.605697	0.10128	pred	N/A
hsa-miR-376c-3p	ICM	0.977589	SLC44A1	ICM	0.298948	0.605676	0.10129	pred	N/A
hsa-miR-182-5p	ICM	0.988107	COG3	TE	-0.350644	-0.605639	0.101308	pred	N/A
hsa-miR-146b-5p	ICM	2.22581	SRSF6	TE	-0.282108	-0.605477	0.101385	pred	N/A
hsa-miR-654-3p	ICM	0.194717	ODAM	TE	-0.472298	-0.605402	0.10142	pred	N/A
hsa-miR-154-3p	ICM	0.186448	WLS	TE	-0.486895	-0.60514	0.101545	pred	N/A
hsa-miR-376c-3p	ICM	0.977589	TGFBR3	TE	-0.659114	-0.604918	0.10165	pred	N/A
hsa-miR-182-5p	ICM	0.988107	BICD1	ICM	0.504427	0.604478	0.10186	pred	N/A
hsa-miR-363-3p	ICM	0.633218	JMY	ICM	0.362462	0.604057	0.10206	pred	N/A
hsa-miR-182-5p	ICM	0.988107	SLC35E4	ICM	0.425761	0.603943	0.102114	pred	N/A
hsa-miR-24-3p	TE	-0.70633	SOCS4	ICM	0.273346	-0.603858	0.102155	pred	N/A
hsa-miR-519b-3p	TE	-0.643072	PARP1	ICM	0.697323	-0.603705	0.102228	pred+val	MIRT504291
hsa-miR-493-5p	ICM	0.222574	KAZN	ICM	0.323249	0.603692	0.102234	pred	N/A
hsa-miR-302b-5p	ICM	0.794324	ARMT1	ICM	0.674284	0.603377	0.102384	pred	N/A
hsa-miR-101-3p	ICM	0.268842	MXD1	TE	-0.304006	-0.60336	0.102393	pred	N/A
hsa-miR-183-5p	ICM	0.521188	DAG1	TE	-0.531389	-0.602644	0.102734	pred	N/A
hsa-miR-183-5p	ICM	0.521188	MSTO1	ICM	0.284866	0.602594	0.102758	pred	N/A
hsa-miR-23a-3p	TE	-0.763434	RCN1	ICM	0.27509	-0.602569	0.10277	pred	N/A
hsa-miR-23a-3p	TE	-0.763434	SERINC5	ICM	0.967651	-0.602567	0.102771	pred	N/A
hsa-miR-92b-3p	ICM	0.180544	N4BP2	ICM	0.47356	0.602484	0.10281	pred	N/A
hsa-miR-23b-3p	TE	-0.665424	ASNS	TE	-0.314858	0.602387	0.102857	pred	N/A
hsa-miR-130a-3p	TE	-0.617773	G3BP2	ICM	0.342363	-0.60228	0.102908	pred	N/A
hsa-miR-369-3p	ICM	0.251148	ACLY	TE	-0.467294	-0.602004	0.10304	pred	N/A
hsa-miR-485-3p	ICM	0.348636	SLC40A1	TE	-0.432571	-0.601728	0.103172	pred+val	MIRT054252
hsa-miR-24-3p	TE	-0.70633	STMN1	ICM	0.709178	-0.601698	0.103186	pred	N/A
hsa-miR-183-5p	ICM	0.521188	PSME4	ICM	0.497916	0.601437	0.103311	pred	N/A
hsa-miR-374a-3p	ICM	0.256353	RP2	TE	-0.548098	-0.601412	0.103323	pred	N/A
hsa-miR-455-3p	ICM	0.224028	ELOVL1	TE	-0.536261	-0.601307	0.103373	pred+val	MIRT037904
hsa-miR-24-3p	TE	-0.70633	LAMTOR4	TE	-0.315259	0.60127	0.103391	pred	N/A
hsa-miR-363-3p	ICM	0.633218	LPIN1	ICM	0.472573	0.601167	0.10344	pred	N/A
hsa-miR-654-3p	ICM	0.194717	PPARGC1B	ICM	0.424143	0.600895	0.103571	pred	N/A
hsa-miR-92b-3p	ICM	0.180544	GLUL	ICM	0.42035	0.599932	0.104032	pred	N/A
hsa-miR-183-5p	ICM	0.521188	EPHA4	ICM	0.524223	0.599913	0.104042	pred	N/A
hsa-miR-7-5p	ICM	0.311538	PPARGC1B	ICM	0.424143	0.599361	0.104307	pred	N/A
hsa-miR-485-3p	ICM	0.348636	QPRT	TE	-0.367743	-0.599058	0.104453	pred	N/A
hsa-miR-302a-5p	ICM	0.94095	NABP1	TE	-0.519414	-0.598855	0.10455	pred	N/A
hsa-miR-654-3p	ICM	0.194717	DLG5	TE	-0.581099	-0.59799	0.104967	pred	N/A
hsa-miR-182-5p	ICM	0.988107	GAN	TE	-0.506668	-0.597701	0.105106	pred	N/A
hsa-miR-183-5p	ICM	0.521188	SERINC5	ICM	0.967651	0.597054	0.105418	pred	N/A
hsa-miR-411-5p	ICM	0.282597	FYB1	TE	-0.429779	-0.596932	0.105477	pred	N/A
hsa-miR-369-3p	ICM	0.251148	AK4	ICM	0.724776	0.596535	0.105669	pred	N/A
hsa-miR-27b-3p	TE	-0.979169	VASH2	ICM	0.291333	-0.59646	0.105705	pred	N/A
hsa-miR-409-3p	ICM	0.231958	SLC25A16	ICM	0.449303	0.596384	0.105741	pred	N/A
hsa-miR-519b-3p	TE	-0.643072	MED12L	TE	-0.401971	0.596279	0.105792	pred	N/A
hsa-miR-23b-3p	TE	-0.665424	MYCT1	TE	-0.288199	0.596163	0.105848	pred	N/A
hsa-miR-381-3p	ICM	1.32534	SLC25A16	ICM	0.449303	0.596131	0.105864	pred	N/A
hsa-miR-182-5p	ICM	0.988107	BCL11A	ICM	0.263331	0.596022	0.105916	pred	N/A
hsa-miR-363-3p	ICM	0.633218	GATA2	TE	-1.12167	-0.596003	0.105926	pred	N/A
hsa-miR-376c-3p	ICM	0.977589	WNT3	ICM	0.401422	0.595809	0.10602	pred	N/A
hsa-miR-146b-3p	ICM	0.403839	PLEKHA6	TE	-0.333596	-0.595794	0.106027	pred	N/A
hsa-miR-485-3p	ICM	0.348636	FGFR1	ICM	1.11146	0.59563	0.106106	pred	N/A
hsa-miR-485-3p	ICM	0.348636	ERRFI1	TE	-0.311493	-0.59536	0.106237	pred	N/A
hsa-miR-24-3p	TE	-0.70633	SH2B3	ICM	0.318106	-0.595245	0.106292	pred	N/A
hsa-miR-524-5p	TE	-0.516345	GART	TE	-0.47065	0.59474	0.106537	pred	N/A
hsa-miR-7-5p	ICM	0.311538	NSL1	ICM	0.267166	0.59472	0.106547	pred	N/A
hsa-miR-154-3p	ICM	0.186448	NPEPPS	ICM	0.317921	0.594695	0.106559	pred	N/A
hsa-miR-23a-3p	TE	-0.763434	NUAK2	TE	-0.373737	0.594536	0.106636	pred	N/A
hsa-miR-378i	ICM	0.142841	MAPK1	ICM	0.339517	0.594495	0.106656	pred	N/A
hsa-miR-182-5p	ICM	0.988107	CEP85L	ICM	0.296657	0.594313	0.106744	pred	N/A
hsa-miR-376a-3p	ICM	0.75915	EZR	TE	-0.563347	-0.594224	0.106788	pred	N/A
hsa-miR-27b-3p	TE	-0.979169	SPTLC2	ICM	0.274079	-0.594139	0.106829	pred	N/A
hsa-miR-130a-3p	TE	-0.617773	PTPN14	TE	-0.382835	0.594042	0.106876	pred	N/A
hsa-miR-374a-3p	ICM	0.256353	CCNDBP1	ICM	0.403122	0.593984	0.106904	pred	N/A
hsa-miR-154-3p	ICM	0.186448	RNF44	ICM	0.400559	0.593733	0.107026	pred	N/A
hsa-miR-23b-3p	TE	-0.665424	ANXA2	TE	-0.288397	0.593456	0.10716	pred	N/A
hsa-miR-409-3p	ICM	0.231958	NNT	ICM	0.420823	0.592887	0.107437	pred	N/A
hsa-miR-24-3p	TE	-0.70633	ATP2B1	TE	-0.485466	0.592773	0.107492	pred	N/A
hsa-miR-146b-3p	ICM	0.403839	CDHR1	ICM	0.675579	0.592707	0.107524	pred	N/A
hsa-miR-23a-3p	TE	-0.763434	SRPK2	ICM	0.465383	-0.592498	0.107626	pred	N/A
hsa-miR-1323	TE	-0.274153	DSC2	TE	-0.266475	0.592252	0.107746	pred	N/A
hsa-miR-183-5p	ICM	0.521188	BIRC6	ICM	0.423772	0.592101	0.10782	pred	N/A
hsa-miR-130a-3p	TE	-0.617773	BRWD3	ICM	0.465104	-0.591635	0.108047	pred	N/A
hsa-miR-376a-3p	ICM	0.75915	SLC25A29	ICM	0.286169	0.591436	0.108144	pred	N/A
hsa-miR-493-5p	ICM	0.222574	GSKIP	TE	-0.254166	-0.591324	0.108198	pred	N/A
hsa-miR-485-3p	ICM	0.348636	SLC25A16	ICM	0.449303	0.591152	0.108282	pred	N/A
hsa-miR-363-3p	ICM	0.633218	REST	ICM	0.924855	0.591055	0.10833	pred	N/A
hsa-miR-519c-3p	TE	-0.730572	AAK1	TE	-0.383179	0.590746	0.10848	pred	N/A
hsa-miR-183-5p	ICM	0.521188	GPRC5C	ICM	0.717468	0.590678	0.108514	pred	N/A
hsa-miR-363-3p	ICM	0.633218	PTPRG	ICM	0.255359	0.590586	0.108558	pred	N/A
hsa-miR-24-3p	TE	-0.70633	CNDP2	TE	-0.545745	0.590499	0.108601	pred+val	MIRT030380
hsa-miR-182-5p	ICM	0.988107	ADGRL2	TE	-0.256061	-0.589984	0.108853	pred	N/A
hsa-miR-625-5p	TE	-0.708586	G3BP2	ICM	0.342363	-0.589688	0.108997	pred	N/A
hsa-miR-363-3p	ICM	0.633218	SH3PXD2A	ICM	0.332876	0.589567	0.109057	pred	N/A
hsa-miR-520d-5p	TE	-0.747445	ABHD12B	ICM	0.439205	-0.587641	0.11	pred	N/A
hsa-miR-524-5p	TE	-0.516345	SESN1	ICM	0.591646	-0.5876	0.110021	pred	N/A
hsa-miR-302b-5p	ICM	0.794324	RAB20	TE	-0.250452	-0.587583	0.110029	pred	N/A
hsa-miR-182-5p	ICM	0.988107	TRIM71	ICM	0.550857	0.587219	0.110208	pred+val	MIRT533467
hsa-miR-485-3p	ICM	0.348636	BCOR	ICM	0.769732	0.587205	0.110215	pred	N/A
hsa-miR-525-5p	TE	-0.683183	FAM124A	ICM	0.327189	-0.587164	0.110235	pred	N/A
hsa-miR-524-5p	TE	-0.516345	LRP2	TE	-1.22743	0.587149	0.110242	pred	N/A
hsa-miR-23a-3p	TE	-0.763434	IDH1	ICM	0.461237	-0.587138	0.110248	pred	N/A
hsa-miR-182-5p	ICM	0.988107	LARP1	TE	-0.286466	-0.587091	0.110271	pred	N/A
hsa-miR-363-3p	ICM	0.633218	RNF44	ICM	0.400559	0.586692	0.110467	pred+val	MIRT565985
hsa-miR-183-5p	ICM	0.521188	EAF1	TE	-0.255159	-0.586558	0.110533	pred	N/A
hsa-miR-455-3p	ICM	0.224028	BMP2	ICM	0.751323	0.586527	0.110548	pred	N/A
hsa-miR-520d-5p	TE	-0.747445	MRS2	ICM	0.84643	-0.586506	0.110558	pred	N/A
hsa-miR-23a-3p	TE	-0.763434	PKP2	TE	-0.340699	0.586473	0.110575	pred	N/A
hsa-miR-381-3p	ICM	1.32534	KDM7A	ICM	0.272655	0.586425	0.110598	pred	N/A
hsa-miR-182-5p	ICM	0.988107	SH3KBP1	TE	-0.469068	-0.586325	0.110647	pred	N/A
hsa-miR-525-5p	TE	-0.683183	MXD1	TE	-0.304006	0.586247	0.110686	pred+val	MIRT556034
hsa-miR-24-3p	TE	-0.70633	DLC1	TE	-0.301969	0.586188	0.110715	pred	N/A
hsa-miR-370-3p	ICM	0.420119	IL6ST	ICM	0.500104	0.585882	0.110865	pred	N/A
hsa-miR-369-3p	ICM	0.251148	HK1	ICM	0.343135	0.585628	0.110991	pred	N/A
hsa-miR-363-3p	ICM	0.633218	MYH9	TE	-0.281558	-0.585595	0.111007	pred	N/A
hsa-miR-524-5p	TE	-0.516345	PRPS2	TE	-0.46069	0.585227	0.111189	pred	N/A
hsa-miR-625-5p	TE	-0.708586	KAZN	ICM	0.323249	-0.584987	0.111307	pred	N/A
hsa-miR-23b-3p	TE	-0.665424	NR6A1	TE	-0.594321	0.584381	0.111606	pred	N/A
hsa-miR-1323	TE	-0.274153	HNRNPH2	TE	-0.332707	-0.584289	0.111652	pred	N/A
hsa-miR-21-5p	ICM	0.805807	PELI1	ICM	0.420348	0.584191	0.1117	pred+val	MIRT031077
hsa-miR-130a-3p	TE	-0.617773	GPCPD1	ICM	0.502421	-0.584057	0.111766	pred	N/A
hsa-miR-520d-5p	TE	-0.747445	MYO6	TE	-0.576482	0.583723	0.111931	pred	N/A
hsa-miR-182-5p	ICM	0.988107	SOX2	ICM	0.442933	0.583494	0.112044	pred	N/A
hsa-miR-182-5p	ICM	0.988107	AJUBA	TE	-0.27434	-0.583069	0.112255	pred	N/A
hsa-miR-524-5p	TE	-0.516345	EPHA4	ICM	0.524223	-0.58289	0.112343	pred	N/A
hsa-miR-7-5p	ICM	0.311538	PPME1	TE	-0.74599	-0.582432	0.11257	pred	N/A
hsa-miR-182-5p	ICM	0.988107	DUSP16	ICM	0.37838	0.582227	0.112672	pred	N/A
hsa-miR-183-5p	ICM	0.521188	RGS2	ICM	0.266878	0.58198	0.112794	pred+val	MIRT790136
hsa-miR-376a-3p	ICM	0.75915	DDHD1	ICM	0.258156	0.58191	0.112829	pred	N/A
hsa-miR-302a-5p	ICM	0.94095	AMOTL2	TE	-0.524413	-0.581485	0.11304	pred	N/A
hsa-miR-518b	TE	-1.02948	YIPF4	ICM	0.817064	-0.581359	0.113103	pred	N/A
hsa-miR-182-5p	ICM	0.988107	CACNA2D2	ICM	0.264516	0.581296	0.113134	pred	N/A
hsa-miR-7-5p	ICM	0.311538	SLC25A37	TE	-0.253711	-0.581116	0.113223	pred+val	MIRT025959
hsa-miR-376a-3p	ICM	0.75915	MT1X	ICM	1.26566	0.581081	0.113241	pred	N/A
hsa-miR-409-3p	ICM	0.231958	SLC6A6	ICM	0.571017	0.580951	0.113305	pred	N/A
hsa-miR-299-5p	ICM	0.238994	H3F3B	TE	-0.380071	-0.580487	0.113536	pred+val	MIRT567345
hsa-miR-524-5p	TE	-0.516345	BRD3	ICM	0.557128	-0.580428	0.113565	pred	N/A
hsa-miR-455-3p	ICM	0.224028	PRKAB2	ICM	0.388507	0.580368	0.113595	pred	N/A
hsa-miR-92b-3p	ICM	0.180544	HAPLN1	TE	-0.807532	-0.580314	0.113622	pred	N/A
hsa-miR-302b-5p	ICM	0.794324	CYP1B1	ICM	1.17438	0.580268	0.113645	pred	N/A
hsa-miR-493-5p	ICM	0.222574	SIPA1L2	ICM	0.341118	0.579964	0.113796	pred	N/A
hsa-miR-520d-5p	TE	-0.747445	SLC16A2	ICM	0.283691	-0.579727	0.113914	pred	N/A
hsa-miR-182-5p	ICM	0.988107	CEACAM1	ICM	0.443258	0.579674	0.11394	pred	N/A
hsa-miR-23a-3p	TE	-0.763434	WASL	ICM	0.365663	-0.579507	0.114024	pred	N/A
hsa-miR-518b	TE	-1.02948	RBM8A	ICM	0.334071	-0.579328	0.114113	pred+val	MIRT180564
hsa-miR-524-5p	TE	-0.516345	UBAP2	ICM	0.485085	-0.578976	0.114288	pred	N/A
hsa-miR-183-5p	ICM	0.521188	SLC44A1	ICM	0.298948	0.578835	0.114359	pred	N/A
hsa-miR-7-5p	ICM	0.311538	LYPD3	TE	-0.301151	-0.578781	0.114385	pred+val	MIRT025845
hsa-miR-154-3p	ICM	0.186448	LRP4	ICM	0.739045	0.578771	0.11439	pred	N/A
hsa-miR-130a-3p	TE	-0.617773	VSIG10	ICM	0.991249	-0.578508	0.114522	pred	N/A
hsa-miR-455-3p	ICM	0.224028	CNDP2	TE	-0.545745	-0.578324	0.114614	pred	N/A
hsa-miR-23a-3p	TE	-0.763434	SLC38A1	TE	-1.16432	0.577999	0.114775	pred	N/A
hsa-miR-363-3p	ICM	0.633218	RUNX1T1	ICM	0.250314	0.577925	0.114813	pred	N/A
hsa-miR-7-5p	ICM	0.311538	KLF6	ICM	0.327785	-0.577791	0.11488	pred	N/A
hsa-miR-369-3p	ICM	0.251148	TMX4	ICM	0.293597	0.577767	0.114892	pred	N/A
hsa-miR-376a-3p	ICM	0.75915	NABP1	TE	-0.519414	-0.577433	0.115058	pred	N/A
hsa-miR-524-5p	TE	-0.516345	PNRC1	ICM	0.269669	-0.577232	0.115159	pred	N/A
hsa-miR-520d-5p	TE	-0.747445	KMT2C	ICM	0.311657	-0.576978	0.115286	pred	N/A
hsa-miR-7-5p	ICM	0.311538	MERTK	ICM	0.260238	0.576755	0.115397	pred	N/A
hsa-miR-7-5p	ICM	0.311538	PLEC	ICM	0.271759	-0.57619	0.115681	pred+val	MIRT004076
hsa-miR-23a-3p	TE	-0.763434	ALAS1	TE	-0.612979	0.575975	0.115788	pred	N/A
hsa-miR-378a-3p	ICM	0.587115	ZNF335	ICM	0.467379	0.575469	0.116042	pred	N/A
hsa-miR-625-5p	TE	-0.708586	ATP6AP2	ICM	0.282168	-0.575211	0.116171	pred	N/A
hsa-miR-369-3p	ICM	0.251148	STOM	ICM	0.756678	0.575143	0.116206	pred	N/A
hsa-miR-182-5p	ICM	0.988107	PBX3	ICM	0.344578	0.574822	0.116367	pred	N/A
hsa-miR-23b-3p	TE	-0.665424	SLC39A10	ICM	0.854713	-0.574564	0.116496	pred	N/A
hsa-miR-27b-3p	TE	-0.979169	FBXL20	ICM	0.443922	-0.574403	0.116577	pred	N/A
hsa-miR-376c-3p	ICM	0.977589	HLTF	ICM	0.31994	0.574153	0.116703	pred	N/A
hsa-miR-24-3p	TE	-0.70633	CBFA2T2	ICM	0.960279	-0.574009	0.116775	pred	N/A
hsa-miR-24-3p	TE	-0.70633	DLGAP4	TE	-0.26687	0.573709	0.116926	pred	N/A
hsa-miR-146b-3p	ICM	0.403839	RASSF8	ICM	0.333914	0.57332	0.117122	pred	N/A
hsa-miR-485-3p	ICM	0.348636	CBLB	TE	-0.577233	-0.573139	0.117213	pred	N/A
hsa-miR-92b-3p	ICM	0.180544	SGPP1	TE	-0.331164	-0.572994	0.117286	pred+val	MIRT726597
hsa-miR-369-3p	ICM	0.251148	AGGF1	ICM	0.298076	0.572517	0.117526	pred	N/A
hsa-miR-23b-3p	TE	-0.665424	MTCL1	ICM	0.267352	-0.572391	0.11759	pred	N/A
hsa-miR-183-5p	ICM	0.521188	CSTF2	TE	-0.345264	-0.572328	0.117622	pred	N/A
hsa-miR-7-5p	ICM	0.311538	UHMK1	ICM	0.311446	0.571946	0.117815	pred	N/A
hsa-miR-24-3p	TE	-0.70633	TGM2	TE	-0.379455	0.571784	0.117896	pred	N/A
hsa-miR-182-5p	ICM	0.988107	CD47	TE	-0.332313	-0.571622	0.117978	pred	N/A
hsa-miR-381-3p	ICM	1.32534	LRP2	TE	-1.22743	-0.570829	0.118379	pred	N/A
hsa-miR-16-5p	TE	-0.428717	SKIL	ICM	0.369421	-0.570338	0.118627	pred	N/A
hsa-miR-146b-5p	ICM	2.22581	CD276	TE	-0.258077	-0.570042	0.118777	pred	N/A
hsa-miR-493-5p	ICM	0.222574	PMP22	ICM	0.361669	0.569474	0.119065	pred	N/A
hsa-miR-519b-3p	TE	-0.643072	DLG5	TE	-0.581099	0.569463	0.11907	pred+val	MIRT478104
hsa-miR-23a-3p	TE	-0.763434	FUCA1	ICM	0.300726	-0.569349	0.119128	pred	N/A
hsa-miR-183-5p	ICM	0.521188	MAPK1	ICM	0.339517	0.569025	0.119293	pred	N/A
hsa-miR-520d-5p	TE	-0.747445	CBFA2T2	ICM	0.960279	-0.568372	0.119624	pred	N/A
hsa-miR-373-3p	TE	-0.593906	SLC40A1	TE	-0.432571	0.56834	0.11964	pred	N/A
hsa-miR-520d-5p	TE	-0.747445	CDC42SE1	TE	-0.433684	0.568091	0.119766	pred	N/A
hsa-miR-183-5p	ICM	0.521188	RSF1	ICM	0.255947	0.568079	0.119772	pred	N/A
hsa-miR-374a-3p	ICM	0.256353	SLC25A12	ICM	0.39048	0.567938	0.119844	pred	N/A
hsa-miR-381-3p	ICM	1.32534	EMP2	TE	-1.32666	-0.567743	0.119943	pred	N/A
hsa-miR-23b-3p	TE	-0.665424	SLC35A5	ICM	0.278189	-0.567488	0.120073	pred	N/A
hsa-miR-23b-3p	TE	-0.665424	ADGRL2	TE	-0.256061	0.56732	0.120158	pred	N/A
hsa-miR-23a-3p	TE	-0.763434	NEFL	ICM	0.558591	-0.567042	0.1203	pred	N/A
hsa-miR-1323	TE	-0.274153	PEG10	TE	-0.275166	0.566929	0.120357	pred+val	MIRT547156
hsa-miR-378a-3p	ICM	0.587115	SETD3	TE	-0.40677	-0.566717	0.120465	pred	N/A
hsa-miR-302b-5p	ICM	0.794324	AAK1	TE	-0.383179	-0.566659	0.120495	pred	N/A
hsa-miR-370-3p	ICM	0.420119	CCNE2	TE	-0.306229	-0.566374	0.12064	pred	N/A
hsa-miR-23a-3p	TE	-0.763434	LPIN1	ICM	0.472573	-0.566368	0.120643	pred	N/A
hsa-miR-455-3p	ICM	0.224028	HACD3	TE	-0.309865	-0.566322	0.120666	pred	N/A
hsa-miR-654-3p	ICM	0.194717	TBL1X	TE	-0.264403	-0.566163	0.120747	pred	N/A
hsa-miR-493-5p	ICM	0.222574	TRIM2	ICM	0.774904	0.566053	0.120803	pred+val	MIRT439392
hsa-miR-363-3p	ICM	0.633218	CDK16	ICM	0.317036	0.565836	0.120914	pred	N/A
hsa-miR-24-3p	TE	-0.70633	GAB2	TE	-0.617116	0.564831	0.121427	pred	N/A
hsa-miR-24-3p	TE	-0.70633	VPS28	ICM	0.318155	-0.564567	0.121562	pred	N/A
hsa-miR-455-3p	ICM	0.224028	DST	ICM	0.676766	0.564558	0.121566	pred	N/A
hsa-miR-524-5p	TE	-0.516345	ASS1	TE	-0.302963	0.564357	0.121669	pred	N/A
hsa-miR-92b-3p	ICM	0.180544	PPARGC1B	ICM	0.424143	0.564237	0.12173	pred	N/A
hsa-miR-182-5p	ICM	0.988107	NME1-NME2	TE	-0.316226	-0.564116	0.121792	pred	N/A
hsa-miR-23b-3p	TE	-0.665424	NCOA1	ICM	0.544357	-0.564062	0.12182	pred	N/A
hsa-miR-23b-3p	TE	-0.665424	FRAT2	ICM	0.679015	-0.563848	0.121929	pred	N/A
hsa-miR-520d-5p	TE	-0.747445	ANO6	TE	-0.372114	0.563294	0.122213	pred	N/A
hsa-miR-455-3p	ICM	0.224028	PRSS8	TE	-1.17773	-0.56285	0.12244	pred+val	MIRT746211
hsa-miR-183-5p	ICM	0.521188	PTS	TE	-0.35695	-0.562785	0.122473	pred	N/A
hsa-miR-302b-5p	ICM	0.794324	PAXIP1	ICM	0.256607	0.562662	0.122537	pred	N/A
hsa-miR-374a-3p	ICM	0.256353	MRS2	ICM	0.84643	0.562599	0.122569	pred	N/A
hsa-miR-376a-3p	ICM	0.75915	PDGFRA	ICM	1.33623	0.562553	0.122593	pred	N/A
hsa-miR-519b-3p	TE	-0.643072	ATF7IP2	TE	-0.250365	0.562484	0.122628	pred	N/A
hsa-miR-493-5p	ICM	0.222574	GPR176	ICM	0.474255	0.562206	0.12277	pred	N/A
hsa-miR-101-3p	ICM	0.268842	DLG5	TE	-0.581099	-0.562016	0.122868	pred	N/A
hsa-miR-7-5p	ICM	0.311538	ENO2	ICM	1.23292	0.5617	0.12303	pred	N/A
hsa-miR-376c-3p	ICM	0.977589	HMGCS1	TE	-0.765411	-0.561464	0.123151	pred	N/A
hsa-miR-23b-3p	TE	-0.665424	MYH10	TE	-0.298138	0.561245	0.123264	pred	N/A
hsa-miR-372-3p	TE	-0.446986	LEFTY2	ICM	1.25785	-0.561018	0.12338	pred	N/A
hsa-miR-370-3p	ICM	0.420119	SLC6A6	ICM	0.571017	0.560964	0.123408	pred	N/A
hsa-miR-23a-3p	TE	-0.763434	PCMTD2	ICM	0.315794	-0.560814	0.123485	pred	N/A
hsa-miR-376a-3p	ICM	0.75915	AGPAT5	TE	-0.456815	-0.560762	0.123512	pred	N/A
hsa-miR-182-5p	ICM	0.988107	CNIH4	ICM	0.86114	0.560737	0.123525	pred	N/A
hsa-miR-519c-3p	TE	-0.730572	USP28	ICM	0.98451	-0.560681	0.123553	pred	N/A
hsa-miR-183-5p	ICM	0.521188	BRWD3	ICM	0.465104	0.560474	0.12366	pred	N/A
hsa-miR-524-5p	TE	-0.516345	SOX4	TE	-0.388527	0.560062	0.123872	pred	N/A
hsa-miR-130a-3p	TE	-0.617773	UHMK1	ICM	0.311446	-0.559873	0.12397	pred	N/A
hsa-miR-409-3p	ICM	0.231958	EXT1	ICM	0.315772	0.559803	0.124005	pred	N/A
hsa-miR-92b-3p	ICM	0.180544	DSC2	TE	-0.266475	-0.559689	0.124064	pred	N/A
hsa-miR-302a-5p	ICM	0.94095	G3BP2	ICM	0.342363	0.559642	0.124088	pred+val	MIRT094246
hsa-miR-1323	TE	-0.274153	NR2F2	TE	-0.704506	0.559096	0.12437	pred	N/A
hsa-miR-302b-5p	ICM	0.794324	N4BP2	ICM	0.47356	0.558927	0.124457	pred	N/A
hsa-miR-24-3p	TE	-0.70633	EFR3B	ICM	0.474562	-0.558403	0.124727	pred	N/A
hsa-miR-493-5p	ICM	0.222574	MSH6	ICM	1.09687	0.558368	0.124745	pred	N/A
hsa-miR-519c-3p	TE	-0.730572	SMAD7	ICM	0.256232	-0.55828	0.124791	pred	N/A
hsa-miR-302b-5p	ICM	0.794324	SPTLC2	ICM	0.274079	0.558024	0.124923	pred	N/A
hsa-miR-524-5p	TE	-0.516345	PCSK5	ICM	0.338607	-0.557902	0.124986	pred	N/A
hsa-miR-16-5p	TE	-0.428717	FBXL20	ICM	0.443922	0.557801	0.125038	pred+val	MIRT548276
hsa-miR-363-3p	ICM	0.633218	CEBPA	TE	-0.411021	-0.557679	0.125101	pred	N/A
hsa-miR-23b-3p	TE	-0.665424	LASP1	ICM	0.467019	-0.557508	0.12519	pred+val	MIRT046268
hsa-miR-381-3p	ICM	1.32534	KLF4	ICM	1.30526	0.557399	0.125246	pred	N/A
hsa-miR-374a-3p	ICM	0.256353	IGF1	ICM	0.252481	-0.557195	0.125351	pred	N/A
hsa-miR-378a-3p	ICM	0.587115	PIM2	ICM	1.51121	0.557185	0.125356	pred	N/A
hsa-miR-299-3p	ICM	0.219986	POU5F1	ICM	1.24536	0.557059	0.125421	pred	N/A
hsa-miR-409-3p	ICM	0.231958	TGFBR3	TE	-0.659114	-0.556422	0.125751	pred	N/A
hsa-miR-182-5p	ICM	0.988107	PALLD	TE	-0.633271	-0.556387	0.12577	pred	N/A
hsa-miR-363-3p	ICM	0.633218	NF2	ICM	0.5762	0.556184	0.125874	pred+val	MIRT087454
hsa-miR-363-3p	ICM	0.633218	GRHL1	TE	-0.687576	-0.555914	0.126015	pred	N/A
hsa-miR-92b-3p	ICM	0.180544	TEAD1	TE	-0.710212	-0.555895	0.126024	pred	N/A
hsa-miR-376a-3p	ICM	0.75915	TET2	TE	-0.866336	-0.555489	0.126235	pred	N/A
hsa-miR-27b-3p	TE	-0.979169	CDH11	ICM	0.344797	-0.555071	0.126452	pred+val	MIRT732299
hsa-miR-369-3p	ICM	0.251148	CCNE2	TE	-0.306229	-0.554978	0.1265	pred	N/A
hsa-miR-182-5p	ICM	0.988107	MTA3	ICM	0.338069	0.554863	0.126559	pred	N/A
hsa-miR-183-5p	ICM	0.521188	SIN3A	ICM	0.278379	0.554853	0.126565	pred	N/A
hsa-miR-625-5p	TE	-0.708586	STS	TE	-0.854384	0.554798	0.126593	pred	N/A
hsa-miR-27b-3p	TE	-0.979169	ITGA5	TE	-0.306069	0.554154	0.126928	pred	N/A
hsa-miR-520d-5p	TE	-0.747445	KAZN	ICM	0.323249	-0.554062	0.126975	pred	N/A
hsa-miR-519c-3p	TE	-0.730572	FGF4	ICM	0.604465	-0.5538	0.127112	pred	N/A
hsa-miR-27b-3p	TE	-0.979169	NAV1	ICM	0.258497	-0.553065	0.127494	pred	N/A
hsa-miR-23a-3p	TE	-0.763434	SEMA6D	TE	-0.337132	0.552391	0.127845	pred+val	MIRT281196
hsa-miR-7-5p	ICM	0.311538	ARFGEF1	ICM	0.666972	0.55224	0.127924	pred	N/A
hsa-miR-23b-3p	TE	-0.665424	RUNX1T1	ICM	0.250314	-0.552149	0.127971	pred	N/A
hsa-miR-146b-5p	ICM	2.22581	PCSK5	ICM	0.338607	0.551795	0.128156	pred	N/A
hsa-miR-92b-3p	ICM	0.180544	PTPN14	TE	-0.382835	-0.551614	0.12825	pred	N/A
hsa-miR-363-3p	ICM	0.633218	PRRC2B	ICM	0.47163	0.551472	0.128325	pred+val	MIRT124566
hsa-miR-23b-3p	TE	-0.665424	SLC25A16	ICM	0.449303	-0.550718	0.128718	pred	N/A
hsa-miR-381-3p	ICM	1.32534	SH3GL3	TE	-0.260059	-0.550604	0.128778	pred	N/A
hsa-miR-363-3p	ICM	0.633218	BCL11A	ICM	0.263331	0.550343	0.128914	pred	N/A
hsa-miR-182-5p	ICM	0.988107	ADAM9	TE	-0.432453	-0.550133	0.129024	pred	N/A
hsa-miR-363-3p	ICM	0.633218	KLF4	ICM	1.30526	0.550015	0.129086	pred	N/A
hsa-miR-24-3p	TE	-0.70633	CFLAR	ICM	1.24892	-0.550014	0.129086	pred	N/A
hsa-miR-363-3p	ICM	0.633218	DSC2	TE	-0.266475	-0.549831	0.129182	pred	N/A
hsa-miR-182-5p	ICM	0.988107	TMEM52B	TE	-0.258676	-0.54982	0.129188	pred	N/A
hsa-miR-101-3p	ICM	0.268842	FIGN	TE	-0.331385	-0.549743	0.129228	pred	N/A
hsa-miR-370-3p	ICM	0.420119	PRRC2B	ICM	0.47163	0.549684	0.129259	pred	N/A
hsa-miR-23b-3p	TE	-0.665424	RBPMS2	ICM	0.374711	-0.549635	0.129285	pred+val	MIRT046244
hsa-miR-23b-3p	TE	-0.665424	TNRC6C	ICM	0.271259	-0.549513	0.129349	pred	N/A
hsa-miR-525-5p	TE	-0.683183	FN1	ICM	1.15856	0.54942	0.129397	pred	N/A
hsa-miR-519b-3p	TE	-0.643072	HAS2	ICM	0.281267	-0.549315	0.129452	pred	N/A
hsa-miR-130a-3p	TE	-0.617773	REEP1	TE	-0.671937	0.549295	0.129463	pred	N/A
hsa-miR-101-3p	ICM	0.268842	ATP5MC2	ICM	0.290153	0.548686	0.129782	pred	N/A
hsa-miR-299-5p	ICM	0.238994	REC8	ICM	0.31298	0.548626	0.129813	pred	N/A
hsa-miR-520d-5p	TE	-0.747445	SLC23A2	ICM	0.408875	-0.548541	0.129858	pred	N/A
hsa-miR-23b-3p	TE	-0.665424	SEPT11	ICM	0.956506	-0.548524	0.129867	pred	N/A
hsa-miR-302a-5p	ICM	0.94095	PODXL	ICM	0.480347	-0.548407	0.129928	pred	N/A
hsa-miR-21-5p	ICM	0.805807	S100A10	TE	-0.263772	0.548098	0.13009	pred	N/A
hsa-miR-16-5p	TE	-0.428717	WASL	ICM	0.365663	-0.547793	0.13025	pred	N/A
hsa-miR-23b-3p	TE	-0.665424	G3BP2	ICM	0.342363	-0.547721	0.130288	pred+val	MIRT733397
hsa-miR-369-3p	ICM	0.251148	FZD5	ICM	0.548532	0.546773	0.130786	pred+val	MIRT523605
hsa-miR-302b-5p	ICM	0.794324	SLC7A5	TE	-0.835752	-0.54672	0.130814	pred	N/A
hsa-miR-183-5p	ICM	0.521188	SKIL	ICM	0.369421	0.546607	0.130873	pred	N/A
hsa-miR-363-3p	ICM	0.633218	BTG1	TE	-0.365975	-0.54572	0.13134	pred	N/A
hsa-miR-24-3p	TE	-0.70633	SLC19A2	TE	-0.404269	0.545602	0.131402	pred	N/A
hsa-miR-23b-3p	TE	-0.665424	CAMK2G	TE	-0.379269	0.545412	0.131502	pred	N/A
hsa-miR-363-3p	ICM	0.633218	GAN	TE	-0.506668	-0.54534	0.13154	pred	N/A
hsa-miR-101-3p	ICM	0.268842	RCN1	ICM	0.27509	-0.545203	0.131613	pred	N/A
hsa-miR-493-5p	ICM	0.222574	BRMS1L	ICM	0.277986	0.545075	0.13168	pred	N/A
hsa-miR-625-5p	TE	-0.708586	FAM234A	ICM	0.786438	-0.544232	0.132125	pred	N/A
hsa-miR-524-5p	TE	-0.516345	CD47	TE	-0.332313	0.544152	0.132167	pred	N/A
hsa-miR-519c-3p	TE	-0.730572	ZDHHC9	ICM	0.286583	-0.544032	0.132231	pred	N/A
hsa-miR-524-5p	TE	-0.516345	FLNB	TE	-0.369898	0.543942	0.132278	pred	N/A
hsa-miR-363-3p	ICM	0.633218	KLHL18	ICM	0.833275	0.543707	0.132402	pred	N/A
hsa-miR-24-3p	TE	-0.70633	PRSS8	TE	-1.17773	0.543522	0.1325	pred+val	MIRT739230
hsa-miR-625-5p	TE	-0.708586	CTSB	TE	-0.55636	-0.543315	0.132609	pred	N/A
hsa-miR-625-5p	TE	-0.708586	HMGB3	ICM	0.591981	-0.543079	0.132734	pred	N/A
hsa-miR-23a-3p	TE	-0.763434	MED12L	TE	-0.401971	0.543027	0.132761	pred	N/A
hsa-miR-524-5p	TE	-0.516345	EZR	TE	-0.563347	0.542982	0.132785	pred	N/A
hsa-miR-411-5p	ICM	0.282597	TUBB2B	ICM	0.466039	0.542911	0.132823	pred	N/A
hsa-miR-130a-3p	TE	-0.617773	ARHGAP1	ICM	0.353335	-0.542811	0.132876	pred+val	MIRT481611
hsa-miR-493-5p	ICM	0.222574	FZD5	ICM	0.548532	0.542772	0.132896	pred	N/A
hsa-miR-154-3p	ICM	0.186448	SPIN4	TE	-0.330612	-0.542058	0.133274	pred	N/A
hsa-miR-376c-3p	ICM	0.977589	SMAD5	TE	-0.399767	-0.541776	0.133424	pred	N/A
hsa-miR-455-3p	ICM	0.224028	HERPUD1	TE	-0.721389	-0.541723	0.133452	pred+val	MIRT475722
hsa-miR-370-3p	ICM	0.420119	RAB11FIP4	TE	-0.589687	-0.541708	0.13346	pred	N/A
hsa-miR-92b-3p	ICM	0.180544	EFR3B	ICM	0.474562	0.541563	0.133537	pred	N/A
hsa-miR-625-5p	TE	-0.708586	BRWD3	ICM	0.465104	-0.541307	0.133672	pred	N/A
hsa-miR-130a-3p	TE	-0.617773	AAK1	TE	-0.383179	0.54123	0.133713	pred	N/A
hsa-miR-182-5p	ICM	0.988107	CEBPA	TE	-0.411021	-0.541189	0.133735	pred	N/A
hsa-miR-302b-5p	ICM	0.794324	REEP1	TE	-0.671937	-0.540614	0.13404	pred	N/A
hsa-miR-23a-3p	TE	-0.763434	SH2B3	ICM	0.318106	-0.540501	0.1341	pred	N/A
hsa-miR-183-5p	ICM	0.521188	YIPF4	ICM	0.817064	0.54038	0.134164	pred	N/A
hsa-miR-23b-3p	TE	-0.665424	CDH1	TE	-0.732831	0.540236	0.134241	pred	N/A
hsa-miR-493-5p	ICM	0.222574	BCL11A	ICM	0.263331	0.540167	0.134277	pred	N/A
hsa-miR-372-3p	TE	-0.446986	REST	ICM	0.924855	-0.539945	0.134395	pred+val	MIRT213211
hsa-miR-493-5p	ICM	0.222574	KLF4	ICM	1.30526	0.539438	0.134665	pred	N/A
hsa-miR-182-5p	ICM	0.988107	SKIL	ICM	0.369421	0.538543	0.135141	pred	N/A
hsa-miR-146b-3p	ICM	0.403839	G3BP2	ICM	0.342363	0.538453	0.135189	pred	N/A
hsa-miR-524-5p	TE	-0.516345	ATP2B1	TE	-0.485466	0.538334	0.135252	pred	N/A
hsa-miR-524-5p	TE	-0.516345	LIMA1	TE	-0.452153	0.538277	0.135283	pred	N/A
hsa-miR-370-3p	ICM	0.420119	ALAD	TE	-0.527674	-0.538016	0.135422	pred	N/A
hsa-miR-302a-5p	ICM	0.94095	CBLB	TE	-0.577233	-0.537877	0.135496	pred	N/A
hsa-miR-302a-5p	ICM	0.94095	NET1	TE	-0.505797	-0.537736	0.135571	pred	N/A
hsa-miR-374a-3p	ICM	0.256353	DEPTOR	ICM	0.758226	0.53762	0.135633	pred	N/A
hsa-miR-455-3p	ICM	0.224028	WWC1	TE	-0.295378	-0.537538	0.135677	pred	N/A
hsa-miR-519b-3p	TE	-0.643072	PGM2L1	ICM	0.380344	-0.537423	0.135738	pred	N/A
hsa-miR-182-5p	ICM	0.988107	SPRY4	ICM	0.34571	0.537233	0.135839	pred	N/A
hsa-miR-130a-3p	TE	-0.617773	WASL	ICM	0.365663	-0.537208	0.135852	pred+val	MIRT552891
hsa-miR-92b-3p	ICM	0.180544	DOCK9	TE	-0.426992	-0.537125	0.135897	pred+val	MIRT727861
hsa-miR-27b-3p	TE	-0.979169	TET1	ICM	0.313851	-0.536892	0.136021	pred	N/A
hsa-miR-23b-3p	TE	-0.665424	UACA	ICM	1.9257	-0.536167	0.136408	pred	N/A
hsa-miR-1323	TE	-0.274153	CBLB	TE	-0.577233	0.535804	0.136602	pred	N/A
hsa-miR-146b-5p	ICM	2.22581	SLC1A5	TE	-0.647579	-0.535651	0.136685	pred	N/A
hsa-miR-130a-3p	TE	-0.617773	MAPK1	ICM	0.339517	-0.535556	0.136735	pred+val	MIRT501987
hsa-miR-493-5p	ICM	0.222574	BCOR	ICM	0.769732	0.534928	0.137071	pred	N/A
hsa-miR-381-3p	ICM	1.32534	RNF24	ICM	0.559681	0.533811	0.13767	pred	N/A
hsa-miR-376a-3p	ICM	0.75915	FERMT2	ICM	0.648866	0.533801	0.137675	pred	N/A
hsa-miR-92b-3p	ICM	0.180544	PLEKHA6	TE	-0.333596	-0.533729	0.137713	pred	N/A
hsa-miR-373-3p	TE	-0.593906	PAPOLA	TE	-0.641206	0.533561	0.137804	pred	N/A
hsa-miR-520d-5p	TE	-0.747445	BARD1	ICM	0.493478	-0.533158	0.13802	pred	N/A
hsa-miR-524-5p	TE	-0.516345	PDIA3	TE	-0.444347	0.533088	0.138058	pred+val	MIRT342364
hsa-miR-493-5p	ICM	0.222574	SLC9A3R1	TE	-0.527442	-0.533014	0.138097	pred	N/A
hsa-miR-625-5p	TE	-0.708586	SLC7A8	TE	-0.878717	0.532799	0.138213	pred	N/A
hsa-miR-92b-3p	ICM	0.180544	TFAP2A	TE	-0.329127	-0.532791	0.138217	pred	N/A
hsa-miR-24-3p	TE	-0.70633	REEP1	TE	-0.671937	0.532775	0.138225	pred	N/A
hsa-miR-654-3p	ICM	0.194717	NAALAD2	TE	-0.356577	-0.532404	0.138425	pred	N/A
hsa-miR-16-5p	TE	-0.428717	PCSK5	ICM	0.338607	-0.532215	0.138527	pred	N/A
hsa-miR-363-3p	ICM	0.633218	PSMD14	TE	-0.489557	-0.531505	0.138908	pred	N/A
hsa-miR-381-3p	ICM	1.32534	KMT2C	ICM	0.311657	0.5315	0.138911	pred	N/A
hsa-miR-299-3p	ICM	0.219986	RUNX1T1	ICM	0.250314	0.531413	0.138958	pred	N/A
hsa-miR-369-3p	ICM	0.251148	GRAMD1A	ICM	0.386304	0.53122	0.139062	pred	N/A
hsa-miR-363-3p	ICM	0.633218	ARFGEF1	ICM	0.666972	0.530611	0.13939	pred	N/A
hsa-miR-370-3p	ICM	0.420119	STAT3	ICM	0.791474	0.530557	0.139419	pred	N/A
hsa-miR-182-5p	ICM	0.988107	HAS2	ICM	0.281267	0.530552	0.139422	pred	N/A
hsa-miR-519b-3p	TE	-0.643072	FGF4	ICM	0.604465	-0.530429	0.139488	pred	N/A
hsa-miR-520d-5p	TE	-0.747445	ZFP36L2	ICM	0.293721	-0.530409	0.139499	pred	N/A
hsa-miR-381-3p	ICM	1.32534	SKIL	ICM	0.369421	0.530392	0.139508	pred	N/A
hsa-miR-23b-3p	TE	-0.665424	PHLDA1	ICM	0.781515	-0.530321	0.139546	pred	N/A
hsa-miR-520d-5p	TE	-0.747445	ABCA1	ICM	0.792107	-0.530128	0.13965	pred	N/A
hsa-miR-369-3p	ICM	0.251148	TRIM2	ICM	0.774904	0.530117	0.139656	pred+val	MIRT520477
hsa-miR-381-3p	ICM	1.32534	NFKBIA	ICM	0.803255	0.529982	0.139729	pred+val	MIRT735421
hsa-miR-183-5p	ICM	0.521188	PRPSAP1	ICM	0.359668	0.529883	0.139783	pred	N/A
hsa-miR-409-3p	ICM	0.231958	SLC7A11	TE	-0.302223	-0.529873	0.139788	pred	N/A
hsa-miR-183-5p	ICM	0.521188	TET1	ICM	0.313851	0.529855	0.139798	pred	N/A
hsa-miR-372-3p	TE	-0.446986	TRIM2	ICM	0.774904	-0.529771	0.139843	pred	N/A
hsa-miR-23b-3p	TE	-0.665424	SH3PXD2A	ICM	0.332876	-0.529622	0.139923	pred	N/A
hsa-miR-183-5p	ICM	0.521188	ABCA1	ICM	0.792107	0.52933	0.140081	pred	N/A
hsa-miR-519b-3p	TE	-0.643072	ATL3	ICM	0.384923	-0.528876	0.140326	pred+val	MIRT481337
hsa-miR-520d-5p	TE	-0.747445	HAPLN1	TE	-0.807532	0.52878	0.140378	pred	N/A
hsa-miR-378a-3p	ICM	0.587115	DNAJC6	TE	-0.251827	-0.527965	0.140818	pred	N/A
hsa-miR-520d-5p	TE	-0.747445	GSKIP	TE	-0.254166	0.527752	0.140934	pred	N/A
hsa-miR-101-3p	ICM	0.268842	CDH11	ICM	0.344797	-0.52771	0.140957	pred	N/A
hsa-miR-369-3p	ICM	0.251148	DLG3	ICM	0.325621	0.52712	0.141276	pred	N/A
hsa-miR-625-5p	TE	-0.708586	TOMM34	TE	-0.307396	0.52681	0.141444	pred	N/A
hsa-miR-378a-3p	ICM	0.587115	TBC1D16	ICM	0.256059	0.526757	0.141473	pred	N/A
hsa-miR-21-5p	ICM	0.805807	IL6R	ICM	1.61839	0.526674	0.141518	pred+val	MIRT030811
hsa-miR-299-5p	ICM	0.238994	LPAR2	ICM	0.396057	0.526671	0.141519	pred	N/A
hsa-miR-625-5p	TE	-0.708586	IGF1	ICM	0.252481	0.526358	0.141689	pred	N/A
hsa-miR-381-3p	ICM	1.32534	JADE2	ICM	0.389344	0.526072	0.141844	pred	N/A
hsa-miR-376a-3p	ICM	0.75915	ATP6AP2	ICM	0.282168	0.526029	0.141867	pred	N/A
hsa-miR-182-5p	ICM	0.988107	PRC1	TE	-0.271416	-0.525693	0.14205	pred	N/A
hsa-miR-299-5p	ICM	0.238994	NSMAF	ICM	0.461056	0.525459	0.142176	pred	N/A
hsa-miR-363-3p	ICM	0.633218	N4BP2	ICM	0.47356	0.525439	0.142187	pred	N/A
hsa-miR-485-3p	ICM	0.348636	AKAP1	ICM	0.600175	0.52542	0.142198	pred	N/A
hsa-miR-518b	TE	-1.02948	TEAD3	TE	-0.409013	0.524871	0.142496	pred	N/A
hsa-miR-374a-3p	ICM	0.256353	RGS2	ICM	0.266878	0.524787	0.142541	pred	N/A
hsa-miR-182-5p	ICM	0.988107	DEPTOR	ICM	0.758226	0.5243	0.142806	pred	N/A
hsa-miR-378i	ICM	0.142841	ZFP36L2	ICM	0.293721	0.524047	0.142944	pred	N/A
hsa-miR-302b-5p	ICM	0.794324	P4HA1	ICM	0.502238	-0.523893	0.143028	pred	N/A
hsa-miR-525-5p	TE	-0.683183	GPCPD1	ICM	0.502421	-0.523841	0.143056	pred	N/A
hsa-miR-23a-3p	TE	-0.763434	COL4A1	ICM	1.136	-0.522884	0.143577	pred	N/A
hsa-miR-369-3p	ICM	0.251148	SGPP1	TE	-0.331164	-0.522542	0.143764	pred	N/A
hsa-miR-519b-3p	TE	-0.643072	LYN	TE	-0.593784	0.522359	0.143863	pred	N/A
hsa-miR-372-3p	TE	-0.446986	ETV1	ICM	0.289073	-0.522238	0.143929	pred	N/A
hsa-miR-363-3p	ICM	0.633218	SLC2A3	TE	-0.627066	-0.522206	0.143947	pred	N/A
hsa-miR-520d-5p	TE	-0.747445	BCL11A	ICM	0.263331	-0.522138	0.143984	pred	N/A
hsa-miR-130a-3p	TE	-0.617773	SLC2A1	TE	-0.767977	0.522033	0.144041	pred	N/A
hsa-miR-520d-5p	TE	-0.747445	NCOA1	ICM	0.544357	-0.521942	0.144091	pred	N/A
hsa-miR-23a-3p	TE	-0.763434	FZD5	ICM	0.548532	-0.521936	0.144094	pred+val	MIRT242970
hsa-miR-455-3p	ICM	0.224028	LPAR2	ICM	0.396057	0.521717	0.144214	pred+val	MIRT770357
hsa-miR-27b-3p	TE	-0.979169	PEG10	TE	-0.275166	0.521669	0.14424	pred+val	MIRT104479
hsa-miR-524-5p	TE	-0.516345	PODXL	ICM	0.480347	-0.521455	0.144357	pred+val	MIRT700697
hsa-miR-16-5p	TE	-0.428717	UNC5B	ICM	0.599355	-0.521445	0.144362	pred	N/A
hsa-miR-524-5p	TE	-0.516345	SLC7A11	TE	-0.302223	0.521262	0.144462	pred	N/A
hsa-miR-27b-3p	TE	-0.979169	IGF1	ICM	0.252481	-0.521114	0.144543	pred	N/A
hsa-miR-182-5p	ICM	0.988107	FAM118A	TE	-0.407832	-0.520705	0.144766	pred	N/A
hsa-miR-183-5p	ICM	0.521188	GPRC5A	TE	-1.03861	-0.520559	0.144846	pred	N/A
hsa-miR-370-3p	ICM	0.420119	SH3PXD2A	ICM	0.332876	0.52054	0.144857	pred	N/A
hsa-miR-363-3p	ICM	0.633218	DLG5	TE	-0.581099	-0.520288	0.144994	pred	N/A
hsa-miR-524-5p	TE	-0.516345	DNAJC6	TE	-0.251827	0.52022	0.145032	pred	N/A
hsa-miR-411-5p	ICM	0.282597	SLC25A29	ICM	0.286169	0.519907	0.145203	pred	N/A
hsa-miR-101-3p	ICM	0.268842	GPCPD1	ICM	0.502421	0.519873	0.145222	pred	N/A
hsa-miR-7-5p	ICM	0.311538	PPP1R12B	ICM	0.272003	0.519549	0.145399	pred	N/A
hsa-miR-376a-3p	ICM	0.75915	ENPEP	TE	-0.672752	-0.519257	0.145559	pred	N/A
hsa-miR-16-5p	TE	-0.428717	UCP2	ICM	0.317987	0.519181	0.145601	pred	N/A
hsa-miR-369-3p	ICM	0.251148	H3F3B	TE	-0.380071	-0.518701	0.145864	pred	N/A
hsa-miR-154-3p	ICM	0.186448	ATL3	ICM	0.384923	0.518285	0.146092	pred	N/A
hsa-miR-101-3p	ICM	0.268842	OSBPL9	TE	-0.369481	-0.518257	0.146107	pred	N/A
hsa-miR-182-5p	ICM	0.988107	TACC1	TE	-0.788087	-0.518245	0.146114	pred	N/A
hsa-miR-130a-3p	TE	-0.617773	GPT2	ICM	0.287788	0.518205	0.146135	pred	N/A
hsa-miR-520d-5p	TE	-0.747445	MKRN1	ICM	0.73791	-0.518178	0.14615	pred	N/A
hsa-miR-520d-5p	TE	-0.747445	REST	ICM	0.924855	-0.518171	0.146154	pred	N/A
hsa-miR-130a-3p	TE	-0.617773	KLF6	ICM	0.327785	0.518164	0.146158	pred+val	MIRT485441
hsa-miR-101-3p	ICM	0.268842	SELENOT	ICM	0.306963	0.518052	0.146219	pred	N/A
hsa-miR-23a-3p	TE	-0.763434	TGIF1	ICM	0.272416	-0.517962	0.146269	pred	N/A
hsa-miR-101-3p	ICM	0.268842	HNRNPH2	TE	-0.332707	0.517465	0.146542	pred	N/A
hsa-miR-625-5p	TE	-0.708586	RBM8A	ICM	0.334071	-0.517437	0.146557	pred	N/A
hsa-miR-23b-3p	TE	-0.665424	SEC23A	ICM	0.398487	-0.516466	0.147091	pred	N/A
hsa-miR-381-3p	ICM	1.32534	SEMA6D	TE	-0.337132	-0.516413	0.14712	pred	N/A
hsa-miR-24-3p	TE	-0.70633	SH2D4A	TE	-0.834226	0.516245	0.147212	pred	N/A
hsa-miR-520d-5p	TE	-0.747445	FAM102B	ICM	0.410346	-0.515555	0.147592	pred	N/A
hsa-miR-372-3p	TE	-0.446986	PTPRG	ICM	0.255359	-0.515486	0.14763	pred	N/A
hsa-miR-183-5p	ICM	0.521188	PNPT1	ICM	0.401033	0.515404	0.147675	pred	N/A
hsa-miR-372-3p	TE	-0.446986	LEFTY1	ICM	1.15394	-0.515304	0.14773	pred+val	MIRT053304
hsa-miR-27b-3p	TE	-0.979169	FN1	ICM	1.15856	-0.515228	0.147772	pred	N/A
hsa-miR-493-5p	ICM	0.222574	KIAA1671	ICM	0.279136	0.515147	0.147817	pred	N/A
hsa-miR-16-5p	TE	-0.428717	PLCD1	ICM	0.510796	0.515013	0.147891	pred	N/A
hsa-miR-363-3p	ICM	0.633218	IL6ST	ICM	0.500104	0.514585	0.148127	pred+val	MIRT216033
hsa-miR-23a-3p	TE	-0.763434	ABCA1	ICM	0.792107	-0.514211	0.148333	pred	N/A
hsa-miR-376c-3p	ICM	0.977589	SLC4A8	ICM	0.548186	0.513905	0.148502	pred	N/A
hsa-miR-146b-5p	ICM	2.22581	YAP1	TE	-0.252329	-0.51368	0.148626	pred	N/A
hsa-miR-381-3p	ICM	1.32534	KAT6B	ICM	0.250711	0.51341	0.148775	pred	N/A
hsa-miR-625-5p	TE	-0.708586	ZNF385A	TE	-0.268438	0.513339	0.148814	pred	N/A
hsa-miR-7-5p	ICM	0.311538	MAPK1	ICM	0.339517	0.512815	0.149104	pred	N/A
hsa-miR-1323	TE	-0.274153	CADM1	ICM	0.988754	0.51273	0.149151	pred	N/A
hsa-miR-411-5p	ICM	0.282597	EPPK1	ICM	0.279272	0.512582	0.149232	pred	N/A
hsa-miR-27b-3p	TE	-0.979169	G6PC3	ICM	0.509762	-0.5122	0.149444	pred	N/A
hsa-miR-27b-3p	TE	-0.979169	RSPO3	ICM	0.975962	-0.511902	0.149609	pred	N/A
hsa-miR-92b-3p	ICM	0.180544	DAG1	TE	-0.531389	-0.511739	0.149699	pred	N/A
hsa-miR-92b-3p	ICM	0.180544	PAXIP1	ICM	0.256607	0.511506	0.149828	pred	N/A
hsa-miR-485-3p	ICM	0.348636	CLIC4	TE	-0.390363	-0.510929	0.150147	pred	N/A
hsa-miR-182-5p	ICM	0.988107	DOCK9	TE	-0.426992	-0.510639	0.150308	pred	N/A
hsa-miR-381-3p	ICM	1.32534	SERPINB9	ICM	0.377568	0.510633	0.150312	pred	N/A
hsa-miR-524-5p	TE	-0.516345	ODC1	TE	-0.52623	0.510469	0.150402	pred	N/A
hsa-miR-130a-3p	TE	-0.617773	JMY	ICM	0.362462	-0.510375	0.150455	pred+val	MIRT097418
hsa-miR-23b-3p	TE	-0.665424	IL6R	ICM	1.61839	-0.51021	0.150546	pred	N/A
hsa-miR-16-5p	TE	-0.428717	RASSF8	ICM	0.333914	-0.510076	0.150621	pred	N/A
hsa-miR-27b-3p	TE	-0.979169	PRR9	TE	-0.266196	0.509903	0.150717	pred	N/A
hsa-miR-369-3p	ICM	0.251148	PITX2	ICM	0.621713	0.509859	0.150741	pred+val	MIRT555576
hsa-miR-524-5p	TE	-0.516345	TET2	TE	-0.866336	0.509846	0.150748	pred	N/A
hsa-miR-7-5p	ICM	0.311538	GRHL3	TE	-0.430882	-0.50984	0.150752	pred	N/A
hsa-miR-183-5p	ICM	0.521188	SEMA6D	TE	-0.337132	-0.509623	0.150872	pred	N/A
hsa-miR-519b-3p	TE	-0.643072	MSTO1	ICM	0.284866	-0.509495	0.150943	pred	N/A
hsa-miR-455-3p	ICM	0.224028	G3BP2	ICM	0.342363	0.509398	0.150997	pred	N/A
hsa-miR-493-5p	ICM	0.222574	YIPF4	ICM	0.817064	0.508926	0.151259	pred	N/A
hsa-miR-519c-3p	TE	-0.730572	TEAD1	TE	-0.710212	0.508784	0.151338	pred	N/A
hsa-miR-23b-3p	TE	-0.665424	PTPRG	ICM	0.255359	-0.508633	0.151422	pred	N/A
hsa-miR-24-3p	TE	-0.70633	RAD54L2	ICM	0.279454	-0.508068	0.151736	pred+val	MIRT654489
hsa-miR-23a-3p	TE	-0.763434	FYB1	TE	-0.429779	0.508017	0.151764	pred	N/A
hsa-miR-520d-5p	TE	-0.747445	UBE2J1	TE	-0.451375	0.507865	0.15185	pred	N/A
hsa-miR-376a-3p	ICM	0.75915	GSKIP	TE	-0.254166	-0.507763	0.151906	pred	N/A
hsa-miR-363-3p	ICM	0.633218	SEMA6D	TE	-0.337132	-0.507733	0.151923	pred	N/A
hsa-miR-23a-3p	TE	-0.763434	GNPDA1	TE	-0.434447	0.507317	0.152154	pred	N/A
hsa-miR-381-3p	ICM	1.32534	HAT1	ICM	0.500269	0.506952	0.152358	pred+val	MIRT449471
hsa-miR-302a-5p	ICM	0.94095	LRRC58	TE	-0.269401	-0.506544	0.152585	pred	N/A
hsa-miR-520d-5p	TE	-0.747445	CD276	TE	-0.258077	0.506185	0.152785	pred	N/A
hsa-miR-182-5p	ICM	0.988107	PLOD2	ICM	0.407044	0.506138	0.152812	pred	N/A
hsa-miR-381-3p	ICM	1.32534	TLE1	TE	-0.301947	-0.506118	0.152823	pred	N/A
hsa-miR-27b-3p	TE	-0.979169	TMEM123	ICM	0.382433	-0.505823	0.152987	pred	N/A
hsa-miR-101-3p	ICM	0.268842	TGIF1	ICM	0.272416	-0.505759	0.153023	pred	N/A
hsa-miR-154-3p	ICM	0.186448	RANBP2	ICM	0.304541	0.505715	0.153048	pred	N/A
hsa-miR-101-3p	ICM	0.268842	G3BP2	ICM	0.342363	0.505547	0.153141	pred	N/A
hsa-miR-23a-3p	TE	-0.763434	MAP1B	ICM	0.317108	-0.505317	0.15327	pred+val	MIRT536167
hsa-miR-363-3p	ICM	0.633218	PALLD	TE	-0.633271	-0.505244	0.15331	pred	N/A
hsa-miR-130a-3p	TE	-0.617773	ETHE1	ICM	0.478072	-0.504761	0.15358	pred	N/A
hsa-miR-182-5p	ICM	0.988107	SC5D	TE	-0.403988	-0.504655	0.15364	pred	N/A
hsa-miR-363-3p	ICM	0.633218	SLC4A8	ICM	0.548186	0.504524	0.153713	pred	N/A
hsa-miR-381-3p	ICM	1.32534	TRIM26	ICM	0.366542	0.504512	0.153719	pred	N/A
hsa-miR-101-3p	ICM	0.268842	PCSK5	ICM	0.338607	-0.504488	0.153733	pred	N/A
hsa-miR-493-5p	ICM	0.222574	SEC63	ICM	0.392503	0.504392	0.153787	pred	N/A
hsa-miR-455-3p	ICM	0.224028	SH3PXD2A	ICM	0.332876	0.504319	0.153828	pred	N/A
hsa-miR-363-3p	ICM	0.633218	NEFH	ICM	0.441184	0.504018	0.153996	pred	N/A
hsa-miR-16-5p	TE	-0.428717	MRPS2	ICM	0.336698	0.503937	0.154041	pred+val	MIRT031702
hsa-miR-376a-3p	ICM	0.75915	SLC25A16	ICM	0.449303	0.503926	0.154047	pred	N/A
hsa-miR-493-5p	ICM	0.222574	FRMD4A	TE	-0.312194	-0.503583	0.154239	pred	N/A
hsa-miR-381-3p	ICM	1.32534	FRMD4B	TE	-0.544379	-0.50338	0.154353	pred	N/A
hsa-miR-182-5p	ICM	0.988107	B3GNT2	TE	-0.410358	-0.503178	0.154466	pred	N/A
hsa-miR-7-5p	ICM	0.311538	RANBP2	ICM	0.304541	0.503126	0.154495	pred	N/A
hsa-miR-183-5p	ICM	0.521188	GSE1	TE	-0.436678	-0.502839	0.154656	pred	N/A
hsa-miR-369-3p	ICM	0.251148	COG3	TE	-0.350644	-0.502694	0.154738	pred	N/A
hsa-miR-369-3p	ICM	0.251148	FGFR2	ICM	0.595121	0.502596	0.154792	pred	N/A
hsa-miR-455-3p	ICM	0.224028	ARRB1	ICM	0.27235	0.502346	0.154932	pred	N/A
hsa-miR-23a-3p	TE	-0.763434	CBLB	TE	-0.577233	0.502085	0.155079	pred	N/A
hsa-miR-182-5p	ICM	0.988107	GJC1	TE	-0.259103	-0.501569	0.155368	pred	N/A
hsa-miR-27b-3p	TE	-0.979169	PDXK	TE	-0.293875	0.501518	0.155397	pred	N/A
hsa-miR-92b-3p	ICM	0.180544	MRS2	ICM	0.84643	0.501432	0.155445	pred+val	MIRT727148
hsa-miR-21-5p	ICM	0.805807	CRYBG2	TE	-0.301565	-0.501351	0.155491	pred	N/A
hsa-miR-526b-5p	TE	-0.519607	ANKRD6	TE	-0.41022	0.501095	0.155635	pred	N/A
hsa-miR-24-3p	TE	-0.70633	NR6A1	TE	-0.594321	0.499836	0.156342	pred	N/A
hsa-miR-299-3p	ICM	0.219986	CBLB	TE	-0.577233	-0.49964	0.156452	pred	N/A
hsa-miR-24-3p	TE	-0.70633	EIF5	TE	-0.271208	0.499018	0.156803	pred+val	MIRT249228
hsa-miR-493-5p	ICM	0.222574	PDPN	ICM	0.92848	0.498678	0.156994	pred	N/A
hsa-miR-302a-5p	ICM	0.94095	PAXIP1	ICM	0.256607	0.498544	0.15707	pred	N/A
hsa-miR-524-5p	TE	-0.516345	HIP1	TE	-0.43966	0.498508	0.15709	pred	N/A
hsa-miR-24-3p	TE	-0.70633	ENTPD6	ICM	0.570775	-0.498286	0.157215	pred	N/A
hsa-miR-520d-5p	TE	-0.747445	CEBPZ	ICM	0.520684	-0.49819	0.15727	pred	N/A
hsa-miR-23a-3p	TE	-0.763434	ZNF114	TE	-0.274596	0.498181	0.157274	pred	N/A
hsa-miR-24-3p	TE	-0.70633	MYO18A	ICM	0.300885	-0.498036	0.157356	pred	N/A
hsa-miR-7-5p	ICM	0.311538	DDIT4	TE	-0.767627	-0.497977	0.157389	pred	N/A
hsa-miR-21-5p	ICM	0.805807	MAPK1	ICM	0.339517	0.497678	0.157558	pred	N/A
hsa-miR-154-3p	ICM	0.186448	CTTN	ICM	0.364497	0.497442	0.157691	pred	N/A
hsa-miR-23b-3p	TE	-0.665424	ETV1	ICM	0.289073	-0.497404	0.157713	pred	N/A
hsa-miR-363-3p	ICM	0.633218	TEAD1	TE	-0.710212	-0.497322	0.157759	pred	N/A
hsa-miR-363-3p	ICM	0.633218	CDCA7L	ICM	0.364036	0.497239	0.157806	pred	N/A
hsa-miR-525-5p	TE	-0.683183	FBXL20	ICM	0.443922	-0.497219	0.157817	pred	N/A
hsa-miR-520d-5p	TE	-0.747445	FUT8	TE	-0.355718	0.49686	0.15802	pred	N/A
hsa-miR-519b-3p	TE	-0.643072	BTG1	TE	-0.365975	0.496786	0.158062	pred+val	MIRT538850
hsa-miR-182-5p	ICM	0.988107	PSME4	ICM	0.497916	0.496768	0.158072	pred	N/A
hsa-miR-525-5p	TE	-0.683183	NMT2	ICM	0.263593	-0.496768	0.158072	pred	N/A
hsa-miR-130a-3p	TE	-0.617773	INTS8	ICM	0.250776	-0.496615	0.158158	pred	N/A
hsa-miR-23a-3p	TE	-0.763434	NPEPPS	ICM	0.317921	-0.495948	0.158535	pred	N/A
hsa-miR-493-5p	ICM	0.222574	ZFHX3	TE	-0.565008	-0.495063	0.159036	pred	N/A
hsa-miR-1323	TE	-0.274153	MAGED1	TE	-0.365046	0.49476	0.159208	pred	N/A
hsa-miR-370-3p	ICM	0.420119	VAV2	ICM	0.403986	0.494399	0.159413	pred	N/A
hsa-miR-16-5p	TE	-0.428717	KIF1C	ICM	0.297093	-0.494323	0.159455	pred	N/A
hsa-miR-369-3p	ICM	0.251148	ZDHHC9	ICM	0.286583	0.494273	0.159484	pred	N/A
hsa-miR-369-3p	ICM	0.251148	GJC1	TE	-0.259103	-0.494164	0.159545	pred	N/A
hsa-miR-299-3p	ICM	0.219986	GSE1	TE	-0.436678	-0.49407	0.159599	pred	N/A
hsa-miR-374a-3p	ICM	0.256353	INTS8	ICM	0.250776	0.494052	0.159609	pred	N/A
hsa-miR-182-5p	ICM	0.988107	TCF7L2	TE	-0.714419	-0.493873	0.15971	pred	N/A
hsa-miR-363-3p	ICM	0.633218	TFAP2A	TE	-0.329127	-0.49385	0.159724	pred	N/A
hsa-miR-24-3p	TE	-0.70633	RAB3D	ICM	0.264651	-0.493247	0.160066	pred	N/A
hsa-miR-485-3p	ICM	0.348636	VCAN	ICM	1.09359	0.493109	0.160144	pred	N/A
hsa-miR-23b-3p	TE	-0.665424	JARID2	ICM	0.50136	-0.493013	0.160199	pred	N/A
hsa-miR-363-3p	ICM	0.633218	DAG1	TE	-0.531389	-0.493003	0.160204	pred	N/A
hsa-miR-524-5p	TE	-0.516345	FZD5	ICM	0.548532	-0.492866	0.160282	pred	N/A
hsa-miR-182-5p	ICM	0.988107	IVNS1ABP	TE	-0.338173	-0.492325	0.160589	pred	N/A
hsa-miR-381-3p	ICM	1.32534	ITM2C	ICM	0.868153	0.492022	0.160761	pred	N/A
hsa-miR-183-5p	ICM	0.521188	FLNB	TE	-0.369898	-0.491941	0.160807	pred	N/A
hsa-miR-182-5p	ICM	0.988107	ADK	TE	-0.58149	-0.491732	0.160926	pred	N/A
hsa-miR-373-3p	TE	-0.593906	SDC1	TE	-0.39169	0.491596	0.161004	pred	N/A
hsa-miR-525-5p	TE	-0.683183	ALPL	ICM	0.965299	-0.491265	0.161192	pred	N/A
hsa-miR-1323	TE	-0.274153	BTG1	TE	-0.365975	0.491222	0.161216	pred	N/A
hsa-miR-182-5p	ICM	0.988107	SERINC5	ICM	0.967651	0.490564	0.161591	pred	N/A
hsa-miR-302b-5p	ICM	0.794324	SLC7A11	TE	-0.302223	-0.490207	0.161795	pred	N/A
hsa-miR-23b-3p	TE	-0.665424	ELOVL6	TE	-0.560763	0.4901	0.161855	pred	N/A
hsa-miR-524-5p	TE	-0.516345	KHDRBS3	TE	-0.358116	0.489871	0.161985	pred	N/A
hsa-miR-520d-5p	TE	-0.747445	RNF24	ICM	0.559681	-0.489814	0.162019	pred	N/A
hsa-miR-654-3p	ICM	0.194717	SIPA1L2	ICM	0.341118	0.489808	0.162022	pred	N/A
hsa-miR-519b-3p	TE	-0.643072	HMGB3	ICM	0.591981	-0.489473	0.162213	pred+val	MIRT493612
hsa-miR-625-5p	TE	-0.708586	ELOVL1	TE	-0.536261	0.489378	0.162267	pred	N/A
hsa-miR-369-3p	ICM	0.251148	PRAMEF19	TE	-0.414852	-0.489366	0.162273	pred	N/A
hsa-miR-369-3p	ICM	0.251148	ANLN	TE	-0.342746	-0.48823	0.162922	pred	N/A
hsa-miR-130a-3p	TE	-0.617773	KMT2C	ICM	0.311657	-0.488186	0.162947	pred	N/A
hsa-miR-23a-3p	TE	-0.763434	CXCL12	ICM	0.265707	-0.487757	0.163193	pred+val	MIRT001776
hsa-miR-519c-3p	TE	-0.730572	SLC25A12	ICM	0.39048	-0.487431	0.163379	pred	N/A
hsa-miR-1323	TE	-0.274153	G3BP2	ICM	0.342363	-0.487378	0.163409	pred	N/A
hsa-miR-299-5p	ICM	0.238994	USP28	ICM	0.98451	0.487241	0.163487	pred	N/A
hsa-miR-182-5p	ICM	0.988107	SH3BGRL2	TE	-0.447319	-0.487087	0.163575	pred	N/A
hsa-miR-520d-5p	TE	-0.747445	PTPN14	TE	-0.382835	0.486975	0.16364	pred	N/A
hsa-miR-493-5p	ICM	0.222574	REEP1	TE	-0.671937	-0.486909	0.163677	pred	N/A
hsa-miR-376a-3p	ICM	0.75915	KHDRBS3	TE	-0.358116	-0.486855	0.163709	pred	N/A
hsa-miR-493-5p	ICM	0.222574	SLC25A12	ICM	0.39048	0.486848	0.163713	pred+val	MIRT156225
hsa-miR-493-5p	ICM	0.222574	HIC2	TE	-0.63161	-0.486839	0.163718	pred	N/A
hsa-miR-24-3p	TE	-0.70633	PLOD2	ICM	0.407044	-0.486776	0.163754	pred	N/A
hsa-miR-369-3p	ICM	0.251148	AFG3L2	ICM	0.277618	0.486601	0.163854	pred	N/A
hsa-miR-369-3p	ICM	0.251148	IDI1	TE	-0.580243	-0.485393	0.164546	pred	N/A
hsa-miR-381-3p	ICM	1.32534	MAPK1	ICM	0.339517	0.485358	0.164566	pred	N/A
hsa-miR-23b-3p	TE	-0.665424	EIF4EBP2	ICM	0.4171	-0.485285	0.164608	pred	N/A
hsa-miR-370-3p	ICM	0.420119	ITM2C	ICM	0.868153	0.485107	0.16471	pred	N/A
hsa-miR-24-3p	TE	-0.70633	TBCD	ICM	0.672374	-0.484753	0.164913	pred	N/A
hsa-miR-520d-5p	TE	-0.747445	SLC35A5	ICM	0.278189	-0.484406	0.165112	pred	N/A
hsa-miR-130a-3p	TE	-0.617773	ZFAND5	ICM	0.263559	0.484326	0.165158	pred	N/A
hsa-miR-519c-3p	TE	-0.730572	LDLR	ICM	0.320434	-0.484106	0.165284	pred+val	MIRT081122
hsa-miR-130a-3p	TE	-0.617773	IGF1	ICM	0.252481	0.483939	0.16538	pred+val	MIRT736910
hsa-miR-455-3p	ICM	0.224028	RUNX1T1	ICM	0.250314	0.483869	0.16542	pred	N/A
hsa-miR-370-3p	ICM	0.420119	CD9	ICM	1.3336	0.483415	0.165681	pred	N/A
hsa-miR-23b-3p	TE	-0.665424	DSC2	TE	-0.266475	0.483081	0.165873	pred	N/A
hsa-miR-519b-3p	TE	-0.643072	ZFHX3	TE	-0.565008	0.483033	0.165901	pred	N/A
hsa-miR-23b-3p	TE	-0.665424	SLC28A3	TE	-0.731227	0.482795	0.166038	pred	N/A
hsa-miR-376c-3p	ICM	0.977589	ABCA1	ICM	0.792107	0.482748	0.166065	pred	N/A
hsa-miR-455-3p	ICM	0.224028	MYO6	TE	-0.576482	-0.48272	0.166081	pred	N/A
hsa-miR-455-3p	ICM	0.224028	GLDC	ICM	0.30485	0.482593	0.166154	pred	N/A
hsa-miR-302b-5p	ICM	0.794324	ATG3	ICM	1.09683	0.482009	0.16649	pred	N/A
hsa-miR-16-5p	TE	-0.428717	COBLL1	TE	-0.294889	0.48186	0.166575	pred	N/A
hsa-miR-369-3p	ICM	0.251148	UBE2J1	TE	-0.451375	-0.481639	0.166703	pred	N/A
hsa-miR-493-5p	ICM	0.222574	TOR1AIP2	TE	-0.524893	-0.481447	0.166813	pred	N/A
hsa-miR-23b-3p	TE	-0.665424	IDH1	ICM	0.461237	-0.481184	0.166965	pred	N/A
hsa-miR-363-3p	ICM	0.633218	UBASH3B	ICM	0.960425	0.481104	0.167011	pred	N/A
hsa-miR-302b-5p	ICM	0.794324	SLC1A3	TE	-0.519704	-0.480431	0.167399	pred	N/A
hsa-miR-520d-5p	TE	-0.747445	SC5D	TE	-0.403988	0.480286	0.167483	pred	N/A
[truncated: 1,856 more rows]

## Sheet:  DE.MG.only.SigN.miRNA.tsv
Summary of differentially expressed miRNA between TE and ICM lineages, and their negatively correlated developmentally associated target genes
miRNA	miRNA_enriched	nGene	gene
hsa-miR-146b-3p	ICM	1	TEAD1
hsa-miR-21-5p	ICM	1	AIF1L
hsa-miR-302b-5p	ICM	1	SPPL2A
hsa-miR-493-5p	ICM	1	COBLL1
hsa-miR-654-3p	ICM	1	OLR1
hsa-miR-101-3p	ICM	2	CDH2,KLF6
hsa-miR-299-3p	ICM	2	TPM4,ZFHX3
hsa-miR-369-3p	ICM	2	GATA3,GSE1
hsa-miR-370-3p	ICM	2	FDFT1,PDXK
hsa-miR-374a-3p	ICM	2	SMAGP,PEG10
hsa-miR-376a-3p	ICM	3	LYN,ZFHX3,MYH9
hsa-miR-411-5p	ICM	3	PKP2,FRMD4A,AAK1
hsa-miR-182-5p	ICM	4	NMT1,NT5DC3,MOB3B,DSG2
hsa-miR-455-3p	ICM	4	LYPD3,CLDN4,ZFHX3,FIGN
hsa-miR-92b-3p	ICM	4	PAPOLA,BTG1,SLC2A3,MPP1
hsa-miR-485-3p	ICM	5	WLS,ABCG2,FIGN,CHD7,REEP1
hsa-miR-7-5p	ICM	5	MED12L,TDRP,PLXNA1,PKP2,EIF2B2
hsa-miR-381-3p	ICM	7	CASP6,NT5DC3,CSTF2,TET2,PTP4A1,MMAB,DLC1
hsa-miR-183-5p	ICM	9	CLIC4,BASP1,RAB11FIP4,EPB41L3,MMAB,GRHL2,ARHGAP18,SH3KBP1,LAMP2
hsa-miR-146b-5p	ICM	10	HIC2,ACKR2,PRC1,RAB31,MYO6,GART,TET2,LRP2,AAK1,GJC1
hsa-miR-409-3p	ICM	10	OLR1,GATA2,ANXA11,FIGN,MED12L,SH3BP5,GRHL3,SLC38A1,NR2F2,GAN
hsa-miR-378a-3p	ICM	11	AAK1,RHOU,SLC38A1,MED12L,NUAK2,SLC2A3,EPB41L3,TMPRSS13,SLC2A1,SKP2,LRP2
hsa-miR-519b-3p	TE	1	G3BP2
hsa-miR-525-5p	TE	1	RPUSD3
hsa-miR-518b	TE	2	LAPTM4B,WDR1
hsa-miR-526b-5p	TE	2	ROBO1,CDH11
hsa-miR-16-5p	TE	3	GIGYF1,RTN4,SMAD7
hsa-miR-151a-5p	TE	4	PLA2G4F,FANCA,MEST,SOX17
hsa-miR-372-3p	TE	4	GIGYF1,CXCL12,ZFP36L2,ABCA1
hsa-miR-519c-3p	TE	4	G3BP2,ARHGAP1,DPYSL2,MAPK1
hsa-miR-520d-5p	TE	9	G3BP2,IDH1,SPTSSA,FUNDC1,PRDX3,MAPK1,RGCC,ATP11C,LPCAT4
hsa-miR-24-3p	TE	18	SERPINH1,SERPINE2,PLIN3,SUSD2,NECTIN2,RSPO3,LPP,SRGAP1,TBC1D16,CACHD1,KLF6,PDGFRA,NCOA1,FILIP1,SH3PXD2A,HNF1B,SLC6A6,DND1
hsa-miR-23b-3p	TE	26	PCMTD2,NPEPPS,LPIN1,YIPF4,SLC16A2,PRDX3,UHMK1,RCBTB1,NEFL,FAM102B,SRPK2,FAM124A,SETD2,PNRC1,CBFA2T2,MACF1,UBAP2,RNF24,GMFB,CTSC,PRR13,TTC39B,ARL8B,AGGF1,KDM7A,PLEKHA5
hsa-miR-23a-3p	TE	41	PHLDA1,MT2A,EXT1,B4GALT4,EGFLAM,SEPT11,SESN3,SLC25A16,FILIP1,PMAIP1,IL6R,SLC35A5,UACA,PLEKHA5,TNRC6C,MYO9A,VCAN,AGGF1,LPP,TTC39B,IL6ST,KDM7A,BCL11A,SEC23A,EIF4EBP2,PRRC2B,FRAT2,CADM1,RUNX1T1,UHMK1,SRGAP1,RBPMS2,SETD2,FAM102B,AKAP12,SLC39A10,SH3PXD2A,RNF24,GMFB,CEP85L,PNMA1
hsa-miR-524-5p	TE	73	MAPK1,SLC35A5,LPCAT4,SLC23A2,CEBPZ,TUBB2B,BCOR,REST,JADE2,KMT2C,IDH1,NCOA1,RRAD,BCL11A,SKIL,ARMT1,VSIG10,RGCC,SETD2,TCEA1,KIAA1671,PELI1,N4BP2,BRWD3,MRS2,G3BP2,SRGAP1,SERINC5,PTPRG,HMGB3,DBN1,CBFA2T2,MKRN1,NECTIN2,KLF4,UBASH3B,WDR11,KAZN,RNF24,FAM102B,INSR,SESN3,FUNDC1,ZFP36L2,ABHD12B,FKBP4,SLC25A12,CACNA2D2,SPTSSA,SIPA1L2,TMX4,SOCS4,CEP85L,DPYSL2,GLUD1,GMFB,SIAH1,MAEL,ABCA1,KDM7A,KIF5A,VCAN,JMY,…
hsa-miR-27b-3p	TE	85	SLC4A8,TCEA1,HTT,PDGFRA,PLEKHA5,CASP8,VAV2,SESN3,KMT2C,ACOT11,SEPT11,DUSP16,ARFGEF1,CHST2,BCOR,SHPK,ASH2L,MTA3,KDM7A,PSRC1,PELI1,MRS2,SLC25A16,RUNX1T1,SCAMP1,TRIM71,SOCS4,IL6ST,TTC39B,PVR,NCOA1,COL27A1,ADORA2B,HYOU1,BAK1,SFRP1,AGGF1,CEP85L,HAS2,STMN1,RCBTB1,RAB3D,JMY,LBH,GNA13,ATL3,RSF1,VSIG10,VCAN,LAPTM4B,KIAA1551,BRWD3,B3GNT7,BCL3,PGM2L1,HAT1,RPN2,OTX2,MT1G,FAM193B,LDLR,TRIM2,RAD54L2,SIN3A,MSN,…

## Sheet:  DE.MG.only.SigN.gene.tsv
Summary of negatively correlated developmentally associated genes targeted by differentially expressed miRNA
gene	gene_enriched	nmiRNA	miRNA
ABHD12B	ICM	1	hsa-miR-524-5p
ACOT11	ICM	1	hsa-miR-27b-3p
ADORA2B	ICM	1	hsa-miR-27b-3p
AK4	ICM	1	hsa-miR-27b-3p
AKAP12	ICM	1	hsa-miR-23a-3p
ARFGEF1	ICM	1	hsa-miR-27b-3p
ARHGAP1	ICM	1	hsa-miR-519c-3p
ARL8B	ICM	1	hsa-miR-23b-3p
ARMT1	ICM	1	hsa-miR-524-5p
ASH2L	ICM	1	hsa-miR-27b-3p
ATL3	ICM	1	hsa-miR-27b-3p
ATP11C	ICM	1	hsa-miR-520d-5p
B3GNT7	ICM	1	hsa-miR-27b-3p
B4GALT4	ICM	1	hsa-miR-23a-3p
BAK1	ICM	1	hsa-miR-27b-3p
BARD1	ICM	1	hsa-miR-524-5p
BCL3	ICM	1	hsa-miR-27b-3p
CACHD1	ICM	1	hsa-miR-24-3p
CACNA2D2	ICM	1	hsa-miR-524-5p
CALM3	ICM	1	hsa-miR-27b-3p
CASP8	ICM	1	hsa-miR-27b-3p
CDH11	ICM	1	hsa-miR-526b-5p
CDH2	ICM	1	hsa-miR-101-3p
CEBPZ	ICM	1	hsa-miR-524-5p
CHST2	ICM	1	hsa-miR-27b-3p
COL27A1	ICM	1	hsa-miR-27b-3p
CTSC	ICM	1	hsa-miR-23b-3p
CXCL12	ICM	1	hsa-miR-372-3p
DBN1	ICM	1	hsa-miR-524-5p
DND1	ICM	1	hsa-miR-24-3p
DUSP16	ICM	1	hsa-miR-27b-3p
EGFLAM	ICM	1	hsa-miR-23a-3p
EIF4EBP2	ICM	1	hsa-miR-23a-3p
EPHA4	ICM	1	hsa-miR-27b-3p
EXT1	ICM	1	hsa-miR-23a-3p
FAM124A	ICM	1	hsa-miR-23b-3p
FAM193B	ICM	1	hsa-miR-27b-3p
FAM84B	ICM	1	hsa-miR-27b-3p
FANCA	ICM	1	hsa-miR-151a-5p
FGFR2	ICM	1	hsa-miR-524-5p
FKBP4	ICM	1	hsa-miR-524-5p
FRAT2	ICM	1	hsa-miR-23a-3p
GLUD1	ICM	1	hsa-miR-524-5p
GNA13	ICM	1	hsa-miR-27b-3p
HAS2	ICM	1	hsa-miR-27b-3p
HAT1	ICM	1	hsa-miR-27b-3p
HTT	ICM	1	hsa-miR-27b-3p
HYOU1	ICM	1	hsa-miR-27b-3p
ID3	ICM	1	hsa-miR-27b-3p
IL6R	ICM	1	hsa-miR-23a-3p
ITM2C	ICM	1	hsa-miR-524-5p
JADE2	ICM	1	hsa-miR-524-5p
KAZN	ICM	1	hsa-miR-524-5p
KIAA1551	ICM	1	hsa-miR-27b-3p
KIAA1671	ICM	1	hsa-miR-524-5p
KIF5A	ICM	1	hsa-miR-524-5p
KLF4	ICM	1	hsa-miR-524-5p
LBH	ICM	1	hsa-miR-27b-3p
LDLR	ICM	1	hsa-miR-27b-3p
MACF1	ICM	1	hsa-miR-23b-3p
MAEL	ICM	1	hsa-miR-524-5p
MEST	ICM	1	hsa-miR-151a-5p
MKRN1	ICM	1	hsa-miR-524-5p
MSN	ICM	1	hsa-miR-27b-3p
MT1G	ICM	1	hsa-miR-27b-3p
MT1H	ICM	1	hsa-miR-27b-3p
MT2A	ICM	1	hsa-miR-23a-3p
MTA3	ICM	1	hsa-miR-27b-3p
MYO9A	ICM	1	hsa-miR-23a-3p
N4BP2	ICM	1	hsa-miR-524-5p
NEFL	ICM	1	hsa-miR-23b-3p
OTX2	ICM	1	hsa-miR-27b-3p
PCMTD2	ICM	1	hsa-miR-23b-3p
PGM2L1	ICM	1	hsa-miR-27b-3p
PHLDA1	ICM	1	hsa-miR-23a-3p
PLA2G4F	ICM	1	hsa-miR-151a-5p
PLIN3	ICM	1	hsa-miR-24-3p
PLXND1	ICM	1	hsa-miR-27b-3p
PMAIP1	ICM	1	hsa-miR-23a-3p
PNMA1	ICM	1	hsa-miR-23a-3p
PNRC1	ICM	1	hsa-miR-23b-3p
PPARGC1B	ICM	1	hsa-miR-27b-3p
PRCP	ICM	1	hsa-miR-524-5p
PRR13	ICM	1	hsa-miR-23b-3p
PRRC2B	ICM	1	hsa-miR-23a-3p
PSME4	ICM	1	hsa-miR-524-5p
PSRC1	ICM	1	hsa-miR-27b-3p
PTPRG	ICM	1	hsa-miR-524-5p
PVR	ICM	1	hsa-miR-27b-3p
RAB3D	ICM	1	hsa-miR-27b-3p
RAD54L2	ICM	1	hsa-miR-27b-3p
RASSF8	ICM	1	hsa-miR-27b-3p
REST	ICM	1	hsa-miR-524-5p
ROBO1	ICM	1	hsa-miR-526b-5p
RPN2	ICM	1	hsa-miR-27b-3p
RPUSD3	ICM	1	hsa-miR-525-5p
RRAD	ICM	1	hsa-miR-524-5p
RSF1	ICM	1	hsa-miR-27b-3p
RSPO3	ICM	1	hsa-miR-24-3p
RTN4	ICM	1	hsa-miR-16-5p
SCAMP1	ICM	1	hsa-miR-27b-3p
SEC23A	ICM	1	hsa-miR-23a-3p
SERINC5	ICM	1	hsa-miR-524-5p
SERPINE2	ICM	1	hsa-miR-24-3p
SERPINH1	ICM	1	hsa-miR-24-3p
SESN1	ICM	1	hsa-miR-27b-3p
SFRP1	ICM	1	hsa-miR-27b-3p
SHPK	ICM	1	hsa-miR-27b-3p
SIAH1	ICM	1	hsa-miR-524-5p
SIN3A	ICM	1	hsa-miR-27b-3p
SIPA1L2	ICM	1	hsa-miR-524-5p
SKIL	ICM	1	hsa-miR-524-5p
SLC23A2	ICM	1	hsa-miR-524-5p
SLC25A12	ICM	1	hsa-miR-524-5p
SLC25A44	ICM	1	hsa-miR-27b-3p
SLC39A10	ICM	1	hsa-miR-23a-3p
SLC44A1	ICM	1	hsa-miR-524-5p
SLC4A8	ICM	1	hsa-miR-27b-3p
SMAD7	ICM	1	hsa-miR-16-5p
SOX17	ICM	1	hsa-miR-151a-5p
SPRY2	ICM	1	hsa-miR-27b-3p
SPRY4	ICM	1	hsa-miR-524-5p
SRPK2	ICM	1	hsa-miR-23b-3p
STMN1	ICM	1	hsa-miR-27b-3p
SUSD2	ICM	1	hsa-miR-24-3p
TBC1D16	ICM	1	hsa-miR-24-3p
TMX4	ICM	1	hsa-miR-524-5p
TNRC6C	ICM	1	hsa-miR-23a-3p
TRIM2	ICM	1	hsa-miR-27b-3p
TRIM71	ICM	1	hsa-miR-27b-3p
TUBB2B	ICM	1	hsa-miR-524-5p
UACA	ICM	1	hsa-miR-23a-3p
UBAP2	ICM	1	hsa-miR-23b-3p
UBASH3B	ICM	1	hsa-miR-524-5p
VAV2	ICM	1	hsa-miR-27b-3p
WDR1	ICM	1	hsa-miR-518b
WDR11	ICM	1	hsa-miR-524-5p
YIPF4	ICM	1	hsa-miR-23b-3p
YPEL2	ICM	1	hsa-miR-27b-3p
ABCA1	ICM	2	hsa-miR-524-5p,hsa-miR-372-3p
BCL11A	ICM	2	hsa-miR-524-5p,hsa-miR-23a-3p
BCOR	ICM	2	hsa-miR-27b-3p,hsa-miR-524-5p
BRWD3	ICM	2	hsa-miR-27b-3p,hsa-miR-524-5p
CADM1	ICM	2	hsa-miR-27b-3p,hsa-miR-23a-3p
CBFA2T2	ICM	2	hsa-miR-524-5p,hsa-miR-23b-3p
DPYSL2	ICM	2	hsa-miR-524-5p,hsa-miR-519c-3p
FILIP1	ICM	2	hsa-miR-23a-3p,hsa-miR-24-3p
FUNDC1	ICM	2	hsa-miR-524-5p,hsa-miR-520d-5p
GIGYF1	ICM	2	hsa-miR-16-5p,hsa-miR-372-3p
HMGB3	ICM	2	hsa-miR-524-5p,hsa-miR-27b-3p
HNF1B	ICM	2	hsa-miR-24-3p,hsa-miR-524-5p
IDH1	ICM	2	hsa-miR-524-5p,hsa-miR-520d-5p
IL6ST	ICM	2	hsa-miR-27b-3p,hsa-miR-23a-3p
INSR	ICM	2	hsa-miR-524-5p,hsa-miR-27b-3p
JMY	ICM	2	hsa-miR-27b-3p,hsa-miR-524-5p
KLF6	ICM	2	hsa-miR-24-3p,hsa-miR-101-3p
KMT2C	ICM	2	hsa-miR-27b-3p,hsa-miR-524-5p
LAPTM4B	ICM	2	hsa-miR-27b-3p,hsa-miR-518b
LPCAT4	ICM	2	hsa-miR-524-5p,hsa-miR-520d-5p
LPIN1	ICM	2	hsa-miR-23b-3p,hsa-miR-27b-3p
LPP	ICM	2	hsa-miR-24-3p,hsa-miR-23a-3p
MRS2	ICM	2	hsa-miR-27b-3p,hsa-miR-524-5p
NECTIN2	ICM	2	hsa-miR-24-3p,hsa-miR-524-5p
NPEPPS	ICM	2	hsa-miR-23b-3p,hsa-miR-27b-3p
PDGFRA	ICM	2	hsa-miR-27b-3p,hsa-miR-24-3p
PELI1	ICM	2	hsa-miR-27b-3p,hsa-miR-524-5p
RBPMS2	ICM	2	hsa-miR-27b-3p,hsa-miR-23a-3p
RCBTB1	ICM	2	hsa-miR-27b-3p,hsa-miR-23b-3p
RGCC	ICM	2	hsa-miR-524-5p,hsa-miR-520d-5p
RUNX1T1	ICM	2	hsa-miR-27b-3p,hsa-miR-23a-3p
SEPT11	ICM	2	hsa-miR-27b-3p,hsa-miR-23a-3p
SH3PXD2A	ICM	2	hsa-miR-24-3p,hsa-miR-23a-3p
SLC16A2	ICM	2	hsa-miR-23b-3p,hsa-miR-524-5p
SLC25A16	ICM	2	hsa-miR-27b-3p,hsa-miR-23a-3p
SLC35A5	ICM	2	hsa-miR-524-5p,hsa-miR-23a-3p
SLC6A6	ICM	2	hsa-miR-27b-3p,hsa-miR-24-3p
SOCS4	ICM	2	hsa-miR-27b-3p,hsa-miR-524-5p
SPTSSA	ICM	2	hsa-miR-524-5p,hsa-miR-520d-5p
TCEA1	ICM	2	hsa-miR-27b-3p,hsa-miR-524-5p
UHMK1	ICM	2	hsa-miR-23b-3p,hsa-miR-23a-3p
VSIG10	ICM	2	hsa-miR-27b-3p,hsa-miR-524-5p
ZFP36L2	ICM	2	hsa-miR-524-5p,hsa-miR-372-3p
AGGF1	ICM	3	hsa-miR-27b-3p,hsa-miR-23a-3p,hsa-miR-23b-3p
CEP85L	ICM	3	hsa-miR-27b-3p,hsa-miR-524-5p,hsa-miR-23a-3p
FAM102B	ICM	3	hsa-miR-23b-3p,hsa-miR-524-5p,hsa-miR-23a-3p
GMFB	ICM	3	hsa-miR-524-5p,hsa-miR-23b-3p,hsa-miR-23a-3p
MAPK1	ICM	3	hsa-miR-524-5p,hsa-miR-520d-5p,hsa-miR-519c-3p
NCOA1	ICM	3	hsa-miR-27b-3p,hsa-miR-524-5p,hsa-miR-24-3p
PLEKHA5	ICM	3	hsa-miR-27b-3p,hsa-miR-23a-3p,hsa-miR-23b-3p
PRDX3	ICM	3	hsa-miR-23b-3p,hsa-miR-524-5p,hsa-miR-520d-5p
RNF24	ICM	3	hsa-miR-524-5p,hsa-miR-23b-3p,hsa-miR-23a-3p
SESN3	ICM	3	hsa-miR-27b-3p,hsa-miR-23a-3p,hsa-miR-524-5p
SETD2	ICM	3	hsa-miR-524-5p,hsa-miR-23b-3p,hsa-miR-23a-3p
SRGAP1	ICM	3	hsa-miR-524-5p,hsa-miR-24-3p,hsa-miR-23a-3p
TTC39B	ICM	3	hsa-miR-27b-3p,hsa-miR-23a-3p,hsa-miR-23b-3p
VCAN	ICM	3	hsa-miR-27b-3p,hsa-miR-23a-3p,hsa-miR-524-5p
G3BP2	ICM	4	hsa-miR-520d-5p,hsa-miR-524-5p,hsa-miR-519c-3p,hsa-miR-519b-3p
KDM7A	ICM	4	hsa-miR-27b-3p,hsa-miR-23a-3p,hsa-miR-524-5p,hsa-miR-23b-3p
ABCG2	TE	1	hsa-miR-485-3p
ACKR2	TE	1	hsa-miR-146b-5p
AIF1L	TE	1	hsa-miR-21-5p
ANXA11	TE	1	hsa-miR-409-3p
ARHGAP18	TE	1	hsa-miR-183-5p
BASP1	TE	1	hsa-miR-183-5p
BTG1	TE	1	hsa-miR-92b-3p
CASP6	TE	1	hsa-miR-381-3p
CHD7	TE	1	hsa-miR-485-3p
CLDN4	TE	1	hsa-miR-455-3p
CLIC4	TE	1	hsa-miR-183-5p
COBLL1	TE	1	hsa-miR-493-5p
CSTF2	TE	1	hsa-miR-381-3p
DLC1	TE	1	hsa-miR-381-3p
DSG2	TE	1	hsa-miR-182-5p
EIF2B2	TE	1	hsa-miR-7-5p
FDFT1	TE	1	hsa-miR-370-3p
FRMD4A	TE	1	hsa-miR-411-5p
GAN	TE	1	hsa-miR-409-3p
GART	TE	1	hsa-miR-146b-5p
GATA2	TE	1	hsa-miR-409-3p
GATA3	TE	1	hsa-miR-369-3p
GJC1	TE	1	hsa-miR-146b-5p
GRHL2	TE	1	hsa-miR-183-5p
GRHL3	TE	1	hsa-miR-409-3p
GSE1	TE	1	hsa-miR-369-3p
HIC2	TE	1	hsa-miR-146b-5p
LAMP2	TE	1	hsa-miR-183-5p
LYN	TE	1	hsa-miR-376a-3p
LYPD3	TE	1	hsa-miR-455-3p
MOB3B	TE	1	hsa-miR-182-5p
MPP1	TE	1	hsa-miR-92b-3p
MYH9	TE	1	hsa-miR-376a-3p
MYO6	TE	1	hsa-miR-146b-5p
NMT1	TE	1	hsa-miR-182-5p
NR2F2	TE	1	hsa-miR-409-3p
NUAK2	TE	1	hsa-miR-378a-3p
PAPOLA	TE	1	hsa-miR-92b-3p
PDXK	TE	1	hsa-miR-370-3p
PEG10	TE	1	hsa-miR-374a-3p
PLXNA1	TE	1	hsa-miR-7-5p
PRC1	TE	1	hsa-miR-146b-5p
PTP4A1	TE	1	hsa-miR-381-3p
RAB11FIP4	TE	1	hsa-miR-183-5p
RAB31	TE	1	hsa-miR-146b-5p
REEP1	TE	1	hsa-miR-485-3p
RHOU	TE	1	hsa-miR-378a-3p
SH3BP5	TE	1	hsa-miR-409-3p
SH3KBP1	TE	1	hsa-miR-183-5p
SKP2	TE	1	hsa-miR-378a-3p
SLC2A1	TE	1	hsa-miR-378a-3p
SMAGP	TE	1	hsa-miR-374a-3p
SPPL2A	TE	1	hsa-miR-302b-5p
TDRP	TE	1	hsa-miR-7-5p
TEAD1	TE	1	hsa-miR-146b-3p
TMPRSS13	TE	1	hsa-miR-378a-3p
TPM4	TE	1	hsa-miR-299-3p
WLS	TE	1	hsa-miR-485-3p
EPB41L3	TE	2	hsa-miR-378a-3p,hsa-miR-183-5p
LRP2	TE	2	hsa-miR-146b-5p,hsa-miR-378a-3p
MMAB	TE	2	hsa-miR-183-5p,hsa-miR-381-3p
NT5DC3	TE	2	hsa-miR-381-3p,hsa-miR-182-5p
OLR1	TE	2	hsa-miR-409-3p,hsa-miR-654-3p
PKP2	TE	2	hsa-miR-411-5p,hsa-miR-7-5p
SLC2A3	TE	2	hsa-miR-378a-3p,hsa-miR-92b-3p
SLC38A1	TE	2	hsa-miR-378a-3p,hsa-miR-409-3p
TET2	TE	2	hsa-miR-146b-5p,hsa-miR-381-3p
AAK1	TE	3	hsa-miR-378a-3p,hsa-miR-411-5p,hsa-miR-146b-5p
FIGN	TE	3	hsa-miR-409-3p,hsa-miR-485-3p,hsa-miR-455-3p
MED12L	TE	3	hsa-miR-378a-3p,hsa-miR-7-5p,hsa-miR-409-3p
ZFHX3	TE	3	hsa-miR-299-3p,hsa-miR-455-3p,hsa-miR-376a-3p
