# Supplementary material for: An atlas of small non-coding RNAs in human preimplantation development
Source: Nat Commun. 2024 Oct 5;15:8634. doi: 10.1038/s41467-024-52943-w (PMC11452719; doi:10.1038/s41467-024-52943-w)
Supplement: Supplementary file 10 — Supplementary Data 7 [file 41467_2024_52943_MOESM10_ESM.xls]

## Sheet:  mouse.DEG.targets
Mouse.name	Mouse.DEG.compair	Mouse.DEG	Mouse.miRNA	Human.miRNA	Human.name	miRNA_gene_target_type	Human.ICMvsTE.miRNA.gene.cor	Human.ICMvsTE.miRNA.gene.cor.pvalue
Tet2	mimic381_vs_Control(TE)	DownRe	mmu-miR-381-3p	hsa-miR-381-3p	TET2	as target in human and mouse	-0.803464	0.027072
C1qbp	mimic381_vs_Control(8C)	UpRe	mmu-miR-381-3p	hsa-miR-381-3p	C1QBP	as target in human and mouse	-0.381546	0.227727
Brd4	mimic381_vs_Control(8C)	UpRe	mmu-miR-381-3p	hsa-miR-381-3p	BRD4	as target in human and mouse	-0.356687	0.24383
Tra2a	mimic381_vs_Control(TE)	DownRe	mmu-miR-381-3p	hsa-miR-381-3p	TRA2A	as target in human and mouse	-0.122938	0.408261
Nabp1	mimic381_vs_Control(TE)	UpRe	mmu-miR-381-3p	hsa-miR-381-3p	NABP1	as target in human and mouse	0.0377162	0.471726
Cbx5	mimic381_vs_Control(8C)	DownRe	mmu-miR-381-3p	hsa-miR-381-3p	CBX5	as target in human and mouse	0.0727929	0.445502
Kalrn	mimic381_vs_Control(TE)	DownRe	mmu-miR-381-3p	hsa-miR-381-3p	KALRN	as target in human and mouse	0.0749395	0.443901
Tsc22d1	mimic381_vs_Control(TE)	UpRe	mmu-miR-381-3p	hsa-miR-381-3p	TSC22D1	as target in human and mouse	0.182411	0.364709
Itm2c	mimic381_vs_Control(ICM)	UpRe	mmu-miR-381-3p	hsa-miR-381-3p	ITM2C	as target in human and mouse	0.492022	0.160761
Klf4	mimic381_vs_Control(8C)	DownRe	mmu-miR-381-3p	hsa-miR-381-3p	KLF4	as target in human and mouse	0.557399	0.125246
Ubap2l	mimic381_vs_Control(8C)	UpRe	mmu-miR-381-3p	hsa-miR-381-3p	UBAP2L	as target in human and mouse	NA	NA
Rnf2	mimic381_vs_Control(8C)	DownRe	mmu-miR-381-3p	hsa-miR-381-3p	RNF2	as target in human and mouse	NA	NA
Rabggtb	mimic381_vs_Control(ICM)	UpRe	mmu-miR-381-3p	hsa-miR-381-3p	RABGGTB	as target in human and mouse	NA	NA
Eif4g2	mimic381_vs_Control(ICM)	UpRe	mmu-miR-381-3p	hsa-miR-381-3p	EIF4G2	as target in human and mouse	NA	NA
Srrm1	mimic381_vs_Control(ICM)	DownRe	mmu-miR-381-3p	hsa-miR-381-3p	SRRM1	as target in human and mouse	NA	NA
Actr3	mimic381_vs_Control(ICM)	DownRe	mmu-miR-381-3p	hsa-miR-381-3p	ACTR3	as target in human and mouse	NA	NA
Tmem39a	mimic381_vs_Control(ICM)	DownRe	mmu-miR-381-3p	hsa-miR-381-3p	TMEM39A	as target in human and mouse	NA	NA
Rabggtb	mimic381_vs_Control(TE)	UpRe	mmu-miR-381-3p	hsa-miR-381-3p	RABGGTB	as target in human and mouse	NA	NA
Actr3	mimic381_vs_Control(TE)	DownRe	mmu-miR-381-3p	hsa-miR-381-3p	ACTR3	as target in human and mouse	NA	NA
Srrm1	mimic381_vs_Control(TE)	DownRe	mmu-miR-381-3p	hsa-miR-381-3p	SRRM1	as target in human and mouse	NA	NA
Hmgxb4	mimic381_vs_Control(TE)	DownRe	mmu-miR-381-3p	hsa-miR-381-3p	HMGXB4	as target in human and mouse	NA	NA
Hectd1	mimic381_vs_Control(TE)	DownRe	mmu-miR-381-3p	hsa-miR-381-3p	HECTD1	as target in human and mouse	NA	NA
Kpna6	mimic381_vs_Control(TE)	DownRe	mmu-miR-381-3p	hsa-miR-381-3p	KPNA6	as target in human and mouse	NA	NA
Rnf34	mimic381_vs_Control(8C)	DownRe	NA	hsa-miR-381-3p	RNF34	as target only in human	-0.867895	0.0125125
Ccne2	mimic381_vs_Control(TE)	DownRe	NA	hsa-miR-381-3p	CCNE2	as target only in human	-0.63896	0.0859969
Kdm5b	mimic381_vs_Control(8C)	DownRe	NA	hsa-miR-381-3p	KDM5B	as target only in human	-0.600528	0.103747
Kdm5b	mimic381_vs_Control(ICM)	UpRe	NA	hsa-miR-381-3p	KDM5B	as target only in human	-0.600528	0.103747
G3bp1	mimic381_vs_Control(8C)	DownRe	NA	hsa-miR-381-3p	G3BP1	as target only in human	-0.543448	0.132539
G3bp1	mimic381_vs_Control(ICM)	DownRe	NA	hsa-miR-381-3p	G3BP1	as target only in human	-0.543448	0.132539
Hsp90ab1	mimic381_vs_Control(ICM)	UpRe	NA	hsa-miR-381-3p	HSP90AB1	as target only in human	-0.383717	0.226337
Gapvd1	mimic381_vs_Control(8C)	DownRe	NA	hsa-miR-381-3p	GAPVD1	as target only in human	-0.316608	0.270478
Rrm2	mimic381_vs_Control(TE)	DownRe	NA	hsa-miR-381-3p	RRM2	as target only in human	-0.19327	0.356853
Ube2c	mimic381_vs_Control(TE)	UpRe	NA	hsa-miR-381-3p	UBE2C	as target only in human	-0.129221	0.403623
Tdrp	mimic381_vs_Control(TE)	DownRe	NA	hsa-miR-381-3p	TDRP	as target only in human	-0.103233	0.42285
Glul	mimic381_vs_Control(ICM)	DownRe	NA	hsa-miR-381-3p	GLUL	as target only in human	0.0636791	0.452305
Hipk1	mimic381_vs_Control(8C)	DownRe	NA	hsa-miR-381-3p	HIPK1	as target only in human	0.0834631	0.437548
Slc7a1	mimic381_vs_Control(TE)	UpRe	NA	hsa-miR-381-3p	SLC7A1	as target only in human	0.13998	0.3957
G3bp2	mimic381_vs_Control(TE)	DownRe	NA	hsa-miR-381-3p	G3BP2	as target only in human	0.19442	0.356022
Atp1b1	mimic381_vs_Control(TE)	DownRe	NA	hsa-miR-381-3p	ATP1B1	as target only in human	0.32595	0.264195
Gfpt1	mimic381_vs_Control(8C)	DownRe	NA	hsa-miR-381-3p	GFPT1	as target only in human	0.361589	0.240627
Ddit3	mimic381_vs_Control(ICM)	UpRe	NA	hsa-miR-381-3p	DDIT3	as target only in human	0.426832	0.199317
Zmat3	mimic381_vs_Control(TE)	UpRe	NA	hsa-miR-381-3p	ZMAT3	as target only in human	0.571205	0.118189
Eif4a1	mimic381_vs_Control(8C)	UpRe	NA	hsa-miR-381-3p	EIF4A1	as target only in human	NA	NA
Srsf2	mimic381_vs_Control(8C)	UpRe	NA	hsa-miR-381-3p	SRSF2	as target only in human	NA	NA
Ric1	mimic381_vs_Control(8C)	UpRe	NA	hsa-miR-381-3p	RIC1	as target only in human	NA	NA
Rpl37	mimic381_vs_Control(8C)	UpRe	NA	hsa-miR-381-3p	RPL37	as target only in human	NA	NA
Setx	mimic381_vs_Control(8C)	DownRe	NA	hsa-miR-381-3p	SETX	as target only in human	NA	NA
Pdlim5	mimic381_vs_Control(8C)	DownRe	NA	hsa-miR-381-3p	PDLIM5	as target only in human	NA	NA
Sp1	mimic381_vs_Control(ICM)	UpRe	NA	hsa-miR-381-3p	SP1	as target only in human	NA	NA
Hnrnpa1	mimic381_vs_Control(ICM)	DownRe	NA	hsa-miR-381-3p	HNRNPA1	as target only in human	NA	NA
1810037I17Rik	mimic381_vs_Control(ICM)	DownRe	NA	hsa-miR-381-3p	C4orf3	as target only in human	NA	NA
Pikfyve	mimic381_vs_Control(TE)	UpRe	NA	hsa-miR-381-3p	PIKFYVE	as target only in human	NA	NA
Mier3	mimic381_vs_Control(TE)	UpRe	NA	hsa-miR-381-3p	MIER3	as target only in human	NA	NA
Arf1	mimic381_vs_Control(TE)	DownRe	NA	hsa-miR-381-3p	ARF1	as target only in human	NA	NA
Hnrnpa1	mimic381_vs_Control(TE)	DownRe	NA	hsa-miR-381-3p	HNRNPA1	as target only in human	NA	NA
1810037I17Rik	mimic381_vs_Control(TE)	DownRe	NA	hsa-miR-381-3p	C4orf3	as target only in human	NA	NA
Cd2ap	mimic381_vs_Control(8C)	DownRe	mmu-miR-381-3p	NA	CD2AP	as target only in mouse	NA	NA
Igf2r	mimic381_vs_Control(ICM)	UpRe	mmu-miR-381-3p	NA	IGF2R	as target only in mouse	NA	NA
Ipo8	mimic381_vs_Control(ICM)	DownRe	mmu-miR-381-3p	NA	IPO8	as target only in mouse	NA	NA
Rmi1	mimic381_vs_Control(TE)	UpRe	mmu-miR-381-3p	NA	RMI1	as target only in mouse	NA	NA
Cdk1	mimic381_vs_Control(TE)	UpRe	mmu-miR-381-3p	NA	CDK1	as target only in mouse	NA	NA
Asf1a	mimic381_vs_Control(TE)	UpRe	mmu-miR-381-3p	NA	ASF1A	as target only in mouse	NA	NA
Igf2r	mimic381_vs_Control(TE)	UpRe	mmu-miR-381-3p	NA	IGF2R	as target only in mouse	NA	NA
Cdc42	mimic381_vs_Control(TE)	DownRe	mmu-miR-381-3p	NA	CDC42	as target only in mouse	NA	NA
Stat3	mimic381_vs_Control(TE)	DownRe	mmu-miR-381-3p	NA	STAT3	as target only in mouse	NA	NA
Ostf1	mimic381_vs_Control(TE)	DownRe	mmu-miR-381-3p	NA	OSTF1	as target only in mouse	NA	NA

## Sheet:  mouse.m_v_c.DEG
gene	p_val	avg_log2FC	pct.1	pct.2	p_val_adj	compair	UpDown
Impdh2	3.25817e-08	0.471963	1	1	0.000133314	mimic381_vs_Control(8C)	UpRe
Rps18	3.9707e-08	0.633315	1	1	0.000133314	mimic381_vs_Control(8C)	UpRe
Rpl13a	1.68565e-07	0.680659	1	1	0.000335381	mimic381_vs_Control(8C)	UpRe
Rpl7a	2.23305e-07	0.528627	1	1	0.000390136	mimic381_vs_Control(8C)	UpRe
Rpl18a	2.45107e-07	0.435072	1	1	0.000390136	mimic381_vs_Control(8C)	UpRe
Rbm8a	1.04548e-06	0.488423	1	1	0.00138675	mimic381_vs_Control(8C)	UpRe
Ttyh2	1.92613e-06	0.844813	1	0.967	0.00153291	mimic381_vs_Control(8C)	UpRe
Eif5a	3.2151e-06	0.435434	1	1	0.00223538	mimic381_vs_Control(8C)	UpRe
Selenow	6.79831e-06	0.561096	1	1	0.00360696	mimic381_vs_Control(8C)	UpRe
Snx5	8.68011e-06	0.653371	1	1	0.00394746	mimic381_vs_Control(8C)	UpRe
Nop53	8.68011e-06	0.490842	1	1	0.00394746	mimic381_vs_Control(8C)	UpRe
Timm44	8.68011e-06	0.615677	1	1	0.00394746	mimic381_vs_Control(8C)	UpRe
Rps14	8.68011e-06	0.363156	1	1	0.00394746	mimic381_vs_Control(8C)	UpRe
Ccar1	1.19744e-05	0.725773	1	1	0.0048871	mimic381_vs_Control(8C)	UpRe
Cbr2	1.37991e-05	0.286406	0.667	0.067	0.00545053	mimic381_vs_Control(8C)	UpRe
Ptma	1.51959e-05	0.338308	1	1	0.00562495	mimic381_vs_Control(8C)	UpRe
Pelp1	2.42808e-05	0.41396	1	1	0.00743225	mimic381_vs_Control(8C)	UpRe
Hsp90aa1	2.42808e-05	0.515085	1	1	0.00743225	mimic381_vs_Control(8C)	UpRe
Pcbp2	2.42808e-05	0.568703	1	1	0.00743225	mimic381_vs_Control(8C)	UpRe
Ssna1	3.05725e-05	0.496943	1	1	0.00868967	mimic381_vs_Control(8C)	UpRe
Rack1	3.05725e-05	0.48079	1	1	0.00868967	mimic381_vs_Control(8C)	UpRe
Rpl23a	3.2994e-05	0.378645	1	1	0.0089011	mimic381_vs_Control(8C)	UpRe
Rps27	4.46265e-05	0.32232	1	1	0.0110988	mimic381_vs_Control(8C)	UpRe
Eif4a1	4.46265e-05	0.409721	1	1	0.0110988	mimic381_vs_Control(8C)	UpRe
Ubxn1	5.18106e-05	0.371687	1	1	0.0120101	mimic381_vs_Control(8C)	UpRe
Esd	5.44875e-05	0.432662	0.917	0.467	0.0123897	mimic381_vs_Control(8C)	UpRe
Adat3	7.10927e-05	0.469535	0.667	0.167	0.0146959	mimic381_vs_Control(8C)	UpRe
Rpl23	7.48661e-05	0.326148	1	1	0.0152775	mimic381_vs_Control(8C)	UpRe
Gm13212	9.29319e-05	0.628104	1	0.9	0.0174238	mimic381_vs_Control(8C)	UpRe
Ruvbl1	9.30466e-05	0.477035	1	0.967	0.0174238	mimic381_vs_Control(8C)	UpRe
Brd4	9.30466e-05	0.529737	1	1	0.0174238	mimic381_vs_Control(8C)	UpRe
C1qbp	9.9982e-05	0.535438	1	1	0.0182921	mimic381_vs_Control(8C)	UpRe
Rps3	0.000107403	0.342319	1	1	0.0189949	mimic381_vs_Control(8C)	UpRe
Srsf2	0.000115342	0.505383	1	1	0.0197409	mimic381_vs_Control(8C)	UpRe
Snw1	0.000132909	0.743079	1	0.967	0.0218094	mimic381_vs_Control(8C)	UpRe
Cks2	0.000132909	0.304592	1	1	0.0218094	mimic381_vs_Control(8C)	UpRe
Cuta	0.000142568	0.453778	1	0.933	0.0231557	mimic381_vs_Control(8C)	UpRe
Oaz1	0.000152975	0.268878	1	1	0.024108	mimic381_vs_Control(8C)	UpRe
Psmb3	0.000152975	0.330351	1	1	0.024108	mimic381_vs_Control(8C)	UpRe
Uqcrc2	0.000164047	0.491194	1	1	0.0243754	mimic381_vs_Control(8C)	UpRe
Rpl26	0.000164047	0.308935	1	1	0.0243754	mimic381_vs_Control(8C)	UpRe
Tmem147	0.000166923	0.433324	0.875	0.467	0.0243754	mimic381_vs_Control(8C)	UpRe
Rpl6	0.000175868	0.327977	1	1	0.0254482	mimic381_vs_Control(8C)	UpRe
Mrpl38	0.000197114	0.336672	0.958	0.467	0.0274746	mimic381_vs_Control(8C)	UpRe
Ric1	0.000201899	0.41501	1	0.933	0.0274746	mimic381_vs_Control(8C)	UpRe
Rps19	0.000216323	0.283854	1	1	0.0284563	mimic381_vs_Control(8C)	UpRe
Psma2	0.000216323	0.492811	1	1	0.0284563	mimic381_vs_Control(8C)	UpRe
D7Ertd128e	0.000223764	0.447048	0.833	0.333	0.0288055	mimic381_vs_Control(8C)	UpRe
Ppp3r1	0.000226396	0.541997	0.875	0.333	0.0288055	mimic381_vs_Control(8C)	UpRe
Rpl37	0.000231645	0.353744	1	1	0.0288055	mimic381_vs_Control(8C)	UpRe
Hsf2	0.000247982	0.500391	1	1	0.0303626	mimic381_vs_Control(8C)	UpRe
Rps15	0.000265395	0.336452	1	1	0.0318779	mimic381_vs_Control(8C)	UpRe
Txn1	0.000279712	0.370563	0.958	0.8	0.0329791	mimic381_vs_Control(8C)	UpRe
Rpl34	0.00028395	0.284355	1	1	0.03299	mimic381_vs_Control(8C)	UpRe
2310011J03Rik	0.000290944	0.495198	0.958	0.833	0.0335576	mimic381_vs_Control(8C)	UpRe
Elp6	0.000299222	0.596946	0.917	0.833	0.0340194	mimic381_vs_Control(8C)	UpRe
Ubap2l	0.000324761	0.513411	1	1	0.0354056	mimic381_vs_Control(8C)	UpRe
Zpr1	0.000324761	0.494024	1	1	0.0354056	mimic381_vs_Control(8C)	UpRe
Mfsd1	0.000335701	0.789253	0.958	0.967	0.0361038	mimic381_vs_Control(8C)	UpRe
Ftl1	0.000371013	0.863425	1	1	0.0380994	mimic381_vs_Control(8C)	UpRe
Fau	0.000396383	0.308675	1	1	0.0401862	mimic381_vs_Control(8C)	UpRe
Psme4	0.000423367	0.746181	1	0.967	0.0410898	mimic381_vs_Control(8C)	UpRe
Tomm6	0.000423367	0.275047	1	1	0.0410898	mimic381_vs_Control(8C)	UpRe
Rps8	0.000482556	0.494498	1	1	0.0444414	mimic381_vs_Control(8C)	UpRe
Tmem250-ps	0.000514965	0.634348	0.958	1	0.046309	mimic381_vs_Control(8C)	UpRe
Crxos	0.000514965	0.540756	1	1	0.046309	mimic381_vs_Control(8C)	UpRe
Psmb6	0.000549392	0.362971	1	1	0.048853	mimic381_vs_Control(8C)	UpRe
AY036118	7.11946e-09	-0.668991	1	1	0.00011332	mimic381_vs_Control(8C)	DownRe
2310040G24Rik	2.33495e-08	-0.827008	0.708	1	0.000133314	mimic381_vs_Control(8C)	DownRe
H2afx	4.80512e-08	-0.805718	0.833	1	0.000133314	mimic381_vs_Control(8C)	DownRe
Ei24	5.33025e-08	-1.37317	1	1	0.000133314	mimic381_vs_Control(8C)	DownRe
Fcgr3	5.86292e-08	-1.09904	0.875	1	0.000133314	mimic381_vs_Control(8C)	DownRe
Tmem56	5.5388e-07	-1.3656	0.792	1	0.000801464	mimic381_vs_Control(8C)	DownRe
Rbm41	1.20676e-06	-0.836861	0.375	0.933	0.00147754	mimic381_vs_Control(8C)	DownRe
Psma4	1.36085e-06	-0.525754	1	1	0.00153291	mimic381_vs_Control(8C)	DownRe
Eif4e	1.76668e-06	-0.694641	1	1	0.00153291	mimic381_vs_Control(8C)	DownRe
Gm26917	1.76668e-06	-1.21058	0.958	1	0.00153291	mimic381_vs_Control(8C)	DownRe
Gm10260	1.87814e-06	-0.546978	0.708	1	0.00153291	mimic381_vs_Control(8C)	DownRe
Tmem97	1.92613e-06	-0.747761	0.958	1	0.00153291	mimic381_vs_Control(8C)	DownRe
Ctsl	1.92613e-06	-0.703685	1	1	0.00153291	mimic381_vs_Control(8C)	DownRe
Rnf2	2.09843e-06	-1.17945	0.917	1	0.00159051	mimic381_vs_Control(8C)	DownRe
Cth	3.49812e-06	-0.764315	0.958	1	0.00223538	mimic381_vs_Control(8C)	DownRe
Arg1	3.511e-06	-1.08952	0.542	0.967	0.00223538	mimic381_vs_Control(8C)	DownRe
Amt	3.80495e-06	-0.59223	1	1	0.00232936	mimic381_vs_Control(8C)	DownRe
Psat1	4.49776e-06	-0.610267	1	1	0.00265152	mimic381_vs_Control(8C)	DownRe
Jpt1	6.26287e-06	-0.767067	0.958	1	0.00343745	mimic381_vs_Control(8C)	DownRe
Dgat2	8.49005e-06	-0.939527	0.708	1	0.00394746	mimic381_vs_Control(8C)	DownRe
Aqp11	1.03972e-05	-0.460437	0.5	0.967	0.00449717	mimic381_vs_Control(8C)	DownRe
A430078I02Rik	1.04539e-05	-0.26519	0.25	0.867	0.00449717	mimic381_vs_Control(8C)	DownRe
Hspa8	1.10538e-05	-0.444037	1	1	0.00463009	mimic381_vs_Control(8C)	DownRe
Hexb	1.40398e-05	-0.579283	1	1	0.00545053	mimic381_vs_Control(8C)	DownRe
Exoc3l2	1.51732e-05	-1.22156	0.875	1	0.00562495	mimic381_vs_Control(8C)	DownRe
Lgals3	1.56057e-05	-0.568257	0.458	0.933	0.00564535	mimic381_vs_Control(8C)	DownRe
Tspan4	1.64423e-05	-0.730426	0.958	1	0.00581584	mimic381_vs_Control(8C)	DownRe
Cyp2s1	1.77793e-05	-0.81302	0.917	1	0.00615204	mimic381_vs_Control(8C)	DownRe
Cyb5b	1.88432e-05	-0.757633	0.708	1	0.00638143	mimic381_vs_Control(8C)	DownRe
Mtf2	2.07932e-05	-0.732319	1	1	0.00689511	mimic381_vs_Control(8C)	DownRe
Bora	2.15189e-05	-0.751426	0.667	0.967	0.00699012	mimic381_vs_Control(8C)	DownRe
G3bp1	3.05725e-05	-0.548952	1	1	0.00868967	mimic381_vs_Control(8C)	DownRe
Gm42418	3.05725e-05	-0.321805	1	1	0.00868967	mimic381_vs_Control(8C)	DownRe
Cldn7	3.2994e-05	-0.658521	0.958	1	0.0089011	mimic381_vs_Control(8C)	DownRe
Prr13	3.2994e-05	-0.471892	1	1	0.0089011	mimic381_vs_Control(8C)	DownRe
Ifitm2	4.05436e-05	-0.292627	0.292	0.8	0.0106367	mimic381_vs_Control(8C)	DownRe
Ube2e3	4.13852e-05	-0.74629	0.917	1	0.0106367	mimic381_vs_Control(8C)	DownRe
Slc35f2	4.14321e-05	-0.955642	0.625	0.933	0.0106367	mimic381_vs_Control(8C)	DownRe
Arl8b	4.80756e-05	-0.843567	0.917	1	0.0117726	mimic381_vs_Control(8C)	DownRe
Cbx5	5.17935e-05	-0.64272	0.917	1	0.0120101	mimic381_vs_Control(8C)	DownRe
Litaf	5.18106e-05	-0.740187	1	1	0.0120101	mimic381_vs_Control(8C)	DownRe
Lck	5.20637e-05	-0.384305	0.042	0.567	0.0120101	mimic381_vs_Control(8C)	DownRe
Lgals9	5.63207e-05	-0.700517	0.292	0.767	0.0124508	mimic381_vs_Control(8C)	DownRe
Rnf34	5.94032e-05	-0.840224	0.833	0.933	0.0129523	mimic381_vs_Control(8C)	DownRe
Rad54l	6.24855e-05	-0.662853	0.5	0.9	0.0134403	mimic381_vs_Control(8C)	DownRe
Setx	6.95926e-05	-0.69279	0.958	1	0.0146959	mimic381_vs_Control(8C)	DownRe
Dnajc3	7.02788e-05	-0.385892	0.708	0.967	0.0146959	mimic381_vs_Control(8C)	DownRe
Kdm5b	8.0516e-05	-0.636788	1	1	0.0162225	mimic381_vs_Control(8C)	DownRe
Bnip3	8.65673e-05	-0.495274	1	1	0.0172237	mimic381_vs_Control(8C)	DownRe
Tnks2	9.30179e-05	-0.823808	0.917	1	0.0174238	mimic381_vs_Control(8C)	DownRe
Dnaja1	9.30466e-05	-0.440087	1	1	0.0174238	mimic381_vs_Control(8C)	DownRe
Tra2b	9.9982e-05	-0.687036	0.958	1	0.0182921	mimic381_vs_Control(8C)	DownRe
Iqgap1	0.000107371	-0.608366	0.917	1	0.0189949	mimic381_vs_Control(8C)	DownRe
Gfpt1	0.000107403	-0.927905	0.958	1	0.0189949	mimic381_vs_Control(8C)	DownRe
Pdlim5	0.000109615	-0.703682	0.625	0.9	0.019173	mimic381_vs_Control(8C)	DownRe
Gsto1	0.000115308	-0.769073	0.917	1	0.0197409	mimic381_vs_Control(8C)	DownRe
Klf4	0.000119188	-0.343192	0.583	0.9	0.020182	mimic381_vs_Control(8C)	DownRe
Npl	0.000123685	-0.661121	0.875	1	0.0207231	mimic381_vs_Control(8C)	DownRe
Gapvd1	0.000150504	-0.804369	0.792	0.933	0.024108	mimic381_vs_Control(8C)	DownRe
Fasn	0.000163575	-0.739634	0.833	1	0.0243754	mimic381_vs_Control(8C)	DownRe
Dsn1	0.000163858	-0.676589	0.875	1	0.0243754	mimic381_vs_Control(8C)	DownRe
Nudcd2	0.000164047	-0.49335	0.958	1	0.0243754	mimic381_vs_Control(8C)	DownRe
Dpy30	0.000188488	-0.327468	0.958	1	0.0265501	mimic381_vs_Control(8C)	DownRe
Ebp	0.000198804	-0.848031	0.792	0.933	0.0274746	mimic381_vs_Control(8C)	DownRe
Clns1a	0.000201955	-0.576528	0.958	1	0.0274746	mimic381_vs_Control(8C)	DownRe
Rnd3	0.000213258	-0.619243	0.25	0.733	0.0284563	mimic381_vs_Control(8C)	DownRe
Snx2	0.000216323	-0.555663	1	1	0.0284563	mimic381_vs_Control(8C)	DownRe
Bag3	0.000226779	-0.434135	0.333	0.833	0.0288055	mimic381_vs_Control(8C)	DownRe
Ciao2a	0.00023139	-0.593667	0.875	1	0.0288055	mimic381_vs_Control(8C)	DownRe
Mcm6	0.000231582	-0.697297	0.917	1	0.0288055	mimic381_vs_Control(8C)	DownRe
Imp3	0.000247915	-0.415123	0.917	1	0.0303626	mimic381_vs_Control(8C)	DownRe
Ccdc163	0.000249946	-0.470527	0.583	0.967	0.0303694	mimic381_vs_Control(8C)	DownRe
Bbx	0.000268369	-0.698773	0.792	0.9	0.0318779	mimic381_vs_Control(8C)	DownRe
Dstn	0.00028395	-0.60551	0.958	1	0.03299	mimic381_vs_Control(8C)	DownRe
Dusp10	0.000295381	-0.529348	0.25	0.7	0.0338243	mimic381_vs_Control(8C)	DownRe
Zfp296	0.000302908	-0.796729	0.833	1	0.0341943	mimic381_vs_Control(8C)	DownRe
Tekt2	0.000306467	-0.454497	0.417	0.867	0.0343523	mimic381_vs_Control(8C)	DownRe
Eif4ebp2	0.000314622	-0.453306	0.75	0.9	0.0347767	mimic381_vs_Control(8C)	DownRe
Vhl	0.000347167	-0.653058	0.958	1	0.0365951	mimic381_vs_Control(8C)	DownRe
Bcap31	0.000347167	-0.470186	1	1	0.0365951	mimic381_vs_Control(8C)	DownRe
Prrc1	0.000354138	-0.275656	0.292	0.767	0.0370843	mimic381_vs_Control(8C)	DownRe
Cpeb2	0.00037063	-0.573465	0.917	0.967	0.0380994	mimic381_vs_Control(8C)	DownRe
Pdcd6	0.000371013	-0.556785	0.958	1	0.0380994	mimic381_vs_Control(8C)	DownRe
Cox5a	0.000396383	-0.303435	1	1	0.0401862	mimic381_vs_Control(8C)	DownRe
Naa16	0.000417384	-0.5727	0.75	0.967	0.0410898	mimic381_vs_Control(8C)	DownRe
Cd2ap	0.000422294	-0.625925	0.833	1	0.0410898	mimic381_vs_Control(8C)	DownRe
Ankmy2	0.000422938	-0.594896	0.875	1	0.0410898	mimic381_vs_Control(8C)	DownRe
Atp6ap1	0.000422938	-0.792303	0.875	1	0.0410898	mimic381_vs_Control(8C)	DownRe
Ndufv2	0.000423367	-0.47257	0.958	1	0.0410898	mimic381_vs_Control(8C)	DownRe
Ndufaf7	0.000445729	-0.570599	0.75	0.967	0.042998	mimic381_vs_Control(8C)	DownRe
Lars	0.000457335	-0.585283	0.708	0.967	0.0438518	mimic381_vs_Control(8C)	DownRe
Hmg20b	0.000482436	-0.26591	0.917	1	0.0444414	mimic381_vs_Control(8C)	DownRe
Hipk1	0.000482556	-0.570475	1	1	0.0444414	mimic381_vs_Control(8C)	DownRe
Ttc1	0.000482556	-0.471165	1	1	0.0444414	mimic381_vs_Control(8C)	DownRe
Ddx17	0.000482556	-0.48536	0.958	1	0.0444414	mimic381_vs_Control(8C)	DownRe
Nfe2l2	0.000483028	-0.284395	0.208	0.7	0.0444414	mimic381_vs_Control(8C)	DownRe
Eloc	0.000514965	-0.277252	1	1	0.046309	mimic381_vs_Control(8C)	DownRe
Rsl1d1	0.000514965	-0.294491	1	1	0.046309	mimic381_vs_Control(8C)	DownRe
Mat2a	0.000549392	-0.498419	1	1	0.048853	mimic381_vs_Control(8C)	DownRe
Gprc5a	0.000562883	-0.502094	0.667	0.933	0.0497745	mimic381_vs_Control(8C)	DownRe
Xist	1.62188e-08	3.40478	1	0.16	0.000258155	mimic381_vs_Control(ICM)	UpRe
Tap1	1.06263e-07	1.30091	0.933	0.08	0.000556631	mimic381_vs_Control(ICM)	UpRe
Gm47283	1.74854e-07	0.471866	1	0.96	0.000556631	mimic381_vs_Control(ICM)	UpRe
Hmox1	9.20494e-07	0.996924	1	0.4	0.00183144	mimic381_vs_Control(ICM)	UpRe
Cdkn1a	1.54597e-06	1.31191	1	1	0.00223701	mimic381_vs_Control(ICM)	UpRe
Ddit4	2.18292e-06	0.326634	1	0.4	0.0026724	mimic381_vs_Control(ICM)	UpRe
H2-K1	2.3424e-06	1.84286	1	1	0.0026724	mimic381_vs_Control(ICM)	UpRe
Avpi1	2.67479e-06	0.934481	1	0.88	0.0026724	mimic381_vs_Control(ICM)	UpRe
Ubc	5.26941e-06	0.747398	1	1	0.00450432	mimic381_vs_Control(ICM)	UpRe
Dcxr	5.326e-06	0.772214	1	0.64	0.00450432	mimic381_vs_Control(ICM)	UpRe
Xkr9	5.76583e-06	0.901568	1	0.4	0.00450432	mimic381_vs_Control(ICM)	UpRe
Zfp788	6.78277e-06	1.30631	0.867	0.24	0.00450432	mimic381_vs_Control(ICM)	UpRe
Pycr1	6.98152e-06	0.70591	0.933	0.24	0.00450432	mimic381_vs_Control(ICM)	UpRe
Hormad1	1.48022e-05	0.591137	0.667	0.04	0.00697202	mimic381_vs_Control(ICM)	UpRe
Ndufb11	1.69011e-05	0.546446	1	1	0.00747263	mimic381_vs_Control(ICM)	UpRe
Cyp4f17	1.95223e-05	0.582495	0.867	0.28	0.00792452	mimic381_vs_Control(ICM)	UpRe
Cd81	2.11567e-05	0.825324	0.867	0.16	0.00792452	mimic381_vs_Control(ICM)	UpRe
H2afj	2.17178e-05	0.57043	1	1	0.00792452	mimic381_vs_Control(ICM)	UpRe
E330020D12Rik	2.19061e-05	0.579978	0.933	0.36	0.00792452	mimic381_vs_Control(ICM)	UpRe
Ddit3	2.19061e-05	0.431281	0.933	0.36	0.00792452	mimic381_vs_Control(ICM)	UpRe
Ftx	2.38838e-05	0.762191	0.667	0.04	0.00832805	mimic381_vs_Control(ICM)	UpRe
H3f3b	2.45912e-05	0.703551	1	1	0.00832805	mimic381_vs_Control(ICM)	UpRe
Rps18	2.45912e-05	0.597149	1	1	0.00832805	mimic381_vs_Control(ICM)	UpRe
Gpx3	3.11088e-05	1.10314	0.733	0.12	0.00910403	mimic381_vs_Control(ICM)	UpRe
Ccng1	3.14583e-05	1.0648	1	1	0.00910403	mimic381_vs_Control(ICM)	UpRe
Eif5	3.14583e-05	0.633875	1	1	0.00910403	mimic381_vs_Control(ICM)	UpRe
Slc3a2	3.14583e-05	1.25713	1	0.96	0.00910403	mimic381_vs_Control(ICM)	UpRe
Osbpl6	3.31262e-05	0.564949	0.867	0.28	0.00925035	mimic381_vs_Control(ICM)	UpRe
Fth1	4.0123e-05	0.510642	1	1	0.0108197	mimic381_vs_Control(ICM)	UpRe
Ephx1	4.14651e-05	0.722413	0.933	0.36	0.0108197	mimic381_vs_Control(ICM)	UpRe
Trib3	4.14651e-05	1.08029	0.867	0.4	0.0108197	mimic381_vs_Control(ICM)	UpRe
Acot2	4.76322e-05	0.468693	1	0.68	0.0120343	mimic381_vs_Control(ICM)	UpRe
Tomm6	5.74716e-05	0.272438	1	1	0.0134526	mimic381_vs_Control(ICM)	UpRe
Ndufa1	5.74716e-05	0.417078	1	1	0.0134526	mimic381_vs_Control(ICM)	UpRe
Sars	6.46884e-05	0.8884	1	1	0.0143006	mimic381_vs_Control(ICM)	UpRe
Rhox5	6.93601e-05	0.266687	0.533	0	0.014919	mimic381_vs_Control(ICM)	UpRe
Rpl10	7.27573e-05	0.617475	1	1	0.015441	mimic381_vs_Control(ICM)	UpRe
Zfp277	7.59853e-05	0.589864	0.8	0.28	0.0154863	mimic381_vs_Control(ICM)	UpRe
Obox6	7.75529e-05	0.72215	0.733	0.16	0.0154863	mimic381_vs_Control(ICM)	UpRe
1500011B03Rik	8.17719e-05	0.4004	1	1	0.0154863	mimic381_vs_Control(ICM)	UpRe
Chchd10	8.17719e-05	0.410432	1	1	0.0154863	mimic381_vs_Control(ICM)	UpRe
Slc1a5	8.27002e-05	0.765275	1	0.52	0.0154863	mimic381_vs_Control(ICM)	UpRe
Zfp985	9.1835e-05	0.745343	1	1	0.0160631	mimic381_vs_Control(ICM)	UpRe
Rps2	9.1835e-05	0.813736	1	1	0.0160631	mimic381_vs_Control(ICM)	UpRe
Tmem63b	0.000102981	0.397233	0.933	0.4	0.0166336	mimic381_vs_Control(ICM)	UpRe
Nop14	0.00010306	0.745258	1	0.96	0.0166336	mimic381_vs_Control(ICM)	UpRe
Itm2c	0.000111312	0.411101	0.8	0.16	0.0175421	mimic381_vs_Control(ICM)	UpRe
Hspb1	0.000123393	0.261492	0.933	0.6	0.0187052	mimic381_vs_Control(ICM)	UpRe
Kdm5b	0.000129505	0.90238	1	1	0.0192648	mimic381_vs_Control(ICM)	UpRe
Txnrd1	0.000136952	0.707858	0.933	0.96	0.020184	mimic381_vs_Control(ICM)	UpRe
Sac3d1	0.000141396	0.528803	1	0.76	0.0204261	mimic381_vs_Control(ICM)	UpRe
Phgdh	0.000145011	0.653391	1	1	0.0204261	mimic381_vs_Control(ICM)	UpRe
Bax	0.000145011	0.433871	1	1	0.0204261	mimic381_vs_Control(ICM)	UpRe
Timm17b	0.000145011	0.591731	1	1	0.0204261	mimic381_vs_Control(ICM)	UpRe
Tmem30b	0.000153311	0.545092	0.733	0.2	0.0208274	mimic381_vs_Control(ICM)	UpRe
Fkbp6	0.000155905	0.756514	1	0.72	0.0208274	mimic381_vs_Control(ICM)	UpRe
Mettl26	0.000159965	0.422998	1	0.8	0.0208274	mimic381_vs_Control(ICM)	UpRe
Hsp90aa1	0.000162254	0.596168	1	1	0.0208274	mimic381_vs_Control(ICM)	UpRe
Ssr4	0.000162254	0.435998	1	1	0.0208274	mimic381_vs_Control(ICM)	UpRe
Perp	0.000181412	1.01848	1	0.96	0.022384	mimic381_vs_Control(ICM)	UpRe
Atxn1	0.000199902	0.662253	0.933	0.84	0.0242564	mimic381_vs_Control(ICM)	UpRe
Edf1	0.000202683	0.332879	1	1	0.0242564	mimic381_vs_Control(ICM)	UpRe
Bnip3	0.000202683	0.515935	1	1	0.0242564	mimic381_vs_Control(ICM)	UpRe
Wdr35	0.000209914	0.579801	0.8	0.16	0.0247497	mimic381_vs_Control(ICM)	UpRe
Ogt	0.00022628	1.06957	1	0.96	0.0259115	mimic381_vs_Control(ICM)	UpRe
Nudt18	0.00024273	0.255222	0.467	0	0.027401	mimic381_vs_Control(ICM)	UpRe
Dusp1	0.000249201	0.432123	0.867	0.4	0.0277106	mimic381_vs_Control(ICM)	UpRe
Smcr8	0.000249686	0.829114	0.867	0.36	0.0277106	mimic381_vs_Control(ICM)	UpRe
Dkkl1	0.000277712	0.456354	1	0.8	0.0298614	mimic381_vs_Control(ICM)	UpRe
Mcts1	0.000295096	0.710918	0.933	0.88	0.0309016	mimic381_vs_Control(ICM)	UpRe
Btg2	0.000302156	1.34017	0.933	0.6	0.0309914	mimic381_vs_Control(ICM)	UpRe
Zfp995	0.00031338	0.590973	0.867	0.36	0.0309914	mimic381_vs_Control(ICM)	UpRe
Rps4x	0.000313477	0.574091	1	1	0.0309914	mimic381_vs_Control(ICM)	UpRe
Dusp8	0.000322699	0.548235	0.733	0.2	0.0317062	mimic381_vs_Control(ICM)	UpRe
Rabggtb	0.000348941	0.720339	1	1	0.0330601	mimic381_vs_Control(ICM)	UpRe
Tpt1	0.000348941	0.474446	1	1	0.0330601	mimic381_vs_Control(ICM)	UpRe
Ppm1h	0.000380723	0.317695	0.533	0.04	0.0351015	mimic381_vs_Control(ICM)	UpRe
Tmppe	0.000385683	0.875098	1	0.84	0.0351015	mimic381_vs_Control(ICM)	UpRe
Fam118b	0.00038715	0.553076	1	0.88	0.0351015	mimic381_vs_Control(ICM)	UpRe
Txndc9	0.00038813	0.496902	1	1	0.0351015	mimic381_vs_Control(ICM)	UpRe
Hist1h2bc	0.000415159	0.459016	0.867	0.48	0.0371241	mimic381_vs_Control(ICM)	UpRe
Sp1	0.000428723	0.509785	1	0.84	0.0375226	mimic381_vs_Control(ICM)	UpRe
Snhg15	0.000430329	0.467549	1	0.88	0.0375226	mimic381_vs_Control(ICM)	UpRe
Eif4g2	0.000431403	0.604892	1	1	0.0375226	mimic381_vs_Control(ICM)	UpRe
Slirp	0.000431403	0.376182	1	1	0.0375226	mimic381_vs_Control(ICM)	UpRe
Igf2r	0.000431403	0.617912	1	1	0.0375226	mimic381_vs_Control(ICM)	UpRe
Rchy1	0.000473295	0.651644	1	0.8	0.0402858	mimic381_vs_Control(ICM)	UpRe
Dusp3	0.000506563	0.713339	0.933	0.64	0.0422144	mimic381_vs_Control(ICM)	UpRe
2610021A01Rik	0.000514005	0.964983	1	0.72	0.0426116	mimic381_vs_Control(ICM)	UpRe
Acat2	0.000531783	0.534781	1	1	0.0427494	mimic381_vs_Control(ICM)	UpRe
Emc4	0.000589768	0.436877	1	1	0.0455696	mimic381_vs_Control(ICM)	UpRe
Rps3	0.000589768	0.425221	1	1	0.0455696	mimic381_vs_Control(ICM)	UpRe
Ormdl2	0.000589768	0.525013	1	1	0.0455696	mimic381_vs_Control(ICM)	UpRe
Nol11	0.000589768	0.767486	1	0.96	0.0455696	mimic381_vs_Control(ICM)	UpRe
Timmdc1	0.000589768	0.273342	1	1	0.0455696	mimic381_vs_Control(ICM)	UpRe
Ftsj1	0.000632391	0.567821	1	0.72	0.0483931	mimic381_vs_Control(ICM)	UpRe
Pwp1	0.000652064	0.910171	1	0.88	0.049072	mimic381_vs_Control(ICM)	UpRe
Hsp90ab1	0.000653594	0.581711	1	1	0.049072	mimic381_vs_Control(ICM)	UpRe
Ddx3y	7.99968e-08	-2.10096	0	1	0.000556631	mimic381_vs_Control(ICM)	DownRe
Slc25a4	1.74854e-07	-1.79111	1	1	0.000556631	mimic381_vs_Control(ICM)	DownRe
Eif2s3y	2.78379e-07	-0.894204	0.067	0.96	0.000738494	mimic381_vs_Control(ICM)	DownRe
Txndc12	8.77998e-07	-1.03367	0.867	1	0.00183144	mimic381_vs_Control(ICM)	DownRe
Tdgf1	1.45097e-06	-1.90917	0.533	1	0.00223701	mimic381_vs_Control(ICM)	DownRe
Aldoa	2.68634e-06	-0.698813	1	1	0.0026724	mimic381_vs_Control(ICM)	DownRe
Pfn1	2.68634e-06	-0.650576	1	1	0.0026724	mimic381_vs_Control(ICM)	DownRe
Hsph1	6.01594e-06	-1.3572	0.933	1	0.00450432	mimic381_vs_Control(ICM)	DownRe
Lgals1	6.79527e-06	-0.493351	0.733	1	0.00450432	mimic381_vs_Control(ICM)	DownRe
Sdcbp2	7.07471e-06	-0.919136	0.267	0.92	0.00450432	mimic381_vs_Control(ICM)	DownRe
Plin2	8.91196e-06	-1.12201	1	1	0.00525377	mimic381_vs_Control(ICM)	DownRe
Gapdh	8.91196e-06	-0.545416	1	1	0.00525377	mimic381_vs_Control(ICM)	DownRe
Mep1b	9.6711e-06	-0.713188	0.067	0.84	0.00538211	mimic381_vs_Control(ICM)	DownRe
Mfsd1	1.01441e-05	-0.836346	1	1	0.00538211	mimic381_vs_Control(ICM)	DownRe
Smpd1	1.01441e-05	-1.42834	0.933	1	0.00538211	mimic381_vs_Control(ICM)	DownRe
Sinhcaf	1.15379e-05	-0.276399	0.933	1	0.00573901	mimic381_vs_Control(ICM)	DownRe
Prr13	1.15379e-05	-0.729044	0.933	1	0.00573901	mimic381_vs_Control(ICM)	DownRe
Calr	1.48928e-05	-0.937929	1	1	0.00697202	mimic381_vs_Control(ICM)	DownRe
Morf4l1	1.69011e-05	-0.508247	1	1	0.00747263	mimic381_vs_Control(ICM)	DownRe
Gm40977	1.91658e-05	-0.633833	0.933	1	0.00792452	mimic381_vs_Control(ICM)	DownRe
Gm10260	2.06583e-05	-0.67402	0.533	1	0.00792452	mimic381_vs_Control(ICM)	DownRe
Tex264	2.16407e-05	-0.629533	0.8	1	0.00792452	mimic381_vs_Control(ICM)	DownRe
Clasp1	2.75087e-05	-0.862993	0.533	0.96	0.00868382	mimic381_vs_Control(ICM)	DownRe
Slc43a3	2.7824e-05	-0.776362	1	1	0.00868382	mimic381_vs_Control(ICM)	DownRe
Rpl29	2.7824e-05	-0.302038	1	1	0.00868382	mimic381_vs_Control(ICM)	DownRe
Hnrnpa1	2.7824e-05	-0.548221	1	1	0.00868382	mimic381_vs_Control(ICM)	DownRe
Ptprn	3.22024e-05	-0.623643	0.133	0.84	0.00915295	mimic381_vs_Control(ICM)	DownRe
Map1lc3b	4.0123e-05	-0.492067	1	1	0.0108197	mimic381_vs_Control(ICM)	DownRe
1810037I17Rik	5.10219e-05	-0.367877	0.933	1	0.0124941	mimic381_vs_Control(ICM)	DownRe
Ube2l6	5.54484e-05	-0.699066	0.067	0.76	0.0133723	mimic381_vs_Control(ICM)	DownRe
Etv5	6.41784e-05	-1.01422	0.733	1	0.0143006	mimic381_vs_Control(ICM)	DownRe
Hspa5	6.46884e-05	-0.955154	1	1	0.0143006	mimic381_vs_Control(ICM)	DownRe
Ubr7	7.66559e-05	-0.776411	0.267	0.88	0.0154863	mimic381_vs_Control(ICM)	DownRe
Uty	8.08281e-05	-0.700214	0	0.68	0.0154863	mimic381_vs_Control(ICM)	DownRe
Adrm1	8.17719e-05	-0.354483	1	1	0.0154863	mimic381_vs_Control(ICM)	DownRe
Ccnd3	8.17719e-05	-1.15218	0.933	1	0.0154863	mimic381_vs_Control(ICM)	DownRe
Glul	9.1835e-05	-0.769245	1	1	0.0160631	mimic381_vs_Control(ICM)	DownRe
G3bp1	9.1835e-05	-0.534689	1	1	0.0160631	mimic381_vs_Control(ICM)	DownRe
Ncoa6	9.84151e-05	-0.876641	0.4	0.84	0.0166336	mimic381_vs_Control(ICM)	DownRe
Gm12790	0.00010306	-0.514979	1	1	0.0166336	mimic381_vs_Control(ICM)	DownRe
Clic4	0.00010306	-0.882644	1	1	0.0166336	mimic381_vs_Control(ICM)	DownRe
Hspa8	0.00010306	-0.510287	1	1	0.0166336	mimic381_vs_Control(ICM)	DownRe
Rad21	0.00010306	-0.924863	1	1	0.0166336	mimic381_vs_Control(ICM)	DownRe
Atg4c	0.000103457	-0.591728	0.133	0.8	0.0166336	mimic381_vs_Control(ICM)	DownRe
Rest	0.000115571	-0.70558	1	1	0.0178597	mimic381_vs_Control(ICM)	DownRe
Zc3hav1	0.000115571	-0.953863	1	1	0.0178597	mimic381_vs_Control(ICM)	DownRe
Zfp57	0.000127627	-1.19795	0.733	0.96	0.0191645	mimic381_vs_Control(ICM)	DownRe
Incenp	0.000143971	-0.664033	0.733	1	0.0204261	mimic381_vs_Control(ICM)	DownRe
Ipo8	0.000155059	-0.653317	0.4	0.92	0.0208274	mimic381_vs_Control(ICM)	DownRe
Procr	0.000159688	-0.291942	0.067	0.72	0.0208274	mimic381_vs_Control(ICM)	DownRe
Tat	0.000161794	-1.21009	0.8	1	0.0208274	mimic381_vs_Control(ICM)	DownRe
Srrm1	0.000162254	-0.478401	1	1	0.0208274	mimic381_vs_Control(ICM)	DownRe
Tbcb	0.000162254	-0.452325	1	1	0.0208274	mimic381_vs_Control(ICM)	DownRe
Otx2	0.000180183	-0.415746	0.067	0.72	0.022384	mimic381_vs_Control(ICM)	DownRe
Pprc1	0.000181285	-0.629302	0.867	1	0.022384	mimic381_vs_Control(ICM)	DownRe
Gss	0.000181412	-0.634317	1	1	0.022384	mimic381_vs_Control(ICM)	DownRe
Msh2	0.000181412	-0.835071	1	1	0.022384	mimic381_vs_Control(ICM)	DownRe
Ywhaz	0.000202683	-0.382407	1	1	0.0242564	mimic381_vs_Control(ICM)	DownRe
Cdkn1b	0.000220944	-0.369294	0.6	1	0.0258586	mimic381_vs_Control(ICM)	DownRe
Actr3	0.00022628	-0.707452	1	1	0.0259115	mimic381_vs_Control(ICM)	DownRe
Tmem263	0.00022628	-0.69691	1	1	0.0259115	mimic381_vs_Control(ICM)	DownRe
St6galnac6	0.000251944	-0.773851	0.467	0.92	0.0277106	mimic381_vs_Control(ICM)	DownRe
Psma5	0.000252437	-0.422723	1	1	0.0277106	mimic381_vs_Control(ICM)	DownRe
Sfmbt2	0.000260403	-0.694764	0.667	0.96	0.0283892	mimic381_vs_Control(ICM)	DownRe
Arpc4	0.00028141	-0.576929	1	1	0.0298614	mimic381_vs_Control(ICM)	DownRe
Chordc1	0.00028141	-0.699057	1	1	0.0298614	mimic381_vs_Control(ICM)	DownRe
Arhgdia	0.00028141	-0.556238	1	1	0.0298614	mimic381_vs_Control(ICM)	DownRe
Agtrap	0.000313273	-0.629408	0.867	1	0.0309914	mimic381_vs_Control(ICM)	DownRe
Sept2	0.000313477	-0.533692	1	1	0.0309914	mimic381_vs_Control(ICM)	DownRe
Gpd2	0.000313477	-0.804482	1	1	0.0309914	mimic381_vs_Control(ICM)	DownRe
Pdia3	0.000313477	-0.524676	1	1	0.0309914	mimic381_vs_Control(ICM)	DownRe
Pkm	0.000313477	-0.772975	1	1	0.0309914	mimic381_vs_Control(ICM)	DownRe
Tmem39a	0.000313477	-0.638361	1	1	0.0309914	mimic381_vs_Control(ICM)	DownRe
Tjp2	0.000348717	-0.618938	0.867	1	0.0330601	mimic381_vs_Control(ICM)	DownRe
Hexa	0.000348941	-0.652847	1	1	0.0330601	mimic381_vs_Control(ICM)	DownRe
Glrx	0.000348941	-0.601385	1	1	0.0330601	mimic381_vs_Control(ICM)	DownRe
Uhrf1	0.000348941	-0.758094	1	1	0.0330601	mimic381_vs_Control(ICM)	DownRe
Mtfr1	0.00038813	-0.638541	1	1	0.0351015	mimic381_vs_Control(ICM)	DownRe
Ssr1	0.00038813	-0.586016	1	1	0.0351015	mimic381_vs_Control(ICM)	DownRe
Ctsl	0.00038813	-0.7578	0.933	1	0.0351015	mimic381_vs_Control(ICM)	DownRe
Rbx1	0.00038813	-0.300257	1	1	0.0351015	mimic381_vs_Control(ICM)	DownRe
Clic1	0.000409259	-0.528425	0.6	0.92	0.0368032	mimic381_vs_Control(ICM)	DownRe
Cpxm1	0.000469166	-0.950746	0.267	0.88	0.0401923	mimic381_vs_Control(ICM)	DownRe
Msrb2	0.000469672	-0.558604	0.4	0.88	0.0401923	mimic381_vs_Control(ICM)	DownRe
Lrpap1	0.000479146	-0.52213	1	1	0.0403799	mimic381_vs_Control(ICM)	DownRe
Noc2l	0.000479475	-0.545539	0.533	0.96	0.0403799	mimic381_vs_Control(ICM)	DownRe
Wdfy3	0.000485471	-0.86879	0.2	0.8	0.0406697	mimic381_vs_Control(ICM)	DownRe
Lin37	0.000530499	-0.46995	0.867	0.96	0.0427494	mimic381_vs_Control(ICM)	DownRe
Sumo1	0.000531783	-0.404095	1	1	0.0427494	mimic381_vs_Control(ICM)	DownRe
Ak2	0.000531783	-0.368324	1	1	0.0427494	mimic381_vs_Control(ICM)	DownRe
Gabarapl2	0.000531783	-0.389244	1	1	0.0427494	mimic381_vs_Control(ICM)	DownRe
Ubb	0.000531783	-0.319933	1	1	0.0427494	mimic381_vs_Control(ICM)	DownRe
Adgre5	0.000582779	-0.637112	0.8	0.92	0.0455696	mimic381_vs_Control(ICM)	DownRe
St6galnac4	0.000608746	-0.784087	0.467	0.96	0.0468088	mimic381_vs_Control(ICM)	DownRe
Erp44	0.000649773	-0.506219	0.733	1	0.049072	mimic381_vs_Control(ICM)	DownRe
Dppa4	0.000653594	-0.50032	1	1	0.049072	mimic381_vs_Control(ICM)	DownRe
Xist	3.13464e-07	3.6675	1	0.286	0.00149385	mimic381_vs_Control(TE)	UpRe
Arih2	5.48468e-07	1.80868	1	0.857	0.00149385	mimic381_vs_Control(TE)	UpRe
Gm47283	6.42458e-07	0.439921	1	1	0.00149385	mimic381_vs_Control(TE)	UpRe
Asns	7.30187e-07	2.17146	1	0.643	0.00149385	mimic381_vs_Control(TE)	UpRe
Sat1	1.02274e-06	1.69124	1	1	0.00180877	mimic381_vs_Control(TE)	UpRe
Ddit4	1.18163e-06	0.261351	1	0.357	0.0018808	mimic381_vs_Control(TE)	UpRe
Nars	2.53066e-06	1.02543	1	1	0.0030985	mimic381_vs_Control(TE)	UpRe
Tap1	3.39197e-06	1.04476	0.875	0	0.00337437	mimic381_vs_Control(TE)	UpRe
Kpna2	3.93361e-06	1.34184	1	1	0.00362	mimic381_vs_Control(TE)	UpRe
Atp9a	5.04078e-06	0.982706	1	0.571	0.00374886	mimic381_vs_Control(TE)	UpRe
Ubc	6.066e-06	0.648425	1	1	0.00382885	mimic381_vs_Control(TE)	UpRe
Cdkn1a	6.99586e-06	1.03989	1	1	0.00383976	mimic381_vs_Control(TE)	UpRe
Ftx	8.01467e-06	0.564843	0.833	0	0.00400967	mimic381_vs_Control(TE)	UpRe
Tars	8.06116e-06	0.817162	1	1	0.00400967	mimic381_vs_Control(TE)	UpRe
Malat1	9.28052e-06	1.11063	1	1	0.00422051	mimic381_vs_Control(TE)	UpRe
Cyp4f17	9.58318e-06	0.697889	0.958	0.286	0.0042371	mimic381_vs_Control(TE)	UpRe
Eif4ebp1	1.06749e-05	0.840825	1	1	0.00459224	mimic381_vs_Control(TE)	UpRe
Apoc2	1.10098e-05	0.777292	0.958	0.643	0.00461168	mimic381_vs_Control(TE)	UpRe
H2afj	1.40866e-05	0.559204	1	1	0.00551037	mimic381_vs_Control(TE)	UpRe
Hmox1	1.4194e-05	0.889693	0.958	0.429	0.00551037	mimic381_vs_Control(TE)	UpRe
Cxcl16	1.51959e-05	0.784274	0.875	0.143	0.00571613	mimic381_vs_Control(TE)	UpRe
Sars	1.61604e-05	0.87481	1	1	0.00571613	mimic381_vs_Control(TE)	UpRe
Hormad1	1.82049e-05	0.491145	0.792	0	0.00578111	mimic381_vs_Control(TE)	UpRe
Etfb	1.85234e-05	0.505503	1	1	0.00578111	mimic381_vs_Control(TE)	UpRe
Slc3a2	1.85234e-05	0.939923	1	1	0.00578111	mimic381_vs_Control(TE)	UpRe
Ogt	2.77482e-05	1.13159	1	1	0.00761497	mimic381_vs_Control(TE)	UpRe
2610021A01Rik	3.06639e-05	1.40543	1	0.286	0.00800755	mimic381_vs_Control(TE)	UpRe
H2-K1	3.16941e-05	1.6367	1	1	0.00800755	mimic381_vs_Control(TE)	UpRe
Exoc4	3.49416e-05	0.979843	1	0.571	0.00834362	mimic381_vs_Control(TE)	UpRe
Btg2	3.58153e-05	1.45825	1	0.714	0.00834362	mimic381_vs_Control(TE)	UpRe
Smc4	3.61695e-05	0.938626	1	1	0.00834362	mimic381_vs_Control(TE)	UpRe
Tex19.1	3.61695e-05	0.801303	1	1	0.00834362	mimic381_vs_Control(TE)	UpRe
Plk2	3.78794e-05	1.34405	0.917	0.357	0.00861324	mimic381_vs_Control(TE)	UpRe
Selenow	4.12407e-05	0.346018	1	1	0.00911706	mimic381_vs_Control(TE)	UpRe
Rbbp7	4.69818e-05	0.714321	1	1	0.0099708	mimic381_vs_Control(TE)	UpRe
E330020D12Rik	4.76875e-05	0.843649	0.958	0.429	0.00998739	mimic381_vs_Control(TE)	UpRe
Ssr4	5.34754e-05	0.592455	1	1	0.0103801	mimic381_vs_Control(TE)	UpRe
Tsc22d1	6.07569e-05	0.805025	1	0.857	0.011126	mimic381_vs_Control(TE)	UpRe
Eif5	6.08133e-05	0.828496	1	1	0.011126	mimic381_vs_Control(TE)	UpRe
Rpl39l	6.08133e-05	0.412459	1	1	0.011126	mimic381_vs_Control(TE)	UpRe
Abcb1b	6.18192e-05	1.03889	0.958	0.429	0.0111816	mimic381_vs_Control(TE)	UpRe
Gpa33	6.35295e-05	0.399627	0.875	0.286	0.0113618	mimic381_vs_Control(TE)	UpRe
Atxn7l3b	6.90978e-05	0.742124	1	0.929	0.0119547	mimic381_vs_Control(TE)	UpRe
Ndufb11	7.84424e-05	0.424619	1	1	0.0130059	mimic381_vs_Control(TE)	UpRe
Pgrmc1	7.84424e-05	0.718599	1	1	0.0130059	mimic381_vs_Control(TE)	UpRe
Pycr1	8.40372e-05	0.647046	0.708	0	0.0137446	mimic381_vs_Control(TE)	UpRe
Hspb1	8.46249e-05	0.525615	0.958	0.571	0.0137446	mimic381_vs_Control(TE)	UpRe
Rmi1	8.89731e-05	0.313684	1	0.929	0.0138842	mimic381_vs_Control(TE)	UpRe
Fkbp6	9.3611e-05	0.947649	0.917	0.571	0.0142967	mimic381_vs_Control(TE)	UpRe
Trib3	9.43114e-05	0.945935	0.875	0.357	0.0142967	mimic381_vs_Control(TE)	UpRe
Ipo5	0.00010083	0.777493	1	1	0.0151406	mimic381_vs_Control(TE)	UpRe
Csrp1	0.000114167	0.709917	1	0.929	0.0158662	mimic381_vs_Control(TE)	UpRe
Hsp90aa1	0.000114167	0.390098	1	1	0.0158662	mimic381_vs_Control(TE)	UpRe
Lamp2	0.000114167	1.11355	1	0.929	0.0158662	mimic381_vs_Control(TE)	UpRe
Hist3h2a	0.000116467	0.506443	0.958	0.429	0.015981	mimic381_vs_Control(TE)	UpRe
Slc26a2	0.00011917	0.803831	0.958	0.357	0.0162122	mimic381_vs_Control(TE)	UpRe
Bbx	0.000120405	0.803204	0.958	0.786	0.0162415	mimic381_vs_Control(TE)	UpRe
Fech	0.000125352	1.0104	1	0.571	0.0167135	mimic381_vs_Control(TE)	UpRe
Acot2	0.000129155	0.756438	1	0.929	0.0167135	mimic381_vs_Control(TE)	UpRe
Fth1	0.000129155	0.504688	1	1	0.0167135	mimic381_vs_Control(TE)	UpRe
Idh3g	0.000129155	0.571527	1	1	0.0167135	mimic381_vs_Control(TE)	UpRe
Rps18	0.000145984	0.425332	1	1	0.0178741	mimic381_vs_Control(TE)	UpRe
Tsr2	0.000145984	0.759227	1	0.929	0.0178741	mimic381_vs_Control(TE)	UpRe
Atxn1	0.000153867	0.756657	0.958	0.786	0.0185629	mimic381_vs_Control(TE)	UpRe
Pon2	0.000154872	0.536362	0.917	0.214	0.0185629	mimic381_vs_Control(TE)	UpRe
Upf3a	0.000155702	0.307598	0.875	0.357	0.0185629	mimic381_vs_Control(TE)	UpRe
Upf3b	0.000157372	0.457226	1	0.5	0.0185629	mimic381_vs_Control(TE)	UpRe
Spc25	0.000164863	0.817725	1	1	0.0185629	mimic381_vs_Control(TE)	UpRe
Tfap2c	0.000164863	0.566751	1	1	0.0185629	mimic381_vs_Control(TE)	UpRe
Hddc3	0.000171516	0.282242	0.792	0.143	0.019091	mimic381_vs_Control(TE)	UpRe
Rabggtb	0.000186022	0.824333	1	1	0.0196087	mimic381_vs_Control(TE)	UpRe
Bub3	0.000186022	0.639219	1	1	0.0196087	mimic381_vs_Control(TE)	UpRe
Ccng1	0.000186022	1.0447	1	1	0.0196087	mimic381_vs_Control(TE)	UpRe
Rps2	0.000186022	0.702809	1	1	0.0196087	mimic381_vs_Control(TE)	UpRe
D630023F18Rik	0.000189943	0.35613	0.708	0.071	0.0198902	mimic381_vs_Control(TE)	UpRe
Zfp820	0.000197786	0.918379	0.875	0.429	0.0204426	mimic381_vs_Control(TE)	UpRe
Gfer	0.00020804	0.290109	1	0.714	0.0204786	mimic381_vs_Control(TE)	UpRe
Pole4	0.000209714	0.734388	1	1	0.0204786	mimic381_vs_Control(TE)	UpRe
Cdk1	0.000209714	0.682492	1	1	0.0204786	mimic381_vs_Control(TE)	UpRe
Sod1	0.000209714	0.440039	1	1	0.0204786	mimic381_vs_Control(TE)	UpRe
Lage3	0.000209714	0.362184	1	1	0.0204786	mimic381_vs_Control(TE)	UpRe
Sycp3	0.000233106	0.336874	0.792	0.214	0.0213629	mimic381_vs_Control(TE)	UpRe
Tmem181a	0.000234361	0.703288	1	0.714	0.0213629	mimic381_vs_Control(TE)	UpRe
Psat1	0.000236218	0.831491	1	1	0.0213629	mimic381_vs_Control(TE)	UpRe
Mrnip	0.000248918	0.449109	0.917	0.571	0.0222586	mimic381_vs_Control(TE)	UpRe
Sdr39u1	0.000263784	0.717527	1	0.714	0.0228724	mimic381_vs_Control(TE)	UpRe
Psrc1	0.000265634	0.602208	1	0.857	0.0228724	mimic381_vs_Control(TE)	UpRe
Ube2c	0.000265841	0.597317	1	0.929	0.0228724	mimic381_vs_Control(TE)	UpRe
Odc1	0.000265841	0.788899	1	1	0.0228724	mimic381_vs_Control(TE)	UpRe
Cd81	0.000279257	1.54033	0.708	0.071	0.0237697	mimic381_vs_Control(TE)	UpRe
Hsd17b1	0.000279257	0.351307	0.708	0.071	0.0237697	mimic381_vs_Control(TE)	UpRe
Carhsp1	0.00029892	0.804546	1	1	0.0247807	mimic381_vs_Control(TE)	UpRe
Yif1a	0.00029892	0.632925	1	1	0.0247807	mimic381_vs_Control(TE)	UpRe
Hyal1	0.000316896	0.545578	0.708	0.071	0.0260647	mimic381_vs_Control(TE)	UpRe
P2rx7	0.00031932	0.917961	0.75	0.214	0.0260647	mimic381_vs_Control(TE)	UpRe
Nme4	0.000330801	0.672464	0.958	0.714	0.0262735	mimic381_vs_Control(TE)	UpRe
Pmaip1	0.000344531	1.15389	0.958	0.429	0.0266209	mimic381_vs_Control(TE)	UpRe
Lsm4	0.000371408	0.444884	0.958	0.714	0.028302	mimic381_vs_Control(TE)	UpRe
Pramel6	0.000376957	0.778359	1	1	0.028302	mimic381_vs_Control(TE)	UpRe
Ndufb6	0.000376957	0.365012	1	1	0.028302	mimic381_vs_Control(TE)	UpRe
Gnl3	0.000376957	0.582845	1	1	0.028302	mimic381_vs_Control(TE)	UpRe
Atf4	0.000376957	0.720609	1	1	0.028302	mimic381_vs_Control(TE)	UpRe
1700029P11Rik	0.000396324	0.316531	0.958	0.786	0.029425	mimic381_vs_Control(TE)	UpRe
Dusp1	0.00039746	1.13783	0.917	0.571	0.029425	mimic381_vs_Control(TE)	UpRe
Slc7a1	0.000403119	0.50616	0.958	0.286	0.0295692	mimic381_vs_Control(TE)	UpRe
Gpx3	0.000406838	0.582722	0.708	0.071	0.0295692	mimic381_vs_Control(TE)	UpRe
Ephx1	0.00047237	0.533122	1	0.786	0.0333642	mimic381_vs_Control(TE)	UpRe
Vti1b	0.000473387	0.587182	1	0.857	0.0333642	mimic381_vs_Control(TE)	UpRe
1810030O07Rik	0.000506695	0.467624	0.75	0.071	0.0355289	mimic381_vs_Control(TE)	UpRe
Bglap3	0.000528071	0.525211	0.917	0.429	0.035771	mimic381_vs_Control(TE)	UpRe
Fam219b	0.00053	0.889871	1	0.857	0.035771	mimic381_vs_Control(TE)	UpRe
Dcxr	0.00053	0.604945	1	0.857	0.035771	mimic381_vs_Control(TE)	UpRe
Sae1	0.000530374	0.516764	1	1	0.035771	mimic381_vs_Control(TE)	UpRe
Ftl1	0.000530374	0.368802	1	1	0.035771	mimic381_vs_Control(TE)	UpRe
Prpf31	0.00059164	0.755885	1	0.786	0.0383874	mimic381_vs_Control(TE)	UpRe
Mlh3	0.000593014	0.362852	0.667	0.071	0.0383874	mimic381_vs_Control(TE)	UpRe
Rack1	0.000593284	0.422244	1	1	0.0383874	mimic381_vs_Control(TE)	UpRe
Top2a	0.000593284	1.0442	1	1	0.0383874	mimic381_vs_Control(TE)	UpRe
Ogdhl	0.000593284	0.476981	1	1	0.0383874	mimic381_vs_Control(TE)	UpRe
Igsf9b	0.000625543	0.665964	0.875	0.5	0.0403108	mimic381_vs_Control(TE)	UpRe
Ell2	0.000652399	0.635116	0.75	0.214	0.0407502	mimic381_vs_Control(TE)	UpRe
Pikfyve	0.000662632	0.778042	1	0.857	0.0407502	mimic381_vs_Control(TE)	UpRe
Asf1a	0.000663084	0.535609	1	1	0.0407502	mimic381_vs_Control(TE)	UpRe
Polr2h	0.000663084	0.431076	1	1	0.0407502	mimic381_vs_Control(TE)	UpRe
Otub1	0.000663084	0.547434	1	1	0.0407502	mimic381_vs_Control(TE)	UpRe
Huwe1	0.000663084	0.755468	1	1	0.0407502	mimic381_vs_Control(TE)	UpRe
Zmat3	0.000701922	0.458345	0.792	0.286	0.0428065	mimic381_vs_Control(TE)	UpRe
Knl1	0.000739961	0.617337	1	0.857	0.0431717	mimic381_vs_Control(TE)	UpRe
Polr2m	0.000740458	0.772097	1	1	0.0431717	mimic381_vs_Control(TE)	UpRe
Igf2r	0.000740458	0.685231	1	1	0.0431717	mimic381_vs_Control(TE)	UpRe
Rnps1	0.000740458	0.409924	1	1	0.0431717	mimic381_vs_Control(TE)	UpRe
Nabp1	0.000826148	0.632901	1	1	0.0466305	mimic381_vs_Control(TE)	UpRe
Rbm15	0.000826148	0.503539	1	1	0.0466305	mimic381_vs_Control(TE)	UpRe
Sephs2	0.000826148	0.667306	1	1	0.0466305	mimic381_vs_Control(TE)	UpRe
Sumo3	0.000826148	0.636693	1	1	0.0466305	mimic381_vs_Control(TE)	UpRe
Gnpnat1	0.000826148	0.536832	1	0.929	0.0466305	mimic381_vs_Control(TE)	UpRe
Ndfip1	0.000826148	0.70068	1	1	0.0466305	mimic381_vs_Control(TE)	UpRe
Rpl10	0.000826148	0.301814	1	1	0.0466305	mimic381_vs_Control(TE)	UpRe
Anxa8	0.000852287	0.626693	0.667	0.071	0.0477671	mimic381_vs_Control(TE)	UpRe
Mrm3	0.000888613	0.407063	0.917	0.357	0.0492824	mimic381_vs_Control(TE)	UpRe
Gars	0.000920963	0.714632	1	1	0.0496914	mimic381_vs_Control(TE)	UpRe
Aars	0.000920963	0.981713	1	0.929	0.0496914	mimic381_vs_Control(TE)	UpRe
Mier3	0.000920963	0.758065	1	1	0.0496914	mimic381_vs_Control(TE)	UpRe
Eif2s3y	4.64415e-09	-1.05571	0	1	3.69605e-05	mimic381_vs_Control(TE)	DownRe
Ddx3y	4.64415e-09	-2.03012	0	1	3.69605e-05	mimic381_vs_Control(TE)	DownRe
Slc25a4	4.69147e-07	-1.61865	1	1	0.00149385	mimic381_vs_Control(TE)	DownRe
Smpd1	7.5082e-07	-1.60635	0.958	1	0.00149385	mimic381_vs_Control(TE)	DownRe
Lgals1	1.6152e-06	-1.9171	1	1	0.00233719	mimic381_vs_Control(TE)	DownRe
Gapdh	2.18079e-06	-0.770171	1	1	0.00289264	mimic381_vs_Control(TE)	DownRe
Serpinb6b	3.15054e-06	-0.558814	0.042	0.786	0.00334314	mimic381_vs_Control(TE)	DownRe
Actr3	4.54859e-06	-0.686773	1	1	0.00362	mimic381_vs_Control(TE)	DownRe
G3bp2	4.54859e-06	-0.898016	1	1	0.00362	mimic381_vs_Control(TE)	DownRe
Morf4l1	4.54859e-06	-0.440338	1	1	0.00362	mimic381_vs_Control(TE)	DownRe
Tada1	5.19312e-06	-1.14284	0.833	1	0.00374886	mimic381_vs_Control(TE)	DownRe
Tbc1d23	5.76202e-06	-0.910824	0.583	1	0.00382142	mimic381_vs_Control(TE)	DownRe
Gm10260	6.6582e-06	-0.739471	0.5	1	0.00383976	mimic381_vs_Control(TE)	DownRe
Tra2a	6.99586e-06	-0.805954	1	1	0.00383976	mimic381_vs_Control(TE)	DownRe
Dnaja1	8.06116e-06	-0.772499	1	1	0.00400967	mimic381_vs_Control(TE)	DownRe
Tspan8	9.27008e-06	-1.1805	0.917	1	0.00422051	mimic381_vs_Control(TE)	DownRe
Pfn1	9.28052e-06	-0.640866	1	1	0.00422051	mimic381_vs_Control(TE)	DownRe
Cdc42	1.22681e-05	-0.627957	1	1	0.00500694	mimic381_vs_Control(TE)	DownRe
Enpep	1.61604e-05	-1.18488	1	1	0.00571613	mimic381_vs_Control(TE)	DownRe
Prxl2b	1.61604e-05	-0.696946	0.958	1	0.00571613	mimic381_vs_Control(TE)	DownRe
Lpcat4	1.78165e-05	-0.353465	0.583	1	0.00578111	mimic381_vs_Control(TE)	DownRe
Arf1	1.85234e-05	-0.75198	1	1	0.00578111	mimic381_vs_Control(TE)	DownRe
Hnrnpa1	1.85234e-05	-0.744018	1	1	0.00578111	mimic381_vs_Control(TE)	DownRe
Slc43a3	2.12132e-05	-0.882795	1	1	0.00613909	mimic381_vs_Control(TE)	DownRe
Cnn3	2.12132e-05	-0.760914	1	1	0.00613909	mimic381_vs_Control(TE)	DownRe
Clic4	2.12132e-05	-1.06228	1	1	0.00613909	mimic381_vs_Control(TE)	DownRe
Havcr1	2.12132e-05	-0.996034	1	1	0.00613909	mimic381_vs_Control(TE)	DownRe
Got1	2.77482e-05	-0.792295	1	1	0.00761497	mimic381_vs_Control(TE)	DownRe
Tdrp	3.16941e-05	-0.947412	0.958	1	0.00800755	mimic381_vs_Control(TE)	DownRe
Calm1	3.16941e-05	-0.675836	1	1	0.00800755	mimic381_vs_Control(TE)	DownRe
Slbp	3.61695e-05	-0.735476	1	1	0.00834362	mimic381_vs_Control(TE)	DownRe
Idh3a	3.61695e-05	-0.83419	1	1	0.00834362	mimic381_vs_Control(TE)	DownRe
1810037I17Rik	4.12407e-05	-0.43244	1	1	0.00911706	mimic381_vs_Control(TE)	DownRe
Tpm1	4.69818e-05	-0.659439	1	1	0.0099708	mimic381_vs_Control(TE)	DownRe
Kalrn	4.69818e-05	-1.04949	0.958	1	0.0099708	mimic381_vs_Control(TE)	DownRe
BC048679	5.23836e-05	-0.442858	0.375	1	0.0103801	mimic381_vs_Control(TE)	DownRe
Ttyh2	5.32741e-05	-1.14084	0.875	1	0.0103801	mimic381_vs_Control(TE)	DownRe
Srrm1	5.34754e-05	-0.649428	1	1	0.0103801	mimic381_vs_Control(TE)	DownRe
Hsph1	5.34754e-05	-1.0373	0.958	1	0.0103801	mimic381_vs_Control(TE)	DownRe
Rab11fip4	5.34754e-05	-1.0833	1	1	0.0103801	mimic381_vs_Control(TE)	DownRe
Slc44a4	5.63097e-05	-0.958362	0.542	0.929	0.0107986	mimic381_vs_Control(TE)	DownRe
Map1lc3b	6.08133e-05	-0.363829	1	1	0.011126	mimic381_vs_Control(TE)	DownRe
Hspa5	6.90978e-05	-0.702624	1	1	0.0119547	mimic381_vs_Control(TE)	DownRe
Klf13	6.90978e-05	-0.907513	1	1	0.0119547	mimic381_vs_Control(TE)	DownRe
Cramp1l	7.66272e-05	-0.480486	0.583	1	0.0130059	mimic381_vs_Control(TE)	DownRe
Tet2	7.84424e-05	-0.926474	1	1	0.0130059	mimic381_vs_Control(TE)	DownRe
Elf3	8.89731e-05	-0.811649	1	1	0.0138842	mimic381_vs_Control(TE)	DownRe
Mcm4	8.89731e-05	-0.836784	0.958	1	0.0138842	mimic381_vs_Control(TE)	DownRe
Ccne2	8.99551e-05	-0.922249	0.333	0.929	0.0139011	mimic381_vs_Control(TE)	DownRe
Tmem65	0.000104737	-0.479317	0.25	0.857	0.0155804	mimic381_vs_Control(TE)	DownRe
Ccdc93	0.000113184	-0.604226	0.833	1	0.0158662	mimic381_vs_Control(TE)	DownRe
Rpl29	0.000114167	-0.311333	1	1	0.0158662	mimic381_vs_Control(TE)	DownRe
Cs	0.000114167	-0.757233	1	1	0.0158662	mimic381_vs_Control(TE)	DownRe
Hmgxb4	0.000129155	-0.788859	0.958	1	0.0167135	mimic381_vs_Control(TE)	DownRe
St6galnac6	0.000136888	-1.07481	0.542	1	0.0175714	mimic381_vs_Control(TE)	DownRe
BC053393	0.000144765	-1.4626	0.833	1	0.0178741	mimic381_vs_Control(TE)	DownRe
Cdc6	0.000144765	-0.895846	0.833	1	0.0178741	mimic381_vs_Control(TE)	DownRe
Eif2b4	0.000145984	-0.634074	1	1	0.0178741	mimic381_vs_Control(TE)	DownRe
Hectd1	0.000164727	-0.663469	0.917	1	0.0185629	mimic381_vs_Control(TE)	DownRe
Trip12	0.000164863	-0.565223	1	1	0.0185629	mimic381_vs_Control(TE)	DownRe
Lrpap1	0.000164863	-0.462759	1	1	0.0185629	mimic381_vs_Control(TE)	DownRe
Ywhaq	0.000164863	-0.467924	1	1	0.0185629	mimic381_vs_Control(TE)	DownRe
Ahsa1	0.000164863	-0.464133	1	1	0.0185629	mimic381_vs_Control(TE)	DownRe
Lgals4	0.000165604	-0.674629	0.5	1	0.0185629	mimic381_vs_Control(TE)	DownRe
Sdcbp2	0.000175108	-0.702327	0.583	0.929	0.0193306	mimic381_vs_Control(TE)	DownRe
Ccne1	0.000176097	-0.804491	0.542	0.929	0.0193306	mimic381_vs_Control(TE)	DownRe
Arpc5	0.000186022	-0.723614	1	1	0.0196087	mimic381_vs_Control(TE)	DownRe
Ap1s1	0.000186022	-0.564498	0.958	1	0.0196087	mimic381_vs_Control(TE)	DownRe
Dab2ip	0.000197786	-0.585961	0.583	0.929	0.0204426	mimic381_vs_Control(TE)	DownRe
Hk2	0.000209714	-1.04076	1	1	0.0204786	mimic381_vs_Control(TE)	DownRe
Arpc4	0.000209714	-0.556355	1	1	0.0204786	mimic381_vs_Control(TE)	DownRe
Hnrnpc	0.000209714	-0.529089	1	1	0.0204786	mimic381_vs_Control(TE)	DownRe
Sucla2	0.000209714	-0.549397	1	1	0.0204786	mimic381_vs_Control(TE)	DownRe
Tmprss2	0.000219137	-0.85961	0.417	0.857	0.0211395	mimic381_vs_Control(TE)	DownRe
Kpna6	0.000235474	-0.473866	0.875	1	0.0213629	mimic381_vs_Control(TE)	DownRe
Capza1	0.000236218	-0.504391	1	1	0.0213629	mimic381_vs_Control(TE)	DownRe
Aldoa	0.000236218	-0.519738	1	1	0.0213629	mimic381_vs_Control(TE)	DownRe
Cstb	0.000236218	-0.670587	1	1	0.0213629	mimic381_vs_Control(TE)	DownRe
Cdk2	0.000236218	-0.962491	0.958	1	0.0213629	mimic381_vs_Control(TE)	DownRe
Dppa1	0.000236218	-0.919243	1	1	0.0213629	mimic381_vs_Control(TE)	DownRe
Luc7l	0.000236218	-0.666006	1	1	0.0213629	mimic381_vs_Control(TE)	DownRe
Tjp2	0.000236218	-0.804384	1	1	0.0213629	mimic381_vs_Control(TE)	DownRe
Large2	0.000239112	-0.395947	0.042	0.571	0.0215026	mimic381_vs_Control(TE)	DownRe
Pkig	0.000258691	-0.440662	0.75	1	0.0228724	mimic381_vs_Control(TE)	DownRe
Crb3	0.000265634	-0.43219	0.917	1	0.0228724	mimic381_vs_Control(TE)	DownRe
Psma5	0.000265841	-0.400216	1	1	0.0228724	mimic381_vs_Control(TE)	DownRe
Slc25a13	0.000298691	-0.506288	0.917	1	0.0247807	mimic381_vs_Control(TE)	DownRe
Gpd2	0.00029892	-0.742403	1	1	0.0247807	mimic381_vs_Control(TE)	DownRe
Vamp3	0.00029892	-0.670023	1	1	0.0247807	mimic381_vs_Control(TE)	DownRe
Gpha2	0.00031932	-0.33569	0.375	0.857	0.0260647	mimic381_vs_Control(TE)	DownRe
Tle3	0.000327069	-0.402478	0.75	1	0.0262735	mimic381_vs_Control(TE)	DownRe
Crip1	0.000334815	-0.350222	0.875	1	0.0262735	mimic381_vs_Control(TE)	DownRe
Stat3	0.000335571	-0.895528	0.917	1	0.0262735	mimic381_vs_Control(TE)	DownRe
Calr	0.000335824	-0.706974	1	1	0.0262735	mimic381_vs_Control(TE)	DownRe
Prpsap2	0.000335824	-0.405111	1	1	0.0262735	mimic381_vs_Control(TE)	DownRe
Ctsl	0.000335824	-0.838091	1	1	0.0262735	mimic381_vs_Control(TE)	DownRe
Slc39a4	0.000335824	-0.921623	1	1	0.0262735	mimic381_vs_Control(TE)	DownRe
Aqp3	0.000376957	-0.845105	0.958	1	0.028302	mimic381_vs_Control(TE)	DownRe
Acp5	0.00039746	-0.383099	0.667	1	0.029425	mimic381_vs_Control(TE)	DownRe
Apoa1	0.000405271	-0.316277	0.333	0.857	0.0295692	mimic381_vs_Control(TE)	DownRe
Myl12b	0.000422763	-0.483362	1	1	0.0305869	mimic381_vs_Control(TE)	DownRe
Rnasel	0.000439096	-0.40523	0.208	0.714	0.0316249	mimic381_vs_Control(TE)	DownRe
Chp1	0.000466972	-0.678333	0.792	1	0.0333642	mimic381_vs_Control(TE)	DownRe
Ripor1	0.000473387	-0.578665	0.917	1	0.0333642	mimic381_vs_Control(TE)	DownRe
Ube2n	0.000473726	-0.331839	1	1	0.0333642	mimic381_vs_Control(TE)	DownRe
Atp1b1	0.00053	-0.789041	0.917	1	0.035771	mimic381_vs_Control(TE)	DownRe
Fkbp4	0.000530374	-0.395	1	1	0.035771	mimic381_vs_Control(TE)	DownRe
Pold3	0.000530374	-0.673172	1	1	0.035771	mimic381_vs_Control(TE)	DownRe
Dsc2	0.000580404	-1.03137	0.333	0.857	0.0383874	mimic381_vs_Control(TE)	DownRe
Hspd1	0.000593284	-0.476285	1	1	0.0383874	mimic381_vs_Control(TE)	DownRe
Ccnd3	0.000593284	-0.749445	1	1	0.0383874	mimic381_vs_Control(TE)	DownRe
Snx2	0.000593284	-0.431994	1	1	0.0383874	mimic381_vs_Control(TE)	DownRe
Bmyc	0.000663084	-0.42283	1	1	0.0407502	mimic381_vs_Control(TE)	DownRe
Sept7	0.000663084	-0.52047	1	1	0.0407502	mimic381_vs_Control(TE)	DownRe
Galk1	0.000663084	-0.437349	1	1	0.0407502	mimic381_vs_Control(TE)	DownRe
Epcam	0.000663084	-0.576752	1	1	0.0407502	mimic381_vs_Control(TE)	DownRe
Rab18	0.000663084	-0.495895	1	1	0.0407502	mimic381_vs_Control(TE)	DownRe
Frk	0.000681159	-0.487475	0.375	0.929	0.0417	mimic381_vs_Control(TE)	DownRe
Urod	0.000712115	-0.458257	0.583	0.929	0.0430979	mimic381_vs_Control(TE)	DownRe
Rab17	0.000735503	-0.720495	0.833	1	0.0431717	mimic381_vs_Control(TE)	DownRe
Armc10	0.000738473	-0.461356	0.875	1	0.0431717	mimic381_vs_Control(TE)	DownRe
Nfyc	0.000739961	-0.392546	0.917	1	0.0431717	mimic381_vs_Control(TE)	DownRe
Rrm2	0.000740458	-0.5937	1	1	0.0431717	mimic381_vs_Control(TE)	DownRe
Decr2	0.000740458	-0.387993	1	1	0.0431717	mimic381_vs_Control(TE)	DownRe
Glo1	0.000740458	-0.321919	0.958	1	0.0431717	mimic381_vs_Control(TE)	DownRe
Mdh2	0.000826148	-0.314012	1	1	0.0466305	mimic381_vs_Control(TE)	DownRe
Ostf1	0.000826148	-0.396251	1	1	0.0466305	mimic381_vs_Control(TE)	DownRe
Ffar3	0.000848234	-0.32164	0.208	0.786	0.0477079	mimic381_vs_Control(TE)	DownRe
Gale	0.000888613	-0.495473	0.583	0.929	0.0492824	mimic381_vs_Control(TE)	DownRe
Rcl1	0.000918577	-0.52908	0.875	1	0.0496914	mimic381_vs_Control(TE)	DownRe
Vamp8	0.000920963	-0.397966	1	1	0.0496914	mimic381_vs_Control(TE)	DownRe
Anxa2	0.000920963	-0.695753	1	1	0.0496914	mimic381_vs_Control(TE)	DownRe
Ywhae	0.000920963	-0.370012	1	1	0.0496914	mimic381_vs_Control(TE)	DownRe

## Sheet:  mouse.ctrl.dev.DEG
gene	p_val	avg_log2FC	pct.1	pct.2	p_val_adj	compair	UpDown
Glrx	4.65537e-12	2.49142	1	0	2.44248e-08	ICM_vs_8C(Control)	UpRe
Gm32885	4.65537e-12	0.918366	1	0	2.44248e-08	ICM_vs_8C(Control)	UpRe
Spp1	7.29074e-12	3.60756	1	0.033	2.44248e-08	ICM_vs_8C(Control)	UpRe
Gjb5	1.09221e-11	1.456	1	0.067	2.44248e-08	ICM_vs_8C(Control)	UpRe
Bmyc	1.57234e-11	0.833105	1	0.1	2.44248e-08	ICM_vs_8C(Control)	UpRe
Lgals1	1.57234e-11	0.675967	1	0.1	2.44248e-08	ICM_vs_8C(Control)	UpRe
Tpp1	1.99782e-11	1.4955	0.96	0	2.44248e-08	ICM_vs_8C(Control)	UpRe
Dppa1	1.99782e-11	1.22458	0.96	0	2.44248e-08	ICM_vs_8C(Control)	UpRe
Dsg2	1.99782e-11	1.03927	0.96	0	2.44248e-08	ICM_vs_8C(Control)	UpRe
Cdkn1b	2.01322e-11	0.510828	1	0.1	2.44248e-08	ICM_vs_8C(Control)	UpRe
Klf6	2.18376e-11	1.51821	1	0.133	2.44248e-08	ICM_vs_8C(Control)	UpRe
Hint2	2.93613e-11	0.719443	1	0.167	2.44248e-08	ICM_vs_8C(Control)	UpRe
Gss	3.83326e-11	2.92533	1	0.2	2.44248e-08	ICM_vs_8C(Control)	UpRe
Ogdhl	4.00706e-11	0.54151	1	0.133	2.44248e-08	ICM_vs_8C(Control)	UpRe
Col4a1	4.82936e-11	1.12314	1	0.067	2.44248e-08	ICM_vs_8C(Control)	UpRe
Fabp5	4.8723e-11	1.35174	1	0.233	2.44248e-08	ICM_vs_8C(Control)	UpRe
Vps29	4.8723e-11	1.59118	1	0.233	2.44248e-08	ICM_vs_8C(Control)	UpRe
Akr1b8	4.8723e-11	1.63782	1	0.233	2.44248e-08	ICM_vs_8C(Control)	UpRe
AI662270	5.74604e-11	1.17793	1	0.133	2.44248e-08	ICM_vs_8C(Control)	UpRe
Gtsf1l	6.02158e-11	0.591324	1	0.167	2.44248e-08	ICM_vs_8C(Control)	UpRe
Cat	6.02728e-11	1.36837	1	0.1	2.44248e-08	ICM_vs_8C(Control)	UpRe
Dbi	6.1653e-11	0.78054	1	0.233	2.44248e-08	ICM_vs_8C(Control)	UpRe
H2-K1	7.33084e-11	1.13259	1	0.3	2.44248e-08	ICM_vs_8C(Control)	UpRe
Sox2	8.16338e-11	0.382058	0.92	0	2.44248e-08	ICM_vs_8C(Control)	UpRe
Tinagl1	8.16338e-11	0.872593	0.92	0	2.44248e-08	ICM_vs_8C(Control)	UpRe
Hspb8	8.16338e-11	1.11531	0.92	0	2.44248e-08	ICM_vs_8C(Control)	UpRe
Plod2	8.16338e-11	1.1748	0.92	0	2.44248e-08	ICM_vs_8C(Control)	UpRe
2610528J11Rik	8.33267e-11	0.851513	0.96	0.1	2.44248e-08	ICM_vs_8C(Control)	UpRe
Lsr	8.58751e-11	1.57877	1	0.167	2.44248e-08	ICM_vs_8C(Control)	UpRe
Nlrp4c	9.25101e-11	1.84084	1	0.133	2.44248e-08	ICM_vs_8C(Control)	UpRe
Ezr	9.83607e-11	1.44415	1	0.233	2.44248e-08	ICM_vs_8C(Control)	UpRe
Pkm	1.01614e-10	3.00494	1	0.367	2.44248e-08	ICM_vs_8C(Control)	UpRe
Gstp1	1.01614e-10	0.909937	1	0.367	2.44248e-08	ICM_vs_8C(Control)	UpRe
Scd2	1.01614e-10	2.4652	1	0.367	2.44248e-08	ICM_vs_8C(Control)	UpRe
Cyb5r1	1.03637e-10	1.37041	1	0.3	2.44248e-08	ICM_vs_8C(Control)	UpRe
Egfl7	1.10732e-10	0.948964	1	0.2	2.44248e-08	ICM_vs_8C(Control)	UpRe
Mfsd13a	1.15745e-10	0.913545	0.96	0.033	2.44248e-08	ICM_vs_8C(Control)	UpRe
Ralb	1.16246e-10	0.988248	1	0.3	2.44248e-08	ICM_vs_8C(Control)	UpRe
Gstp2	1.23426e-10	0.801265	0.96	0.133	2.44248e-08	ICM_vs_8C(Control)	UpRe
Elf3	1.24394e-10	1.82953	1	0.2	2.44248e-08	ICM_vs_8C(Control)	UpRe
Pros1	1.37656e-10	1.9971	1	0.333	2.44248e-08	ICM_vs_8C(Control)	UpRe
Slc25a13	1.46123e-10	1.95718	1	0.3	2.44248e-08	ICM_vs_8C(Control)	UpRe
Gapdh	1.46183e-10	1.52454	1	0.467	2.44248e-08	ICM_vs_8C(Control)	UpRe
Epcam	1.46183e-10	2.72045	1	0.467	2.44248e-08	ICM_vs_8C(Control)	UpRe
Tmem256	1.5421e-10	0.25352	1	0.167	2.44248e-08	ICM_vs_8C(Control)	UpRe
Enpep	1.79157e-10	2.33641	1	0.367	2.44248e-08	ICM_vs_8C(Control)	UpRe
Tuba4a	1.7935e-10	1.72236	1	0.5	2.44248e-08	ICM_vs_8C(Control)	UpRe
Idh3a	1.97701e-10	1.63032	1	0.6	2.44248e-08	ICM_vs_8C(Control)	UpRe
Abhd2	1.97776e-10	0.350401	0.96	0.133	2.44248e-08	ICM_vs_8C(Control)	UpRe
Uhrf1	2.00471e-10	1.91966	1	0.5	2.44248e-08	ICM_vs_8C(Control)	UpRe
Scd1	2.16536e-10	2.35653	1	0.667	2.44248e-08	ICM_vs_8C(Control)	UpRe
Mdh1	2.22906e-10	1.42911	0.96	0.167	2.44248e-08	ICM_vs_8C(Control)	UpRe
Snhg11	2.30215e-10	2.5647	1	0.433	2.44248e-08	ICM_vs_8C(Control)	UpRe
Platr14	2.32539e-10	1.13282	1	0.567	2.44248e-08	ICM_vs_8C(Control)	UpRe
H2afy	2.34877e-10	1.43855	1	0.767	2.44248e-08	ICM_vs_8C(Control)	UpRe
Txn1	2.38567e-10	1.40921	1	0.8	2.44248e-08	ICM_vs_8C(Control)	UpRe
Cpt2	2.40286e-10	1.0911	0.92	0.033	2.44248e-08	ICM_vs_8C(Control)	UpRe
Sdc4	2.43029e-10	3.53861	1	0.867	2.44248e-08	ICM_vs_8C(Control)	UpRe
Zc3hav1	2.43029e-10	2.92549	1	0.867	2.44248e-08	ICM_vs_8C(Control)	UpRe
Ppib	2.44654e-10	1.61607	1	0.933	2.44248e-08	ICM_vs_8C(Control)	UpRe
Morf4l2	2.44654e-10	1.66222	1	0.933	2.44248e-08	ICM_vs_8C(Control)	UpRe
Mfsd1	2.44835e-10	2.2279	1	0.967	2.44248e-08	ICM_vs_8C(Control)	UpRe
Tet2	2.44835e-10	2.13642	1	0.967	2.44248e-08	ICM_vs_8C(Control)	UpRe
Vcp	2.44835e-10	1.08689	1	1	2.44248e-08	ICM_vs_8C(Control)	UpRe
Prdx1	2.44835e-10	1.95704	1	1	2.44248e-08	ICM_vs_8C(Control)	UpRe
Gnb1	2.44835e-10	1.74256	1	1	2.44248e-08	ICM_vs_8C(Control)	UpRe
Actb	2.44835e-10	1.68782	1	1	2.44248e-08	ICM_vs_8C(Control)	UpRe
Ftl1	2.44835e-10	2.61722	1	1	2.44248e-08	ICM_vs_8C(Control)	UpRe
Aldoa	2.44835e-10	1.81839	1	1	2.44248e-08	ICM_vs_8C(Control)	UpRe
Slc25a4	2.44835e-10	1.90208	1	1	2.44248e-08	ICM_vs_8C(Control)	UpRe
Morf4l1	2.44835e-10	0.903381	1	1	2.44248e-08	ICM_vs_8C(Control)	UpRe
Ubb	2.44835e-10	1.50055	1	1	2.44248e-08	ICM_vs_8C(Control)	UpRe
Psmb3	2.44835e-10	1.21399	1	1	2.44248e-08	ICM_vs_8C(Control)	UpRe
Calm1	2.44835e-10	1.66325	1	1	2.44248e-08	ICM_vs_8C(Control)	UpRe
Ghitm	2.44835e-10	1.63585	1	1	2.44248e-08	ICM_vs_8C(Control)	UpRe
Ywhaz	2.44835e-10	1.92737	1	1	2.44248e-08	ICM_vs_8C(Control)	UpRe
Psmd2	2.44835e-10	1.65561	1	1	2.44248e-08	ICM_vs_8C(Control)	UpRe
Sod1	2.44835e-10	1.73747	1	1	2.44248e-08	ICM_vs_8C(Control)	UpRe
Calm2	2.44835e-10	1.75728	1	1	2.44248e-08	ICM_vs_8C(Control)	UpRe
Snx2	2.44835e-10	1.75685	1	1	2.44248e-08	ICM_vs_8C(Control)	UpRe
Tfcp2l1	2.46541e-10	3.31941	1	0.6	2.44248e-08	ICM_vs_8C(Control)	UpRe
Serpinb9b	2.46755e-10	1.40959	1	0.233	2.44248e-08	ICM_vs_8C(Control)	UpRe
Txndc12	2.50255e-10	1.42399	1	0.5	2.44248e-08	ICM_vs_8C(Control)	UpRe
Plin2	2.58978e-10	2.57651	1	0.633	2.44248e-08	ICM_vs_8C(Control)	UpRe
Krt8	2.69148e-10	2.23517	1	0.833	2.44248e-08	ICM_vs_8C(Control)	UpRe
Fbxo3	2.71134e-10	1.52817	0.92	0.033	2.44248e-08	ICM_vs_8C(Control)	UpRe
Tuba1b	2.71139e-10	0.603176	1	0.867	2.44248e-08	ICM_vs_8C(Control)	UpRe
Clic4	2.72942e-10	2.72941	1	0.933	2.44248e-08	ICM_vs_8C(Control)	UpRe
Sept2	2.73143e-10	1.39435	1	1	2.44248e-08	ICM_vs_8C(Control)	UpRe
Sephs2	2.73143e-10	1.68178	1	1	2.44248e-08	ICM_vs_8C(Control)	UpRe
Calr	2.73143e-10	1.26419	1	1	2.44248e-08	ICM_vs_8C(Control)	UpRe
Sod2	2.73143e-10	1.33573	1	1	2.44248e-08	ICM_vs_8C(Control)	UpRe
Fth1	2.73143e-10	1.16272	1	1	2.44248e-08	ICM_vs_8C(Control)	UpRe
Slc25a39	2.79487e-10	1.60866	1	0.5	2.44896e-08	ICM_vs_8C(Control)	UpRe
Dap3	2.85193e-10	1.28939	1	0.467	2.44896e-08	ICM_vs_8C(Control)	UpRe
Tspan3	2.85763e-10	1.71385	0.92	0.067	2.44896e-08	ICM_vs_8C(Control)	UpRe
Fn1	2.88175e-10	1.73833	1	0.3	2.44896e-08	ICM_vs_8C(Control)	UpRe
1500009L16Rik	2.88175e-10	1.05625	1	0.3	2.44896e-08	ICM_vs_8C(Control)	UpRe
Slc38a4	2.88175e-10	2.03399	1	0.3	2.44896e-08	ICM_vs_8C(Control)	UpRe
Ostf1	2.96921e-10	1.86841	1	0.8	2.44896e-08	ICM_vs_8C(Control)	UpRe
Aplp2	3.02416e-10	2.07762	1	0.867	2.44896e-08	ICM_vs_8C(Control)	UpRe
Hexa	3.02416e-10	1.80234	1	0.867	2.44896e-08	ICM_vs_8C(Control)	UpRe
Psmc3	3.04639e-10	1.36941	1	1	2.44896e-08	ICM_vs_8C(Control)	UpRe
Ash2l	3.04639e-10	1.61726	1	1	2.44896e-08	ICM_vs_8C(Control)	UpRe
Cpxm1	3.18132e-10	1.33329	0.88	0	2.45753e-08	ICM_vs_8C(Control)	UpRe
Tmem205	3.18132e-10	0.369403	0.88	0	2.45753e-08	ICM_vs_8C(Control)	UpRe
Atxn7l1	3.18132e-10	0.732841	0.88	0	2.45753e-08	ICM_vs_8C(Control)	UpRe
Mgarp	3.2344e-10	1.52113	1	0.567	2.45753e-08	ICM_vs_8C(Control)	UpRe
Rab18	3.39425e-10	2.21185	1	0.933	2.45753e-08	ICM_vs_8C(Control)	UpRe
Gja1	3.39672e-10	1.54618	1	1	2.45753e-08	ICM_vs_8C(Control)	UpRe
Rogdi	3.39672e-10	2.08801	1	0.967	2.45753e-08	ICM_vs_8C(Control)	UpRe
L1td1	3.45487e-10	0.792643	1	0.167	2.48829e-08	ICM_vs_8C(Control)	UpRe
Rap2b	3.69134e-10	1.24105	1	0.8	2.59768e-08	ICM_vs_8C(Control)	UpRe
Tmem263	3.75893e-10	2.06683	1	0.867	2.59768e-08	ICM_vs_8C(Control)	UpRe
Hspd1	3.78628e-10	1.41172	1	1	2.59768e-08	ICM_vs_8C(Control)	UpRe
Slc43a3	3.78628e-10	1.60616	1	1	2.59768e-08	ICM_vs_8C(Control)	UpRe
Ass1	3.91552e-10	0.949284	1	0.2	2.65206e-08	ICM_vs_8C(Control)	UpRe
Micu3	3.96737e-10	1.07519	0.96	0.167	2.67579e-08	ICM_vs_8C(Control)	UpRe
Adgre5	4.15554e-10	1.07139	0.92	0.1	2.70517e-08	ICM_vs_8C(Control)	UpRe
Prep	4.1589e-10	1.75335	1	0.833	2.70517e-08	ICM_vs_8C(Control)	UpRe
Nras	4.21933e-10	1.46674	1	1	2.70517e-08	ICM_vs_8C(Control)	UpRe
Psmb6	4.21933e-10	1.05463	1	1	2.70517e-08	ICM_vs_8C(Control)	UpRe
Xbp1	4.33828e-10	1.55149	0.96	0.2	2.76209e-08	ICM_vs_8C(Control)	UpRe
Sptbn1	4.37217e-10	1.48442	1	0.367	2.77258e-08	ICM_vs_8C(Control)	UpRe
Marcks	4.45026e-10	1.24012	1	0.4	2.80517e-08	ICM_vs_8C(Control)	UpRe
Fbxo21	4.4588e-10	1.15331	0.96	0.133	2.80517e-08	ICM_vs_8C(Control)	UpRe
Slc2a1	4.59209e-10	1.49183	0.92	0.067	2.82859e-08	ICM_vs_8C(Control)	UpRe
Sfxn5	4.59209e-10	0.433355	0.92	0.067	2.82859e-08	ICM_vs_8C(Control)	UpRe
Tes	4.65084e-10	1.97015	1	0.667	2.82859e-08	ICM_vs_8C(Control)	UpRe
Capzb	4.68714e-10	1.19334	1	0.9	2.82859e-08	ICM_vs_8C(Control)	UpRe
Ppp2r5c	4.69724e-10	1.69728	1	0.933	2.82859e-08	ICM_vs_8C(Control)	UpRe
Atp6v1g1	4.70061e-10	0.865598	1	0.967	2.82859e-08	ICM_vs_8C(Control)	UpRe
Myl12a	4.70061e-10	1.03895	1	0.967	2.82859e-08	ICM_vs_8C(Control)	UpRe
Tat	4.72722e-10	1.97989	1	0.333	2.82869e-08	ICM_vs_8C(Control)	UpRe
Acaa2	4.7488e-10	1.84518	1	0.6	2.83096e-08	ICM_vs_8C(Control)	UpRe
Acadvl	4.9384e-10	1.84992	1	0.467	2.933e-08	ICM_vs_8C(Control)	UpRe
Apoc1	4.98437e-10	0.339675	1	0.433	2.93902e-08	ICM_vs_8C(Control)	UpRe
Agpat1	4.98546e-10	0.503323	0.96	0.167	2.93902e-08	ICM_vs_8C(Control)	UpRe
Gjb3	5.16111e-10	1.70166	1	0.833	2.9655e-08	ICM_vs_8C(Control)	UpRe
Slc25a1	5.16594e-10	0.819947	0.92	0.067	2.9655e-08	ICM_vs_8C(Control)	UpRe
Psmd1	5.23531e-10	1.29827	1	1	2.9655e-08	ICM_vs_8C(Control)	UpRe
Coa3	5.23531e-10	0.808941	1	0.967	2.9655e-08	ICM_vs_8C(Control)	UpRe
Tmbim6	5.23531e-10	1.22235	1	1	2.9655e-08	ICM_vs_8C(Control)	UpRe
Arl2	5.43133e-10	0.484259	1	0.233	3.06562e-08	ICM_vs_8C(Control)	UpRe
Fabp3	5.60173e-10	0.853525	1	0.767	3.15062e-08	ICM_vs_8C(Control)	UpRe
Sri	5.80956e-10	1.04978	0.92	0.067	3.21051e-08	ICM_vs_8C(Control)	UpRe
Psmc4	5.82922e-10	1.28847	1	1	3.21051e-08	ICM_vs_8C(Control)	UpRe
Eif4ebp1	5.82922e-10	1.32019	1	1	3.21051e-08	ICM_vs_8C(Control)	UpRe
Cltc	5.82922e-10	1.68094	1	1	3.21051e-08	ICM_vs_8C(Control)	UpRe
Btrc	5.82922e-10	1.70589	1	1	3.21051e-08	ICM_vs_8C(Control)	UpRe
Chmp2b	6.15713e-10	1.02722	0.88	0.033	3.37941e-08	ICM_vs_8C(Control)	UpRe
Pdia6	6.39768e-10	1.62263	1	0.833	3.45746e-08	ICM_vs_8C(Control)	UpRe
Psma5	6.48868e-10	1.10179	1	1	3.45746e-08	ICM_vs_8C(Control)	UpRe
Ndufa7	6.48868e-10	0.764446	1	1	3.45746e-08	ICM_vs_8C(Control)	UpRe
Cyb5r3	6.49482e-10	1.63999	0.96	0.233	3.45746e-08	ICM_vs_8C(Control)	UpRe
Elovl7	6.5312e-10	1.05634	0.92	0.067	3.46523e-08	ICM_vs_8C(Control)	UpRe
Ppp3r1	6.57747e-10	1.37845	1	0.333	3.47819e-08	ICM_vs_8C(Control)	UpRe
Pmf1	7.12001e-10	1.02139	1	0.833	3.70357e-08	ICM_vs_8C(Control)	UpRe
Arpc5	7.22074e-10	1.38856	1	0.967	3.7075e-08	ICM_vs_8C(Control)	UpRe
Suclg1	7.22074e-10	1.51832	1	1	3.7075e-08	ICM_vs_8C(Control)	UpRe
Glo1	7.57426e-10	0.91123	1	0.733	3.86408e-08	ICM_vs_8C(Control)	UpRe
Hmgn5	7.68386e-10	1.16085	1	0.4	3.89503e-08	ICM_vs_8C(Control)	UpRe
Fam136a	8.01073e-10	1.54704	1	0.9	3.99573e-08	ICM_vs_8C(Control)	UpRe
Etfb	8.02753e-10	1.355	1	0.933	3.99573e-08	ICM_vs_8C(Control)	UpRe
Hspe1	8.03314e-10	0.71745	1	1	3.99573e-08	ICM_vs_8C(Control)	UpRe
Spcs2	8.03314e-10	1.11353	1	1	3.99573e-08	ICM_vs_8C(Control)	UpRe
Rab1a	8.03314e-10	1.22762	1	1	3.99573e-08	ICM_vs_8C(Control)	UpRe
Vdac2	8.03314e-10	1.16648	1	1	3.99573e-08	ICM_vs_8C(Control)	UpRe
Zdhhc12	8.77686e-10	0.809464	0.96	0.167	4.32248e-08	ICM_vs_8C(Control)	UpRe
Tuba1c	8.92825e-10	0.739375	1	0.933	4.32248e-08	ICM_vs_8C(Control)	UpRe
Tubb5	8.92825e-10	1.58701	1	0.933	4.32248e-08	ICM_vs_8C(Control)	UpRe
Selenof	8.93445e-10	1.34966	1	1	4.32248e-08	ICM_vs_8C(Control)	UpRe
Bsg	8.93445e-10	1.16989	1	1	4.32248e-08	ICM_vs_8C(Control)	UpRe
Pfn1	8.93445e-10	0.78742	1	1	4.32248e-08	ICM_vs_8C(Control)	UpRe
Nipsnap2	9.48237e-10	1.05109	1	0.633	4.57367e-08	ICM_vs_8C(Control)	UpRe
Aco1	9.81882e-10	1.42327	0.96	0.167	4.63699e-08	ICM_vs_8C(Control)	UpRe
Hsph1	9.92725e-10	1.86917	1	0.933	4.63699e-08	ICM_vs_8C(Control)	UpRe
Sucla2	9.93411e-10	1.33246	1	1	4.63699e-08	ICM_vs_8C(Control)	UpRe
Mrps34	9.93411e-10	0.807209	1	0.967	4.63699e-08	ICM_vs_8C(Control)	UpRe
Nars	9.93411e-10	1.51944	1	1	4.63699e-08	ICM_vs_8C(Control)	UpRe
Tmem102	1.05559e-09	1.21737	1	0.233	4.91281e-08	ICM_vs_8C(Control)	UpRe
Tecr	1.1035e-09	1.12176	1	0.933	5.00753e-08	ICM_vs_8C(Control)	UpRe
Hsp90b1	1.1035e-09	1.87162	1	0.933	5.00753e-08	ICM_vs_8C(Control)	UpRe
Akap12	1.10425e-09	1.79808	1	1	5.00753e-08	ICM_vs_8C(Control)	UpRe
Psma2	1.10425e-09	1.07361	1	1	5.00753e-08	ICM_vs_8C(Control)	UpRe
Arf4	1.10425e-09	1.1304	1	1	5.00753e-08	ICM_vs_8C(Control)	UpRe
Msn	1.11473e-09	1.32967	0.88	0.033	5.04068e-08	ICM_vs_8C(Control)	UpRe
Gata3	1.15848e-09	1.96261	1	0.733	5.20891e-08	ICM_vs_8C(Control)	UpRe
Cox7b	1.15848e-09	0.736909	1	0.733	5.20891e-08	ICM_vs_8C(Control)	UpRe
Serpinb6a	1.17122e-09	1.25519	1	0.467	5.25134e-08	ICM_vs_8C(Control)	UpRe
Ptprn	1.18432e-09	0.661782	0.84	0	5.26561e-08	ICM_vs_8C(Control)	UpRe
Tdg	1.18432e-09	0.319379	0.84	0	5.26561e-08	ICM_vs_8C(Control)	UpRe
Rdh11	1.18432e-09	0.618451	0.84	0	5.26561e-08	ICM_vs_8C(Control)	UpRe
Cnn3	1.22628e-09	1.59614	1	0.933	5.32462e-08	ICM_vs_8C(Control)	UpRe
Ak4	1.22712e-09	1.41814	1	1	5.32462e-08	ICM_vs_8C(Control)	UpRe
1110004F10Rik	1.22712e-09	1.23923	1	0.967	5.32462e-08	ICM_vs_8C(Control)	UpRe
Etfa	1.22712e-09	1.07942	1	1	5.32462e-08	ICM_vs_8C(Control)	UpRe
Crip2	1.22712e-09	1.15615	1	0.967	5.32462e-08	ICM_vs_8C(Control)	UpRe
Cnpy2	1.2277e-09	0.52816	0.96	0.167	5.32462e-08	ICM_vs_8C(Control)	UpRe
Atp1b1	1.24844e-09	1.38456	0.96	0.433	5.39986e-08	ICM_vs_8C(Control)	UpRe
Ddx3y	1.31415e-09	1.64071	1	0.233	5.66865e-08	ICM_vs_8C(Control)	UpRe
Uqcrc1	1.36328e-09	1.0919	1	1	5.77111e-08	ICM_vs_8C(Control)	UpRe
Coil	1.36328e-09	1.25426	1	1	5.77111e-08	ICM_vs_8C(Control)	UpRe
Spry2	1.36328e-09	1.30932	1	1	5.77111e-08	ICM_vs_8C(Control)	UpRe
Cul2	1.36328e-09	1.64903	1	1	5.77111e-08	ICM_vs_8C(Control)	UpRe
Prss8	1.41921e-09	0.788545	0.88	0.067	5.99192e-08	ICM_vs_8C(Control)	UpRe
Tmem147	1.4493e-09	0.923679	1	0.467	6.10278e-08	ICM_vs_8C(Control)	UpRe
Ggt1	1.46577e-09	1.45987	1	0.4	6.14212e-08	ICM_vs_8C(Control)	UpRe
Stat3	1.46636e-09	1.44759	1	0.433	6.14212e-08	ICM_vs_8C(Control)	UpRe
Actr2	1.51413e-09	1.18833	1	1	6.19546e-08	ICM_vs_8C(Control)	UpRe
Nmt1	1.51413e-09	1.20397	1	1	6.19546e-08	ICM_vs_8C(Control)	UpRe
Hsp90aa1	1.51413e-09	1.06629	1	1	6.19546e-08	ICM_vs_8C(Control)	UpRe
St13	1.51413e-09	1.15438	1	1	6.19546e-08	ICM_vs_8C(Control)	UpRe
Abcb6	1.5384e-09	1.22416	1	0.6	6.27863e-08	ICM_vs_8C(Control)	UpRe
Zfyve21	1.5728e-09	1.15339	0.96	0.233	6.40261e-08	ICM_vs_8C(Control)	UpRe
Sdcbp2	1.62069e-09	1.04741	0.92	0.133	6.56399e-08	ICM_vs_8C(Control)	UpRe
Poglut1	1.63086e-09	1.59105	1	0.433	6.58843e-08	ICM_vs_8C(Control)	UpRe
Vps25	1.66993e-09	1.0058	1	0.867	6.70665e-08	ICM_vs_8C(Control)	UpRe
Zfp42	1.68119e-09	1.26231	1	1	6.70665e-08	ICM_vs_8C(Control)	UpRe
Hsbp1	1.68119e-09	0.844868	1	1	6.70665e-08	ICM_vs_8C(Control)	UpRe
Upp1	1.81299e-09	1.347	0.92	0.133	7.21433e-08	ICM_vs_8C(Control)	UpRe
Nagk	1.85458e-09	1.17432	1	0.667	7.35244e-08	ICM_vs_8C(Control)	UpRe
Pdcd4	1.86617e-09	1.13194	1	0.967	7.35244e-08	ICM_vs_8C(Control)	UpRe
Sept7	2.06543e-09	1.49279	1	0.9	7.92379e-08	ICM_vs_8C(Control)	UpRe
Tbcb	2.06955e-09	0.703499	1	0.933	7.92379e-08	ICM_vs_8C(Control)	UpRe
Ccnb2	2.06955e-09	1.29676	1	0.933	7.92379e-08	ICM_vs_8C(Control)	UpRe
Hspa5	2.07093e-09	1.3659	1	1	7.92379e-08	ICM_vs_8C(Control)	UpRe
Ssb	2.07093e-09	0.976019	1	1	7.92379e-08	ICM_vs_8C(Control)	UpRe
Ak2	2.07093e-09	1.13825	1	1	7.92379e-08	ICM_vs_8C(Control)	UpRe
Wdr1	2.159e-09	1.96909	1	0.333	8.24094e-08	ICM_vs_8C(Control)	UpRe
Jpt2	2.23974e-09	1.53032	1	0.433	8.50832e-08	ICM_vs_8C(Control)	UpRe
Nudt5	2.27693e-09	0.830923	0.96	0.367	8.54012e-08	ICM_vs_8C(Control)	UpRe
Sqstm1	2.28236e-09	1.7569	1	0.867	8.54012e-08	ICM_vs_8C(Control)	UpRe
Park7	2.29751e-09	0.950759	1	1	8.54012e-08	ICM_vs_8C(Control)	UpRe
Fndc3a	2.38201e-09	1.41047	0.96	0.167	8.79687e-08	ICM_vs_8C(Control)	UpRe
Carmil1	2.39855e-09	1.70066	1	0.5	8.83742e-08	ICM_vs_8C(Control)	UpRe
Rnd3	2.41085e-09	1.90142	1	0.733	8.84181e-08	ICM_vs_8C(Control)	UpRe
Lpcat1	2.41085e-09	1.24074	1	0.733	8.84181e-08	ICM_vs_8C(Control)	UpRe
Ptges	2.4438e-09	0.629038	0.84	0.033	8.94206e-08	ICM_vs_8C(Control)	UpRe
Atxn10	2.72734e-09	0.941357	1	0.467	9.84376e-08	ICM_vs_8C(Control)	UpRe
Commd3	2.76138e-09	0.82809	1	0.8	9.92165e-08	ICM_vs_8C(Control)	UpRe
Pdia4	2.80697e-09	1.51686	1	0.867	9.96559e-08	ICM_vs_8C(Control)	UpRe
Ndfip1	2.82354e-09	1.91542	1	0.933	9.96559e-08	ICM_vs_8C(Control)	UpRe
Psma7	2.82539e-09	0.798207	1	1	9.96559e-08	ICM_vs_8C(Control)	UpRe
Insig1	2.82539e-09	0.944463	1	1	9.96559e-08	ICM_vs_8C(Control)	UpRe
Uqcr11	2.82539e-09	0.484918	1	1	9.96559e-08	ICM_vs_8C(Control)	UpRe
Psmc1	2.82539e-09	0.829371	1	1	9.96559e-08	ICM_vs_8C(Control)	UpRe
Nfic	2.82996e-09	0.468372	0.92	0.133	9.96559e-08	ICM_vs_8C(Control)	UpRe
Xrcc5	2.85916e-09	0.834018	0.96	0.2	1.00462e-07	ICM_vs_8C(Control)	UpRe
Cdpf1	3.04016e-09	0.789612	1	0.367	1.06586e-07	ICM_vs_8C(Control)	UpRe
Ccdc47	3.12986e-09	1.3734	1	0.933	1.0837e-07	ICM_vs_8C(Control)	UpRe
Ide	3.12986e-09	1.65004	1	0.933	1.0837e-07	ICM_vs_8C(Control)	UpRe
Cct6a	3.13189e-09	0.806435	1	1	1.0837e-07	ICM_vs_8C(Control)	UpRe
Canx	3.13189e-09	1.15838	1	1	1.0837e-07	ICM_vs_8C(Control)	UpRe
Jarid2	3.13189e-09	1.3056	1	1	1.0837e-07	ICM_vs_8C(Control)	UpRe
Dock1	3.16066e-09	0.895788	0.92	0.133	1.08892e-07	ICM_vs_8C(Control)	UpRe
Anxa6	3.16066e-09	1.28183	0.92	0.133	1.08892e-07	ICM_vs_8C(Control)	UpRe
Abcd4	3.18572e-09	0.970204	0.92	0.233	1.09519e-07	ICM_vs_8C(Control)	UpRe
Tubb2a	3.24411e-09	0.482602	0.92	0.1	1.11046e-07	ICM_vs_8C(Control)	UpRe
Acad9	3.33409e-09	1.54691	1	0.633	1.13638e-07	ICM_vs_8C(Control)	UpRe
Derl2	3.33409e-09	1.27749	1	0.633	1.13638e-07	ICM_vs_8C(Control)	UpRe
Dtd2	3.35823e-09	0.65496	0.92	0.167	1.14216e-07	ICM_vs_8C(Control)	UpRe
Immt	3.46171e-09	1.43658	1	0.9	1.15571e-07	ICM_vs_8C(Control)	UpRe
Tns1	3.46488e-09	0.812683	0.84	0.033	1.15571e-07	ICM_vs_8C(Control)	UpRe
Pdcd5	3.46844e-09	0.581162	1	0.933	1.15571e-07	ICM_vs_8C(Control)	UpRe
Sars	3.47068e-09	1.03846	1	0.967	1.15571e-07	ICM_vs_8C(Control)	UpRe
Kdelr2	3.47068e-09	1.22575	1	1	1.15571e-07	ICM_vs_8C(Control)	UpRe
Msh2	3.47068e-09	1.35423	1	0.967	1.15571e-07	ICM_vs_8C(Control)	UpRe
Hmgcr	3.64227e-09	1.76211	1	0.733	1.20779e-07	ICM_vs_8C(Control)	UpRe
Tbca	3.72969e-09	0.385266	1	0.567	1.23165e-07	ICM_vs_8C(Control)	UpRe
Hat1	3.84505e-09	1.35762	1	1	1.25157e-07	ICM_vs_8C(Control)	UpRe
Aldh9a1	3.89614e-09	1.03114	1	0.533	1.26303e-07	ICM_vs_8C(Control)	UpRe
Htatip2	3.89614e-09	0.970338	1	0.533	1.26303e-07	ICM_vs_8C(Control)	UpRe
0610009B22Rik	4.19168e-09	0.600807	1	0.433	1.35298e-07	ICM_vs_8C(Control)	UpRe
Fbxw5	4.21848e-09	0.7915	0.8	0	1.35298e-07	ICM_vs_8C(Control)	UpRe
Slc37a2	4.21848e-09	0.934605	0.8	0	1.35298e-07	ICM_vs_8C(Control)	UpRe
Pmpca	4.24772e-09	1.60924	1	0.9	1.35298e-07	ICM_vs_8C(Control)	UpRe
Psmb2	4.2586e-09	0.767936	1	1	1.35298e-07	ICM_vs_8C(Control)	UpRe
Mrfap1	4.2586e-09	0.791782	1	1	1.35298e-07	ICM_vs_8C(Control)	UpRe
Apoe	4.2586e-09	1.45921	1	0.967	1.35298e-07	ICM_vs_8C(Control)	UpRe
Acaa1a	4.33039e-09	0.702194	0.92	0.2	1.37031e-07	ICM_vs_8C(Control)	UpRe
Tbl1x	4.36513e-09	0.885348	0.84	0.033	1.37584e-07	ICM_vs_8C(Control)	UpRe
Atpif1	4.71533e-09	0.783425	1	1	1.47454e-07	ICM_vs_8C(Control)	UpRe
Mrpl36	4.71533e-09	0.758779	1	0.967	1.47454e-07	ICM_vs_8C(Control)	UpRe
Cdc123	4.82517e-09	1.25814	0.96	0.5	1.50298e-07	ICM_vs_8C(Control)	UpRe
Fto	4.97251e-09	0.598653	0.88	0.067	1.53684e-07	ICM_vs_8C(Control)	UpRe
Poldip2	5.07986e-09	1.03715	1	0.467	1.56698e-07	ICM_vs_8C(Control)	UpRe
Psme2	5.14062e-09	0.527885	0.96	0.233	1.58265e-07	ICM_vs_8C(Control)	UpRe
Gpi1	5.3342e-09	1.01066	1	0.6	1.62652e-07	ICM_vs_8C(Control)	UpRe
Krt18	5.76045e-09	1.76626	1	0.667	1.74646e-07	ICM_vs_8C(Control)	UpRe
Mcm4	6.35045e-09	1.37746	1	0.867	1.9012e-07	ICM_vs_8C(Control)	UpRe
Zfp317	6.37489e-09	1.56796	1	0.667	1.9012e-07	ICM_vs_8C(Control)	UpRe
Cyb5a	6.64881e-09	0.866595	0.92	0.2	1.97442e-07	ICM_vs_8C(Control)	UpRe
Lcp1	6.73365e-09	1.34046	0.92	0.233	1.99589e-07	ICM_vs_8C(Control)	UpRe
Gm12790	6.81394e-09	0.815309	1	0.633	2.01594e-07	ICM_vs_8C(Control)	UpRe
Sdcbp	6.9835e-09	1.46922	1	0.367	2.06227e-07	ICM_vs_8C(Control)	UpRe
Sh3bgrl3	7.0502e-09	0.69177	1	0.9	2.07178e-07	ICM_vs_8C(Control)	UpRe
Tmx2	7.06336e-09	1.06126	1	0.933	2.07178e-07	ICM_vs_8C(Control)	UpRe
Mrpl42	7.06776e-09	0.719026	1	1	2.07178e-07	ICM_vs_8C(Control)	UpRe
Tbck	7.40883e-09	1.53945	0.96	0.433	2.16776e-07	ICM_vs_8C(Control)	UpRe
Fat1	7.45321e-09	1.39806	1	0.5	2.17675e-07	ICM_vs_8C(Control)	UpRe
Bub1b	7.538e-09	1.40674	1	0.633	2.1925e-07	ICM_vs_8C(Control)	UpRe
Nanog	7.54847e-09	1.58398	1	0.767	2.1925e-07	ICM_vs_8C(Control)	UpRe
Chchd3	7.57014e-09	1.07048	0.96	0.567	2.19479e-07	ICM_vs_8C(Control)	UpRe
Gtf2a2	7.64741e-09	0.659828	1	0.8	2.21316e-07	ICM_vs_8C(Control)	UpRe
Khdc3	7.81004e-09	1.21859	1	0.933	2.23722e-07	ICM_vs_8C(Control)	UpRe
Mien1	7.81487e-09	0.665882	1	0.967	2.23722e-07	ICM_vs_8C(Control)	UpRe
Pnpla6	8.00123e-09	1.26176	1	0.6	2.28236e-07	ICM_vs_8C(Control)	UpRe
Leprot	8.20568e-09	1.15783	0.96	0.433	2.33649e-07	ICM_vs_8C(Control)	UpRe
Tdrp	8.45448e-09	1.53493	1	0.8	2.38599e-07	ICM_vs_8C(Control)	UpRe
Atp6v1f	8.5856e-09	0.646036	1	0.867	2.41871e-07	ICM_vs_8C(Control)	UpRe
Ndufa5	8.63855e-09	0.523332	1	0.967	2.42077e-07	ICM_vs_8C(Control)	UpRe
Hadh	9.06733e-09	1.13673	1	0.733	2.52758e-07	ICM_vs_8C(Control)	UpRe
Qdpr	9.12568e-09	1.26381	0.96	0.533	2.5394e-07	ICM_vs_8C(Control)	UpRe
Idh2	9.53229e-09	0.97343	0.96	0.767	2.63345e-07	ICM_vs_8C(Control)	UpRe
Cd164	9.54055e-09	1.26868	1	0.933	2.63345e-07	ICM_vs_8C(Control)	UpRe
Actg1	9.54639e-09	0.997291	1	0.967	2.63345e-07	ICM_vs_8C(Control)	UpRe
Ndufb9	9.54639e-09	0.72644	1	1	2.63345e-07	ICM_vs_8C(Control)	UpRe
Lrp2	9.65688e-09	1.53465	0.96	0.233	2.65932e-07	ICM_vs_8C(Control)	UpRe
Tmem179b	9.68447e-09	0.275309	0.88	0.067	2.66231e-07	ICM_vs_8C(Control)	UpRe
Ccni	9.70625e-09	0.529479	0.88	0.133	2.6637e-07	ICM_vs_8C(Control)	UpRe
BC053393	1.03667e-08	1.28569	0.88	0.1	2.83116e-07	ICM_vs_8C(Control)	UpRe
Vipas39	1.03698e-08	0.740752	0.8	0.033	2.83116e-07	ICM_vs_8C(Control)	UpRe
Ccdc160	1.03698e-08	0.710691	0.8	0.033	2.83116e-07	ICM_vs_8C(Control)	UpRe
Lamtor2	1.04192e-08	0.707551	1	0.833	2.83977e-07	ICM_vs_8C(Control)	UpRe
Cst3	1.05403e-08	0.852216	1	0.933	2.84047e-07	ICM_vs_8C(Control)	UpRe
Psmd14	1.05467e-08	0.952718	1	1	2.84047e-07	ICM_vs_8C(Control)	UpRe
Arf1	1.05467e-08	0.951654	1	1	2.84047e-07	ICM_vs_8C(Control)	UpRe
Twf1	1.05467e-08	1.07331	1	0.967	2.84047e-07	ICM_vs_8C(Control)	UpRe
Ctnna1	1.05467e-08	1.00321	1	1	2.84047e-07	ICM_vs_8C(Control)	UpRe
Ptgr1	1.10705e-08	1.21881	1	0.733	2.9715e-07	ICM_vs_8C(Control)	UpRe
Trap1a	1.1129e-08	0.950695	0.96	0.433	2.98216e-07	ICM_vs_8C(Control)	UpRe
Acly	1.14046e-08	2.12519	1	0.8	3.05087e-07	ICM_vs_8C(Control)	UpRe
Srp68	1.16417e-08	1.12459	1	0.667	3.09017e-07	ICM_vs_8C(Control)	UpRe
Chmp5	1.16486e-08	0.763885	1	0.967	3.09017e-07	ICM_vs_8C(Control)	UpRe
Mdh2	1.16486e-08	0.759716	1	1	3.09017e-07	ICM_vs_8C(Control)	UpRe
Rnf181	1.16486e-08	1.00519	1	1	3.09017e-07	ICM_vs_8C(Control)	UpRe
Sh3bgrl2	1.18922e-08	1.0091	0.96	0.167	3.14954e-07	ICM_vs_8C(Control)	UpRe
Pex13	1.20614e-08	0.703482	0.84	0.1	3.18906e-07	ICM_vs_8C(Control)	UpRe
Zswim7	1.26373e-08	0.596473	0.92	0.233	3.33026e-07	ICM_vs_8C(Control)	UpRe
Zwint	1.27083e-08	1.68464	0.96	0.867	3.34344e-07	ICM_vs_8C(Control)	UpRe
Dap	1.28582e-08	1.24654	1	0.667	3.34517e-07	ICM_vs_8C(Control)	UpRe
Eef1a1	1.2862e-08	0.587695	1	1	3.34517e-07	ICM_vs_8C(Control)	UpRe
Fbp2	1.2862e-08	1.06762	1	1	3.34517e-07	ICM_vs_8C(Control)	UpRe
Ppp1ca	1.2862e-08	0.729644	1	1	3.34517e-07	ICM_vs_8C(Control)	UpRe
Man2a1	1.30136e-08	0.588796	0.8	0.033	3.37907e-07	ICM_vs_8C(Control)	UpRe
Mtmr7	1.31816e-08	0.930678	0.96	0.233	3.41713e-07	ICM_vs_8C(Control)	UpRe
Med30	1.35598e-08	0.738747	0.92	0.367	3.50374e-07	ICM_vs_8C(Control)	UpRe
Rraga	1.36342e-08	0.772559	1	0.5	3.51256e-07	ICM_vs_8C(Control)	UpRe
Rai14	1.3638e-08	1.14857	0.96	0.3	3.51256e-07	ICM_vs_8C(Control)	UpRe
Clic1	1.38795e-08	0.757542	0.92	0.267	3.5575e-07	ICM_vs_8C(Control)	UpRe
Afg3l2	1.39046e-08	0.97933	1	0.567	3.5582e-07	ICM_vs_8C(Control)	UpRe
Ap3b1	1.41133e-08	1.39325	1	0.867	3.56447e-07	ICM_vs_8C(Control)	UpRe
Mrpl24	1.41979e-08	0.633322	1	0.967	3.56447e-07	ICM_vs_8C(Control)	UpRe
Atp6v0b	1.41979e-08	0.884968	1	1	3.56447e-07	ICM_vs_8C(Control)	UpRe
Ndufa4	1.41979e-08	0.654925	1	1	3.56447e-07	ICM_vs_8C(Control)	UpRe
Psma1	1.41979e-08	0.807054	1	1	3.56447e-07	ICM_vs_8C(Control)	UpRe
Ssr1	1.41979e-08	1.18621	1	1	3.56447e-07	ICM_vs_8C(Control)	UpRe
Fdxr	1.43995e-08	0.335311	0.76	0	3.59244e-07	ICM_vs_8C(Control)	UpRe
Gpx2	1.43995e-08	0.547429	0.76	0	3.59244e-07	ICM_vs_8C(Control)	UpRe
Amacr	1.43995e-08	0.544577	0.76	0	3.59244e-07	ICM_vs_8C(Control)	UpRe
Cdc26	1.45755e-08	0.480334	1	0.6	3.63065e-07	ICM_vs_8C(Control)	UpRe
Sdhd	1.5631e-08	1.16806	1	0.9	3.832e-07	ICM_vs_8C(Control)	UpRe
Fubp3	1.56588e-08	1.00381	1	0.933	3.832e-07	ICM_vs_8C(Control)	UpRe
Rpn1	1.56681e-08	1.08873	1	0.967	3.832e-07	ICM_vs_8C(Control)	UpRe
Mtmr2	1.56681e-08	1.17242	1	0.967	3.832e-07	ICM_vs_8C(Control)	UpRe
Psmd12	1.56681e-08	0.851143	1	1	3.832e-07	ICM_vs_8C(Control)	UpRe
Psma3	1.56681e-08	0.543264	1	1	3.832e-07	ICM_vs_8C(Control)	UpRe
Pcnp	1.56681e-08	0.662209	1	1	3.832e-07	ICM_vs_8C(Control)	UpRe
Peli1	1.6099e-08	0.942816	1	0.7	3.91816e-07	ICM_vs_8C(Control)	UpRe
Armt1	1.63075e-08	0.711407	0.8	0.033	3.96285e-07	ICM_vs_8C(Control)	UpRe
Tmem183a	1.64473e-08	1.16678	1	0.733	3.99072e-07	ICM_vs_8C(Control)	UpRe
AA467197	1.66368e-08	0.666797	1	0.5	4.02444e-07	ICM_vs_8C(Control)	UpRe
Ddt	1.68558e-08	0.282722	0.84	0.133	4.0589e-07	ICM_vs_8C(Control)	UpRe
Trappc1	1.69529e-08	0.680312	1	0.567	4.07611e-07	ICM_vs_8C(Control)	UpRe
Ndufa6	1.72451e-08	0.556513	1	0.9	4.11885e-07	ICM_vs_8C(Control)	UpRe
Arl6ip1	1.72859e-08	1.2971	1	1	4.11885e-07	ICM_vs_8C(Control)	UpRe
Ywhae	1.72859e-08	0.562842	1	1	4.11885e-07	ICM_vs_8C(Control)	UpRe
Atp2b1	1.81456e-08	1.11758	1	0.733	4.30438e-07	ICM_vs_8C(Control)	UpRe
Nsf	1.83713e-08	1.09104	1	0.3	4.35144e-07	ICM_vs_8C(Control)	UpRe
Srebf2	1.85453e-08	0.967562	0.88	0.2	4.38612e-07	ICM_vs_8C(Control)	UpRe
Mesd	1.90541e-08	1.48464	1	0.933	4.46925e-07	ICM_vs_8C(Control)	UpRe
Reep5	1.91098e-08	0.638642	0.96	0.2	4.4731e-07	ICM_vs_8C(Control)	UpRe
Lpp	1.92396e-08	1.31695	0.96	0.4	4.49687e-07	ICM_vs_8C(Control)	UpRe
Tmem9	1.98746e-08	0.940562	0.96	0.233	4.63848e-07	ICM_vs_8C(Control)	UpRe
Ddost	2.10221e-08	1.17001	1	0.967	4.84939e-07	ICM_vs_8C(Control)	UpRe
Hikeshi	2.10221e-08	0.78429	1	1	4.84939e-07	ICM_vs_8C(Control)	UpRe
Sdha	2.10221e-08	1.42004	1	0.967	4.84939e-07	ICM_vs_8C(Control)	UpRe
Maged1	2.11297e-08	0.85443	0.8	0.067	4.86015e-07	ICM_vs_8C(Control)	UpRe
Anxa4	2.12577e-08	1.00569	0.96	0.4	4.88251e-07	ICM_vs_8C(Control)	UpRe
Itm2b	2.20681e-08	1.04216	1	0.733	5.06136e-07	ICM_vs_8C(Control)	UpRe
Gatad1	2.24312e-08	0.832347	1	0.767	5.12192e-07	ICM_vs_8C(Control)	UpRe
St6galnac4	2.24323e-08	1.05973	0.96	0.433	5.12192e-07	ICM_vs_8C(Control)	UpRe
Asns	2.24609e-08	1.78813	0.92	0.367	5.12192e-07	ICM_vs_8C(Control)	UpRe
Slc25a11	2.24609e-08	0.95969	0.96	0.333	5.12192e-07	ICM_vs_8C(Control)	UpRe
Slc44a1	2.27034e-08	1.38274	0.96	0.633	5.16982e-07	ICM_vs_8C(Control)	UpRe
Acap2	2.27835e-08	0.71287	0.88	0.133	5.17324e-07	ICM_vs_8C(Control)	UpRe
Mars	2.30392e-08	1.24355	1	0.867	5.20237e-07	ICM_vs_8C(Control)	UpRe
Ptbp3	2.31195e-08	1.14117	1	0.9	5.20237e-07	ICM_vs_8C(Control)	UpRe
Cct8	2.31732e-08	0.727381	1	1	5.20237e-07	ICM_vs_8C(Control)	UpRe
Emc9	2.34562e-08	0.39474	0.92	0.233	5.25849e-07	ICM_vs_8C(Control)	UpRe
Gnpda1	2.43265e-08	1.58417	1	0.733	5.44593e-07	ICM_vs_8C(Control)	UpRe
Id2	2.48244e-08	1.03731	1	0.3	5.54179e-07	ICM_vs_8C(Control)	UpRe
Ppp1r11	2.54786e-08	0.637824	1	0.9	5.67707e-07	ICM_vs_8C(Control)	UpRe
Psmb1	2.55374e-08	0.69467	1	1	5.67707e-07	ICM_vs_8C(Control)	UpRe
Ints9	2.59284e-08	0.822871	1	0.367	5.75597e-07	ICM_vs_8C(Control)	UpRe
Pafah2	2.63191e-08	0.830112	0.8	0.067	5.83456e-07	ICM_vs_8C(Control)	UpRe
Adat3	2.72436e-08	0.410501	0.96	0.167	6.02273e-07	ICM_vs_8C(Control)	UpRe
Lig1	2.75755e-08	1.06929	1	0.8	6.07522e-07	ICM_vs_8C(Control)	UpRe
Lpcat3	2.79741e-08	1.14462	1	0.867	6.14299e-07	ICM_vs_8C(Control)	UpRe
Gna11	2.80705e-08	1.23908	1	0.9	6.14299e-07	ICM_vs_8C(Control)	UpRe
Tpi1	2.81091e-08	0.637587	0.88	0.133	6.14299e-07	ICM_vs_8C(Control)	UpRe
Nucks1	2.81349e-08	1.1211	1	1	6.14299e-07	ICM_vs_8C(Control)	UpRe
Rheb	2.81349e-08	0.921177	1	1	6.14299e-07	ICM_vs_8C(Control)	UpRe
Sgpl1	3.00218e-08	1.61544	0.96	0.533	6.54599e-07	ICM_vs_8C(Control)	UpRe
Nedd4	3.0094e-08	1.56663	0.96	0.667	6.55276e-07	ICM_vs_8C(Control)	UpRe
Erg28	3.0812e-08	0.822944	1	0.867	6.66537e-07	ICM_vs_8C(Control)	UpRe
B4galt1	3.09704e-08	1.2487	1	0.933	6.66537e-07	ICM_vs_8C(Control)	UpRe
Sema4b	3.09881e-08	0.82125	1	1	6.66537e-07	ICM_vs_8C(Control)	UpRe
Vps35	3.09881e-08	1.18062	1	1	6.66537e-07	ICM_vs_8C(Control)	UpRe
Capg	3.14804e-08	0.75449	0.88	0.167	6.76213e-07	ICM_vs_8C(Control)	UpRe
Pacsin2	3.18698e-08	0.935355	1	0.7	6.83654e-07	ICM_vs_8C(Control)	UpRe
Tgif1	3.27076e-08	1.16197	0.96	0.367	6.99739e-07	ICM_vs_8C(Control)	UpRe
Lman1	3.31522e-08	1.15581	1	0.633	7.083e-07	ICM_vs_8C(Control)	UpRe
Hbs1l	3.36266e-08	0.93119	1	0.567	7.17472e-07	ICM_vs_8C(Control)	UpRe
Snd1	3.50964e-08	1.01264	1	0.7	7.44111e-07	ICM_vs_8C(Control)	UpRe
BC048679	3.51556e-08	0.514134	0.92	0.2	7.44111e-07	ICM_vs_8C(Control)	UpRe
Hif1a	3.51556e-08	1.19491	0.92	0.2	7.44111e-07	ICM_vs_8C(Control)	UpRe
Hdac3	3.6095e-08	0.872094	0.96	0.367	7.61967e-07	ICM_vs_8C(Control)	UpRe
Prmt7	3.65109e-08	1.17404	0.96	0.667	7.68709e-07	ICM_vs_8C(Control)	UpRe
Hs1bp3	3.67525e-08	0.738281	0.92	0.133	7.72773e-07	ICM_vs_8C(Control)	UpRe
Timm8b	3.73495e-08	0.402208	1	0.867	7.80483e-07	ICM_vs_8C(Control)	UpRe
Asah1	3.74759e-08	1.25099	1	0.9	7.80483e-07	ICM_vs_8C(Control)	UpRe
Rexo2	3.74977e-08	0.656325	1	0.467	7.80483e-07	ICM_vs_8C(Control)	UpRe
Creg1	3.75393e-08	1.36962	1	0.933	7.80483e-07	ICM_vs_8C(Control)	UpRe
Tm9sf4	3.75393e-08	1.06925	1	0.933	7.80483e-07	ICM_vs_8C(Control)	UpRe
Atp5j	3.75605e-08	0.614028	1	1	7.80483e-07	ICM_vs_8C(Control)	UpRe
Lrpprc	3.75605e-08	1.22296	1	0.967	7.80483e-07	ICM_vs_8C(Control)	UpRe
Epb41l1	3.8693e-08	0.607044	0.88	0.167	7.98395e-07	ICM_vs_8C(Control)	UpRe
Cox15	4.01751e-08	1.10023	1	0.5	8.24056e-07	ICM_vs_8C(Control)	UpRe
Tmem135	4.06611e-08	0.98099	0.8	0.067	8.32951e-07	ICM_vs_8C(Control)	UpRe
Uba3	4.0791e-08	1.25348	1	0.567	8.34539e-07	ICM_vs_8C(Control)	UpRe
Nucb1	4.10431e-08	0.983065	0.92	0.3	8.38617e-07	ICM_vs_8C(Control)	UpRe
Cdca3	4.12425e-08	0.922398	1	0.9	8.41612e-07	ICM_vs_8C(Control)	UpRe
Ndufaf3	4.18069e-08	0.25191	0.76	0.033	8.50948e-07	ICM_vs_8C(Control)	UpRe
Sparc	4.22809e-08	0.642446	0.88	0.2	8.59445e-07	ICM_vs_8C(Control)	UpRe
Shmt2	4.23864e-08	1.01725	1	0.367	8.59445e-07	ICM_vs_8C(Control)	UpRe
Fam122b	4.23864e-08	1.04234	0.96	0.4	8.59445e-07	ICM_vs_8C(Control)	UpRe
Cox18	4.25272e-08	0.829151	0.96	0.733	8.61203e-07	ICM_vs_8C(Control)	UpRe
Snx17	4.32687e-08	1.07487	0.92	0.333	8.75106e-07	ICM_vs_8C(Control)	UpRe
Jam2	4.39201e-08	0.924571	0.96	0.367	8.86028e-07	ICM_vs_8C(Control)	UpRe
Nynrin	4.5292e-08	0.472065	0.8	0.067	9.07074e-07	ICM_vs_8C(Control)	UpRe
Thrap3	4.54762e-08	0.800072	1	1	9.07074e-07	ICM_vs_8C(Control)	UpRe
Psma4	4.54762e-08	0.536328	1	1	9.07074e-07	ICM_vs_8C(Control)	UpRe
Plin3	4.54762e-08	1.0388	1	1	9.07074e-07	ICM_vs_8C(Control)	UpRe
Pcmtd1	4.67239e-08	1.04946	0.96	0.4	9.2963e-07	ICM_vs_8C(Control)	UpRe
Sft2d2	4.71765e-08	0.845635	0.72	0	9.32806e-07	ICM_vs_8C(Control)	UpRe
Cdk5	4.71765e-08	0.315503	0.72	0	9.32806e-07	ICM_vs_8C(Control)	UpRe
Rnf128	4.71765e-08	1.15461	0.72	0	9.32806e-07	ICM_vs_8C(Control)	UpRe
Ammecr1	4.71765e-08	0.269613	0.72	0	9.32806e-07	ICM_vs_8C(Control)	UpRe
Ptgr2	4.72543e-08	0.942262	0.84	0.167	9.33184e-07	ICM_vs_8C(Control)	UpRe
Nfe2l2	4.78649e-08	1.0128	0.96	0.7	9.44071e-07	ICM_vs_8C(Control)	UpRe
Abcg1	4.86018e-08	0.679925	0.84	0.1	9.57419e-07	ICM_vs_8C(Control)	UpRe
Adprh	4.86881e-08	0.803113	1	0.633	9.57935e-07	ICM_vs_8C(Control)	UpRe
Uchl5	5.00184e-08	0.831394	1	1	9.7328e-07	ICM_vs_8C(Control)	UpRe
Ndufa13	5.00184e-08	0.598542	1	0.967	9.7328e-07	ICM_vs_8C(Control)	UpRe
Mrpl18	5.00184e-08	0.653006	1	1	9.7328e-07	ICM_vs_8C(Control)	UpRe
Ipo9	5.02035e-08	1.28577	1	0.667	9.75689e-07	ICM_vs_8C(Control)	UpRe
Rnf130	5.16858e-08	0.765995	1	0.533	1.00205e-06	ICM_vs_8C(Control)	UpRe
Hsd17b12	5.39498e-08	1.20812	1	0.8	1.04213e-06	ICM_vs_8C(Control)	UpRe
Trap1	5.49688e-08	1.26989	1	0.933	1.05472e-06	ICM_vs_8C(Control)	UpRe
Ahsa1	5.4999e-08	0.922223	1	1	1.05472e-06	ICM_vs_8C(Control)	UpRe
Atp6v1a	5.4999e-08	1.23749	1	1	1.05472e-06	ICM_vs_8C(Control)	UpRe
Stard10	5.53252e-08	0.486393	0.96	0.3	1.0597e-06	ICM_vs_8C(Control)	UpRe
Wbp2	5.77389e-08	0.720705	1	0.733	1.10328e-06	ICM_vs_8C(Control)	UpRe
Zfp64	5.80349e-08	0.593538	0.92	0.1	1.10751e-06	ICM_vs_8C(Control)	UpRe
Lin37	5.89046e-08	0.681419	0.96	0.667	1.12151e-06	ICM_vs_8C(Control)	UpRe
Sdhb	6.03268e-08	1.05121	1	0.9	1.1375e-06	ICM_vs_8C(Control)	UpRe
Ndufa10	6.04588e-08	1.04132	1	1	1.1375e-06	ICM_vs_8C(Control)	UpRe
Psmb4	6.04588e-08	0.682215	1	1	1.1375e-06	ICM_vs_8C(Control)	UpRe
Psmc6	6.04588e-08	0.953129	1	1	1.1375e-06	ICM_vs_8C(Control)	UpRe
Cyc1	6.04588e-08	1.03851	1	1	1.1375e-06	ICM_vs_8C(Control)	UpRe
Pfdn1	6.04588e-08	0.462881	1	0.967	1.1375e-06	ICM_vs_8C(Control)	UpRe
Abhd12	6.33602e-08	0.610003	0.92	0.167	1.18648e-06	ICM_vs_8C(Control)	UpRe
Zfr	6.5724e-08	1.30303	1	0.833	1.22497e-06	ICM_vs_8C(Control)	UpRe
Mrps12	6.64061e-08	0.535344	1	0.933	1.22829e-06	ICM_vs_8C(Control)	UpRe
Ctsd	6.64422e-08	0.849163	1	1	1.22829e-06	ICM_vs_8C(Control)	UpRe
Myl12b	6.64422e-08	0.65014	1	1	1.22829e-06	ICM_vs_8C(Control)	UpRe
Camk2d	6.71918e-08	0.763186	0.92	0.3	1.23927e-06	ICM_vs_8C(Control)	UpRe
Echs1	6.84002e-08	1.02745	1	0.7	1.2601e-06	ICM_vs_8C(Control)	UpRe
Sept11	6.86645e-08	1.05219	1	0.6	1.26351e-06	ICM_vs_8C(Control)	UpRe
Col4a2	6.94789e-08	0.52663	0.8	0.067	1.27702e-06	ICM_vs_8C(Control)	UpRe
Nfu1	7.2958e-08	0.685518	1	0.933	1.32637e-06	ICM_vs_8C(Control)	UpRe
Lactb2	7.29974e-08	1.11921	1	0.967	1.32637e-06	ICM_vs_8C(Control)	UpRe
Dppa5a	7.29974e-08	0.717987	1	1	1.32637e-06	ICM_vs_8C(Control)	UpRe
Uqcr10	7.29974e-08	0.506219	1	1	1.32637e-06	ICM_vs_8C(Control)	UpRe
Mpp7	7.87958e-08	0.592492	0.84	0.167	1.43009e-06	ICM_vs_8C(Control)	UpRe
Mbd1	8.01543e-08	0.660955	0.76	0.067	1.44856e-06	ICM_vs_8C(Control)	UpRe
Casp7	8.11648e-08	0.557058	0.84	0.133	1.46474e-06	ICM_vs_8C(Control)	UpRe
Pgk1	8.24464e-08	0.377977	0.88	0.233	1.48618e-06	ICM_vs_8C(Control)	UpRe
Cadm1	8.25594e-08	1.2693	1	0.7	1.48654e-06	ICM_vs_8C(Control)	UpRe
Rabl3	8.64835e-08	0.773756	0.96	0.367	1.55018e-06	ICM_vs_8C(Control)	UpRe
Pin1	8.80386e-08	0.809346	1	1	1.56571e-06	ICM_vs_8C(Control)	UpRe
Irf3	9.16646e-08	0.600325	0.84	0.2	1.62838e-06	ICM_vs_8C(Control)	UpRe
Ostm1	9.38127e-08	1.82984	1	0.767	1.66468e-06	ICM_vs_8C(Control)	UpRe
Dgat1	9.64584e-08	0.619389	0.84	0.167	1.70164e-06	ICM_vs_8C(Control)	UpRe
Nsdhl	9.64584e-08	0.802303	0.88	0.133	1.70164e-06	ICM_vs_8C(Control)	UpRe
Atp5o	9.66441e-08	0.741478	1	1	1.70164e-06	ICM_vs_8C(Control)	UpRe
Esd	9.76165e-08	0.560046	1	0.467	1.71686e-06	ICM_vs_8C(Control)	UpRe
Tmem35b	9.91372e-08	0.730276	0.96	0.267	1.74169e-06	ICM_vs_8C(Control)	UpRe
Shisa5	1.04479e-07	0.635267	0.8	0.1	1.82345e-06	ICM_vs_8C(Control)	UpRe
Pla2g6	1.04479e-07	0.822416	0.8	0.1	1.82345e-06	ICM_vs_8C(Control)	UpRe
Acat2	1.04949e-07	0.726138	1	0.833	1.82966e-06	ICM_vs_8C(Control)	UpRe
Atg4c	1.0598e-07	0.600155	0.8	0.067	1.83498e-06	ICM_vs_8C(Control)	UpRe
Hint1	1.06061e-07	0.509648	1	1	1.83498e-06	ICM_vs_8C(Control)	UpRe
Hadha	1.15151e-07	0.908334	1	0.833	1.97249e-06	ICM_vs_8C(Control)	UpRe
Epha4	1.15638e-07	0.969947	0.92	0.233	1.97249e-06	ICM_vs_8C(Control)	UpRe
Pls3	1.15638e-07	1.00766	0.92	0.233	1.97249e-06	ICM_vs_8C(Control)	UpRe
Otx2	1.15827e-07	0.439409	0.72	0.033	1.97249e-06	ICM_vs_8C(Control)	UpRe
Actr3	1.16364e-07	0.980493	1	0.967	1.97249e-06	ICM_vs_8C(Control)	UpRe
Atp5e	1.16364e-07	0.321967	1	1	1.97249e-06	ICM_vs_8C(Control)	UpRe
Usp5	1.16364e-07	1.29646	1	0.967	1.97249e-06	ICM_vs_8C(Control)	UpRe
Sarnp	1.16364e-07	0.510929	1	1	1.97249e-06	ICM_vs_8C(Control)	UpRe
Cfl1	1.16364e-07	0.508662	1	1	1.97249e-06	ICM_vs_8C(Control)	UpRe
Zfand1	1.20266e-07	0.384073	0.96	0.467	2.03214e-06	ICM_vs_8C(Control)	UpRe
Rab11fip4	1.21829e-07	0.651969	1	0.367	2.05637e-06	ICM_vs_8C(Control)	UpRe
Alg5	1.22159e-07	0.852847	1	0.733	2.05975e-06	ICM_vs_8C(Control)	UpRe
Dsp	1.23597e-07	0.971073	0.84	0.2	2.0796e-06	ICM_vs_8C(Control)	UpRe
Wdr76	1.24794e-07	0.797471	0.96	0.667	2.09752e-06	ICM_vs_8C(Control)	UpRe
Tram1	1.2631e-07	0.873177	1	0.833	2.11629e-06	ICM_vs_8C(Control)	UpRe
Lama5	1.27052e-07	0.716211	0.92	0.167	2.1228e-06	ICM_vs_8C(Control)	UpRe
Coro1c	1.27367e-07	1.12724	1	0.9	2.1228e-06	ICM_vs_8C(Control)	UpRe
Mtch2	1.27632e-07	0.872383	1	1	2.1228e-06	ICM_vs_8C(Control)	UpRe
Hnrnpk	1.27632e-07	0.724409	1	1	2.1228e-06	ICM_vs_8C(Control)	UpRe
Dcaf8	1.33987e-07	1.31577	1	0.733	2.22154e-06	ICM_vs_8C(Control)	UpRe
Anp32a	1.35951e-07	0.516111	1	0.767	2.2494e-06	ICM_vs_8C(Control)	UpRe
Prkcz	1.369e-07	0.623458	1	0.633	2.25808e-06	ICM_vs_8C(Control)	UpRe
Cep57	1.37853e-07	0.913231	0.96	0.533	2.27144e-06	ICM_vs_8C(Control)	UpRe
Mrps35	1.39084e-07	0.783237	0.96	0.567	2.28785e-06	ICM_vs_8C(Control)	UpRe
Add1	1.3928e-07	1.19582	1	0.567	2.28785e-06	ICM_vs_8C(Control)	UpRe
Snap47	1.3928e-07	0.960672	1	0.567	2.28785e-06	ICM_vs_8C(Control)	UpRe
Psmd5	1.39663e-07	1.37657	1	0.9	2.28801e-06	ICM_vs_8C(Control)	UpRe
Atp6v1b2	1.3988e-07	1.37496	1	0.933	2.28801e-06	ICM_vs_8C(Control)	UpRe
Pycr2	1.40153e-07	0.916049	0.84	0.233	2.28801e-06	ICM_vs_8C(Control)	UpRe
Msrb2	1.40153e-07	0.645566	0.88	0.2	2.28801e-06	ICM_vs_8C(Control)	UpRe
Abcb8	1.43986e-07	0.689606	0.88	0.133	2.34818e-06	ICM_vs_8C(Control)	UpRe
Herpud1	1.48579e-07	0.737585	0.68	0	2.40828e-06	ICM_vs_8C(Control)	UpRe
Col7a1	1.48579e-07	0.28487	0.68	0	2.40828e-06	ICM_vs_8C(Control)	UpRe
Gatd3a	1.48579e-07	0.282601	0.68	0	2.40828e-06	ICM_vs_8C(Control)	UpRe
Golm1	1.48579e-07	0.578032	0.68	0	2.40828e-06	ICM_vs_8C(Control)	UpRe
Lama3	1.48579e-07	0.863931	0.68	0	2.40828e-06	ICM_vs_8C(Control)	UpRe
Ppp1r7	1.4906e-07	0.866432	1	0.767	2.40871e-06	ICM_vs_8C(Control)	UpRe
Armc1	1.50682e-07	0.648985	1	0.8	2.43246e-06	ICM_vs_8C(Control)	UpRe
Osr2	1.51487e-07	0.462267	0.76	0.067	2.44298e-06	ICM_vs_8C(Control)	UpRe
Chordc1	1.5334e-07	0.957368	1	0.933	2.44932e-06	ICM_vs_8C(Control)	UpRe
Ubxn4	1.53419e-07	0.650508	1	1	2.44932e-06	ICM_vs_8C(Control)	UpRe
Tmf1	1.53419e-07	0.64777	1	1	2.44932e-06	ICM_vs_8C(Control)	UpRe
Dnm1l	1.63387e-07	1.29874	1	0.767	2.59285e-06	ICM_vs_8C(Control)	UpRe
Tsta3	1.66251e-07	0.447558	0.92	0.267	2.63567e-06	ICM_vs_8C(Control)	UpRe
Cbr4	1.67232e-07	0.493365	0.84	0.1	2.63812e-06	ICM_vs_8C(Control)	UpRe
Arid5b	1.67343e-07	0.503471	0.92	0.333	2.63812e-06	ICM_vs_8C(Control)	UpRe
Swi5	1.67793e-07	0.793292	1	0.9	2.63812e-06	ICM_vs_8C(Control)	UpRe
Aco2	1.6805e-07	1.00303	1	0.933	2.63812e-06	ICM_vs_8C(Control)	UpRe
Tmed10	1.68136e-07	0.709932	1	1	2.63812e-06	ICM_vs_8C(Control)	UpRe
Gsk3b	1.68136e-07	0.829417	1	1	2.63812e-06	ICM_vs_8C(Control)	UpRe
Elovl5	1.70214e-07	1.34944	0.88	0.267	2.66663e-06	ICM_vs_8C(Control)	UpRe
Pgls	1.75437e-07	0.378428	0.96	0.3	2.74253e-06	ICM_vs_8C(Control)	UpRe
Itfg1	1.75575e-07	0.717087	0.88	0.133	2.74253e-06	ICM_vs_8C(Control)	UpRe
Pnpt1	1.76084e-07	1.20324	0.92	0.3	2.74778e-06	ICM_vs_8C(Control)	UpRe
Coasy	1.83292e-07	0.844308	0.84	0.2	2.84948e-06	ICM_vs_8C(Control)	UpRe
Tm2d1	1.83669e-07	0.667011	0.96	0.6	2.84948e-06	ICM_vs_8C(Control)	UpRe
Cbx1	1.84119e-07	0.51352	1	0.933	2.84948e-06	ICM_vs_8C(Control)	UpRe
Psap	1.84213e-07	0.920649	1	1	2.84948e-06	ICM_vs_8C(Control)	UpRe
Pus1	1.85241e-07	0.604984	0.96	0.433	2.8626e-06	ICM_vs_8C(Control)	UpRe
Stoml1	1.86752e-07	0.7036	0.76	0.067	2.88316e-06	ICM_vs_8C(Control)	UpRe
Vangl1	1.87342e-07	0.944213	0.88	0.267	2.88947e-06	ICM_vs_8C(Control)	UpRe
Lsm10	1.93787e-07	0.364499	0.84	0.167	2.98308e-06	ICM_vs_8C(Control)	UpRe
Ube2w	1.94602e-07	0.840904	0.92	0.433	2.98697e-06	ICM_vs_8C(Control)	UpRe
Etfrf1	1.94602e-07	0.724687	1	0.367	2.98697e-06	ICM_vs_8C(Control)	UpRe
Capns1	1.94602e-07	0.611368	0.96	0.4	2.98697e-06	ICM_vs_8C(Control)	UpRe
Vill	1.9755e-07	0.620254	0.8	0.067	3.0293e-06	ICM_vs_8C(Control)	UpRe
Gabarapl2	2.01771e-07	0.57198	1	1	3.08214e-06	ICM_vs_8C(Control)	UpRe
Cisd1	2.01771e-07	0.57917	1	1	3.08214e-06	ICM_vs_8C(Control)	UpRe
Calr4	2.02107e-07	0.658004	0.84	0.2	3.08431e-06	ICM_vs_8C(Control)	UpRe
Nudt16l1	2.03225e-07	0.768914	0.96	0.433	3.0984e-06	ICM_vs_8C(Control)	UpRe
Alg8	2.18692e-07	0.766262	0.92	0.567	3.31832e-06	ICM_vs_8C(Control)	UpRe
Dctn1	2.2042e-07	0.626876	0.96	0.567	3.32708e-06	ICM_vs_8C(Control)	UpRe
Capza1	2.20942e-07	0.781575	1	0.967	3.32708e-06	ICM_vs_8C(Control)	UpRe
Napa	2.2165e-07	1.02401	0.96	0.767	3.33459e-06	ICM_vs_8C(Control)	UpRe
Fuca1	2.33728e-07	0.808916	0.92	0.3	3.50305e-06	ICM_vs_8C(Control)	UpRe
Ndufs2	2.37683e-07	0.975936	1	0.8	3.55564e-06	ICM_vs_8C(Control)	UpRe
Snx5	2.41867e-07	0.508648	1	1	3.6013e-06	ICM_vs_8C(Control)	UpRe
Psmc2	2.41867e-07	0.63282	1	1	3.6013e-06	ICM_vs_8C(Control)	UpRe
Grpel1	2.41867e-07	0.684319	1	1	3.6013e-06	ICM_vs_8C(Control)	UpRe
Psmg1	2.41867e-07	0.586698	1	0.967	3.6013e-06	ICM_vs_8C(Control)	UpRe
Malat1	2.41867e-07	1.34017	1	1	3.6013e-06	ICM_vs_8C(Control)	UpRe
Ccng1	2.43834e-07	1.35302	1	0.667	3.6272e-06	ICM_vs_8C(Control)	UpRe
Sdhaf4	2.49324e-07	0.361983	0.88	0.267	3.7054e-06	ICM_vs_8C(Control)	UpRe
Traf7	2.51263e-07	0.917178	1	0.6	3.72726e-06	ICM_vs_8C(Control)	UpRe
Tmem181a	2.56851e-07	0.36579	0.92	0.433	3.79953e-06	ICM_vs_8C(Control)	UpRe
Mapre2	2.5751e-07	0.817614	0.8	0.167	3.80574e-06	ICM_vs_8C(Control)	UpRe
Eno1	2.63394e-07	0.693157	1	0.867	3.88548e-06	ICM_vs_8C(Control)	UpRe
Hspa9	2.647e-07	0.814678	1	1	3.89393e-06	ICM_vs_8C(Control)	UpRe
Gnai3	2.7214e-07	1.38581	0.96	0.833	3.99969e-06	ICM_vs_8C(Control)	UpRe
Tmx4	2.81584e-07	0.983836	1	0.367	4.13465e-06	ICM_vs_8C(Control)	UpRe
Zscan26	2.86774e-07	0.75441	1	0.833	4.20699e-06	ICM_vs_8C(Control)	UpRe
Phpt1	2.89629e-07	0.285939	1	0.567	4.2255e-06	ICM_vs_8C(Control)	UpRe
Fnbp1	2.92107e-07	0.998132	1	0.667	4.25776e-06	ICM_vs_8C(Control)	UpRe
Commd4	2.97741e-07	0.796453	0.96	0.833	4.33591e-06	ICM_vs_8C(Control)	UpRe
Zyx	3.0309e-07	0.752188	1	0.433	4.40976e-06	ICM_vs_8C(Control)	UpRe
Mrpl1	3.04003e-07	0.915557	1	0.733	4.41498e-06	ICM_vs_8C(Control)	UpRe
Pde6d	3.06867e-07	0.442501	0.92	0.4	4.45251e-06	ICM_vs_8C(Control)	UpRe
Rfc5	3.1494e-07	0.800532	0.96	0.633	4.54244e-06	ICM_vs_8C(Control)	UpRe
Tpm4	3.1662e-07	1.08702	1	0.933	4.54244e-06	ICM_vs_8C(Control)	UpRe
Tacc3	3.16775e-07	0.735795	1	1	4.54244e-06	ICM_vs_8C(Control)	UpRe
Psmc5	3.16775e-07	0.628105	1	1	4.54244e-06	ICM_vs_8C(Control)	UpRe
Ddx39b	3.16775e-07	0.693232	1	1	4.54244e-06	ICM_vs_8C(Control)	UpRe
Dse	3.19647e-07	0.508438	0.88	0.233	4.57537e-06	ICM_vs_8C(Control)	UpRe
Gpr108	3.22109e-07	0.671744	0.92	0.267	4.59821e-06	ICM_vs_8C(Control)	UpRe
3110082I17Rik	3.39531e-07	0.434026	0.92	0.3	4.8296e-06	ICM_vs_8C(Control)	UpRe
Ppp2r1a	3.46224e-07	1.01982	1	0.933	4.90768e-06	ICM_vs_8C(Control)	UpRe
Vdac3	3.46392e-07	0.544905	1	1	4.90768e-06	ICM_vs_8C(Control)	UpRe
Acss1	3.4686e-07	0.603094	0.76	0.067	4.90768e-06	ICM_vs_8C(Control)	UpRe
Rpa1	3.46871e-07	1.26065	0.96	0.567	4.90768e-06	ICM_vs_8C(Control)	UpRe
Dnpep	3.56098e-07	0.95946	0.96	0.833	5.03376e-06	ICM_vs_8C(Control)	UpRe
Glod4	3.57295e-07	1.08643	1	0.7	5.04173e-06	ICM_vs_8C(Control)	UpRe
Rtraf	3.57295e-07	0.603002	0.96	0.733	5.04173e-06	ICM_vs_8C(Control)	UpRe
Gnpat	3.62832e-07	0.928447	0.92	0.367	5.11532e-06	ICM_vs_8C(Control)	UpRe
Klhl42	3.67537e-07	0.614727	0.84	0.233	5.17248e-06	ICM_vs_8C(Control)	UpRe
Bola1	3.72329e-07	0.411683	1	0.8	5.23068e-06	ICM_vs_8C(Control)	UpRe
Sgo1	3.72329e-07	1.01039	1	0.8	5.23068e-06	ICM_vs_8C(Control)	UpRe
Tspan31	3.75037e-07	0.65021	1	0.833	5.26408e-06	ICM_vs_8C(Control)	UpRe
Ubr4	3.77945e-07	1.08859	1	0.9	5.28253e-06	ICM_vs_8C(Control)	UpRe
Haus1	3.82215e-07	0.62634	1	0.667	5.32725e-06	ICM_vs_8C(Control)	UpRe
Gipc1	3.8563e-07	0.704579	0.96	0.433	5.37014e-06	ICM_vs_8C(Control)	UpRe
Ube3a	3.90631e-07	1.00234	1	0.7	5.43503e-06	ICM_vs_8C(Control)	UpRe
Lap3	4.09901e-07	1.0476	0.96	0.867	5.65862e-06	ICM_vs_8C(Control)	UpRe
Odf2	4.12344e-07	1.03024	0.96	0.533	5.67378e-06	ICM_vs_8C(Control)	UpRe
Mrpl30	4.13058e-07	0.550923	1	0.9	5.67378e-06	ICM_vs_8C(Control)	UpRe
Xpnpep1	4.13652e-07	1.04918	1	0.933	5.67378e-06	ICM_vs_8C(Control)	UpRe
Arl1	4.13851e-07	0.759611	1	1	5.67378e-06	ICM_vs_8C(Control)	UpRe
Commd9	4.22099e-07	0.449365	0.96	0.433	5.77691e-06	ICM_vs_8C(Control)	UpRe
As3mt	4.27423e-07	0.434758	0.68	0.033	5.84475e-06	ICM_vs_8C(Control)	UpRe
Sccpdh	4.3844e-07	0.86751	0.72	0.067	5.98512e-06	ICM_vs_8C(Control)	UpRe
Cryz	4.44271e-07	1.02769	0.88	0.367	6.05952e-06	ICM_vs_8C(Control)	UpRe
Anxa2	4.44781e-07	1.23971	0.96	0.5	6.06128e-06	ICM_vs_8C(Control)	UpRe
Uchl1	4.45876e-07	0.320858	0.88	0.3	6.071e-06	ICM_vs_8C(Control)	UpRe
Tbx15	4.50513e-07	0.715179	0.64	0	6.10448e-06	ICM_vs_8C(Control)	UpRe
Tpra1	4.50513e-07	0.384786	0.64	0	6.10448e-06	ICM_vs_8C(Control)	UpRe
Rfx4	4.50513e-07	0.933091	0.64	0	6.10448e-06	ICM_vs_8C(Control)	UpRe
Rbm15	4.52169e-07	0.614766	1	0.967	6.10448e-06	ICM_vs_8C(Control)	UpRe
Rbm47	4.52169e-07	0.800746	1	1	6.10448e-06	ICM_vs_8C(Control)	UpRe
Ciapin1	4.52169e-07	0.864296	1	0.967	6.10448e-06	ICM_vs_8C(Control)	UpRe
Mgat5	4.64227e-07	0.290012	0.88	0.133	6.25135e-06	ICM_vs_8C(Control)	UpRe
Skil	4.65137e-07	1.03522	1	0.467	6.25831e-06	ICM_vs_8C(Control)	UpRe
Mlec	4.65557e-07	0.695664	0.88	0.233	6.25868e-06	ICM_vs_8C(Control)	UpRe
Me1	4.70862e-07	0.741028	1	0.6	6.32465e-06	ICM_vs_8C(Control)	UpRe
Itga6	4.74606e-07	0.993272	1	0.733	6.36419e-06	ICM_vs_8C(Control)	UpRe
Tdp1	4.75748e-07	0.503229	0.8	0.1	6.37415e-06	ICM_vs_8C(Control)	UpRe
Chchd4	4.91568e-07	0.838805	1	0.867	6.55116e-06	ICM_vs_8C(Control)	UpRe
Cks1b	4.93899e-07	0.513245	1	1	6.55116e-06	ICM_vs_8C(Control)	UpRe
Lman2	4.93899e-07	0.834964	1	1	6.55116e-06	ICM_vs_8C(Control)	UpRe
Mmadhc	4.98868e-07	0.933395	1	0.667	6.61156e-06	ICM_vs_8C(Control)	UpRe
Ahcy	5.09412e-07	0.424112	0.92	0.333	6.7263e-06	ICM_vs_8C(Control)	UpRe
Commd6	5.09639e-07	0.607159	0.96	0.733	6.7263e-06	ICM_vs_8C(Control)	UpRe
Smim8	5.11049e-07	0.322122	0.88	0.233	6.73933e-06	ICM_vs_8C(Control)	UpRe
Commd1	5.30523e-07	0.538275	1	0.8	6.99034e-06	ICM_vs_8C(Control)	UpRe
Alkbh7	5.69116e-07	0.37012	0.96	0.467	7.4618e-06	ICM_vs_8C(Control)	UpRe
Tmem222	5.73557e-07	0.908305	1	0.767	7.50765e-06	ICM_vs_8C(Control)	UpRe
Cdca2	5.79788e-07	0.834015	0.96	0.667	7.56434e-06	ICM_vs_8C(Control)	UpRe
Copg1	5.83304e-07	1.09175	1	0.833	7.59775e-06	ICM_vs_8C(Control)	UpRe
B3galnt1	5.86766e-07	0.767545	0.68	0.033	7.61919e-06	ICM_vs_8C(Control)	UpRe
Mrpl53	5.87681e-07	0.391719	1	0.9	7.61919e-06	ICM_vs_8C(Control)	UpRe
Rab1b	5.87681e-07	1.00986	1	0.9	7.61919e-06	ICM_vs_8C(Control)	UpRe
Eef1b2	5.8878e-07	0.57362	1	1	7.61919e-06	ICM_vs_8C(Control)	UpRe
Lsm3	5.8878e-07	0.606026	1	0.967	7.61919e-06	ICM_vs_8C(Control)	UpRe
Rbmxl1	5.8878e-07	0.409653	1	1	7.61919e-06	ICM_vs_8C(Control)	UpRe
Tm9sf2	5.8878e-07	1.0207	1	0.967	7.61919e-06	ICM_vs_8C(Control)	UpRe
Oard1	5.91468e-07	0.884589	0.96	0.767	7.64776e-06	ICM_vs_8C(Control)	UpRe
Gatb	6.03804e-07	0.72827	0.8	0.133	7.80093e-06	ICM_vs_8C(Control)	UpRe
Impad1	6.10731e-07	0.946463	0.92	0.333	7.88402e-06	ICM_vs_8C(Control)	UpRe
Abcd3	6.22008e-07	1.06178	0.96	0.467	8.0166e-06	ICM_vs_8C(Control)	UpRe
Ugp2	6.22008e-07	0.817641	0.96	0.467	8.0166e-06	ICM_vs_8C(Control)	UpRe
Agtrap	6.36647e-07	0.818961	1	0.833	8.18539e-06	ICM_vs_8C(Control)	UpRe
Zwilch	6.3961e-07	0.917113	1	0.867	8.21527e-06	ICM_vs_8C(Control)	UpRe
Atp6v1h	6.42286e-07	0.930286	1	0.933	8.21527e-06	ICM_vs_8C(Control)	UpRe
Bub3	6.42286e-07	1.40942	1	0.933	8.21527e-06	ICM_vs_8C(Control)	UpRe
Tmem231	6.42584e-07	0.845795	1	1	8.21527e-06	ICM_vs_8C(Control)	UpRe
Usp14	6.42584e-07	0.798844	1	1	8.21527e-06	ICM_vs_8C(Control)	UpRe
Efr3a	6.45983e-07	1.10852	1	0.567	8.25209e-06	ICM_vs_8C(Control)	UpRe
Fhod1	6.51611e-07	0.302294	0.68	0.033	8.31065e-06	ICM_vs_8C(Control)	UpRe
Rnd1	6.68417e-07	0.641292	1	0.267	8.51817e-06	ICM_vs_8C(Control)	UpRe
Ech1	6.844e-07	0.534893	0.88	0.4	8.70791e-06	ICM_vs_8C(Control)	UpRe
Smim12	6.94522e-07	0.393455	0.88	0.267	8.82259e-06	ICM_vs_8C(Control)	UpRe
Gtf3c3	6.99821e-07	0.983278	1	0.9	8.86386e-06	ICM_vs_8C(Control)	UpRe
Stt3a	7.01112e-07	1.09731	1	0.967	8.86386e-06	ICM_vs_8C(Control)	UpRe
Rdx	7.35829e-07	1.37787	1	0.733	9.28801e-06	ICM_vs_8C(Control)	UpRe
2610001J05Rik	7.37767e-07	0.607016	1	0.533	9.3051e-06	ICM_vs_8C(Control)	UpRe
Prxl2b	7.38445e-07	0.297946	0.76	0.133	9.30627e-06	ICM_vs_8C(Control)	UpRe
Sfmbt2	7.42362e-07	0.762219	0.96	0.467	9.34824e-06	ICM_vs_8C(Control)	UpRe
Elp3	7.45367e-07	1.14934	0.96	0.8	9.37014e-06	ICM_vs_8C(Control)	UpRe
8030462N17Rik	7.45367e-07	0.680858	1	0.767	9.37014e-06	ICM_vs_8C(Control)	UpRe
Meg3	7.45867e-07	0.514879	0.8	0.167	9.37014e-06	ICM_vs_8C(Control)	UpRe
Psrc1	7.5259e-07	1.05274	1	0.8	9.44714e-06	ICM_vs_8C(Control)	UpRe
Spats2	7.53973e-07	0.637324	0.96	0.667	9.45202e-06	ICM_vs_8C(Control)	UpRe
Mrpl38	7.54166e-07	0.423322	0.92	0.467	9.45202e-06	ICM_vs_8C(Control)	UpRe
Tex19.1	7.64759e-07	0.995211	1	0.967	9.51733e-06	ICM_vs_8C(Control)	UpRe
Lyrm4	7.64759e-07	0.720155	1	1	9.51733e-06	ICM_vs_8C(Control)	UpRe
Tmem131	7.67655e-07	0.536234	0.84	0.2	9.54591e-06	ICM_vs_8C(Control)	UpRe
Cuedc2	7.73333e-07	0.56448	1	0.667	9.60901e-06	ICM_vs_8C(Control)	UpRe
Rtn3	8.0261e-07	0.959864	1	0.733	9.95724e-06	ICM_vs_8C(Control)	UpRe
St14	8.04201e-07	0.772118	0.8	0.233	9.96921e-06	ICM_vs_8C(Control)	UpRe
Parl	8.26398e-07	0.792701	1	0.833	1.02284e-05	ICM_vs_8C(Control)	UpRe
Naxe	8.29767e-07	0.584087	0.92	0.433	1.02502e-05	ICM_vs_8C(Control)	UpRe
Surf4	8.33953e-07	1.32667	1	0.967	1.02502e-05	ICM_vs_8C(Control)	UpRe
Mrps16	8.33953e-07	0.372613	1	0.967	1.02502e-05	ICM_vs_8C(Control)	UpRe
Impa1	8.5208e-07	0.66528	0.88	0.2	1.04408e-05	ICM_vs_8C(Control)	UpRe
Carhsp1	8.7039e-07	0.712878	1	0.6	1.06569e-05	ICM_vs_8C(Control)	UpRe
Ube2q1	8.82383e-07	0.325412	0.88	0.167	1.07955e-05	ICM_vs_8C(Control)	UpRe
Dync1h1	8.86404e-07	0.965758	1	0.767	1.0828e-05	ICM_vs_8C(Control)	UpRe
Phf6	8.94376e-07	1.20125	0.92	0.367	1.09086e-05	ICM_vs_8C(Control)	UpRe
Gmfb	9.07516e-07	1.09123	1	0.9	1.10382e-05	ICM_vs_8C(Control)	UpRe
Ranbp1	9.09157e-07	0.592397	1	1	1.10382e-05	ICM_vs_8C(Control)	UpRe
Ehd4	9.45608e-07	0.883221	0.88	0.433	1.14633e-05	ICM_vs_8C(Control)	UpRe
Ppdpf	9.66234e-07	0.407667	0.96	0.8	1.16866e-05	ICM_vs_8C(Control)	UpRe
Crem	9.87217e-07	0.575155	0.84	0.167	1.18763e-05	ICM_vs_8C(Control)	UpRe
Map4	9.90425e-07	0.913188	1	0.933	1.18763e-05	ICM_vs_8C(Control)	UpRe
Haus8	1.08893e-06	0.569584	1	0.567	1.29735e-05	ICM_vs_8C(Control)	UpRe
Gins2	1.08893e-06	0.68375	0.96	0.6	1.29735e-05	ICM_vs_8C(Control)	UpRe
Copb1	1.13295e-06	1.20973	1	0.733	1.34677e-05	ICM_vs_8C(Control)	UpRe
Bclaf3	1.16167e-06	1.05775	0.92	0.7	1.37987e-05	ICM_vs_8C(Control)	UpRe
Dld	1.17082e-06	1.02281	1	0.867	1.38299e-05	ICM_vs_8C(Control)	UpRe
Slc12a7	1.17082e-06	1.1513	1	0.867	1.38299e-05	ICM_vs_8C(Control)	UpRe
Usp8	1.17393e-06	0.935623	1	0.9	1.38299e-05	ICM_vs_8C(Control)	UpRe
Ddx1	1.17549e-06	0.995763	1	0.933	1.38299e-05	ICM_vs_8C(Control)	UpRe
Klf13	1.17601e-06	0.871705	1	1	1.38299e-05	ICM_vs_8C(Control)	UpRe
Hmbs	1.17601e-06	0.590202	1	1	1.38299e-05	ICM_vs_8C(Control)	UpRe
Ciao2a	1.17601e-06	0.529142	1	1	1.38299e-05	ICM_vs_8C(Control)	UpRe
Cdk4	1.17601e-06	0.662749	1	1	1.38299e-05	ICM_vs_8C(Control)	UpRe
Shoc2	1.18679e-06	0.999043	0.96	0.6	1.39307e-05	ICM_vs_8C(Control)	UpRe
Scarb2	1.1905e-06	0.876249	1	0.667	1.39641e-05	ICM_vs_8C(Control)	UpRe
Srxn1	1.21202e-06	0.403704	0.68	0.033	1.4206e-05	ICM_vs_8C(Control)	UpRe
Vasp	1.22079e-06	0.520306	0.96	0.433	1.42877e-05	ICM_vs_8C(Control)	UpRe
Dele1	1.22394e-06	0.363043	0.64	0.033	1.43083e-05	ICM_vs_8C(Control)	UpRe
Slc1a3	1.22434e-06	0.596252	0.68	0.067	1.43083e-05	ICM_vs_8C(Control)	UpRe
Ddrgk1	1.23407e-06	0.416395	1	0.733	1.44113e-05	ICM_vs_8C(Control)	UpRe
Slc38a7	1.25345e-06	0.99543	0.92	0.5	1.46163e-05	ICM_vs_8C(Control)	UpRe
Lrrc40	1.2784e-06	0.819675	1	0.9	1.48572e-05	ICM_vs_8C(Control)	UpRe
Mtpn	1.28065e-06	0.950546	1	1	1.48572e-05	ICM_vs_8C(Control)	UpRe
Aars	1.28065e-06	0.9897	1	0.967	1.48572e-05	ICM_vs_8C(Control)	UpRe
Clasp1	1.28588e-06	0.77942	0.96	0.4	1.4907e-05	ICM_vs_8C(Control)	UpRe
Fbxw7	1.31715e-06	0.280869	0.6	0	1.52141e-05	ICM_vs_8C(Control)	UpRe
Tex19.2	1.31715e-06	0.334292	0.6	0	1.52141e-05	ICM_vs_8C(Control)	UpRe
Naga	1.31715e-06	0.365567	0.6	0	1.52141e-05	ICM_vs_8C(Control)	UpRe
Rhbdd2	1.33509e-06	0.702396	0.84	0.267	1.54101e-05	ICM_vs_8C(Control)	UpRe
Acp6	1.3535e-06	0.450174	0.68	0.067	1.56114e-05	ICM_vs_8C(Control)	UpRe
Rab17	1.35797e-06	0.430498	0.64	0.033	1.56289e-05	ICM_vs_8C(Control)	UpRe
Slc25a40	1.35797e-06	0.539444	0.64	0.033	1.56289e-05	ICM_vs_8C(Control)	UpRe
Mea1	1.38813e-06	0.541623	1	0.867	1.5953e-05	ICM_vs_8C(Control)	UpRe
H2afz	1.39421e-06	0.513113	1	1	1.59767e-05	ICM_vs_8C(Control)	UpRe
Atp5a1	1.39421e-06	0.555942	1	1	1.59767e-05	ICM_vs_8C(Control)	UpRe
Kmt2a	1.4676e-06	0.654828	0.72	0.1	1.68056e-05	ICM_vs_8C(Control)	UpRe
Igf2bp3	1.5043e-06	0.962031	1	0.833	1.71888e-05	ICM_vs_8C(Control)	UpRe
Arpc2	1.51742e-06	0.617529	1	1	1.72643e-05	ICM_vs_8C(Control)	UpRe
Csnk2a1	1.51742e-06	0.835224	1	1	1.72643e-05	ICM_vs_8C(Control)	UpRe
Cmtm6	1.51742e-06	0.938783	1	0.967	1.72643e-05	ICM_vs_8C(Control)	UpRe
Rfc4	1.52626e-06	0.849499	0.96	0.767	1.73525e-05	ICM_vs_8C(Control)	UpRe
Prkci	1.53766e-06	0.954824	0.96	0.567	1.74198e-05	ICM_vs_8C(Control)	UpRe
Ercc5	1.56548e-06	0.587011	0.8	0.2	1.77225e-05	ICM_vs_8C(Control)	UpRe
Whamm	1.57771e-06	0.398995	0.88	0.3	1.78355e-05	ICM_vs_8C(Control)	UpRe
Tln2	1.59688e-06	0.5669	0.84	0.267	1.80394e-05	ICM_vs_8C(Control)	UpRe
Amdhd2	1.63338e-06	0.672532	1	0.633	1.84387e-05	ICM_vs_8C(Control)	UpRe
Scfd1	1.65035e-06	0.981284	1	0.933	1.85071e-05	ICM_vs_8C(Control)	UpRe
Gm40977	1.65035e-06	0.609671	1	0.933	1.85071e-05	ICM_vs_8C(Control)	UpRe
Cdc42	1.65107e-06	0.651166	1	1	1.85071e-05	ICM_vs_8C(Control)	UpRe
Lars	1.65107e-06	0.952055	1	0.967	1.85071e-05	ICM_vs_8C(Control)	UpRe
Prxl2a	1.65223e-06	0.505145	0.68	0.067	1.85071e-05	ICM_vs_8C(Control)	UpRe
Prpf40b	1.65223e-06	0.285205	0.68	0.067	1.85071e-05	ICM_vs_8C(Control)	UpRe
Aldh18a1	1.65223e-06	0.691087	0.68	0.067	1.85071e-05	ICM_vs_8C(Control)	UpRe
Ttll12	1.66666e-06	0.605984	0.96	0.4	1.86556e-05	ICM_vs_8C(Control)	UpRe
Mtx1	1.78831e-06	0.596865	1	0.867	1.99752e-05	ICM_vs_8C(Control)	UpRe
Erp44	1.79291e-06	0.611721	1	0.9	2.00125e-05	ICM_vs_8C(Control)	UpRe
Stub1	1.79599e-06	0.674473	1	0.967	2.00187e-05	ICM_vs_8C(Control)	UpRe
Maf1	1.81613e-06	0.671758	0.92	0.433	2.0229e-05	ICM_vs_8C(Control)	UpRe
Ncapg	1.82232e-06	0.786783	0.96	0.567	2.02697e-05	ICM_vs_8C(Control)	UpRe
Oas1e	1.85014e-06	0.692171	0.64	0.033	2.05504e-05	ICM_vs_8C(Control)	UpRe
Zfp606	1.85014e-06	0.465683	0.64	0.033	2.05504e-05	ICM_vs_8C(Control)	UpRe
Pcsk6	1.86461e-06	0.68537	0.88	0.267	2.06967e-05	ICM_vs_8C(Control)	UpRe
Shcbp1	1.90706e-06	1.00601	0.96	0.8	2.1153e-05	ICM_vs_8C(Control)	UpRe
Zfp157	1.91123e-06	0.666536	0.76	0.1	2.11698e-05	ICM_vs_8C(Control)	UpRe
Phkb	1.91123e-06	0.62566	0.72	0.133	2.11698e-05	ICM_vs_8C(Control)	UpRe
Emc8	1.94977e-06	0.477307	1	0.9	2.15585e-05	ICM_vs_8C(Control)	UpRe
Sumf2	2.05639e-06	0.784305	0.76	0.233	2.26673e-05	ICM_vs_8C(Control)	UpRe
Ppt1	2.05954e-06	0.728328	0.76	0.167	2.26707e-05	ICM_vs_8C(Control)	UpRe
Ifi30	2.06744e-06	0.482733	0.88	0.433	2.27418e-05	ICM_vs_8C(Control)	UpRe
Fdps	2.12335e-06	0.762864	1	1	2.32764e-05	ICM_vs_8C(Control)	UpRe
Zfhx3	2.15778e-06	0.518331	0.92	0.4	2.36213e-05	ICM_vs_8C(Control)	UpRe
P3h1	2.17805e-06	0.656435	0.8	0.3	2.38268e-05	ICM_vs_8C(Control)	UpRe
Iars2	2.22256e-06	0.970657	0.84	0.3	2.4297e-05	ICM_vs_8C(Control)	UpRe
Srpk2	2.27416e-06	0.783267	1	0.8	2.4793e-05	ICM_vs_8C(Control)	UpRe
Spcs3	2.29816e-06	1.0111	1	0.867	2.49548e-05	ICM_vs_8C(Control)	UpRe
Cox16	2.29816e-06	0.359567	1	0.867	2.49548e-05	ICM_vs_8C(Control)	UpRe
Pias2	2.29816e-06	1.12497	1	0.867	2.49548e-05	ICM_vs_8C(Control)	UpRe
Cox5b	2.30782e-06	0.442292	1	1	2.49548e-05	ICM_vs_8C(Control)	UpRe
Ndufb5	2.30782e-06	0.495659	1	0.967	2.49548e-05	ICM_vs_8C(Control)	UpRe
Cenpa	2.30782e-06	0.61622	1	1	2.49548e-05	ICM_vs_8C(Control)	UpRe
Spag7	2.30782e-06	0.510664	1	0.967	2.49548e-05	ICM_vs_8C(Control)	UpRe
Got1	2.30782e-06	0.815511	1	1	2.49548e-05	ICM_vs_8C(Control)	UpRe
Abtb1	2.41462e-06	0.708426	0.72	0.167	2.59614e-05	ICM_vs_8C(Control)	UpRe
Pkp4	2.41722e-06	0.756611	0.92	0.533	2.59614e-05	ICM_vs_8C(Control)	UpRe
Zfp24	2.47494e-06	0.516657	0.8	0.133	2.65634e-05	ICM_vs_8C(Control)	UpRe
Ndufa12	2.50762e-06	0.341406	1	1	2.68058e-05	ICM_vs_8C(Control)	UpRe
Ier3ip1	2.50762e-06	0.540056	1	1	2.68058e-05	ICM_vs_8C(Control)	UpRe
Haus5	2.57591e-06	0.730717	0.96	0.833	2.75173e-05	ICM_vs_8C(Control)	UpRe
Ppcs	2.6288e-06	0.628605	0.92	0.533	2.80447e-05	ICM_vs_8C(Control)	UpRe
Vps28	2.66149e-06	0.543452	1	0.767	2.83554e-05	ICM_vs_8C(Control)	UpRe
Ptpra	2.66937e-06	0.826478	0.88	0.433	2.84203e-05	ICM_vs_8C(Control)	UpRe
Clpb	2.74188e-06	1.01129	0.96	0.767	2.90563e-05	ICM_vs_8C(Control)	UpRe
Ildr1	2.77839e-06	0.558804	0.64	0.033	2.94041e-05	ICM_vs_8C(Control)	UpRe
Slc39a7	2.81533e-06	0.78274	1	0.7	2.97752e-05	ICM_vs_8C(Control)	UpRe
Cd68	2.90411e-06	0.450454	0.72	0.167	3.06733e-05	ICM_vs_8C(Control)	UpRe
Fkbp1a	2.95817e-06	0.89675	1	1	3.11204e-05	ICM_vs_8C(Control)	UpRe
P2rx4	2.97534e-06	0.826159	0.96	0.633	3.12803e-05	ICM_vs_8C(Control)	UpRe
Ppp2r5b	2.99343e-06	0.390823	0.64	0.067	3.14498e-05	ICM_vs_8C(Control)	UpRe
Tuba1a	3.00227e-06	0.270535	1	0.567	3.15219e-05	ICM_vs_8C(Control)	UpRe
Slc9a3r1	3.1486e-06	0.39681	0.72	0.1	3.2993e-05	ICM_vs_8C(Control)	UpRe
Higd1a	3.16605e-06	0.3821	1	0.8	3.3154e-05	ICM_vs_8C(Control)	UpRe
Armc8	3.18552e-06	0.723463	1	0.833	3.32921e-05	ICM_vs_8C(Control)	UpRe
Ppa1	3.18552e-06	0.807436	1	0.833	3.32921e-05	ICM_vs_8C(Control)	UpRe
Sra1	3.20639e-06	0.699102	1	0.9	3.34114e-05	ICM_vs_8C(Control)	UpRe
Ndufv1	3.21031e-06	0.695701	1	0.933	3.34114e-05	ICM_vs_8C(Control)	UpRe
Arpc4	3.21162e-06	0.58062	1	1	3.34114e-05	ICM_vs_8C(Control)	UpRe
Spg20	3.21908e-06	1.17697	0.76	0.233	3.34671e-05	ICM_vs_8C(Control)	UpRe
Cdc42se1	3.26112e-06	0.577685	1	0.567	3.38599e-05	ICM_vs_8C(Control)	UpRe
Mras	3.27676e-06	0.497078	0.88	0.4	3.39559e-05	ICM_vs_8C(Control)	UpRe
Nthl1	3.30173e-06	0.49348	0.84	0.333	3.41924e-05	ICM_vs_8C(Control)	UpRe
Fbh1	3.35071e-06	0.876316	0.72	0.133	3.4677e-05	ICM_vs_8C(Control)	UpRe
Dnajc10	3.36601e-06	1.04968	0.88	0.367	3.48127e-05	ICM_vs_8C(Control)	UpRe
Prrc1	3.40751e-06	0.711542	1	0.767	3.52191e-05	ICM_vs_8C(Control)	UpRe
Apeh	3.45822e-06	0.599656	0.72	0.1	3.57126e-05	ICM_vs_8C(Control)	UpRe
Ifrd2	3.45975e-06	0.500933	0.96	0.667	3.57126e-05	ICM_vs_8C(Control)	UpRe
Cenph	3.48583e-06	0.443243	1	1	3.58655e-05	ICM_vs_8C(Control)	UpRe
Tradd	3.66284e-06	0.421659	0.88	0.367	3.76625e-05	ICM_vs_8C(Control)	UpRe
Opa1	3.66693e-06	0.852616	0.92	0.533	3.76801e-05	ICM_vs_8C(Control)	UpRe
Ppp1r3b	3.67486e-06	0.721772	0.72	0.133	3.77373e-05	ICM_vs_8C(Control)	UpRe
Gstm4	3.71877e-06	0.365519	0.56	0	3.81144e-05	ICM_vs_8C(Control)	UpRe
St3gal4	3.71877e-06	0.351551	0.56	0	3.81144e-05	ICM_vs_8C(Control)	UpRe
Pdgfra	3.73783e-06	1.40976	0.88	0.433	3.82605e-05	ICM_vs_8C(Control)	UpRe
Arl6ip5	3.7483e-06	0.361937	0.6	0.033	3.82938e-05	ICM_vs_8C(Control)	UpRe
Igsf9b	3.7483e-06	0.571122	0.6	0.033	3.82938e-05	ICM_vs_8C(Control)	UpRe
Gsdme	3.76504e-06	1.29858	0.96	0.467	3.83469e-05	ICM_vs_8C(Control)	UpRe
Copb2	3.78089e-06	0.837456	1	0.933	3.83469e-05	ICM_vs_8C(Control)	UpRe
Naa20	3.78241e-06	0.657821	1	0.967	3.83469e-05	ICM_vs_8C(Control)	UpRe
Rae1	3.78241e-06	0.658915	1	0.967	3.83469e-05	ICM_vs_8C(Control)	UpRe
Hmgn2	3.78241e-06	0.544802	1	1	3.83469e-05	ICM_vs_8C(Control)	UpRe
Qk	3.78241e-06	1.11004	1	1	3.83469e-05	ICM_vs_8C(Control)	UpRe
Ndufa2	3.78241e-06	0.347737	1	1	3.83469e-05	ICM_vs_8C(Control)	UpRe
Dlgap5	3.84446e-06	0.767997	0.92	0.633	3.89512e-05	ICM_vs_8C(Control)	UpRe
Dpp7	3.85966e-06	0.72851	0.96	0.567	3.90803e-05	ICM_vs_8C(Control)	UpRe
Slc35a4	3.93805e-06	1.08751	0.96	0.967	3.98486e-05	ICM_vs_8C(Control)	UpRe
Nrd1	3.99997e-06	0.900741	0.96	0.7	4.03982e-05	ICM_vs_8C(Control)	UpRe
Zw10	4.08932e-06	0.77831	0.96	0.467	4.11784e-05	ICM_vs_8C(Control)	UpRe
Tmem39a	4.10146e-06	0.727837	1	0.933	4.11784e-05	ICM_vs_8C(Control)	UpRe
Slc22a5	4.14848e-06	0.659708	0.6	0.033	4.16076e-05	ICM_vs_8C(Control)	UpRe
Ufl1	4.18243e-06	0.90808	0.96	0.533	4.18954e-05	ICM_vs_8C(Control)	UpRe
Flywch1	4.21956e-06	0.312857	0.72	0.067	4.21876e-05	ICM_vs_8C(Control)	UpRe
Eef2kmt	4.23575e-06	0.53906	0.92	0.4	4.23229e-05	ICM_vs_8C(Control)	UpRe
Nisch	4.24439e-06	0.517535	0.84	0.233	4.23826e-05	ICM_vs_8C(Control)	UpRe
Hs3st3b1	4.26037e-06	0.682936	0.76	0.167	4.25156e-05	ICM_vs_8C(Control)	UpRe
Helz	4.35184e-06	0.910146	1	0.767	4.33739e-05	ICM_vs_8C(Control)	UpRe
Cyp51	4.43232e-06	0.658845	0.84	0.3	4.41208e-05	ICM_vs_8C(Control)	UpRe
1810037I17Rik	4.44269e-06	0.370398	1	0.9	4.41562e-05	ICM_vs_8C(Control)	UpRe
Dnaja3	4.44798e-06	0.761803	1	0.933	4.41562e-05	ICM_vs_8C(Control)	UpRe
Dars	4.44974e-06	0.708335	1	1	4.41562e-05	ICM_vs_8C(Control)	UpRe
Mrps14	4.44974e-06	0.577095	1	1	4.41562e-05	ICM_vs_8C(Control)	UpRe
Nectin2	4.54611e-06	0.732486	0.96	0.567	4.50283e-05	ICM_vs_8C(Control)	UpRe
Uckl1	4.58941e-06	0.575257	0.6	0.033	4.54006e-05	ICM_vs_8C(Control)	UpRe
1700123O20Rik	4.6008e-06	0.504523	1	0.7	4.5485e-05	ICM_vs_8C(Control)	UpRe
Slc31a1	4.66695e-06	0.941402	1	0.733	4.61104e-05	ICM_vs_8C(Control)	UpRe
Nsfl1c	4.82435e-06	0.502745	1	1	4.73715e-05	ICM_vs_8C(Control)	UpRe
Zfp985	4.82435e-06	0.875476	1	1	4.73715e-05	ICM_vs_8C(Control)	UpRe
Capza2	4.82435e-06	0.793449	1	1	4.73715e-05	ICM_vs_8C(Control)	UpRe
Psmg2	4.82435e-06	0.645583	1	0.967	4.73715e-05	ICM_vs_8C(Control)	UpRe
Mob3a	4.83769e-06	0.705877	0.72	0.133	4.74732e-05	ICM_vs_8C(Control)	UpRe
Gtse1	4.98843e-06	0.844305	1	0.7	4.88922e-05	ICM_vs_8C(Control)	UpRe
Vps33a	5.13617e-06	0.668914	1	0.533	5.02165e-05	ICM_vs_8C(Control)	UpRe
Arcn1	5.22906e-06	0.781931	1	1	5.09994e-05	ICM_vs_8C(Control)	UpRe
Qrich1	5.22906e-06	1.24705	1	0.967	5.09994e-05	ICM_vs_8C(Control)	UpRe
Dok1	5.24124e-06	0.347209	0.76	0.133	5.10868e-05	ICM_vs_8C(Control)	UpRe
4930566F21Rik	5.26314e-06	0.49104	0.8	0.367	5.12689e-05	ICM_vs_8C(Control)	UpRe
Tmem126a	5.32501e-06	0.346485	0.96	0.6	5.17766e-05	ICM_vs_8C(Control)	UpRe
Ndufs4	5.34232e-06	0.421273	0.92	0.567	5.19132e-05	ICM_vs_8C(Control)	UpRe
Ado	5.408e-06	1.15271	0.88	0.4	5.22642e-05	ICM_vs_8C(Control)	UpRe
Maea	5.49136e-06	0.888873	0.92	0.667	5.30376e-05	ICM_vs_8C(Control)	UpRe
Hsdl1	5.56448e-06	0.844107	0.76	0.167	5.37113e-05	ICM_vs_8C(Control)	UpRe
Pip4p2	5.58961e-06	0.769649	1	0.8	5.39211e-05	ICM_vs_8C(Control)	UpRe
Akr1e1	5.60966e-06	0.366341	0.6	0.033	5.40817e-05	ICM_vs_8C(Control)	UpRe
Tbx20	5.62232e-06	1.01784	1	0.833	5.41382e-05	ICM_vs_8C(Control)	UpRe
Myh10	5.62232e-06	0.907241	1	0.833	5.41382e-05	ICM_vs_8C(Control)	UpRe
Snx1	5.66616e-06	0.7037	1	1	5.42323e-05	ICM_vs_8C(Control)	UpRe
Birc5	5.66616e-06	0.456822	1	1	5.42323e-05	ICM_vs_8C(Control)	UpRe
Smc5	5.66616e-06	0.80495	1	0.967	5.42323e-05	ICM_vs_8C(Control)	UpRe
Hacd2	5.67471e-06	0.453195	0.92	0.5	5.42815e-05	ICM_vs_8C(Control)	UpRe
Tspyl1	5.71311e-06	0.673186	0.88	0.267	5.46159e-05	ICM_vs_8C(Control)	UpRe
Fmnl2	5.72322e-06	0.656546	0.88	0.3	5.46798e-05	ICM_vs_8C(Control)	UpRe
Suclg2	5.75242e-06	0.719337	0.96	0.5	5.49258e-05	ICM_vs_8C(Control)	UpRe
Rala	5.77284e-06	0.528133	1	0.567	5.50877e-05	ICM_vs_8C(Control)	UpRe
Rab38	5.80063e-06	0.443974	0.72	0.133	5.52866e-05	ICM_vs_8C(Control)	UpRe
Vps4b	5.99357e-06	0.992282	0.96	0.7	5.70271e-05	ICM_vs_8C(Control)	UpRe
Optn	5.99399e-06	0.770518	0.72	0.167	5.70271e-05	ICM_vs_8C(Control)	UpRe
Zfp704	6.1347e-06	0.444116	0.88	0.233	5.80858e-05	ICM_vs_8C(Control)	UpRe
Cetn3	6.13811e-06	0.807	1	1	5.80858e-05	ICM_vs_8C(Control)	UpRe
Plpp1	6.19576e-06	0.891662	0.96	0.633	5.85965e-05	ICM_vs_8C(Control)	UpRe
Exoc4	6.4862e-06	0.834768	0.84	0.333	6.11542e-05	ICM_vs_8C(Control)	UpRe
Pepd	6.4862e-06	0.725385	0.84	0.333	6.11542e-05	ICM_vs_8C(Control)	UpRe
Vti1b	6.49309e-06	0.616167	0.96	0.7	6.11542e-05	ICM_vs_8C(Control)	UpRe
Thumpd3	6.50636e-06	0.884233	0.92	0.833	6.11592e-05	ICM_vs_8C(Control)	UpRe
Mvk	6.50899e-06	0.298824	0.64	0.067	6.11592e-05	ICM_vs_8C(Control)	UpRe
Pdlim7	6.54097e-06	0.451132	0.88	0.5	6.14234e-05	ICM_vs_8C(Control)	UpRe
Add3	6.63768e-06	0.713669	0.76	0.167	6.20945e-05	ICM_vs_8C(Control)	UpRe
Iqgap1	6.64755e-06	0.772401	1	1	6.20945e-05	ICM_vs_8C(Control)	UpRe
Ndufs6	6.64755e-06	0.440559	1	0.967	6.20945e-05	ICM_vs_8C(Control)	UpRe
Ppp6r3	6.64755e-06	1.02368	1	1	6.20945e-05	ICM_vs_8C(Control)	UpRe
Ndufb8	6.64755e-06	0.467401	1	1	6.20945e-05	ICM_vs_8C(Control)	UpRe
Serpinb6c	6.90506e-06	0.455416	0.76	0.2	6.43489e-05	ICM_vs_8C(Control)	UpRe
Atp8a1	6.9399e-06	0.705692	0.92	0.4	6.45979e-05	ICM_vs_8C(Control)	UpRe
Alkbh6	6.9399e-06	0.370797	0.92	0.4	6.45979e-05	ICM_vs_8C(Control)	UpRe
Gdf3	7.06707e-06	0.779307	0.8	0.2	6.57048e-05	ICM_vs_8C(Control)	UpRe
Magt1	7.14278e-06	0.880512	1	0.833	6.63699e-05	ICM_vs_8C(Control)	UpRe
Rad23a	7.16999e-06	0.580952	1	0.867	6.6545e-05	ICM_vs_8C(Control)	UpRe
Bcas2	7.19729e-06	0.77768	1	1	6.67595e-05	ICM_vs_8C(Control)	UpRe
Rp2	7.24593e-06	0.844683	0.72	0.2	6.71715e-05	ICM_vs_8C(Control)	UpRe
Trim25	7.27041e-06	0.718558	0.96	0.633	6.73592e-05	ICM_vs_8C(Control)	UpRe
Calcoco1	7.35834e-06	0.308231	0.64	0.1	6.81342e-05	ICM_vs_8C(Control)	UpRe
Adh5	7.54673e-06	0.705898	1	0.733	6.97163e-05	ICM_vs_8C(Control)	UpRe
Klhdc3	7.56453e-06	0.603029	0.68	0.133	6.98402e-05	ICM_vs_8C(Control)	UpRe
Asnsd1	7.62724e-06	0.766673	0.96	0.8	7.03784e-05	ICM_vs_8C(Control)	UpRe
Efcab14	7.6795e-06	0.797427	1	0.533	7.08196e-05	ICM_vs_8C(Control)	UpRe
Srek1ip1	7.71151e-06	0.355408	0.84	0.233	7.10736e-05	ICM_vs_8C(Control)	UpRe
Tjp2	7.73177e-06	0.72171	1	0.833	7.12191e-05	ICM_vs_8C(Control)	UpRe
Dlat	7.75845e-06	0.900406	0.96	0.667	7.14058e-05	ICM_vs_8C(Control)	UpRe
Uqcrc2	7.79035e-06	0.738388	1	1	7.14692e-05	ICM_vs_8C(Control)	UpRe
Got2	8.16822e-06	0.489331	1	0.733	7.48495e-05	ICM_vs_8C(Control)	UpRe
Fez2	8.26214e-06	0.739575	0.92	0.533	7.56665e-05	ICM_vs_8C(Control)	UpRe
Ccdc14	8.38774e-06	0.442876	0.84	0.233	7.67285e-05	ICM_vs_8C(Control)	UpRe
Sec23a	8.42681e-06	0.890203	1	0.933	7.68058e-05	ICM_vs_8C(Control)	UpRe
Capn10	8.6261e-06	0.43896	0.72	0.2	7.84581e-05	ICM_vs_8C(Control)	UpRe
Tmem144	8.65057e-06	0.778579	0.92	0.567	7.86166e-05	ICM_vs_8C(Control)	UpRe
Gstz1	8.65341e-06	0.561381	0.64	0.067	7.86166e-05	ICM_vs_8C(Control)	UpRe
Chga	8.66298e-06	0.433739	0.88	0.3	7.86587e-05	ICM_vs_8C(Control)	UpRe
Pigyl	8.72014e-06	0.402844	1	0.7	7.91326e-05	ICM_vs_8C(Control)	UpRe
Etfdh	9.102e-06	0.654075	0.88	0.367	8.21486e-05	ICM_vs_8C(Control)	UpRe
Spc24	9.11621e-06	0.687661	1	0.933	8.21486e-05	ICM_vs_8C(Control)	UpRe
Ciao2b	9.11959e-06	0.418609	1	0.967	8.21486e-05	ICM_vs_8C(Control)	UpRe
H2afx	9.11959e-06	0.596043	1	1	8.21486e-05	ICM_vs_8C(Control)	UpRe
Alkbh5	9.11959e-06	0.732968	1	0.967	8.21486e-05	ICM_vs_8C(Control)	UpRe
Kmt2d	9.11959e-06	0.728462	1	1	8.21486e-05	ICM_vs_8C(Control)	UpRe
Flad1	9.19803e-06	0.636933	0.88	0.533	8.27615e-05	ICM_vs_8C(Control)	UpRe
Atp13a1	9.22256e-06	0.899742	0.96	0.633	8.29353e-05	ICM_vs_8C(Control)	UpRe
Tfam	9.36493e-06	0.61966	0.96	0.533	8.40806e-05	ICM_vs_8C(Control)	UpRe
Bckdk	9.36576e-06	0.741905	0.96	0.567	8.40806e-05	ICM_vs_8C(Control)	UpRe
Eif2s3y	9.40335e-06	0.541469	0.96	0.233	8.43705e-05	ICM_vs_8C(Control)	UpRe
Trim59	9.5269e-06	0.716751	0.92	0.433	8.54308e-05	ICM_vs_8C(Control)	UpRe
Cdx2	9.58197e-06	0.479015	0.8	0.233	8.58279e-05	ICM_vs_8C(Control)	UpRe
Nde1	9.58197e-06	0.781902	0.8	0.233	8.58279e-05	ICM_vs_8C(Control)	UpRe
Glud1	9.84839e-06	0.858356	1	0.9	8.80473e-05	ICM_vs_8C(Control)	UpRe
Aimp1	9.86293e-06	0.634952	1	0.967	8.80473e-05	ICM_vs_8C(Control)	UpRe
P4hb	9.86293e-06	0.797322	1	1	8.80473e-05	ICM_vs_8C(Control)	UpRe
Snx13	9.91402e-06	1.0972	0.76	0.3	8.84537e-05	ICM_vs_8C(Control)	UpRe
B230118H07Rik	9.99288e-06	0.367938	0.76	0.267	8.90574e-05	ICM_vs_8C(Control)	UpRe
Epb41l4b	1.00806e-05	0.834128	1	0.567	8.97893e-05	ICM_vs_8C(Control)	UpRe
Strbp	1.01247e-05	0.850657	0.96	0.833	9.00446e-05	ICM_vs_8C(Control)	UpRe
Mtfp1	1.01546e-05	0.32463	0.52	0	9.00446e-05	ICM_vs_8C(Control)	UpRe
Epn3	1.01546e-05	0.25859	0.52	0	9.00446e-05	ICM_vs_8C(Control)	UpRe
Josd2	1.02766e-05	0.250161	0.92	0.333	9.10254e-05	ICM_vs_8C(Control)	UpRe
Map3k1	1.03773e-05	0.675388	0.88	0.4	9.18151e-05	ICM_vs_8C(Control)	UpRe
Gale	1.04419e-05	0.341983	0.64	0.067	9.23354e-05	ICM_vs_8C(Control)	UpRe
Setd5	1.05861e-05	0.74333	1	0.833	9.35581e-05	ICM_vs_8C(Control)	UpRe
Polr2a	1.066e-05	0.814029	1	0.933	9.40897e-05	ICM_vs_8C(Control)	UpRe
Ppp4r1	1.07803e-05	1.08392	0.88	0.533	9.49582e-05	ICM_vs_8C(Control)	UpRe
Cidea	1.08162e-05	0.545263	0.76	0.233	9.52219e-05	ICM_vs_8C(Control)	UpRe
1600014C10Rik	1.08296e-05	0.331664	0.72	0.133	9.52875e-05	ICM_vs_8C(Control)	UpRe
Vps54	1.09041e-05	0.817899	0.96	0.6	9.58899e-05	ICM_vs_8C(Control)	UpRe
Aldh3a2	1.10544e-05	0.672577	0.56	0.033	9.71579e-05	ICM_vs_8C(Control)	UpRe
Pqlc2	1.10694e-05	0.724328	0.8	0.367	9.72359e-05	ICM_vs_8C(Control)	UpRe
Stx8	1.14024e-05	0.310199	1	0.533	0.000100106	ICM_vs_8C(Control)	UpRe
Abhd4	1.14582e-05	0.955	0.84	0.267	0.000100532	ICM_vs_8C(Control)	UpRe
Sipa1l2	1.14635e-05	0.351308	0.64	0.067	0.000100532	ICM_vs_8C(Control)	UpRe
Rab14	1.15268e-05	0.821657	1	1	0.000100643	ICM_vs_8C(Control)	UpRe
Rpl22l1	1.15268e-05	0.390384	1	1	0.000100643	ICM_vs_8C(Control)	UpRe
2210016L21Rik	1.15268e-05	0.49167	1	1	0.000100643	ICM_vs_8C(Control)	UpRe
Ormdl2	1.15268e-05	0.501561	1	0.967	0.000100643	ICM_vs_8C(Control)	UpRe
Fkbp3	1.15268e-05	0.573983	1	1	0.000100643	ICM_vs_8C(Control)	UpRe
Birc6	1.15268e-05	0.579431	1	1	0.000100643	ICM_vs_8C(Control)	UpRe
Ppp3ca	1.18111e-05	0.350774	0.76	0.267	0.000103069	ICM_vs_8C(Control)	UpRe
Sacm1l	1.19381e-05	1.20387	0.8	0.3	0.000104063	ICM_vs_8C(Control)	UpRe
Osbpl1a	1.22045e-05	0.378623	0.56	0.033	0.000105707	ICM_vs_8C(Control)	UpRe
Ganab	1.22064e-05	1.06711	1	0.767	0.000105707	ICM_vs_8C(Control)	UpRe
Glb1	1.23301e-05	0.903739	0.92	0.6	0.000106662	ICM_vs_8C(Control)	UpRe
Copa	1.24382e-05	0.896738	0.96	0.933	0.000107344	ICM_vs_8C(Control)	UpRe
Acadl	1.24561e-05	0.725763	1	1	0.000107344	ICM_vs_8C(Control)	UpRe
Srsf10	1.24561e-05	0.730793	1	1	0.000107344	ICM_vs_8C(Control)	UpRe
Hnrnpul1	1.24561e-05	0.352971	1	0.967	0.000107344	ICM_vs_8C(Control)	UpRe
Ppp2r1b	1.26204e-05	1.03625	0.88	0.533	0.000108701	ICM_vs_8C(Control)	UpRe
Pmaip1	1.271e-05	1.41407	0.8	0.267	0.000109413	ICM_vs_8C(Control)	UpRe
Etv5	1.28881e-05	0.869449	1	0.7	0.000110827	ICM_vs_8C(Control)	UpRe
Palld	1.30554e-05	0.378954	0.88	0.267	0.000112094	ICM_vs_8C(Control)	UpRe
Pecam1	1.30566e-05	1.09965	1	0.733	0.000112094	ICM_vs_8C(Control)	UpRe
Tbk1	1.3261e-05	0.630742	0.76	0.167	0.000113787	ICM_vs_8C(Control)	UpRe
Ndufb3	1.33605e-05	0.311144	1	0.833	0.000114518	ICM_vs_8C(Control)	UpRe
Msh6	1.34567e-05	0.905051	1	0.967	0.00011528	ICM_vs_8C(Control)	UpRe
Gm42742	1.35502e-05	0.393131	0.84	0.333	0.000116018	ICM_vs_8C(Control)	UpRe
Cul4b	1.3924e-05	0.685663	1	0.7	0.000119027	ICM_vs_8C(Control)	UpRe
Xkr8	1.40181e-05	0.475459	0.64	0.1	0.000119767	ICM_vs_8C(Control)	UpRe
Selenoh	1.42465e-05	0.288572	1	0.767	0.000121393	ICM_vs_8C(Control)	UpRe
Ndufc1	1.45336e-05	0.32374	1	1	0.000123442	ICM_vs_8C(Control)	UpRe
Cox6a1	1.45336e-05	0.409087	1	1	0.000123442	ICM_vs_8C(Control)	UpRe
Ssbp1	1.45336e-05	0.529222	1	1	0.000123442	ICM_vs_8C(Control)	UpRe
Prkar1a	1.45336e-05	0.734838	1	1	0.000123442	ICM_vs_8C(Control)	UpRe
Dennd2c	1.46402e-05	0.799279	0.84	0.267	0.000124281	ICM_vs_8C(Control)	UpRe
Galnt1	1.47323e-05	0.461442	0.88	0.367	0.000124997	ICM_vs_8C(Control)	UpRe
Uty	1.52103e-05	0.607193	0.68	0.1	0.000128846	ICM_vs_8C(Control)	UpRe
Slc10a7	1.54486e-05	0.59616	0.88	0.4	0.000130726	ICM_vs_8C(Control)	UpRe
Rnf5	1.54486e-05	0.370143	0.88	0.4	0.000130726	ICM_vs_8C(Control)	UpRe
Srrm1	1.56924e-05	0.553359	1	1	0.000132226	ICM_vs_8C(Control)	UpRe
Rrm1	1.56924e-05	0.729524	1	1	0.000132226	ICM_vs_8C(Control)	UpRe
Cct4	1.56924e-05	0.47641	1	1	0.000132226	ICM_vs_8C(Control)	UpRe
Babam2	1.65626e-05	0.486552	0.88	0.467	0.000139191	ICM_vs_8C(Control)	UpRe
Orc5	1.66069e-05	0.746367	0.96	0.7	0.000139489	ICM_vs_8C(Control)	UpRe
Cc2d1b	1.66304e-05	0.536886	0.88	0.267	0.000139539	ICM_vs_8C(Control)	UpRe
Arntl	1.67278e-05	0.711933	0.6	0.067	0.000140283	ICM_vs_8C(Control)	UpRe
Mtfr1l	1.68125e-05	0.544019	1	0.533	0.000140838	ICM_vs_8C(Control)	UpRe
Yipf5	1.69152e-05	0.650963	1	0.9	0.000141013	ICM_vs_8C(Control)	UpRe
Tor1aip2	1.6933e-05	0.824736	1	0.933	0.000141013	ICM_vs_8C(Control)	UpRe
Lrrc8a	1.6933e-05	0.59602	1	0.933	0.000141013	ICM_vs_8C(Control)	UpRe
Mrpl37	1.6933e-05	0.690448	1	0.933	0.000141013	ICM_vs_8C(Control)	UpRe
Ostc	1.69389e-05	0.565662	1	1	0.000141013	ICM_vs_8C(Control)	UpRe
Ppp1cb	1.69389e-05	0.872748	1	1	0.000141013	ICM_vs_8C(Control)	UpRe
Nsmce1	1.69389e-05	0.47545	1	1	0.000141013	ICM_vs_8C(Control)	UpRe
Atp6v1c1	1.69389e-05	0.569526	1	1	0.000141013	ICM_vs_8C(Control)	UpRe
Poldip3	1.69389e-05	0.579791	1	1	0.000141013	ICM_vs_8C(Control)	UpRe
Ssbp3	1.73649e-05	0.351861	0.96	0.6	0.000144352	ICM_vs_8C(Control)	UpRe
Plxnb2	1.73673e-05	0.911047	0.88	0.433	0.000144352	ICM_vs_8C(Control)	UpRe
Pex14	1.79264e-05	0.591958	0.96	0.8	0.000148625	ICM_vs_8C(Control)	UpRe
Washc5	1.79264e-05	0.836062	1	0.767	0.000148625	ICM_vs_8C(Control)	UpRe
Zfp57	1.79265e-05	1.05223	0.96	0.7	0.000148625	ICM_vs_8C(Control)	UpRe
Fastk	1.7928e-05	0.51822	0.88	0.3	0.000148625	ICM_vs_8C(Control)	UpRe
Dlg1	1.81551e-05	0.408312	1	0.533	0.000150316	ICM_vs_8C(Control)	UpRe
Slc38a1	1.81603e-05	0.532157	0.68	0.1	0.000150316	ICM_vs_8C(Control)	UpRe
Dpm2	1.8216e-05	0.356716	1	0.867	0.000150621	ICM_vs_8C(Control)	UpRe
Pfdn4	1.8216e-05	0.308991	1	0.867	0.000150621	ICM_vs_8C(Control)	UpRe
Kdm6b	1.82795e-05	0.374496	1	1	0.000150676	ICM_vs_8C(Control)	UpRe
Elovl1	1.85941e-05	0.527946	0.72	0.2	0.000153189	ICM_vs_8C(Control)	UpRe
Zdhhc6	1.86225e-05	0.854231	0.88	0.533	0.000153344	ICM_vs_8C(Control)	UpRe
Eri3	1.86544e-05	0.448292	0.84	0.267	0.000153527	ICM_vs_8C(Control)	UpRe
Brcc3	1.87469e-05	0.581302	0.96	0.6	0.000154129	ICM_vs_8C(Control)	UpRe
Tpgs1	1.87755e-05	0.315507	0.88	0.433	0.000154285	ICM_vs_8C(Control)	UpRe
Dolpp1	1.8864e-05	0.609967	0.96	0.567	0.000154852	ICM_vs_8C(Control)	UpRe
Txnrd1	1.8864e-05	0.565446	0.96	0.567	0.000154852	ICM_vs_8C(Control)	UpRe
Coq9	1.88875e-05	0.708907	0.92	0.567	0.000154965	ICM_vs_8C(Control)	UpRe
Kdelr1	1.91199e-05	0.348005	0.84	0.367	0.000156791	ICM_vs_8C(Control)	UpRe
Ndufc2	1.94838e-05	0.363304	1	0.8	0.000159446	ICM_vs_8C(Control)	UpRe
Ric1	1.9714e-05	0.424806	1	0.933	0.000160972	ICM_vs_8C(Control)	UpRe
Myh9	1.97208e-05	0.30615	1	0.967	0.000160972	ICM_vs_8C(Control)	UpRe
Lamb1	2.01907e-05	1.16288	0.88	0.367	0.000164554	ICM_vs_8C(Control)	UpRe
Smim14	2.06844e-05	0.441778	0.84	0.367	0.000168406	ICM_vs_8C(Control)	UpRe
Utf1	2.08651e-05	0.667919	1	0.767	0.000169617	ICM_vs_8C(Control)	UpRe
Ears2	2.10037e-05	0.632553	0.8	0.367	0.000170656	ICM_vs_8C(Control)	UpRe
Chmp1a	2.12626e-05	0.631553	1	0.933	0.000172291	ICM_vs_8C(Control)	UpRe
Lgr4	2.12698e-05	0.967945	0.92	0.7	0.000172291	ICM_vs_8C(Control)	UpRe
Zcchc8	2.12699e-05	0.739282	1	0.967	0.000172291	ICM_vs_8C(Control)	UpRe
Pmvk	2.15937e-05	0.51985	0.96	0.633	0.000174736	ICM_vs_8C(Control)	UpRe
Ccdc107	2.18477e-05	0.267788	0.84	0.333	0.000176613	ICM_vs_8C(Control)	UpRe
Fech	2.19249e-05	0.851277	0.88	0.433	0.000177147	ICM_vs_8C(Control)	UpRe
Ceacam10	2.19615e-05	0.346718	0.64	0.1	0.000177352	ICM_vs_8C(Control)	UpRe
Cbx7	2.22127e-05	0.520902	0.92	0.467	0.000179199	ICM_vs_8C(Control)	UpRe
Reep4	2.24479e-05	0.544801	0.8	0.267	0.000181005	ICM_vs_8C(Control)	UpRe
Nfx1	2.29266e-05	0.834956	1	0.933	0.00018405	ICM_vs_8C(Control)	UpRe
Vps26a	2.29343e-05	0.719712	1	1	0.00018405	ICM_vs_8C(Control)	UpRe
Dync1i2	2.33767e-05	0.752499	0.92	0.733	0.000187449	ICM_vs_8C(Control)	UpRe
Cops9	2.4556e-05	0.273483	1	0.833	0.000196609	ICM_vs_8C(Control)	UpRe
Slc35f6	2.45741e-05	0.550501	0.92	0.533	0.000196655	ICM_vs_8C(Control)	UpRe
Pdcd10	2.46391e-05	0.565512	1	0.867	0.00019695	ICM_vs_8C(Control)	UpRe
Dnajc11	2.4714e-05	1.01722	1	0.933	0.00019695	ICM_vs_8C(Control)	UpRe
Mrpl17	2.47223e-05	0.577127	1	0.967	0.00019695	ICM_vs_8C(Control)	UpRe
Mrpl45	2.47223e-05	0.565992	1	1	0.00019695	ICM_vs_8C(Control)	UpRe
BC031181	2.47223e-05	0.471464	1	1	0.00019695	ICM_vs_8C(Control)	UpRe
Cops3	2.49491e-05	0.681541	0.96	0.767	0.000198557	ICM_vs_8C(Control)	UpRe
Gabarapl1	2.55648e-05	0.490897	0.96	0.567	0.000203051	ICM_vs_8C(Control)	UpRe
Adnp2	2.56837e-05	0.612674	0.8	0.233	0.000203792	ICM_vs_8C(Control)	UpRe
Rars2	2.58795e-05	0.738343	0.92	0.467	0.000205244	ICM_vs_8C(Control)	UpRe
Zfyve19	2.65716e-05	0.560662	0.84	0.467	0.000209416	ICM_vs_8C(Control)	UpRe
Ptcd3	2.66068e-05	0.722689	1	0.9	0.000209416	ICM_vs_8C(Control)	UpRe
Ssr3	2.66424e-05	0.846874	1	1	0.000209416	ICM_vs_8C(Control)	UpRe
Sec61a1	2.66424e-05	0.743067	1	1	0.000209416	ICM_vs_8C(Control)	UpRe
Eif5a	2.66424e-05	0.329395	1	1	0.000209416	ICM_vs_8C(Control)	UpRe
Alpl	2.68187e-05	0.897639	0.76	0.233	0.000209978	ICM_vs_8C(Control)	UpRe
Lpin3	2.6859e-05	0.304463	0.48	0	0.000209978	ICM_vs_8C(Control)	UpRe
Slc4a5	2.6859e-05	0.506229	0.48	0	0.000209978	ICM_vs_8C(Control)	UpRe
Slc6a13	2.6859e-05	0.259732	0.48	0	0.000209978	ICM_vs_8C(Control)	UpRe
Prss35	2.6859e-05	0.306615	0.48	0	0.000209978	ICM_vs_8C(Control)	UpRe
Trim38	2.6859e-05	0.610306	0.48	0	0.000209978	ICM_vs_8C(Control)	UpRe
Atp12a	2.6859e-05	0.441177	0.48	0	0.000209978	ICM_vs_8C(Control)	UpRe
Rictor	2.75284e-05	0.631852	0.88	0.567	0.000215105	ICM_vs_8C(Control)	UpRe
Kyat3	2.81589e-05	0.719542	0.72	0.2	0.000219718	ICM_vs_8C(Control)	UpRe
Stxbp2	2.81739e-05	0.771191	1	0.767	0.000219718	ICM_vs_8C(Control)	UpRe
Slc35b1	2.83717e-05	0.561224	1	0.8	0.000221111	ICM_vs_8C(Control)	UpRe
Txndc17	2.83942e-05	0.426627	0.88	0.467	0.000221111	ICM_vs_8C(Control)	UpRe
Cdc42ep3	2.83942e-05	0.453797	0.92	0.433	0.000221111	ICM_vs_8C(Control)	UpRe
Kif16b	2.85136e-05	1.06437	0.96	0.867	0.000221932	ICM_vs_8C(Control)	UpRe
Oip5os1	2.86086e-05	0.697388	1	0.867	0.000222454	ICM_vs_8C(Control)	UpRe
Srp72	2.87038e-05	0.815104	1	1	0.00022265	ICM_vs_8C(Control)	UpRe
Psmd13	2.87038e-05	0.59368	1	1	0.00022265	ICM_vs_8C(Control)	UpRe
Mpv17	2.89717e-05	0.760754	0.96	0.767	0.000224509	ICM_vs_8C(Control)	UpRe
Tusc2	2.91527e-05	0.281273	0.56	0.033	0.000225802	ICM_vs_8C(Control)	UpRe
Rsrc1	2.92708e-05	0.418485	1	0.667	0.000226496	ICM_vs_8C(Control)	UpRe
Dhx32	2.92708e-05	0.799193	1	0.667	0.000226496	ICM_vs_8C(Control)	UpRe
Fuca2	2.97437e-05	0.896074	0.8	0.433	0.000230044	ICM_vs_8C(Control)	UpRe
Samm50	2.97943e-05	0.589544	0.88	0.433	0.000230323	ICM_vs_8C(Control)	UpRe
Dpp3	3.03812e-05	0.830272	0.96	0.7	0.000234405	ICM_vs_8C(Control)	UpRe
Msmo1	3.05612e-05	0.93004	1	0.8	0.000235484	ICM_vs_8C(Control)	UpRe
Pms1	3.05654e-05	0.685451	0.72	0.2	0.000235484	ICM_vs_8C(Control)	UpRe
Rfc2	3.0906e-05	0.589763	1	0.933	0.000237497	ICM_vs_8C(Control)	UpRe
Rbm26	3.0906e-05	0.824613	1	0.933	0.000237497	ICM_vs_8C(Control)	UpRe
Ncaph2	3.0906e-05	0.735613	1	0.933	0.000237497	ICM_vs_8C(Control)	UpRe
Tet1	3.09162e-05	1.01858	1	1	0.000237497	ICM_vs_8C(Control)	UpRe
Zranb3	3.12919e-05	0.570052	0.8	0.333	0.000239458	ICM_vs_8C(Control)	UpRe
Gstm1	3.1443e-05	0.256531	0.52	0.033	0.000240268	ICM_vs_8C(Control)	UpRe
Ptprk	3.1443e-05	0.516387	0.52	0.033	0.000240268	ICM_vs_8C(Control)	UpRe
Nmrk1	3.1443e-05	0.404741	0.52	0.033	0.000240268	ICM_vs_8C(Control)	UpRe
Kdf1	3.18117e-05	0.31931	0.6	0.067	0.000242736	ICM_vs_8C(Control)	UpRe
Csf3r	3.19958e-05	0.953276	0.88	0.567	0.000243906	ICM_vs_8C(Control)	UpRe
Commd8	3.27233e-05	0.575276	0.96	0.7	0.000248857	ICM_vs_8C(Control)	UpRe
Cox14	3.32792e-05	0.424806	1	0.933	0.000252563	ICM_vs_8C(Control)	UpRe
Ccnd3	3.32792e-05	0.990344	1	0.933	0.000252563	ICM_vs_8C(Control)	UpRe
Elovl6	3.32901e-05	0.65502	1	1	0.000252563	ICM_vs_8C(Control)	UpRe
Wdr6	3.34841e-05	0.495358	0.68	0.133	0.000253915	ICM_vs_8C(Control)	UpRe
Fh1	3.50097e-05	0.55116	0.92	0.467	0.000264978	ICM_vs_8C(Control)	UpRe
Cers6	3.52363e-05	0.82633	0.96	0.7	0.00026644	ICM_vs_8C(Control)	UpRe
Plaa	3.58364e-05	0.646956	1	1	0.000269952	ICM_vs_8C(Control)	UpRe
Psmd11	3.58364e-05	0.430506	1	1	0.000269952	ICM_vs_8C(Control)	UpRe
Gfm2	3.58364e-05	0.945231	1	0.967	0.000269952	ICM_vs_8C(Control)	UpRe
Mrpl2	3.58364e-05	0.535295	1	1	0.000269952	ICM_vs_8C(Control)	UpRe
Tbl1xr1	3.61792e-05	0.837425	0.96	0.767	0.000272405	ICM_vs_8C(Control)	UpRe
Sirt3	3.80205e-05	0.346192	0.56	0.067	0.000285998	ICM_vs_8C(Control)	UpRe
Pomt1	3.812e-05	0.404362	0.52	0.033	0.000286611	ICM_vs_8C(Control)	UpRe
Sgo2a	3.85669e-05	0.856994	1	1	0.000289016	ICM_vs_8C(Control)	UpRe
Scamp3	3.85669e-05	0.615009	1	0.967	0.000289016	ICM_vs_8C(Control)	UpRe
Rpl4	3.85669e-05	0.300303	1	1	0.000289016	ICM_vs_8C(Control)	UpRe
Nlrp4f	3.90128e-05	0.613432	0.72	0.2	0.000291945	ICM_vs_8C(Control)	UpRe
Coro1b	4.03026e-05	0.612508	0.88	0.433	0.000300607	ICM_vs_8C(Control)	UpRe
Pkn1	4.16453e-05	0.262009	0.6	0.067	0.000309752	ICM_vs_8C(Control)	UpRe
Ccdc18	4.18894e-05	0.289806	0.84	0.4	0.000311422	ICM_vs_8C(Control)	UpRe
Zfp248	4.19434e-05	0.279735	0.52	0.033	0.000311532	ICM_vs_8C(Control)	UpRe
Mks1	4.19434e-05	0.439141	0.52	0.033	0.000311532	ICM_vs_8C(Control)	UpRe
Gpat4	4.219e-05	0.746325	0.88	0.5	0.000312865	ICM_vs_8C(Control)	UpRe
Serpine2	4.22016e-05	0.638101	0.8	0.367	0.000312865	ICM_vs_8C(Control)	UpRe
Bloc1s6	4.22016e-05	0.655301	0.8	0.367	0.000312865	ICM_vs_8C(Control)	UpRe
Yipf2	4.22016e-05	0.492346	0.8	0.367	0.000312865	ICM_vs_8C(Control)	UpRe
Cep164	4.22906e-05	0.387408	0.72	0.2	0.000313373	ICM_vs_8C(Control)	UpRe
Nck2	4.27395e-05	0.403813	0.96	0.6	0.000316411	ICM_vs_8C(Control)	UpRe
Rabl2	4.29906e-05	0.444501	0.76	0.267	0.000317975	ICM_vs_8C(Control)	UpRe
Zyg11b	4.30781e-05	0.711713	0.96	0.5	0.000318323	ICM_vs_8C(Control)	UpRe
Zfp990	4.38449e-05	0.691443	0.92	0.833	0.000323692	ICM_vs_8C(Control)	UpRe
Ndufs1	4.44903e-05	0.773649	1	0.867	0.000328152	ICM_vs_8C(Control)	UpRe
Hadhb	4.4575e-05	0.511402	1	0.9	0.000328433	ICM_vs_8C(Control)	UpRe
Mtfr1	4.46174e-05	0.803058	1	0.933	0.000328433	ICM_vs_8C(Control)	UpRe
Bax	4.46315e-05	0.409539	1	1	0.000328433	ICM_vs_8C(Control)	UpRe
Mad1l1	4.54363e-05	0.67065	0.88	0.5	0.000333892	ICM_vs_8C(Control)	UpRe
Abr	4.56132e-05	0.717346	0.76	0.3	0.000335037	ICM_vs_8C(Control)	UpRe
Ppcdc	4.6037e-05	0.533749	0.8	0.3	0.000337838	ICM_vs_8C(Control)	UpRe
Rgs14	4.61289e-05	0.342378	0.52	0.033	0.000338356	ICM_vs_8C(Control)	UpRe
Abhd11	4.64644e-05	0.426241	0.92	0.567	0.000340504	ICM_vs_8C(Control)	UpRe
Ubxn2b	4.68416e-05	0.489402	0.76	0.233	0.00034311	ICM_vs_8C(Control)	UpRe
Mroh1	4.6893e-05	0.582016	0.64	0.133	0.000343171	ICM_vs_8C(Control)	UpRe
Rnf138	4.71473e-05	0.828214	0.92	0.667	0.000344761	ICM_vs_8C(Control)	UpRe
Pgam5	4.71537e-05	0.894049	0.92	0.833	0.000344761	ICM_vs_8C(Control)	UpRe
Xndc1	4.98529e-05	0.361597	0.72	0.133	0.000362664	ICM_vs_8C(Control)	UpRe
Nagpa	4.99934e-05	0.653639	0.92	0.567	0.00036352	ICM_vs_8C(Control)	UpRe
Ephb3	5.01171e-05	0.40351	0.72	0.167	0.000364253	ICM_vs_8C(Control)	UpRe
Arfgap2	5.15291e-05	0.693883	0.96	0.933	0.000372601	ICM_vs_8C(Control)	UpRe
Cnot9	5.15934e-05	0.768467	1	1	0.000372601	ICM_vs_8C(Control)	UpRe
Rnasek	5.15934e-05	0.434394	1	0.967	0.000372601	ICM_vs_8C(Control)	UpRe
Slirp	5.15934e-05	0.285807	1	1	0.000372601	ICM_vs_8C(Control)	UpRe
Apopt1	5.1683e-05	0.319863	0.88	0.467	0.000373078	ICM_vs_8C(Control)	UpRe
Hmgcs1	5.26731e-05	0.766581	1	0.667	0.000379537	ICM_vs_8C(Control)	UpRe
Lta4h	5.27649e-05	0.458258	0.6	0.1	0.000380027	ICM_vs_8C(Control)	UpRe
Ccdc66	5.33163e-05	0.857486	0.92	0.5	0.000383651	ICM_vs_8C(Control)	UpRe
Rell1	5.34193e-05	0.509021	1	0.7	0.000384218	ICM_vs_8C(Control)	UpRe
Wdfy1	5.34717e-05	0.700437	0.96	0.967	0.000384421	ICM_vs_8C(Control)	UpRe
Tbc1d23	5.36065e-05	0.892642	0.88	0.633	0.000385217	ICM_vs_8C(Control)	UpRe
Ppp2r5d	5.42677e-05	0.628379	0.88	0.433	0.000389616	ICM_vs_8C(Control)	UpRe
Gba	5.54318e-05	0.636595	1	0.933	0.000396844	ICM_vs_8C(Control)	UpRe
Snx10	5.54318e-05	0.713703	1	0.933	0.000396844	ICM_vs_8C(Control)	UpRe
Dhx16	5.54489e-05	0.541776	1	1	0.000396844	ICM_vs_8C(Control)	UpRe
Mff	5.55879e-05	0.627535	0.92	0.6	0.00039766	ICM_vs_8C(Control)	UpRe
Lama1	5.57165e-05	0.340344	0.52	0.033	0.000398401	ICM_vs_8C(Control)	UpRe
Tmtc3	5.6617e-05	0.643357	0.92	0.733	0.000403571	ICM_vs_8C(Control)	UpRe
AW549877	5.73554e-05	0.946747	0.92	0.5	0.000408285	ICM_vs_8C(Control)	UpRe
Fbxo30	5.85589e-05	0.959812	1	0.767	0.00041648	ICM_vs_8C(Control)	UpRe
Tubb6	5.86379e-05	0.621061	0.76	0.267	0.000416825	ICM_vs_8C(Control)	UpRe
Pcyox1l	5.86598e-05	0.260943	0.72	0.133	0.000416825	ICM_vs_8C(Control)	UpRe
Lamtor1	5.95032e-05	0.451961	0.96	0.933	0.000422019	ICM_vs_8C(Control)	UpRe
Fxr1	5.95763e-05	0.771234	1	1	0.000422019	ICM_vs_8C(Control)	UpRe
Hmgn1	5.95763e-05	0.52706	1	1	0.000422019	ICM_vs_8C(Control)	UpRe
Nsmaf	5.97386e-05	0.741022	0.56	0.067	0.00042298	ICM_vs_8C(Control)	UpRe
Trub1	5.98606e-05	0.576726	0.84	0.5	0.000423656	ICM_vs_8C(Control)	UpRe
Tm7sf3	6.01218e-05	0.769009	0.76	0.333	0.000425315	ICM_vs_8C(Control)	UpRe
Socs2	6.08396e-05	0.407952	1	0.667	0.000430201	ICM_vs_8C(Control)	UpRe
Lad1	6.11909e-05	0.366039	0.52	0.033	0.000432494	ICM_vs_8C(Control)	UpRe
Tdrd3	6.14346e-05	0.542503	0.72	0.233	0.000434023	ICM_vs_8C(Control)	UpRe
Cwc27	6.16831e-05	0.674665	0.88	0.533	0.000435424	ICM_vs_8C(Control)	UpRe
Mrpl47	6.39935e-05	0.439726	1	0.967	0.000449706	ICM_vs_8C(Control)	UpRe
Mcm7	6.39935e-05	0.644194	1	0.967	0.000449706	ICM_vs_8C(Control)	UpRe
Zfp951	6.42288e-05	1.12586	0.92	0.6	0.00045116	ICM_vs_8C(Control)	UpRe
Tpcn2	6.53057e-05	0.429616	0.56	0.067	0.000458523	ICM_vs_8C(Control)	UpRe
Gsn	6.54834e-05	0.435483	0.64	0.133	0.000459365	ICM_vs_8C(Control)	UpRe
Vps53	6.62628e-05	0.531554	0.92	0.767	0.000464627	ICM_vs_8C(Control)	UpRe
Tmem184c	6.63188e-05	0.894738	0.92	0.5	0.000464816	ICM_vs_8C(Control)	UpRe
Hsf1	6.68148e-05	0.586145	0.92	0.567	0.000468086	ICM_vs_8C(Control)	UpRe
Slc24a5	6.87194e-05	0.871406	0.96	1	0.00047907	ICM_vs_8C(Control)	UpRe
Nedd8	6.87194e-05	0.342175	1	1	0.00047907	ICM_vs_8C(Control)	UpRe
Poglut2	6.89245e-05	0.388304	0.44	0	0.00047907	ICM_vs_8C(Control)	UpRe
Ak1	6.89245e-05	0.253437	0.44	0	0.00047907	ICM_vs_8C(Control)	UpRe
Cyb561	6.89245e-05	0.291399	0.44	0	0.00047907	ICM_vs_8C(Control)	UpRe
Dsc2	6.89245e-05	0.33855	0.44	0	0.00047907	ICM_vs_8C(Control)	UpRe
Wars	6.90322e-05	0.656353	0.96	0.667	0.000479531	ICM_vs_8C(Control)	UpRe
Zfp780b	6.90511e-05	0.488015	0.68	0.267	0.000479531	ICM_vs_8C(Control)	UpRe
Atf7	6.90977e-05	0.420708	0.76	0.233	0.000479646	ICM_vs_8C(Control)	UpRe
Dcps	6.99449e-05	0.396855	0.84	0.367	0.000485104	ICM_vs_8C(Control)	UpRe
Tmem199	7.01178e-05	0.607813	0.96	0.633	0.000486091	ICM_vs_8C(Control)	UpRe
Gemin7	7.11578e-05	0.310679	1	0.7	0.000492229	ICM_vs_8C(Control)	UpRe
Mrps27	7.12829e-05	0.772764	0.84	0.567	0.00049288	ICM_vs_8C(Control)	UpRe
Ankrd16	7.13613e-05	0.325452	0.56	0.067	0.000492994	ICM_vs_8C(Control)	UpRe
Gng10	7.13613e-05	0.297011	0.56	0.067	0.000492994	ICM_vs_8C(Control)	UpRe
Pex5	7.17826e-05	0.663706	0.72	0.233	0.000495666	ICM_vs_8C(Control)	UpRe
Nudt12	7.18104e-05	0.655516	0.68	0.2	0.000495666	ICM_vs_8C(Control)	UpRe
Calm3	7.37743e-05	0.338437	1	0.967	0.00050812	ICM_vs_8C(Control)	UpRe
Acp1	7.37743e-05	0.392946	1	1	0.00050812	ICM_vs_8C(Control)	UpRe
Mrpl28	7.37743e-05	0.517132	1	1	0.00050812	ICM_vs_8C(Control)	UpRe
Gng12	7.4107e-05	0.450833	0.84	0.333	0.000510191	ICM_vs_8C(Control)	UpRe
Mvd	7.5354e-05	0.471395	0.76	0.333	0.000518426	ICM_vs_8C(Control)	UpRe
Pycrl	7.57398e-05	0.446531	0.88	0.5	0.000520756	ICM_vs_8C(Control)	UpRe
Dtwd1	7.72123e-05	0.328881	0.64	0.133	0.000530651	ICM_vs_8C(Control)	UpRe
Nudt1	7.85137e-05	0.278645	0.92	0.467	0.00053913	ICM_vs_8C(Control)	UpRe
Coa5	8.09007e-05	0.895077	1	0.667	0.000553646	ICM_vs_8C(Control)	UpRe
Hibadh	8.09059e-05	0.373283	0.6	0.1	0.000553646	ICM_vs_8C(Control)	UpRe
Plcb3	8.09059e-05	0.557753	0.6	0.1	0.000553646	ICM_vs_8C(Control)	UpRe
Dctn2	8.18179e-05	0.498019	0.92	0.633	0.000559405	ICM_vs_8C(Control)	UpRe
Tamm41	8.43523e-05	0.453023	0.84	0.533	0.000575991	ICM_vs_8C(Control)	UpRe
Rtcb	8.48573e-05	0.674411	1	0.9	0.000578386	ICM_vs_8C(Control)	UpRe
Fam129a	8.54645e-05	0.77771	0.92	0.6	0.000581589	ICM_vs_8C(Control)	UpRe
Nme7	8.58259e-05	0.600554	0.76	0.267	0.000583799	ICM_vs_8C(Control)	UpRe
Ube2l6	8.6916e-05	0.552296	0.76	0.233	0.000590457	ICM_vs_8C(Control)	UpRe
Ubac1	8.71615e-05	0.474023	0.8	0.4	0.00059162	ICM_vs_8C(Control)	UpRe
Iars	8.79679e-05	1.12568	0.96	0.967	0.000596331	ICM_vs_8C(Control)	UpRe
Deptor	8.79679e-05	0.887617	0.96	0.967	0.000596331	ICM_vs_8C(Control)	UpRe
Fbln1	8.80233e-05	0.315831	0.6	0.1	0.000596452	ICM_vs_8C(Control)	UpRe
Tspan8	9.03381e-05	0.401044	0.88	0.433	0.000611097	ICM_vs_8C(Control)	UpRe
Ubr7	9.03381e-05	0.59772	0.88	0.433	0.000611097	ICM_vs_8C(Control)	UpRe
Pde8a	9.03909e-05	0.488264	0.76	0.3	0.000611194	ICM_vs_8C(Control)	UpRe
Rpa3	9.06005e-05	0.274021	0.96	0.867	0.000612092	ICM_vs_8C(Control)	UpRe
Tmem209	9.06005e-05	0.699812	1	0.833	0.000612092	ICM_vs_8C(Control)	UpRe
Topors	9.10258e-05	0.65828	1	0.9	0.000613601	ICM_vs_8C(Control)	UpRe
1500011B03Rik	9.11056e-05	0.340564	1	0.933	0.000613601	ICM_vs_8C(Control)	UpRe
Chmp2a	9.11323e-05	0.464914	1	0.967	0.000613601	ICM_vs_8C(Control)	UpRe
Becn1	9.20892e-05	0.699642	0.96	0.767	0.000619781	ICM_vs_8C(Control)	UpRe
Ska2	9.23768e-05	0.412277	0.92	0.433	0.000621192	ICM_vs_8C(Control)	UpRe
Gnaq	9.23768e-05	0.567203	0.92	0.433	0.000621192	ICM_vs_8C(Control)	UpRe
Mief2	9.30427e-05	0.324343	0.72	0.2	0.000625142	ICM_vs_8C(Control)	UpRe
Gab1	9.5377e-05	0.947085	0.88	0.567	0.000639745	ICM_vs_8C(Control)	UpRe
Bag3	9.71638e-05	0.478904	1	0.833	0.000651181	ICM_vs_8C(Control)	UpRe
Frrs1l	9.73774e-05	0.628355	0.76	0.3	0.000652064	ICM_vs_8C(Control)	UpRe
Snrnp40	9.77294e-05	0.598746	1	1	0.000652773	ICM_vs_8C(Control)	UpRe
Kxd1	9.77294e-05	0.526621	1	0.967	0.000652773	ICM_vs_8C(Control)	UpRe
Vta1	9.83024e-05	0.546996	0.96	0.667	0.000656325	ICM_vs_8C(Control)	UpRe
Fignl1	0.00010194	0.996436	0.88	0.633	0.000678903	ICM_vs_8C(Control)	UpRe
Dpy19l1	0.000102199	0.350257	0.64	0.1	0.00068006	ICM_vs_8C(Control)	UpRe
Slc35b4	0.000102533	0.693149	0.68	0.167	0.000681711	ICM_vs_8C(Control)	UpRe
Mrps25	0.000103416	0.460597	1	0.6	0.000687292	ICM_vs_8C(Control)	UpRe
Pcmtd2	0.000103866	0.38604	0.56	0.1	0.000690001	ICM_vs_8C(Control)	UpRe
Scmh1	0.000104069	0.356354	0.6	0.1	0.000690772	ICM_vs_8C(Control)	UpRe
Smad5	0.000104215	0.336284	0.48	0.033	0.000691452	ICM_vs_8C(Control)	UpRe
Ube2d3	0.000104776	0.432294	1	1	0.000692284	ICM_vs_8C(Control)	UpRe
Scamp4	0.000104776	0.682688	1	0.967	0.000692284	ICM_vs_8C(Control)	UpRe
Smdt1	0.000104776	0.333271	1	0.967	0.000692284	ICM_vs_8C(Control)	UpRe
Arfip2	0.000105333	0.377357	0.72	0.233	0.000695681	ICM_vs_8C(Control)	UpRe
Coq5	0.000105417	0.558058	0.92	0.7	0.000695943	ICM_vs_8C(Control)	UpRe
Sdhc	0.000105576	0.333918	0.92	0.6	0.000696707	ICM_vs_8C(Control)	UpRe
Tmtc4	0.00010623	0.429676	0.68	0.2	0.000700442	ICM_vs_8C(Control)	UpRe
Rabl6	0.000108329	0.312076	0.84	0.367	0.000713987	ICM_vs_8C(Control)	UpRe
Tmem126b	0.000109016	0.300503	0.76	0.233	0.000718215	ICM_vs_8C(Control)	UpRe
Map2k3	0.000109814	0.497769	0.92	0.567	0.000722575	ICM_vs_8C(Control)	UpRe
1110002J07Rik	0.000110476	0.256949	0.56	0.067	0.000726331	ICM_vs_8C(Control)	UpRe
1110059E24Rik	0.000110887	0.731992	0.92	0.667	0.00072849	ICM_vs_8C(Control)	UpRe
Lims1	0.000110896	0.694965	0.88	0.767	0.00072849	ICM_vs_8C(Control)	UpRe
Gm17066	0.00011166	0.257958	0.96	0.867	0.000732904	ICM_vs_8C(Control)	UpRe
Ralbp1	0.00011166	0.581642	1	0.833	0.000732904	ICM_vs_8C(Control)	UpRe
Slc2a8	0.000112171	0.596633	1	0.9	0.000734676	ICM_vs_8C(Control)	UpRe
Trp53	0.000112267	0.636039	1	0.933	0.000734676	ICM_vs_8C(Control)	UpRe
Echdc2	0.000112299	0.486396	1	1	0.000734676	ICM_vs_8C(Control)	UpRe
Uck1	0.000114768	0.372614	0.68	0.2	0.0007499	ICM_vs_8C(Control)	UpRe
Shld2	0.000115529	0.362132	0.6	0.133	0.000754568	ICM_vs_8C(Control)	UpRe
Dennd1b	0.000116403	0.825965	0.84	0.367	0.000756859	ICM_vs_8C(Control)	UpRe
Eml4	0.000116403	0.279719	0.8	0.4	0.000756859	ICM_vs_8C(Control)	UpRe
Acvr2b	0.00011688	0.359041	0.88	0.4	0.000759651	ICM_vs_8C(Control)	UpRe
Itgb1	0.000120194	0.747182	1	0.9	0.000779845	ICM_vs_8C(Control)	UpRe
Caprin1	0.00012033	0.548309	1	1	0.000779845	ICM_vs_8C(Control)	UpRe
4930579G24Rik	0.000120415	0.254497	0.56	0.067	0.000780073	ICM_vs_8C(Control)	UpRe
Limk2	0.000120926	0.640665	0.8	0.333	0.000783066	ICM_vs_8C(Control)	UpRe
S100a10	0.000121382	0.265608	1	0.533	0.000785699	ICM_vs_8C(Control)	UpRe
Hmgcl	0.00012854	0.557456	1	0.867	0.000830008	ICM_vs_8C(Control)	UpRe
Mrpl11	0.000128757	0.29448	1	0.9	0.000830655	ICM_vs_8C(Control)	UpRe
Dynlrb1	0.000128901	0.385039	1	1	0.000830655	ICM_vs_8C(Control)	UpRe
Txnl1	0.000128901	0.484967	1	1	0.000830655	ICM_vs_8C(Control)	UpRe
Cd151	0.000129787	0.499596	0.96	0.667	0.000835689	ICM_vs_8C(Control)	UpRe
Cpne8	0.000129986	0.365935	0.8	0.333	0.00083663	ICM_vs_8C(Control)	UpRe
Sema5a	0.000133394	0.462192	0.6	0.1	0.000857528	ICM_vs_8C(Control)	UpRe
Blvra	0.000134283	0.326543	0.8	0.4	0.000862894	ICM_vs_8C(Control)	UpRe
Nfkbib	0.000134847	0.458888	1	0.733	0.000866165	ICM_vs_8C(Control)	UpRe
Rtn4ip1	0.000135869	0.578272	0.6	0.167	0.000872024	ICM_vs_8C(Control)	UpRe
Ndufa8	0.000138045	0.377491	1	0.967	0.000882787	ICM_vs_8C(Control)	UpRe
Bccip	0.000138045	0.551117	1	0.967	0.000882787	ICM_vs_8C(Control)	UpRe
Snw1	0.000138045	0.593091	1	0.967	0.000882787	ICM_vs_8C(Control)	UpRe
Ube2f	0.000141108	0.52568	0.92	0.433	0.000902013	ICM_vs_8C(Control)	UpRe
Nelfb	0.000141462	0.576658	0.96	0.833	0.000903191	ICM_vs_8C(Control)	UpRe
Tbpl1	0.000144982	0.683044	0.84	0.633	0.000924179	ICM_vs_8C(Control)	UpRe
Net1	0.000146983	0.65192	1	0.833	0.000935811	ICM_vs_8C(Control)	UpRe
Dab2	0.000147389	0.703517	1	0.867	0.000937243	ICM_vs_8C(Control)	UpRe
Hdhd2	0.000147636	0.537696	0.8	0.367	0.000937243	ICM_vs_8C(Control)	UpRe
Ccdc91	0.000151209	0.466699	0.64	0.2	0.000957895	ICM_vs_8C(Control)	UpRe
Arhgef39	0.000151234	0.531411	0.76	0.3	0.000957895	ICM_vs_8C(Control)	UpRe
Tbc1d10a	0.000151234	0.573553	0.72	0.333	0.000957895	ICM_vs_8C(Control)	UpRe
Cars	0.000153168	0.60612	0.92	0.633	0.000968991	ICM_vs_8C(Control)	UpRe
Gas2l3	0.000153168	0.475099	0.92	0.633	0.000968991	ICM_vs_8C(Control)	UpRe
Tubgcp2	0.00015541	0.801345	0.88	0.567	0.000982392	ICM_vs_8C(Control)	UpRe
Nt5dc1	0.000155962	0.453979	0.52	0.067	0.00098549	ICM_vs_8C(Control)	UpRe
Ccdc43	0.000157762	0.819089	1	0.867	0.00099647	ICM_vs_8C(Control)	UpRe
Atg13	0.000158151	0.59142	1	0.933	0.000997617	ICM_vs_8C(Control)	UpRe
Idh3b	0.000158195	0.532509	1	1	0.000997617	ICM_vs_8C(Control)	UpRe
Ppox	0.000161088	0.423344	0.72	0.3	0.00101506	ICM_vs_8C(Control)	UpRe
Odf2l	0.000163256	0.419237	0.64	0.2	0.00102709	ICM_vs_8C(Control)	UpRe
Stk3	0.000168064	0.47691	0.68	0.2	0.00105609	ICM_vs_8C(Control)	UpRe
Polr2g	0.000168362	0.435805	1	0.833	0.00105754	ICM_vs_8C(Control)	UpRe
Dpm1	0.000169278	0.516731	1	0.967	0.00105995	ICM_vs_8C(Control)	UpRe
Ppid	0.000169278	0.495434	1	1	0.00105995	ICM_vs_8C(Control)	UpRe
Commd10	0.000171208	0.4878	0.92	0.6	0.00107161	ICM_vs_8C(Control)	UpRe
Bivm	0.00017188	0.30364	0.4	0	0.00107245	ICM_vs_8C(Control)	UpRe
Mtrf1	0.00017188	0.301457	0.4	0	0.00107245	ICM_vs_8C(Control)	UpRe
Smarca2	0.00017256	0.50656	0.8	0.433	0.00107627	ICM_vs_8C(Control)	UpRe
Cryzl1	0.000173023	0.503149	0.76	0.367	0.00107874	ICM_vs_8C(Control)	UpRe
Ncapd2	0.000175538	0.695436	0.96	0.6	0.00109399	ICM_vs_8C(Control)	UpRe
Med15	0.000176119	0.533927	0.88	0.5	0.00109717	ICM_vs_8C(Control)	UpRe
Atr	0.000176211	0.376033	0.84	0.333	0.00109732	ICM_vs_8C(Control)	UpRe
Dph6	0.000176412	0.750379	0.84	0.467	0.00109814	ICM_vs_8C(Control)	UpRe
Cops8	0.000180603	0.561433	1	0.867	0.00112335	ICM_vs_8C(Control)	UpRe
Wfs1	0.000180824	0.374573	0.48	0.033	0.00112385	ICM_vs_8C(Control)	UpRe
C130073F10Rik	0.000180895	0.721571	1	0.9	0.00112385	ICM_vs_8C(Control)	UpRe
Fam126a	0.000183899	0.43895	0.72	0.2	0.00114029	ICM_vs_8C(Control)	UpRe
Vezt	0.000183899	0.313992	0.72	0.2	0.00114029	ICM_vs_8C(Control)	UpRe
Vps50	0.000184405	0.873028	0.84	0.6	0.00114253	ICM_vs_8C(Control)	UpRe
Pfkfb1	0.000185279	0.318075	0.52	0.067	0.00114706	ICM_vs_8C(Control)	UpRe
Psmd10	0.000187842	0.510932	0.88	0.667	0.00116247	ICM_vs_8C(Control)	UpRe
Acox1	0.000190148	0.698399	0.88	0.533	0.00117629	ICM_vs_8C(Control)	UpRe
Med7	0.000190796	0.56374	1	0.767	0.00117984	ICM_vs_8C(Control)	UpRe
Phip	0.000191847	0.763277	0.92	0.667	0.00118588	ICM_vs_8C(Control)	UpRe
Gtf2e2	0.000192642	0.622901	1	0.833	0.00119032	ICM_vs_8C(Control)	UpRe
Tmem70	0.000193672	0.522911	1	1	0.0011953	ICM_vs_8C(Control)	UpRe
Zfyve1	0.000195285	0.714263	0.96	0.667	0.00120479	ICM_vs_8C(Control)	UpRe
Anapc1	0.000198413	0.738072	0.96	0.833	0.00122361	ICM_vs_8C(Control)	UpRe
Dguok	0.000201252	0.314072	0.8	0.3	0.0012392	ICM_vs_8C(Control)	UpRe
Hhex	0.000201252	0.351045	0.8	0.3	0.0012392	ICM_vs_8C(Control)	UpRe
Vps26c	0.000204466	0.705476	0.84	0.433	0.00125802	ICM_vs_8C(Control)	UpRe
Tmem175	0.000204629	0.520473	0.64	0.167	0.00125805	ICM_vs_8C(Control)	UpRe
Mlx	0.000204711	0.536334	0.76	0.433	0.00125807	ICM_vs_8C(Control)	UpRe
Dcxr	0.000205042	0.309387	0.64	0.2	0.00125961	ICM_vs_8C(Control)	UpRe
Fkbp4	0.000207073	0.439322	1	1	0.00126915	ICM_vs_8C(Control)	UpRe
Nme1	0.000207073	0.261419	1	1	0.00126915	ICM_vs_8C(Control)	UpRe
Uqcrfs1	0.000207073	0.605772	1	0.967	0.00126915	ICM_vs_8C(Control)	UpRe
Nudcd3	0.000211185	0.802134	0.84	0.6	0.00129336	ICM_vs_8C(Control)	UpRe
Ptcd2	0.000218429	0.491198	0.88	0.567	0.00133515	ICM_vs_8C(Control)	UpRe
Pdcl3	0.00022111	0.53764	1	0.9	0.00134984	ICM_vs_8C(Control)	UpRe
Atp5d	0.000221342	0.404988	1	1	0.00134984	ICM_vs_8C(Control)	UpRe
Micos13	0.000221342	0.313778	1	0.967	0.00134984	ICM_vs_8C(Control)	UpRe
Stambp	0.000229608	0.37547	0.44	0.033	0.00139598	ICM_vs_8C(Control)	UpRe
Hyal2	0.000229608	0.399662	0.44	0.033	0.00139598	ICM_vs_8C(Control)	UpRe
Nrip1	0.000230851	0.587692	0.72	0.3	0.001403	ICM_vs_8C(Control)	UpRe
Ppp2r5a	0.000232291	0.385586	0.8	0.267	0.00141121	ICM_vs_8C(Control)	UpRe
Mest	0.000236252	0.57986	0.52	0.1	0.00142825	ICM_vs_8C(Control)	UpRe
Cct3	0.000236529	0.413104	1	1	0.00142825	ICM_vs_8C(Control)	UpRe
Uqcrq	0.000236529	0.264248	1	1	0.00142825	ICM_vs_8C(Control)	UpRe
Tert	0.000237923	0.333326	0.56	0.1	0.00143556	ICM_vs_8C(Control)	UpRe
Dnm2	0.000239214	0.716868	0.96	0.767	0.00144226	ICM_vs_8C(Control)	UpRe
Cr1l	0.000241586	0.476451	0.92	0.533	0.00145546	ICM_vs_8C(Control)	UpRe
Epb41l2	0.000242116	0.855426	0.92	0.733	0.00145755	ICM_vs_8C(Control)	UpRe
Trmt1	0.000247266	0.62601	1	0.733	0.00148743	ICM_vs_8C(Control)	UpRe
Gmppa	0.000247844	0.375606	0.72	0.3	0.00148978	ICM_vs_8C(Control)	UpRe
Aldh6a1	0.000247844	0.769743	0.72	0.3	0.00148978	ICM_vs_8C(Control)	UpRe
Leprotl1	0.000247956	0.343382	0.96	0.567	0.00148989	ICM_vs_8C(Control)	UpRe
Cpt1a	0.000249154	0.639088	0.92	0.5	0.00149651	ICM_vs_8C(Control)	UpRe
Ptk2	0.000249246	0.485531	0.72	0.333	0.00149651	ICM_vs_8C(Control)	UpRe
Tnfaip1	0.000249804	0.536386	0.96	0.5	0.00149929	ICM_vs_8C(Control)	UpRe
Spryd4	0.000251761	0.469795	0.84	0.367	0.00150706	ICM_vs_8C(Control)	UpRe
Mfap3	0.000251761	0.669775	0.84	0.367	0.00150706	ICM_vs_8C(Control)	UpRe
Nup93	0.000252625	0.686076	1	0.933	0.00150865	ICM_vs_8C(Control)	UpRe
Faf2	0.000252625	0.435895	1	0.933	0.00150865	ICM_vs_8C(Control)	UpRe
Mrps18a	0.00025269	0.367198	0.96	1	0.00150865	ICM_vs_8C(Control)	UpRe
Smarcal1	0.000255814	0.374022	0.72	0.233	0.00152558	ICM_vs_8C(Control)	UpRe
Skap2	0.000256725	0.464507	0.64	0.2	0.00152873	ICM_vs_8C(Control)	UpRe
Tmx1	0.000259136	0.940013	0.88	0.7	0.00154136	ICM_vs_8C(Control)	UpRe
Stat6	0.000260104	0.267955	0.52	0.067	0.00154653	ICM_vs_8C(Control)	UpRe
Dock9	0.000261361	0.527683	0.88	0.467	0.00155169	ICM_vs_8C(Control)	UpRe
Nif3l1	0.000264139	0.532649	1	0.733	0.0015676	ICM_vs_8C(Control)	UpRe
Pnkd	0.000264992	0.25999	0.88	0.633	0.00157149	ICM_vs_8C(Control)	UpRe
Pikfyve	0.000266044	0.809311	0.96	0.8	0.00157537	ICM_vs_8C(Control)	UpRe
Pgp	0.000266044	0.325925	1	0.767	0.00157537	ICM_vs_8C(Control)	UpRe
Adck5	0.000266385	0.582388	0.8	0.6	0.00157537	ICM_vs_8C(Control)	UpRe
Pxn	0.000266406	0.265511	0.8	0.3	0.00157537	ICM_vs_8C(Control)	UpRe
Epb41	0.000266537	0.56374	0.92	0.567	0.00157537	ICM_vs_8C(Control)	UpRe
Spg21	0.000266537	0.564681	0.92	0.567	0.00157537	ICM_vs_8C(Control)	UpRe
Nsun3	0.000267357	0.509622	0.76	0.3	0.00157963	ICM_vs_8C(Control)	UpRe
Mrpl10	0.000268507	0.485225	0.96	0.867	0.00158583	ICM_vs_8C(Control)	UpRe
Glmp	0.000269883	0.473646	1	1	0.00159042	ICM_vs_8C(Control)	UpRe
Cox6b1	0.000269883	0.309704	1	1	0.00159042	ICM_vs_8C(Control)	UpRe
Tmed9	0.000269883	0.409455	1	0.967	0.00159042	ICM_vs_8C(Control)	UpRe
Tcf7l2	0.000269883	0.669393	1	0.967	0.00159042	ICM_vs_8C(Control)	UpRe
Rgcc	0.000276633	0.336582	0.6	0.133	0.001629	ICM_vs_8C(Control)	UpRe
Dusp11	0.00027951	0.506598	0.92	0.767	0.00164533	ICM_vs_8C(Control)	UpRe
Fam160a2	0.000281508	0.523737	0.68	0.3	0.00165647	ICM_vs_8C(Control)	UpRe
Rptor	0.000282144	0.64194	0.8	0.333	0.0016596	ICM_vs_8C(Control)	UpRe
Eef1akmt2	0.000282794	0.368724	0.88	0.5	0.00166281	ICM_vs_8C(Control)	UpRe
Fzd5	0.000285359	0.310181	0.68	0.233	0.00167666	ICM_vs_8C(Control)	UpRe
Zfp617	0.000285359	0.376224	0.68	0.233	0.00167666	ICM_vs_8C(Control)	UpRe
Ints10	0.000285543	0.666308	0.96	0.7	0.00167696	ICM_vs_8C(Control)	UpRe
Gclm	0.0002861	0.505754	0.92	0.667	0.00167853	ICM_vs_8C(Control)	UpRe
Ruvbl2	0.000288167	0.426453	1	1	0.00168507	ICM_vs_8C(Control)	UpRe
Ndufab1	0.000288167	0.260472	1	1	0.00168507	ICM_vs_8C(Control)	UpRe
Sap130	0.000296988	0.464426	0.96	0.9	0.0017341	ICM_vs_8C(Control)	UpRe
Clstn1	0.000298799	0.417661	0.88	0.467	0.00174148	ICM_vs_8C(Control)	UpRe
Sco1	0.00029951	0.498398	0.92	0.633	0.00174498	ICM_vs_8C(Control)	UpRe
Acsl5	0.000301716	0.280044	0.44	0.033	0.00175719	ICM_vs_8C(Control)	UpRe
Pick1	0.000302147	0.502607	0.68	0.3	0.00175906	ICM_vs_8C(Control)	UpRe
Klhl9	0.000305513	0.571117	0.92	0.667	0.00177801	ICM_vs_8C(Control)	UpRe
Cdyl2	0.000305959	0.418969	0.68	0.267	0.00177992	ICM_vs_8C(Control)	UpRe
Tsnax	0.000306066	0.614079	0.96	0.867	0.00177992	ICM_vs_8C(Control)	UpRe
Lmbr1	0.000306686	0.473315	0.68	0.233	0.00178288	ICM_vs_8C(Control)	UpRe
Anapc2	0.000307298	0.514513	0.96	0.933	0.00178432	ICM_vs_8C(Control)	UpRe
Ngdn	0.000307606	0.45014	1	1	0.00178432	ICM_vs_8C(Control)	UpRe
Sec22a	0.000317016	0.612504	0.76	0.267	0.00183756	ICM_vs_8C(Control)	UpRe
Zfp512b	0.000318486	0.517711	0.6	0.167	0.00184541	ICM_vs_8C(Control)	UpRe
Arhgef18	0.000321669	0.391007	0.64	0.167	0.00186191	ICM_vs_8C(Control)	UpRe
Nars2	0.000321684	0.512674	0.56	0.133	0.00186191	ICM_vs_8C(Control)	UpRe
Rassf8	0.000323579	0.459063	0.8	0.333	0.00187219	ICM_vs_8C(Control)	UpRe
Zdhhc16	0.000324197	0.755952	0.68	0.3	0.00187509	ICM_vs_8C(Control)	UpRe
Acss2	0.000325018	0.468128	0.96	0.467	0.00187916	ICM_vs_8C(Control)	UpRe
Pgm2	0.000325635	0.698988	0.8	0.633	0.00188135	ICM_vs_8C(Control)	UpRe
Mtmr4	0.00032812	0.729205	0.76	0.4	0.00189335	ICM_vs_8C(Control)	UpRe
Nit1	0.0003316	0.497028	0.96	0.667	0.00190958	ICM_vs_8C(Control)	UpRe
Washc4	0.0003316	0.6857	0.92	0.7	0.00190958	ICM_vs_8C(Control)	UpRe
Mogat2	0.000332481	0.297671	0.48	0.067	0.00191327	ICM_vs_8C(Control)	UpRe
Serinc2	0.000333912	0.298366	0.52	0.067	0.00192012	ICM_vs_8C(Control)	UpRe
Far1	0.000339155	0.750411	0.76	0.333	0.00194815	ICM_vs_8C(Control)	UpRe
Ncln	0.000339975	0.614573	0.96	0.733	0.00195216	ICM_vs_8C(Control)	UpRe
Gsta4	0.000341722	0.342463	0.8	0.433	0.00196148	ICM_vs_8C(Control)	UpRe
Cenpf	0.000343027	0.75582	0.92	0.8	0.00196826	ICM_vs_8C(Control)	UpRe
Sgms1	0.00034637	0.423039	0.84	0.3	0.00198601	ICM_vs_8C(Control)	UpRe
Osgin2	0.000347672	0.488667	0.56	0.133	0.00199204	ICM_vs_8C(Control)	UpRe
Clcn3	0.000349879	0.689925	0.96	0.933	0.00200234	ICM_vs_8C(Control)	UpRe
Cops5	0.000350225	0.444093	1	1	0.00200234	ICM_vs_8C(Control)	UpRe
Prelid1	0.000350225	0.440477	1	1	0.00200234	ICM_vs_8C(Control)	UpRe
Slc1a1	0.000350225	0.572327	1	1	0.00200234	ICM_vs_8C(Control)	UpRe
Popdc3	0.000352552	0.34513	0.68	0.267	0.00201493	ICM_vs_8C(Control)	UpRe
Aldh4a1	0.000353345	0.334961	0.84	0.367	0.00201873	ICM_vs_8C(Control)	UpRe
5430403G16Rik	0.000353855	0.718199	0.92	0.7	0.00202092	ICM_vs_8C(Control)	UpRe
Cep57l1	0.000360824	0.556126	0.96	0.9	0.00205851	ICM_vs_8C(Control)	UpRe
Gmpr2	0.000361759	0.335362	0.56	0.167	0.00206236	ICM_vs_8C(Control)	UpRe
Pstk	0.000363129	0.279344	0.76	0.333	0.00206869	ICM_vs_8C(Control)	UpRe
Idh1	0.000373183	1.1423	1	0.9	0.0021197	ICM_vs_8C(Control)	UpRe
Cacybp	0.000373548	0.465299	1	1	0.0021197	ICM_vs_8C(Control)	UpRe
Exosc2	0.000373548	0.431297	1	1	0.0021197	ICM_vs_8C(Control)	UpRe
Acsbg1	0.000375614	0.315303	0.56	0.133	0.00213041	ICM_vs_8C(Control)	UpRe
Pex2	0.000375702	0.443317	0.8	0.3	0.00213041	ICM_vs_8C(Control)	UpRe
Naa11	0.000377073	0.475031	0.72	0.3	0.00213742	ICM_vs_8C(Control)	UpRe
Fam173a	0.0003778	0.284457	0.8	0.4	0.00214078	ICM_vs_8C(Control)	UpRe
Cptp	0.000383701	0.414215	0.56	0.1	0.00217267	ICM_vs_8C(Control)	UpRe
Faap20	0.000386926	0.283513	0.6	0.2	0.00219015	ICM_vs_8C(Control)	UpRe
Ric8a	0.000388322	0.542005	0.8	0.367	0.00219727	ICM_vs_8C(Control)	UpRe
Gipc2	0.000391766	0.272894	0.72	0.233	0.00221597	ICM_vs_8C(Control)	UpRe
Thyn1	0.000397354	0.37948	1	0.867	0.00224518	ICM_vs_8C(Control)	UpRe
Stat5a	0.000402078	0.270998	0.8	0.3	0.00226705	ICM_vs_8C(Control)	UpRe
Arl4a	0.000402078	0.425011	0.72	0.367	0.00226705	ICM_vs_8C(Control)	UpRe
Sdf2l1	0.000406333	0.450973	0.84	0.533	0.0022878	ICM_vs_8C(Control)	UpRe
Ikbkb	0.000417262	0.404775	0.36	0	0.00233693	ICM_vs_8C(Control)	UpRe
Tmprss2	0.000417262	0.39428	0.36	0	0.00233693	ICM_vs_8C(Control)	UpRe
Tpm1	0.000418936	0.480044	1	0.767	0.00234466	ICM_vs_8C(Control)	UpRe
Azi2	0.000421429	0.554956	0.92	0.567	0.00235778	ICM_vs_8C(Control)	UpRe
Mapre1	0.000424614	0.496616	1	1	0.00236397	ICM_vs_8C(Control)	UpRe
Cct5	0.000424614	0.416499	1	1	0.00236397	ICM_vs_8C(Control)	UpRe
Nup50	0.000424614	0.552536	1	0.967	0.00236397	ICM_vs_8C(Control)	UpRe
Csnk1a1	0.000424614	0.533354	1	1	0.00236397	ICM_vs_8C(Control)	UpRe
Elmo2	0.000427768	0.358192	0.48	0.067	0.00237903	ICM_vs_8C(Control)	UpRe
Rpap2	0.000428349	0.375298	0.68	0.3	0.0023806	ICM_vs_8C(Control)	UpRe
6030458C11Rik	0.000429288	0.446116	0.96	0.667	0.00238498	ICM_vs_8C(Control)	UpRe
Pitrm1	0.00043109	0.569433	0.84	0.4	0.00239351	ICM_vs_8C(Control)	UpRe
Sec22b	0.000432375	0.677029	0.84	0.667	0.00239962	ICM_vs_8C(Control)	UpRe
Golgb1	0.000450377	0.5174	0.96	0.867	0.00249779	ICM_vs_8C(Control)	UpRe
Tjp3	0.000451217	0.312506	0.52	0.1	0.00250158	ICM_vs_8C(Control)	UpRe
Fam114a2	0.00045145	0.603205	0.92	0.933	0.00250186	ICM_vs_8C(Control)	UpRe
Dctn3	0.000452418	0.330523	1	0.933	0.00250186	ICM_vs_8C(Control)	UpRe
Lrpap1	0.000452525	0.351275	1	1	0.00250186	ICM_vs_8C(Control)	UpRe
Calcoco2	0.000452525	0.766638	1	1	0.00250186	ICM_vs_8C(Control)	UpRe
Cwf19l2	0.000461004	0.49831	0.92	0.6	0.00254785	ICM_vs_8C(Control)	UpRe
Exoc7	0.000464395	0.437707	0.64	0.167	0.00256303	ICM_vs_8C(Control)	UpRe
Rpp40	0.000465016	0.413391	0.96	0.633	0.00256557	ICM_vs_8C(Control)	UpRe
Pigs	0.000465476	0.559043	0.92	0.533	0.00256721	ICM_vs_8C(Control)	UpRe
Casp9	0.000475778	0.455237	0.76	0.333	0.00261407	ICM_vs_8C(Control)	UpRe
Zfp110	0.000475973	0.787545	0.96	0.567	0.00261424	ICM_vs_8C(Control)	UpRe
Pak4	0.000479176	0.39151	0.92	0.567	0.00263092	ICM_vs_8C(Control)	UpRe
Asf1a	0.000479873	0.383099	1	0.833	0.00263303	ICM_vs_8C(Control)	UpRe
Lrrfip1	0.000480222	0.614024	0.84	0.567	0.00263303	ICM_vs_8C(Control)	UpRe
Cpsf3	0.000482141	0.569116	1	1	0.00263719	ICM_vs_8C(Control)	UpRe
Ufd1	0.000482141	0.464692	1	1	0.00263719	ICM_vs_8C(Control)	UpRe
Eef1g	0.000482141	0.273476	1	1	0.00263719	ICM_vs_8C(Control)	UpRe
Ghdc	0.000491512	0.455504	0.84	0.4	0.00268476	ICM_vs_8C(Control)	UpRe
Fryl	0.000493396	0.390934	0.84	0.533	0.00269413	ICM_vs_8C(Control)	UpRe
Fibp	0.000495704	0.271225	0.72	0.3	0.00270338	ICM_vs_8C(Control)	UpRe
Pnliprp2	0.000507332	0.365597	0.6	0.133	0.0027617	ICM_vs_8C(Control)	UpRe
Edem2	0.000509372	0.5415	1	0.8	0.00277185	ICM_vs_8C(Control)	UpRe
Pja1	0.000509737	0.352803	0.56	0.133	0.00277194	ICM_vs_8C(Control)	UpRe
Synj2bp	0.000512372	0.644493	0.88	0.567	0.00278342	ICM_vs_8C(Control)	UpRe
Reep1	0.000513557	0.665264	1	1	0.0027851	ICM_vs_8C(Control)	UpRe
Clpp	0.000513557	0.512298	1	1	0.0027851	ICM_vs_8C(Control)	UpRe
4833439L19Rik	0.000525672	0.651163	0.96	0.833	0.00284983	ICM_vs_8C(Control)	UpRe
Tcn2	0.000535264	0.394863	0.6	0.167	0.00289888	ICM_vs_8C(Control)	UpRe
Mocos	0.000535264	0.341678	0.6	0.167	0.00289888	ICM_vs_8C(Control)	UpRe
Zfp26	0.000538245	0.446435	0.68	0.2	0.00291205	ICM_vs_8C(Control)	UpRe
Ldlr	0.000540499	0.446601	0.96	0.567	0.00292325	ICM_vs_8C(Control)	UpRe
Jmjd1c	0.000540898	0.495198	0.8	0.367	0.00292442	ICM_vs_8C(Control)	UpRe
Trp53bp2	0.000546366	0.2864	0.6	0.133	0.0029497	ICM_vs_8C(Control)	UpRe
Pex7	0.000546366	0.354962	0.6	0.133	0.0029497	ICM_vs_8C(Control)	UpRe
Orc2	0.000546872	0.596659	1	0.967	0.0029497	ICM_vs_8C(Control)	UpRe
Slc35a1	0.00054809	0.415572	0.48	0.067	0.00295427	ICM_vs_8C(Control)	UpRe
Neo1	0.00054809	0.309704	0.48	0.067	0.00295427	ICM_vs_8C(Control)	UpRe
Tmx3	0.000561027	0.656711	0.8	0.4	0.00301991	ICM_vs_8C(Control)	UpRe
Exosc4	0.000562976	0.425589	0.96	0.9	0.00302938	ICM_vs_8C(Control)	UpRe
Saal1	0.000567299	0.394936	0.72	0.3	0.00305161	ICM_vs_8C(Control)	UpRe
Tmem17	0.000571165	0.302099	0.52	0.1	0.00307136	ICM_vs_8C(Control)	UpRe
Cmtr1	0.000574752	0.750344	0.92	0.833	0.0030896	ICM_vs_8C(Control)	UpRe
Gtf3c6	0.000579527	0.460546	0.96	0.867	0.00311133	ICM_vs_8C(Control)	UpRe
Ugdh	0.000579771	0.78205	0.92	0.567	0.00311133	ICM_vs_8C(Control)	UpRe
Dleu2	0.000581658	0.717947	0.96	0.933	0.00311802	ICM_vs_8C(Control)	UpRe
Golga7	0.000582192	0.480988	1	1	0.00311802	ICM_vs_8C(Control)	UpRe
Gpx4	0.000582192	0.292636	1	1	0.00311802	ICM_vs_8C(Control)	UpRe
Cdc23	0.000582192	0.73605	1	0.967	0.00311802	ICM_vs_8C(Control)	UpRe
Gcnt2	0.000587118	0.502	0.52	0.133	0.00314334	ICM_vs_8C(Control)	UpRe
Top2b	0.000591253	0.403892	0.4	0.033	0.00316335	ICM_vs_8C(Control)	UpRe
Zfp992	0.00059224	0.256895	0.8	0.467	0.00316757	ICM_vs_8C(Control)	UpRe
Rfesd	0.00059475	0.319547	0.48	0.067	0.00317992	ICM_vs_8C(Control)	UpRe
Plekha7	0.000606604	0.311485	0.72	0.3	0.00324004	ICM_vs_8C(Control)	UpRe
Poglut3	0.00061883	0.276895	0.64	0.133	0.00330294	ICM_vs_8C(Control)	UpRe
Tagln2	0.000619626	0.542624	1	0.967	0.00330294	ICM_vs_8C(Control)	UpRe
Ube4b	0.000619626	0.610256	0.96	1	0.00330294	ICM_vs_8C(Control)	UpRe
Atad3a	0.000627206	0.55396	1	0.633	0.00333999	ICM_vs_8C(Control)	UpRe
Ddx59	0.000637004	0.267194	0.44	0.067	0.00338764	ICM_vs_8C(Control)	UpRe
Pfn2	0.000640608	0.542375	0.64	0.233	0.00340453	ICM_vs_8C(Control)	UpRe
Hps3	0.000644416	0.523239	0.68	0.3	0.00342134	ICM_vs_8C(Control)	UpRe
Htra2	0.000645966	0.406792	0.88	0.667	0.00342843	ICM_vs_8C(Control)	UpRe
Mccc2	0.000651542	0.500232	0.84	0.5	0.00345456	ICM_vs_8C(Control)	UpRe
Ruvbl1	0.00065929	0.387702	1	0.967	0.00347942	ICM_vs_8C(Control)	UpRe
Pnrc2	0.00065979	0.641681	0.96	0.467	0.0034809	ICM_vs_8C(Control)	UpRe
Mrtfb	0.00066312	0.257416	0.68	0.233	0.00349731	ICM_vs_8C(Control)	UpRe
Dnase2a	0.000682715	0.342937	1	0.7	0.0035947	ICM_vs_8C(Control)	UpRe
Mcoln1	0.000692927	0.536196	0.72	0.3	0.00364485	ICM_vs_8C(Control)	UpRe
Mynn	0.000694006	0.745725	0.8	0.533	0.00364812	ICM_vs_8C(Control)	UpRe
Pask	0.000699359	0.371726	0.48	0.067	0.0036714	ICM_vs_8C(Control)	UpRe
Pcyox1	0.000699359	0.320743	0.48	0.067	0.0036714	ICM_vs_8C(Control)	UpRe
Aldh2	0.000699752	0.386638	0.88	0.6	0.00367226	ICM_vs_8C(Control)	UpRe
Api5	0.000701305	0.624305	1	1	0.00367435	ICM_vs_8C(Control)	UpRe
M6pr	0.000701305	0.603519	0.96	1	0.00367435	ICM_vs_8C(Control)	UpRe
Ahnak	0.000702485	0.448867	0.88	0.533	0.00367811	ICM_vs_8C(Control)	UpRe
Traf6	0.000706081	0.354328	0.4	0.033	0.00369451	ICM_vs_8C(Control)	UpRe
Akt2	0.000709838	0.517361	0.96	0.767	0.00371295	ICM_vs_8C(Control)	UpRe
Clk3	0.000710158	0.477433	0.92	0.7	0.0037134	ICM_vs_8C(Control)	UpRe
Sdr39u1	0.000722022	0.406151	0.84	0.533	0.00376801	ICM_vs_8C(Control)	UpRe
Rad9a	0.000722022	0.518142	0.84	0.533	0.00376801	ICM_vs_8C(Control)	UpRe
Letm1	0.00072466	0.494636	0.92	0.533	0.0037793	ICM_vs_8C(Control)	UpRe
Atp2c1	0.000726011	0.352487	0.84	0.367	0.0037851	ICM_vs_8C(Control)	UpRe
Gcc2	0.00073145	0.485919	0.92	0.633	0.00381096	ICM_vs_8C(Control)	UpRe
Asph	0.00073873	0.63869	0.6	0.2	0.00384491	ICM_vs_8C(Control)	UpRe
Ttc13	0.000739031	0.530566	0.84	0.5	0.00384491	ICM_vs_8C(Control)	UpRe
Otud1	0.000739174	0.273936	0.96	0.567	0.00384491	ICM_vs_8C(Control)	UpRe
Agk	0.000739174	0.415112	0.88	0.633	0.00384491	ICM_vs_8C(Control)	UpRe
Pard3	0.000742507	0.698603	0.92	0.9	0.00386099	ICM_vs_8C(Control)	UpRe
Plet1	0.000744333	0.420794	1	0.6	0.00386672	ICM_vs_8C(Control)	UpRe
Tut7	0.000745138	0.519732	1	0.9	0.00386672	ICM_vs_8C(Control)	UpRe
Med21	0.000745632	0.440929	1	0.933	0.00386672	ICM_vs_8C(Control)	UpRe
Arpc1b	0.000745796	0.446607	1	1	0.00386672	ICM_vs_8C(Control)	UpRe
Frg1	0.000745796	0.343176	1	1	0.00386672	ICM_vs_8C(Control)	UpRe
Snx4	0.000745796	0.555496	1	1	0.00386672	ICM_vs_8C(Control)	UpRe
Fars2	0.000751786	0.321063	0.44	0.067	0.00389651	ICM_vs_8C(Control)	UpRe
Rfx7	0.000754065	0.280207	0.64	0.2	0.00390705	ICM_vs_8C(Control)	UpRe
Dzip3	0.000759165	0.532497	0.56	0.167	0.00393219	ICM_vs_8C(Control)	UpRe
Tbcd	0.000759681	0.402741	0.68	0.233	0.00393359	ICM_vs_8C(Control)	UpRe
Apoc2	0.000763854	0.346067	0.72	0.533	0.00395391	ICM_vs_8C(Control)	UpRe
Adprhl2	0.000772266	0.422221	0.96	0.733	0.00399225	ICM_vs_8C(Control)	UpRe
Zmym6	0.000777537	0.476239	0.52	0.1	0.0040169	ICM_vs_8C(Control)	UpRe
Ncstn	0.000778026	0.613295	0.92	0.633	0.00401812	ICM_vs_8C(Control)	UpRe
Tmem230	0.000786756	0.431899	0.8	0.533	0.00405946	ICM_vs_8C(Control)	UpRe
Sephs1	0.000786841	0.603332	1	0.8	0.00405946	ICM_vs_8C(Control)	UpRe
Srebf1	0.000787052	0.46812	0.68	0.3	0.00405946	ICM_vs_8C(Control)	UpRe
Elp2	0.000791164	0.759736	0.92	0.933	0.00407509	ICM_vs_8C(Control)	UpRe
Pigf	0.00079215	0.315849	0.88	0.6	0.00407509	ICM_vs_8C(Control)	UpRe
Snx27	0.000792897	0.611801	1	0.967	0.00407509	ICM_vs_8C(Control)	UpRe
Cmtm7	0.000792897	0.517608	1	1	0.00407509	ICM_vs_8C(Control)	UpRe
Ldah	0.000792897	0.537074	1	1	0.00407509	ICM_vs_8C(Control)	UpRe
Gbf1	0.000795625	0.622227	0.8	0.433	0.00408779	ICM_vs_8C(Control)	UpRe
Nfs1	0.000802609	0.531419	0.88	0.833	0.00412234	ICM_vs_8C(Control)	UpRe
Rpp38	0.000812974	0.268621	0.92	0.733	0.00416885	ICM_vs_8C(Control)	UpRe
Adam15	0.000816721	0.389899	0.76	0.367	0.00418537	ICM_vs_8C(Control)	UpRe
Mettl25	0.000816721	0.268434	0.76	0.367	0.00418537	ICM_vs_8C(Control)	UpRe
Derl1	0.000838198	0.419132	0.96	0.7	0.00429176	ICM_vs_8C(Control)	UpRe
Vps35l	0.000839099	0.700266	1	0.833	0.00429176	ICM_vs_8C(Control)	UpRe
Mtg1	0.000839099	0.459295	0.96	0.867	0.00429176	ICM_vs_8C(Control)	UpRe
Rnh1	0.000847361	0.493352	0.8	0.433	0.0043229	ICM_vs_8C(Control)	UpRe
Arl5b	0.000858579	0.281111	0.84	0.267	0.00437873	ICM_vs_8C(Control)	UpRe
Mib2	0.000865499	0.379338	0.6	0.233	0.00440837	ICM_vs_8C(Control)	UpRe
Man2c1	0.000871778	0.453189	0.6	0.267	0.00443751	ICM_vs_8C(Control)	UpRe
Zbtb8os	0.000872423	0.253832	0.84	0.6	0.00443896	ICM_vs_8C(Control)	UpRe
Tm9sf3	0.000872621	0.616447	0.96	0.733	0.00443896	ICM_vs_8C(Control)	UpRe
Exoc1	0.000879548	0.600399	0.92	0.633	0.00447277	ICM_vs_8C(Control)	UpRe
Mettl22	0.000883749	0.291319	0.6	0.167	0.0044927	ICM_vs_8C(Control)	UpRe
Golga4	0.00089084	0.715022	0.96	0.7	0.00452473	ICM_vs_8C(Control)	UpRe
Akip1	0.000890904	0.327379	0.84	0.5	0.00452473	ICM_vs_8C(Control)	UpRe
Vps41	0.000894722	0.587797	1	0.9	0.00453356	ICM_vs_8C(Control)	UpRe
Frrs1	0.00089549	0.496729	1	1	0.00453356	ICM_vs_8C(Control)	UpRe
Cox7a2	0.00089549	0.251634	1	1	0.00453356	ICM_vs_8C(Control)	UpRe
Smim15	0.000907473	0.536346	0.96	0.667	0.00459276	ICM_vs_8C(Control)	UpRe
Trappc5	0.000908251	0.258717	0.84	0.467	0.00459378	ICM_vs_8C(Control)	UpRe
Vamp3	0.000922797	0.693171	0.96	0.967	0.00464521	ICM_vs_8C(Control)	UpRe
Zdhhc4	0.000934279	0.47016	0.76	0.4	0.00469855	ICM_vs_8C(Control)	UpRe
Plod1	0.000935167	0.541681	0.72	0.467	0.00470153	ICM_vs_8C(Control)	UpRe
Cnih1	0.000947239	0.544401	1	0.833	0.00475922	ICM_vs_8C(Control)	UpRe
Ncaph	0.000947641	0.459456	0.84	0.5	0.00475973	ICM_vs_8C(Control)	UpRe
Men1	0.000948003	0.602263	0.56	0.2	0.00476005	ICM_vs_8C(Control)	UpRe
Prkar2a	0.000951279	0.519371	1	0.967	0.00476748	ICM_vs_8C(Control)	UpRe
Gtf2e1	0.000964184	0.75876	0.92	0.7	0.00482456	ICM_vs_8C(Control)	UpRe
Hibch	0.000975705	0.41492	0.76	0.333	0.00487782	ICM_vs_8C(Control)	UpRe
Atp9b	0.000975748	0.455611	0.6	0.2	0.00487782	ICM_vs_8C(Control)	UpRe
Npr3	0.000978674	0.30508	0.48	0.1	0.00489091	ICM_vs_8C(Control)	UpRe
Plxna1	0.000991325	0.294433	0.52	0.133	0.00494637	ICM_vs_8C(Control)	UpRe
Slc35b2	0.000993237	0.546219	0.92	0.633	0.00495125	ICM_vs_8C(Control)	UpRe
Tmem125	0.00100035	0.300898	0.4	0.033	0.00498513	ICM_vs_8C(Control)	UpRe
Ing3	0.00100543	0.633974	0.96	0.7	0.00500892	ICM_vs_8C(Control)	UpRe
Qrsl1	0.00100771	0.344984	0.84	0.5	0.00501554	ICM_vs_8C(Control)	UpRe
Ncor1	0.00100942	0.51325	0.96	0.933	0.00501889	ICM_vs_8C(Control)	UpRe
Vps13c	0.00100989	0.349141	0.64	0.167	0.00501889	ICM_vs_8C(Control)	UpRe
Snrpa	0.00101027	0.308241	1	1	0.00501889	ICM_vs_8C(Control)	UpRe
Mcm5	0.00101027	0.534537	1	0.967	0.00501889	ICM_vs_8C(Control)	UpRe
Dlgap4	0.00102416	0.346005	0.92	0.7	0.00508154	ICM_vs_8C(Control)	UpRe
Lnx2	0.00104106	0.25646	0.44	0.067	0.00515735	ICM_vs_8C(Control)	UpRe
Wwp1	0.00105274	0.33472	0.76	0.367	0.00521195	ICM_vs_8C(Control)	UpRe
Chfr	0.00107129	0.860438	0.8	0.533	0.00528582	ICM_vs_8C(Control)	UpRe
Ergic3	0.00107174	0.472587	1	0.9	0.00528582	ICM_vs_8C(Control)	UpRe
Pigp	0.00107174	0.3747	1	0.9	0.00528582	ICM_vs_8C(Control)	UpRe
Ppih	0.00107264	0.312164	1	1	0.00528582	ICM_vs_8C(Control)	UpRe
Pomp	0.00107264	0.303479	1	1	0.00528582	ICM_vs_8C(Control)	UpRe
Ddx56	0.00107264	0.334574	1	1	0.00528582	ICM_vs_8C(Control)	UpRe
Mtdh	0.00107264	0.550309	1	1	0.00528582	ICM_vs_8C(Control)	UpRe
Wdr11	0.00110748	0.715119	0.76	0.333	0.00545245	ICM_vs_8C(Control)	UpRe
Ckap2l	0.00112727	0.492121	0.8	0.4	0.00554133	ICM_vs_8C(Control)	UpRe
1110012L19Rik	0.00112727	0.292859	0.8	0.4	0.00554133	ICM_vs_8C(Control)	UpRe
Dazap2	0.00113855	0.548618	1	1	0.00558441	ICM_vs_8C(Control)	UpRe
Dhcr7	0.00115461	0.478425	0.92	0.7	0.00565821	ICM_vs_8C(Control)	UpRe
Brca1	0.00116532	0.487101	0.72	0.3	0.0057037	ICM_vs_8C(Control)	UpRe
H13	0.00117265	0.367865	0.96	0.967	0.00573779	ICM_vs_8C(Control)	UpRe
Ska3	0.00117876	0.638585	0.92	0.767	0.00576593	ICM_vs_8C(Control)	UpRe
Alg3	0.00118212	0.467112	0.84	0.6	0.00578056	ICM_vs_8C(Control)	UpRe
Snapin	0.00118948	0.478836	0.88	0.667	0.00581481	ICM_vs_8C(Control)	UpRe
Ext2	0.00119778	0.599837	0.6	0.2	0.00585356	ICM_vs_8C(Control)	UpRe
Cdkal1	0.00119902	0.267401	0.84	0.367	0.00585602	ICM_vs_8C(Control)	UpRe
Mrps15	0.00120325	0.267584	0.96	0.867	0.00587488	ICM_vs_8C(Control)	UpRe
Adss	0.00120571	0.625546	1	0.867	0.00588511	ICM_vs_8C(Control)	UpRe
Ndufv2	0.00120818	0.430191	1	1	0.00588634	ICM_vs_8C(Control)	UpRe
Yod1	0.00121004	0.488037	0.64	0.267	0.00589359	ICM_vs_8C(Control)	UpRe
Med18	0.00121988	0.298353	0.88	0.533	0.00593607	ICM_vs_8C(Control)	UpRe
Oxa1l	0.00121988	0.376572	0.88	0.533	0.00593607	ICM_vs_8C(Control)	UpRe
Abcg2	0.00122154	0.391818	0.44	0.067	0.00594232	ICM_vs_8C(Control)	UpRe
Map3k15	0.00122756	0.400009	0.52	0.167	0.00596979	ICM_vs_8C(Control)	UpRe
Frmd8	0.00122919	0.50863	0.8	0.433	0.00597585	ICM_vs_8C(Control)	UpRe
Dhrs7	0.0012334	0.265153	0.52	0.133	0.00599271	ICM_vs_8C(Control)	UpRe
Fam3c	0.00123561	0.376726	0.96	0.833	0.0060016	ICM_vs_8C(Control)	UpRe
Hdac4	0.00124183	0.423207	0.72	0.3	0.00602997	ICM_vs_8C(Control)	UpRe
Chd2	0.00125073	0.285207	0.56	0.2	0.00606807	ICM_vs_8C(Control)	UpRe
Cybc1	0.00127119	0.48122	0.68	0.267	0.00616125	ICM_vs_8C(Control)	UpRe
Hmces	0.0012816	0.387561	0.6	0.2	0.00619947	ICM_vs_8C(Control)	UpRe
Tmem41b	0.00128174	0.279567	1	1	0.00619947	ICM_vs_8C(Control)	UpRe
Cdh1	0.00128174	0.494805	1	1	0.00619947	ICM_vs_8C(Control)	UpRe
Pafah1b1	0.00128174	0.480564	1	1	0.00619947	ICM_vs_8C(Control)	UpRe
Mboat2	0.00128174	0.457782	1	1	0.00619947	ICM_vs_8C(Control)	UpRe
Uhrf1bp1	0.0012818	0.320037	0.76	0.267	0.00619947	ICM_vs_8C(Control)	UpRe
Man2b1	0.00128678	0.502594	0.92	0.567	0.00621977	ICM_vs_8C(Control)	UpRe
Zfp870	0.00129157	0.305109	0.4	0.033	0.00623939	ICM_vs_8C(Control)	UpRe
Rcor3	0.00129524	0.369302	0.88	0.533	0.00625495	ICM_vs_8C(Control)	UpRe
Eefsec	0.00131343	0.393582	0.72	0.333	0.00633703	ICM_vs_8C(Control)	UpRe
Chek1	0.00132693	0.710043	0.88	0.8	0.00639055	ICM_vs_8C(Control)	UpRe
Amz2	0.00132693	0.413143	0.88	0.8	0.00639055	ICM_vs_8C(Control)	UpRe
Thoc6	0.00132693	0.430984	1	0.7	0.00639055	ICM_vs_8C(Control)	UpRe
Msantd4	0.00134434	0.521752	0.64	0.233	0.00647047	ICM_vs_8C(Control)	UpRe
Vps13b	0.00134681	0.825073	0.76	0.467	0.0064804	ICM_vs_8C(Control)	UpRe
Fbxw11	0.00135109	0.485859	0.8	0.5	0.00649707	ICM_vs_8C(Control)	UpRe
Dars2	0.00135445	0.52717	0.88	0.633	0.00650733	ICM_vs_8C(Control)	UpRe
Trappc9	0.00135561	0.431802	0.68	0.267	0.00651095	ICM_vs_8C(Control)	UpRe
Farsb	0.0013594	0.547199	1	0.967	0.00651344	ICM_vs_8C(Control)	UpRe
Cds2	0.0013594	0.585182	1	0.967	0.00651344	ICM_vs_8C(Control)	UpRe
Anxa7	0.0013594	0.435204	1	1	0.00651344	ICM_vs_8C(Control)	UpRe
Uri1	0.00137929	0.540495	0.96	0.667	0.00660671	ICM_vs_8C(Control)	UpRe
Pck2	0.00138706	0.405566	0.6	0.233	0.00664193	ICM_vs_8C(Control)	UpRe
Rab9	0.00139465	0.378222	0.92	0.733	0.00667626	ICM_vs_8C(Control)	UpRe
Fgfr1op2	0.00143567	0.393636	0.96	0.867	0.00685616	ICM_vs_8C(Control)	UpRe
Rad51d	0.00143629	0.286577	0.76	0.367	0.00685704	ICM_vs_8C(Control)	UpRe
Dcun1d1	0.00144351	0.252299	0.84	0.733	0.00688535	ICM_vs_8C(Control)	UpRe
Cpox	0.001459	0.285617	0.88	0.533	0.00695713	ICM_vs_8C(Control)	UpRe
Glg1	0.00148378	0.529379	0.96	0.967	0.00706471	ICM_vs_8C(Control)	UpRe
Znrf2	0.00152762	0.607335	1	0.933	0.007251	ICM_vs_8C(Control)	UpRe
Ndc1	0.00152792	0.60836	1	0.967	0.007251	ICM_vs_8C(Control)	UpRe
Cep55	0.00153023	0.441131	0.76	0.433	0.0072598	ICM_vs_8C(Control)	UpRe
Aldh1l1	0.00153164	0.313577	0.64	0.233	0.00726434	ICM_vs_8C(Control)	UpRe
Tmub2	0.00153659	0.362677	0.92	0.567	0.00728349	ICM_vs_8C(Control)	UpRe
Mre11a	0.00154473	0.415787	0.88	0.567	0.0073177	ICM_vs_8C(Control)	UpRe
Fam49b	0.00156615	0.382015	0.8	0.433	0.00741256	ICM_vs_8C(Control)	UpRe
Cln5	0.00156663	0.427507	0.6	0.2	0.00741262	ICM_vs_8C(Control)	UpRe
Sec23b	0.00158164	0.595005	0.88	0.8	0.00747921	ICM_vs_8C(Control)	UpRe
St6galnac2	0.00158296	0.502591	0.68	0.367	0.00748321	ICM_vs_8C(Control)	UpRe
Rfxank	0.00159285	0.340059	0.92	0.8	0.00752774	ICM_vs_8C(Control)	UpRe
Mcm8	0.00159482	0.552791	0.8	0.467	0.00753478	ICM_vs_8C(Control)	UpRe
Pigt	0.00159659	0.288818	0.72	0.3	0.00754091	ICM_vs_8C(Control)	UpRe
Aasdhppt	0.00159777	0.512363	0.84	0.7	0.00754425	ICM_vs_8C(Control)	UpRe
Gltp	0.00168674	0.392127	0.84	0.6	0.00793142	ICM_vs_8C(Control)	UpRe
Gcat	0.00168674	0.378536	0.92	0.533	0.00793142	ICM_vs_8C(Control)	UpRe
Sugp1	0.00169702	0.49794	0.96	0.8	0.00797506	ICM_vs_8C(Control)	UpRe
Aspscr1	0.00171218	0.29541	1	0.867	0.00803916	ICM_vs_8C(Control)	UpRe
Slc25a5	0.00171548	0.398526	1	1	0.00804993	ICM_vs_8C(Control)	UpRe
Dst	0.00174171	0.693839	0.84	0.767	0.00816338	ICM_vs_8C(Control)	UpRe
Acp2	0.00175424	0.580888	0.56	0.2	0.0082135	ICM_vs_8C(Control)	UpRe
Rian	0.00175462	0.432136	0.48	0.133	0.0082135	ICM_vs_8C(Control)	UpRe
Ptgfrn	0.00175499	0.258265	0.36	0.033	0.0082135	ICM_vs_8C(Control)	UpRe
Pja2	0.00175896	0.451201	0.56	0.167	0.0082297	ICM_vs_8C(Control)	UpRe
Casc4	0.00176998	0.577081	0.96	0.633	0.00827153	ICM_vs_8C(Control)	UpRe
Pold2	0.00181008	0.437757	0.92	0.9	0.00843167	ICM_vs_8C(Control)	UpRe
Slc2a3	0.00181562	0.81474	0.96	0.933	0.00844911	ICM_vs_8C(Control)	UpRe
1810055G02Rik	0.00183178	0.439201	0.76	0.367	0.00851281	ICM_vs_8C(Control)	UpRe
Sec31a	0.00184508	0.534967	0.88	0.733	0.00857214	ICM_vs_8C(Control)	UpRe
Txnl4b	0.00187502	0.470791	0.88	0.7	0.00869599	ICM_vs_8C(Control)	UpRe
Plekhf1	0.00189363	0.52975	0.92	0.8	0.00877978	ICM_vs_8C(Control)	UpRe
Bhlhb9	0.00191112	0.372922	0.36	0.033	0.00884797	ICM_vs_8C(Control)	UpRe
Sh3bp4	0.00191736	0.413184	0.44	0.1	0.00887425	ICM_vs_8C(Control)	UpRe
Stoml2	0.00192402	0.391842	1	1	0.0088896	ICM_vs_8C(Control)	UpRe
Dnajc8	0.00192402	0.365682	1	1	0.0088896	ICM_vs_8C(Control)	UpRe
Cttn	0.00192402	0.509279	1	1	0.0088896	ICM_vs_8C(Control)	UpRe
Grb7	0.00192761	0.40114	0.68	0.3	0.00890357	ICM_vs_8C(Control)	UpRe
Spg11	0.00192895	0.357755	0.8	0.5	0.00890721	ICM_vs_8C(Control)	UpRe
Plec	0.00194512	0.417345	0.88	0.467	0.00897405	ICM_vs_8C(Control)	UpRe
Bckdhb	0.00195036	0.283091	0.88	0.567	0.00898924	ICM_vs_8C(Control)	UpRe
Slc29a1	0.00195406	0.412578	0.96	0.667	0.00899963	ICM_vs_8C(Control)	UpRe
Ate1	0.00198575	0.562744	0.88	0.7	0.0091403	ICM_vs_8C(Control)	UpRe
Ttf2	0.00200339	0.417606	0.56	0.2	0.00921883	ICM_vs_8C(Control)	UpRe
Tgds	0.00201289	0.30839	0.56	0.167	0.00925987	ICM_vs_8C(Control)	UpRe
Heatr5b	0.00202351	0.364023	0.48	0.133	0.00930277	ICM_vs_8C(Control)	UpRe
Kif3b	0.00202514	0.252372	0.52	0.133	0.00930277	ICM_vs_8C(Control)	UpRe
Exoc6b	0.00202514	0.3044	0.52	0.133	0.00930277	ICM_vs_8C(Control)	UpRe
Gtpbp1	0.00202514	0.2547	0.52	0.133	0.00930277	ICM_vs_8C(Control)	UpRe
Trip12	0.0020368	0.392083	1	1	0.00933865	ICM_vs_8C(Control)	UpRe
2810004N23Rik	0.0020368	0.32799	1	1	0.00933865	ICM_vs_8C(Control)	UpRe
Mrps7	0.0020368	0.294537	1	1	0.00933865	ICM_vs_8C(Control)	UpRe
Zfp930	0.00203764	0.51724	0.6	0.2	0.00933865	ICM_vs_8C(Control)	UpRe
Neil1	0.00203764	0.251464	0.6	0.2	0.00933865	ICM_vs_8C(Control)	UpRe
Kntc1	0.00206151	0.472404	0.88	0.467	0.00944038	ICM_vs_8C(Control)	UpRe
Sel1l	0.00206151	0.474252	0.84	0.5	0.00944038	ICM_vs_8C(Control)	UpRe
Pfkl	0.00206221	0.262685	0.48	0.1	0.00944038	ICM_vs_8C(Control)	UpRe
Kdsr	0.00206284	0.385481	0.96	0.767	0.00944053	ICM_vs_8C(Control)	UpRe
Zfp275	0.00209909	0.2875	0.4	0.067	0.00960368	ICM_vs_8C(Control)	UpRe
Tubgcp4	0.00210653	0.525472	0.72	0.5	0.00963497	ICM_vs_8C(Control)	UpRe
Zfp944	0.00210733	0.254416	0.68	0.267	0.00963586	ICM_vs_8C(Control)	UpRe
Atf7ip	0.00212225	0.46911	1	0.733	0.00970127	ICM_vs_8C(Control)	UpRe
Mrpl3	0.00214167	0.411991	0.92	0.867	0.00977883	ICM_vs_8C(Control)	UpRe
Aasdh	0.00214757	0.321461	0.72	0.333	0.00979753	ICM_vs_8C(Control)	UpRe
Firre	0.00215054	0.34634	0.68	0.233	0.00979753	ICM_vs_8C(Control)	UpRe
Mettl6	0.00215402	0.432599	0.96	0.933	0.00979753	ICM_vs_8C(Control)	UpRe
Ssr2	0.00215562	0.345683	1	1	0.00979753	ICM_vs_8C(Control)	UpRe
Tars2	0.00218993	0.530391	0.92	0.7	0.00994499	ICM_vs_8C(Control)	UpRe
Hvcn1	0.00219157	0.347016	0.76	0.367	0.00994672	ICM_vs_8C(Control)	UpRe
Gfm1	0.00221329	0.56423	0.96	0.9	0.0100396	ICM_vs_8C(Control)	UpRe
Babam1	0.00221329	0.284755	0.96	0.9	0.0100396	ICM_vs_8C(Control)	UpRe
Cdc42se2	0.00221697	0.542046	0.96	0.967	0.0100534	ICM_vs_8C(Control)	UpRe
Klhl26	0.0022698	0.311812	0.4	0.067	0.0102696	ICM_vs_8C(Control)	UpRe
Cox7c	0.00228075	0.251347	1	1	0.0103016	ICM_vs_8C(Control)	UpRe
Taf7	0.00228075	0.484027	1	1	0.0103016	ICM_vs_8C(Control)	UpRe
Ankrd27	0.00228465	0.449387	0.56	0.2	0.0103162	ICM_vs_8C(Control)	UpRe
Rfx2	0.00228838	0.445131	0.52	0.167	0.0103301	ICM_vs_8C(Control)	UpRe
Ilkap	0.00229925	0.349533	0.76	0.467	0.0103763	ICM_vs_8C(Control)	UpRe
Flii	0.00230257	0.652507	0.92	0.567	0.0103883	ICM_vs_8C(Control)	UpRe
G6pdx	0.00230612	0.435837	0.72	0.3	0.0103985	ICM_vs_8C(Control)	UpRe
Crot	0.00232327	0.403524	0.92	0.5	0.0104639	ICM_vs_8C(Control)	UpRe
Naxd	0.00232327	0.365264	0.8	0.6	0.0104639	ICM_vs_8C(Control)	UpRe
Arl14epl	0.00232327	0.254286	0.88	0.533	0.0104639	ICM_vs_8C(Control)	UpRe
Ly6a	0.00235494	0.597081	0.96	0.633	0.0106006	ICM_vs_8C(Control)	UpRe
Chid1	0.00236699	0.451817	0.72	0.5	0.0106488	ICM_vs_8C(Control)	UpRe
Jkamp	0.00240377	0.448518	0.96	0.867	0.0108081	ICM_vs_8C(Control)	UpRe
Tmod3	0.00240814	0.658857	1	0.867	0.0108247	ICM_vs_8C(Control)	UpRe
Mydgf	0.00241076	0.341066	1	0.9	0.0108291	ICM_vs_8C(Control)	UpRe
Prdx2	0.00241251	0.392538	1	0.967	0.0108291	ICM_vs_8C(Control)	UpRe
Sub1	0.00241251	0.341386	1	1	0.0108291	ICM_vs_8C(Control)	UpRe
Cox17	0.00241251	0.346013	1	1	0.0108291	ICM_vs_8C(Control)	UpRe
Cdk10	0.00243498	0.285897	0.64	0.267	0.0109269	ICM_vs_8C(Control)	UpRe
Mri1	0.00243688	0.28861	0.88	0.6	0.0109323	ICM_vs_8C(Control)	UpRe
Apbb3	0.00245923	0.258317	0.36	0.033	0.0110077	ICM_vs_8C(Control)	UpRe
Terf2ip	0.00246626	0.435926	0.72	0.4	0.0110361	ICM_vs_8C(Control)	UpRe
Nsmce2	0.00248053	0.356278	0.96	0.967	0.0110968	ICM_vs_8C(Control)	UpRe
Zfp652	0.00248194	0.406494	0.6	0.233	0.0111001	ICM_vs_8C(Control)	UpRe
Cldnd1	0.00250799	0.457133	0.8	0.433	0.0112134	ICM_vs_8C(Control)	UpRe
Nipsnap3b	0.00252212	0.499037	0.84	0.6	0.0112734	ICM_vs_8C(Control)	UpRe
Rmdn3	0.00254938	0.488267	0.96	0.933	0.0113715	ICM_vs_8C(Control)	UpRe
Soat1	0.00255075	0.713665	1	0.933	0.0113715	ICM_vs_8C(Control)	UpRe
Eif2d	0.00255121	0.426387	1	1	0.0113715	ICM_vs_8C(Control)	UpRe
Psmb5	0.00255121	0.290582	1	1	0.0113715	ICM_vs_8C(Control)	UpRe
Palm3	0.00259298	0.337619	0.92	0.7	0.0115286	ICM_vs_8C(Control)	UpRe
Hook2	0.00259298	0.503628	0.88	0.733	0.0115286	ICM_vs_8C(Control)	UpRe
Dgcr2	0.00259298	0.433836	0.88	0.733	0.0115286	ICM_vs_8C(Control)	UpRe
Papolg	0.00260271	0.649374	0.8	0.567	0.0115686	ICM_vs_8C(Control)	UpRe
Rmi1	0.00264002	0.288026	0.92	0.767	0.0117214	ICM_vs_8C(Control)	UpRe
Fen1	0.00264002	0.525566	0.92	0.767	0.0117214	ICM_vs_8C(Control)	UpRe
Cpne3	0.0026499	0.487079	0.84	0.467	0.0117557	ICM_vs_8C(Control)	UpRe
Shc1	0.00267177	0.393585	0.88	0.667	0.0118458	ICM_vs_8C(Control)	UpRe
Ndufs3	0.00269716	0.272256	1	1	0.0119186	ICM_vs_8C(Control)	UpRe
Dync1li1	0.00269716	0.344816	1	1	0.0119186	ICM_vs_8C(Control)	UpRe
Wdr20	0.00274442	0.385171	0.88	0.567	0.0121074	ICM_vs_8C(Control)	UpRe
Stx16	0.00275348	0.344109	0.64	0.267	0.0121376	ICM_vs_8C(Control)	UpRe
Emc10	0.0027536	0.287694	0.88	0.533	0.0121376	ICM_vs_8C(Control)	UpRe
Ubr3	0.00284069	0.709927	0.96	0.867	0.0124938	ICM_vs_8C(Control)	UpRe
Map2k1	0.0028487	0.471514	1	0.9	0.0125102	ICM_vs_8C(Control)	UpRe
Rpn2	0.0028507	0.448349	1	1	0.0125102	ICM_vs_8C(Control)	UpRe
Atp5f1	0.0028507	0.274268	1	1	0.0125102	ICM_vs_8C(Control)	UpRe
Arpp19	0.0028507	0.316075	1	1	0.0125102	ICM_vs_8C(Control)	UpRe
Pgap1	0.0028611	0.288186	0.4	0.067	0.0125351	ICM_vs_8C(Control)	UpRe
Vps39	0.00288237	0.430101	0.64	0.233	0.0126214	ICM_vs_8C(Control)	UpRe
Dus2	0.00291345	0.490378	0.8	0.567	0.0127365	ICM_vs_8C(Control)	UpRe
Bpnt1	0.00292253	0.453769	0.8	0.4	0.0127691	ICM_vs_8C(Control)	UpRe
Dnajc14	0.00292645	0.540496	0.92	0.733	0.0127827	ICM_vs_8C(Control)	UpRe
Usp32	0.00293724	0.43089	0.76	0.4	0.0128263	ICM_vs_8C(Control)	UpRe
Rbfaos	0.00297236	0.518636	0.6	0.267	0.0129762	ICM_vs_8C(Control)	UpRe
Mrps11	0.00300695	0.321298	1	0.867	0.0131141	ICM_vs_8C(Control)	UpRe
Mrpl50	0.00301166	0.386902	1	0.933	0.0131141	ICM_vs_8C(Control)	UpRe
Ndufs8	0.00301219	0.361101	1	1	0.0131141	ICM_vs_8C(Control)	UpRe
Raly	0.00304889	0.302932	0.88	0.6	0.0132702	ICM_vs_8C(Control)	UpRe
Isca1	0.00306866	0.269422	0.8	0.633	0.0133526	ICM_vs_8C(Control)	UpRe
Rbm38	0.0030812	0.266089	0.8	0.567	0.0134035	ICM_vs_8C(Control)	UpRe
Frmd4b	0.00313033	0.495292	0.64	0.3	0.0136024	ICM_vs_8C(Control)	UpRe
Rnf13	0.00315138	0.668185	0.96	0.8	0.0136824	ICM_vs_8C(Control)	UpRe
Aifm1	0.00315138	0.510224	0.92	0.833	0.0136824	ICM_vs_8C(Control)	UpRe
Chmp3	0.00317978	0.557778	1	0.9	0.0137872	ICM_vs_8C(Control)	UpRe
Rad18	0.00319907	0.357689	0.92	0.667	0.0138519	ICM_vs_8C(Control)	UpRe
Tprkb	0.00322237	0.3149	0.92	0.567	0.013949	ICM_vs_8C(Control)	UpRe
Wdr82	0.00325053	0.500282	0.96	0.833	0.0140633	ICM_vs_8C(Control)	UpRe
Cenpu	0.00325561	0.354779	0.88	0.533	0.0140814	ICM_vs_8C(Control)	UpRe
Pef1	0.00333437	0.445036	0.92	0.533	0.0144025	ICM_vs_8C(Control)	UpRe
Mapk1ip1	0.0033593	0.259709	0.56	0.2	0.0144719	ICM_vs_8C(Control)	UpRe
Trappc12	0.0033593	0.539305	0.52	0.233	0.0144719	ICM_vs_8C(Control)	UpRe
Zfp35	0.0033593	0.460144	0.56	0.2	0.0144719	ICM_vs_8C(Control)	UpRe
Actn4	0.00336044	0.465554	1	1	0.0144719	ICM_vs_8C(Control)	UpRe
Sar1a	0.00336044	0.494743	1	1	0.0144719	ICM_vs_8C(Control)	UpRe
Cog4	0.00337937	0.553758	0.84	0.733	0.014547	ICM_vs_8C(Control)	UpRe
Ublcp1	0.00338153	0.290135	0.8	0.467	0.014547	ICM_vs_8C(Control)	UpRe
Fastkd3	0.00338153	0.434948	0.8	0.467	0.014547	ICM_vs_8C(Control)	UpRe
Npc1	0.00341785	0.492592	0.88	0.733	0.0146873	ICM_vs_8C(Control)	UpRe
Uso1	0.00344064	0.396604	0.88	0.533	0.0147693	ICM_vs_8C(Control)	UpRe
Ilk	0.00347664	0.32806	1	0.7	0.0149158	ICM_vs_8C(Control)	UpRe
P4ha1	0.00351458	0.595387	0.92	0.833	0.0150745	ICM_vs_8C(Control)	UpRe
Dpp8	0.00352059	0.358286	0.48	0.133	0.0150963	ICM_vs_8C(Control)	UpRe
Dus1l	0.00353603	0.433498	0.96	0.867	0.0151584	ICM_vs_8C(Control)	UpRe
Psmb7	0.00354798	0.303331	1	1	0.0151891	ICM_vs_8C(Control)	UpRe
Lamc1	0.00357574	0.439974	0.8	0.467	0.0152998	ICM_vs_8C(Control)	UpRe
Glipr2	0.00357574	0.471722	0.76	0.5	0.0152998	ICM_vs_8C(Control)	UpRe
Rab3ip	0.00360907	0.462742	0.92	0.7	0.0154258	ICM_vs_8C(Control)	UpRe
Piezo1	0.00369421	0.371567	0.72	0.4	0.0157558	ICM_vs_8C(Control)	UpRe
Cisd2	0.00371011	0.336671	0.96	0.8	0.0158152	ICM_vs_8C(Control)	UpRe
Exoc6	0.0037327	0.496789	0.68	0.3	0.0158944	ICM_vs_8C(Control)	UpRe
Lrrc59	0.00374499	0.535747	1	0.967	0.0159212	ICM_vs_8C(Control)	UpRe
Zkscan3	0.00380906	0.311007	0.56	0.2	0.0161893	ICM_vs_8C(Control)	UpRe
Xrcc6	0.00381493	0.430375	0.8	0.5	0.0162099	ICM_vs_8C(Control)	UpRe
Eci2	0.00384517	0.445486	1	0.667	0.0163297	ICM_vs_8C(Control)	UpRe
Aup1	0.00387411	0.337947	0.92	0.767	0.016435	ICM_vs_8C(Control)	UpRe
Tmem214	0.00390916	0.581708	0.76	0.367	0.016566	ICM_vs_8C(Control)	UpRe
Arf3	0.00391549	0.435696	1	0.767	0.016584	ICM_vs_8C(Control)	UpRe
Ktn1	0.00394929	0.597596	1	0.9	0.0166983	ICM_vs_8C(Control)	UpRe
Atl2	0.00394929	0.523931	1	0.9	0.0166983	ICM_vs_8C(Control)	UpRe
Entr1	0.00395068	0.444863	0.6	0.3	0.0166983	ICM_vs_8C(Control)	UpRe
Pcna	0.0039519	0.252699	0.96	1	0.0166983	ICM_vs_8C(Control)	UpRe
Copz1	0.0039519	0.34045	1	1	0.0166983	ICM_vs_8C(Control)	UpRe
Mier1	0.00400347	0.352265	0.96	0.767	0.0169027	ICM_vs_8C(Control)	UpRe
Cdk5rap3	0.00400347	0.517281	0.96	0.767	0.0169027	ICM_vs_8C(Control)	UpRe
Cd59a	0.00402099	0.380309	0.88	0.733	0.0169718	ICM_vs_8C(Control)	UpRe
Ceacam20	0.00402197	0.298027	0.44	0.133	0.0169718	ICM_vs_8C(Control)	UpRe
Trim23	0.00405467	0.441668	0.76	0.467	0.0171007	ICM_vs_8C(Control)	UpRe
Cdc42bpa	0.00406818	0.357775	0.6	0.233	0.0171486	ICM_vs_8C(Control)	UpRe
Mlh1	0.00406818	0.650927	0.56	0.267	0.0171486	ICM_vs_8C(Control)	UpRe
Abi1	0.00408564	0.580146	0.88	0.7	0.0172131	ICM_vs_8C(Control)	UpRe
Phka2	0.00416577	0.287099	0.4	0.067	0.0175	ICM_vs_8C(Control)	UpRe
Glce	0.00416823	0.547875	0.8	0.433	0.0175	ICM_vs_8C(Control)	UpRe
Afg3l1	0.00416845	0.388871	1	0.933	0.0175	ICM_vs_8C(Control)	UpRe
Ddx42	0.00416845	0.538478	1	0.933	0.0175	ICM_vs_8C(Control)	UpRe
Usp3	0.00420601	0.608083	0.56	0.233	0.0176502	ICM_vs_8C(Control)	UpRe
Chmp6	0.00423232	0.317685	0.84	0.633	0.0177559	ICM_vs_8C(Control)	UpRe
Ormdl1	0.00428037	0.515161	0.84	0.567	0.0179338	ICM_vs_8C(Control)	UpRe
Me2	0.00428466	0.434748	0.76	0.467	0.0179471	ICM_vs_8C(Control)	UpRe
Crat	0.00438436	0.475118	0.48	0.167	0.0183362	ICM_vs_8C(Control)	UpRe
Atxn7l3b	0.00439005	0.368831	1	0.867	0.0183362	ICM_vs_8C(Control)	UpRe
Jagn1	0.00439431	0.382587	0.96	0.933	0.0183362	ICM_vs_8C(Control)	UpRe
Smc2	0.00439715	0.505065	1	0.967	0.0183362	ICM_vs_8C(Control)	UpRe
Tm2d3	0.00439715	0.25958	1	1	0.0183362	ICM_vs_8C(Control)	UpRe
Txn2	0.00439715	0.361799	1	1	0.0183362	ICM_vs_8C(Control)	UpRe
Ttc7b	0.00440404	0.339431	0.72	0.5	0.0183601	ICM_vs_8C(Control)	UpRe
Aar2	0.00442345	0.507554	0.88	0.633	0.0184362	ICM_vs_8C(Control)	UpRe
Tango6	0.00444443	0.262167	0.64	0.267	0.0185091	ICM_vs_8C(Control)	UpRe
Rbck1	0.00446589	0.460705	0.88	0.6	0.0185888	ICM_vs_8C(Control)	UpRe
Faah	0.00447143	0.256784	0.36	0.067	0.018607	ICM_vs_8C(Control)	UpRe
Anapc4	0.00449001	0.503426	0.96	0.833	0.0186745	ICM_vs_8C(Control)	UpRe
Rps6ka1	0.00451748	0.267227	0.84	0.567	0.0187696	ICM_vs_8C(Control)	UpRe
Sfxn1	0.00451758	0.251668	0.88	0.467	0.0187696	ICM_vs_8C(Control)	UpRe
Abi2	0.00452175	0.376375	0.52	0.2	0.018782	ICM_vs_8C(Control)	UpRe
Golga3	0.00452463	0.394245	0.68	0.333	0.0187891	ICM_vs_8C(Control)	UpRe
Arhgap8	0.00453181	0.270265	0.6	0.267	0.018814	ICM_vs_8C(Control)	UpRe
Mfsd11	0.00454328	0.370938	0.84	0.667	0.0188567	ICM_vs_8C(Control)	UpRe
Tk2	0.00455869	0.295378	0.4	0.1	0.0189059	ICM_vs_8C(Control)	UpRe
Tcta	0.00455869	0.255673	0.4	0.1	0.0189059	ICM_vs_8C(Control)	UpRe
Rhoq	0.00460642	0.268653	0.44	0.133	0.0190939	ICM_vs_8C(Control)	UpRe
Prrc2b	0.00461097	0.391327	0.92	0.633	0.0190978	ICM_vs_8C(Control)	UpRe
Alg11	0.00461975	0.568508	0.84	0.6	0.0191242	ICM_vs_8C(Control)	UpRe
Mis18bp1	0.00462161	0.552834	0.92	0.9	0.0191269	ICM_vs_8C(Control)	UpRe
Inpp5d	0.004629	0.435111	1	0.867	0.0191525	ICM_vs_8C(Control)	UpRe
Rpe	0.00463344	0.499863	0.92	0.967	0.0191583	ICM_vs_8C(Control)	UpRe
Hars	0.0046364	0.439771	1	0.967	0.0191583	ICM_vs_8C(Control)	UpRe
Gpaa1	0.00466605	0.425572	0.88	0.633	0.0192757	ICM_vs_8C(Control)	UpRe
Bloc1s5	0.00476809	0.319663	0.84	0.5	0.0196718	ICM_vs_8C(Control)	UpRe
Gns	0.00480693	0.263617	0.6	0.267	0.0198166	ICM_vs_8C(Control)	UpRe
Smoc1	0.00482276	0.345028	0.36	0.067	0.0198614	ICM_vs_8C(Control)	UpRe
Tmem9b	0.00482279	0.318006	0.92	0.8	0.0198614	ICM_vs_8C(Control)	UpRe
Gdi1	0.00486923	0.302323	0.6	0.233	0.0200267	ICM_vs_8C(Control)	UpRe
Naa25	0.00487197	0.601887	0.96	0.867	0.0200328	ICM_vs_8C(Control)	UpRe
Apbb1	0.00487597	0.384752	0.76	0.533	0.0200441	ICM_vs_8C(Control)	UpRe
Zfp830	0.00487943	0.264179	0.68	0.4	0.0200531	ICM_vs_8C(Control)	UpRe
Plekhb2	0.00488721	0.480629	0.76	0.367	0.0200548	ICM_vs_8C(Control)	UpRe
Abce1	0.00488739	0.459797	1	1	0.0200548	ICM_vs_8C(Control)	UpRe
Skp1a	0.00488739	0.250299	1	1	0.0200548	ICM_vs_8C(Control)	UpRe
Sptssa	0.00488739	0.39647	1	0.967	0.0200548	ICM_vs_8C(Control)	UpRe
Mphosph8	0.00488739	0.253255	1	0.967	0.0200548	ICM_vs_8C(Control)	UpRe
Asf1b	0.00492338	0.446822	0.92	0.667	0.0201913	ICM_vs_8C(Control)	UpRe
Prune2	0.00498804	0.59705	0.48	0.167	0.0204362	ICM_vs_8C(Control)	UpRe
Impact	0.0049899	0.769004	0.96	0.833	0.0204385	ICM_vs_8C(Control)	UpRe
Tollip	0.00501665	0.487265	0.96	0.967	0.0205376	ICM_vs_8C(Control)	UpRe
Hmg20a	0.00510695	0.414331	0.76	0.433	0.0208857	ICM_vs_8C(Control)	UpRe
Sh3gl1	0.00514256	0.404638	1	0.867	0.0210049	ICM_vs_8C(Control)	UpRe
Rrbp1	0.00515061	0.370224	0.96	1	0.0210049	ICM_vs_8C(Control)	UpRe
Nsd1	0.00515061	0.530614	1	1	0.0210049	ICM_vs_8C(Control)	UpRe
Creld2	0.00515061	0.383169	1	1	0.0210049	ICM_vs_8C(Control)	UpRe
Asl	0.00515771	0.3158	0.68	0.4	0.0210285	ICM_vs_8C(Control)	UpRe
Gask1b	0.00519888	0.310559	0.36	0.067	0.0211801	ICM_vs_8C(Control)	UpRe
Edem1	0.00523833	0.634027	0.84	0.633	0.0213299	ICM_vs_8C(Control)	UpRe
Mtap	0.00526676	0.315501	0.44	0.133	0.0214347	ICM_vs_8C(Control)	UpRe
Txnrd2	0.00528885	0.427116	0.72	0.433	0.0215136	ICM_vs_8C(Control)	UpRe
Mettl27	0.00541875	0.311067	0.68	0.367	0.0220007	ICM_vs_8C(Control)	UpRe
Ewsr1	0.00542656	0.357563	1	1	0.0220007	ICM_vs_8C(Control)	UpRe
Ddit4l	0.00552146	0.315262	0.88	0.6	0.022374	ICM_vs_8C(Control)	UpRe
Tsg101	0.00556094	0.439737	0.96	0.9	0.0225225	ICM_vs_8C(Control)	UpRe
Cyb561d2	0.00560138	0.301085	0.88	0.5	0.0226748	ICM_vs_8C(Control)	UpRe
Ndrg1	0.00560604	0.353665	0.64	0.3	0.0226879	ICM_vs_8C(Control)	UpRe
Cep350	0.00566592	0.332958	0.48	0.167	0.0229127	ICM_vs_8C(Control)	UpRe
Nmt2	0.0057158	0.531837	1	1	0.0230617	ICM_vs_8C(Control)	UpRe
Clta	0.0057158	0.337002	1	1	0.0230617	ICM_vs_8C(Control)	UpRe
Cog7	0.00581833	0.612139	0.8	0.667	0.0234635	ICM_vs_8C(Control)	UpRe
Slc45a4	0.00586199	0.44008	0.88	0.567	0.0236156	ICM_vs_8C(Control)	UpRe
Adam9	0.00593242	0.490768	0.6	0.3	0.0238873	ICM_vs_8C(Control)	UpRe
Lamtor5	0.00601888	0.29935	1	0.967	0.0241498	ICM_vs_8C(Control)	UpRe
Gars	0.00601888	0.567128	1	1	0.0241498	ICM_vs_8C(Control)	UpRe
Ndufa9	0.00601888	0.34402	1	1	0.0241498	ICM_vs_8C(Control)	UpRe
Atg5	0.00612999	0.441411	0.92	0.7	0.0245524	ICM_vs_8C(Control)	UpRe
Nexmif	0.00612999	0.669572	0.92	0.7	0.0245524	ICM_vs_8C(Control)	UpRe
Yif1a	0.0061665	0.441169	0.96	0.9	0.0246862	ICM_vs_8C(Control)	UpRe
Ppm1k	0.00628347	0.409042	0.92	0.833	0.0251228	ICM_vs_8C(Control)	UpRe
Limd1	0.00632927	0.277567	0.68	0.333	0.0252834	ICM_vs_8C(Control)	UpRe
Timm44	0.00633635	0.378031	1	1	0.0252834	ICM_vs_8C(Control)	UpRe
Mccc1	0.00639195	0.465491	0.88	0.633	0.0254798	ICM_vs_8C(Control)	UpRe
Mboat1	0.00645562	0.674277	0.84	0.633	0.0257207	ICM_vs_8C(Control)	UpRe
Dera	0.00648832	0.364908	0.72	0.533	0.025838	ICM_vs_8C(Control)	UpRe
Usp11	0.00649151	0.260721	0.36	0.067	0.0258443	ICM_vs_8C(Control)	UpRe
Emp2	0.00653145	0.324397	0.8	0.5	0.0259968	ICM_vs_8C(Control)	UpRe
Actr1b	0.00655534	0.494825	0.8	0.567	0.0260854	ICM_vs_8C(Control)	UpRe
Myo6	0.00658766	0.290765	0.56	0.2	0.0261852	ICM_vs_8C(Control)	UpRe
Tsc22d1	0.00665897	0.392857	1	0.867	0.0263983	ICM_vs_8C(Control)	UpRe
Casp6	0.00666488	0.392366	0.96	0.933	0.0263983	ICM_vs_8C(Control)	UpRe
[truncated: 5,522 more rows]
