# Supplementary material for: An atlas of small non-coding RNAs in human preimplantation development
Source: Nat Commun. 2024 Oct 5;15:8634. doi: 10.1038/s41467-024-52943-w (PMC11452719; doi:10.1038/s41467-024-52943-w)
Supplement: Supplementary file 11 — Supplementary Data 8 [file 41467_2024_52943_MOESM11_ESM.xlsx]

## Sheet: novel miRNA detail
id	provisional_name	score	estimated_prob	rfam	total_counts	mature_counts	loop_counts	star_counts	significant_randfold	known	same_seed	UCSC	NCBI	mature	star	precursor	precursor_region
novel_miRNA_4_chr4_29031	emb_miR-3-3p	6835.2	41 +/- 9%	-	13399	12919	0	480	yes	-	cel-miR-236-5p	-	-	cgucuuacuauuacuugggcugu	gcccagguaauaguaagacacu	gcccagguaauaguaagacacuauuaauagagcccaagcgucuuacuauuacuugggcugu	chr4:77254607..77254668:+
novel_miRNA_4_chr15_13546	hsa-miR-1839-5p	229.9	41 +/- 9%	-	448	420	0	28	yes	mmu-mir-1839-5p	mmr-miR-1839	-	-	agguagauagaacaggucuuguu	caagaccuacuuaucuaccaac	agguagauagaacaggucuuguuugcaaaauaaauucaagaccuacuuaucuaccaac	chr15:82756009..82756067:+
novel_miRNA_4_chr5_33190		4.8	58 +/- 3%	-	1470	1470	0	0	yes	-	nve-miR-2027-5p	-	-	gcuuguugugauuccuccauuuu	aggaggaagucgccuugggccc	gcuuguugugauuccuccauuuuugucccuucauggguuacaaaaggaggaagucgccuugggccc	chr5:181101921..181101987:+
novel_miRNA_2_chr1_3527		3	0 +/- 0%	-	73	73	0	0	yes	-	bta-miR-2450a	-	-	ggggcagugcucuuuugaua	gcacuguggguacugcccuug	ggggcagugcucuuuugauaaagcacuguggguacugcccuug	chr1:245888464..245888507:-
novel_miRNA_3_chr11_7465		2.9	0 +/- 0%	-	1164	1164	0	0	yes	-	cel-miR-2217a-5p	-	-	cagaguggccaugaaguugac	uagcuaauguuuaauauucugau	cagaguggccaugaaguugacuuaauuaauauugaguuagcuaauguuuaauauucugau	chr11:97983000..97983060:-
novel_miRNA_3_chr5_31772		2	0 +/- 0%	-	231	231	0	0	yes	-	-	-	-	cagcgucggcguguggacggcc	uaggccaccguccucgcuugcc	cagcgucggcguguggacggccaucuccccguaccucaguggaguagguaggccaccguccucgcuugcc	chr5:1232312..1232382:+

## Sheet: novel miRNA counts
ID	mature_star	chr	begin	end	strand	E7_9_9	E7_9_17	E7_9_25	E6_21_1	E6_24_9	E6_24_17	E5_14_1	E5_14_9	E4_12_9	E5_16_9	E6_17_1	E7_6_9	E5_19_25	E5_19_33	E5_19_41	E5_23_1	E5_23_25	E7_13_25	E7_13_33	E7_13_41	E6_28_17	E5_13_1	E7_9_10	E7_9_18	E7_9_26	E6_21_2	E6_24_10	E6_24_18	E5_14_2	E5_11_2	E6_17_2	E7_6_2	E7_6_10	E5_19_10	E5_19_18	E5_23_26	E7_13_2	E7_13_26	E7_13_34	E6_28_10	E7_11_3	E7_9_11	E7_9_19	E7_9_27
novel_miRNA_2_chr1_3527_mature	mature	chr1	245888487	245888507	-	0	1	4	1	0	2	1	2	0	2	1	0	1	0	1	1	1	5	3	0	1	1	2	0	4	3	1	1	0	2	1	3	0	1	2	4	2	3	3	0	1	0	2	0
novel_miRNA_3_chr11_7465_mature	mature	chr11	97983039	97983060	-	0	0	0	0	0	0	0	0	0	0	0	0	0	0	0	0	0	0	0	0	0	0	0	0	0	0	0	0	0	0	0	0	0	0	0	0	0	0	0	0	0	0	0	0
novel_miRNA_3_chr5_31772_mature	mature	chr5	1232312	1232334	+	0	0	0	0	0	0	0	0	0	0	0	0	0	0	0	0	0	0	0	0	0	0	0	0	1	0	0	0	0	0	0	0	0	0	0	0	0	0	0	0	0	0	1	0
novel_miRNA_4_chr15_13546_mature	mature	chr15	82756009	82756032	+	1	0	0	0	0	0	0	0	0	0	0	0	0	0	0	0	0	0	0	0	0	0	0	0	0	0	0	0	0	0	0	0	0	0	0	0	0	0	0	0	0	0	0	0
novel_miRNA_4_chr4_29031_mature	mature	chr4	77254645	77254668	+	0	1	0	4	0	1	2	0	2	0	1	1	2	0	2	3	2	0	0	0	0	0	0	0	0	1	0	2	0	4	0	0	0	0	0	0	0	0	0	0	1	0	0	0
novel_miRNA_4_chr5_33190_mature	mature	chr5	181101921	181101944	+	2	2	2	0	1	0	4	0	0	1	0	1	0	0	0	0	0	0	0	0	1	0	0	0	0	0	1	12	0	1	1	1	0	0	2	0	0	1	0	0	0	0	0	1
[truncated: 206 more columns]

## Sheet: novel miRNA and its target gene
ID	target_gene	cor	pv
novel_miRNA_2_chr1_3527_mature	KMT2A	0.389729	0.299801
novel_miRNA_2_chr1_3527_mature	UBE2QL1	-0.427827	0.25067
novel_miRNA_2_chr1_3527_mature	GSPT1	0.0598639	0.87841
novel_miRNA_2_chr1_3527_mature	GSPT2	-0.42184	0.258086
novel_miRNA_2_chr1_3527_mature	PLCB1	-0.503526	0.166992
novel_miRNA_2_chr1_3527_mature	NECTIN1	0.388687	0.301209
novel_miRNA_2_chr1_3527_mature	NAMPT	-0.338757	0.372524
novel_miRNA_2_chr1_3527_mature	SIDT2	-0.505736	0.164832
novel_miRNA_2_chr1_3527_mature	COL4A3BP	0.269825	0.482585
novel_miRNA_2_chr1_3527_mature	SLC8A3	0.737113	0.0234523
novel_miRNA_2_chr1_3527_mature	LZTS3	-0.430505	0.247391
novel_miRNA_2_chr1_3527_mature	DCAF7	-0.574919	0.105359
novel_miRNA_2_chr1_3527_mature	PUM2	-0.405561	0.278828
novel_miRNA_2_chr1_3527_mature	F2RL2	0.233057	0.546188
novel_miRNA_2_chr1_3527_mature	ARF3	-0.302313	0.42913
novel_miRNA_2_chr1_3527_mature	PHF6	-0.668468	0.0490274
novel_miRNA_2_chr1_3527_mature	SEMA4B	-0.283484	0.459781
novel_miRNA_2_chr1_3527_mature	LETMD1	0.0222102	0.954772
novel_miRNA_2_chr1_3527_mature	SRPRA	0.329255	0.386927
novel_miRNA_2_chr1_3527_mature	RASGEF1A	-0.00969278	0.980256
novel_miRNA_2_chr1_3527_mature	RHOV	0.427109	0.251554
novel_miRNA_2_chr1_3527_mature	PNP	-0.130158	0.73856
novel_miRNA_2_chr1_3527_mature	MAF1	0.839785	0.00461679
novel_miRNA_2_chr1_3527_mature	DEDD2	0.868701	0.00236957
novel_miRNA_2_chr1_3527_mature	FLRT3	0.254593	0.508551
novel_miRNA_2_chr1_3527_mature	USP7	-0.660303	0.0529068
novel_miRNA_2_chr1_3527_mature	FOXN3	0.277028	0.470501
novel_miRNA_2_chr1_3527_mature	FAF2	-0.398038	0.288696
novel_miRNA_2_chr1_3527_mature	ZNF367	0.453364	0.220343
novel_miRNA_2_chr1_3527_mature	LYPD8	0.152956	0.694412
novel_miRNA_2_chr1_3527_mature	ZNF764	0.0164635	0.966468
novel_miRNA_2_chr1_3527_mature	SFMBT2	0.10603	0.78601
novel_miRNA_2_chr1_3527_mature	BCORL1	-0.49351	0.176981
novel_miRNA_2_chr1_3527_mature	MKI67	0.415003	0.266695
novel_miRNA_2_chr1_3527_mature	HSPA5	-0.287561	0.453067
novel_miRNA_2_chr1_3527_mature	SLC9A2	0.504592	0.165948
novel_miRNA_2_chr1_3527_mature	FAM193A	-0.40643	0.277699
novel_miRNA_2_chr1_3527_mature	FNDC3B	0.0846852	0.828508
novel_miRNA_2_chr1_3527_mature	MAPK8IP3	0.458638	0.214344
novel_miRNA_2_chr1_3527_mature	KLHL9	-0.101605	0.794784
novel_miRNA_2_chr1_3527_mature	PTPRM	-0.205053	0.596631
novel_miRNA_2_chr1_3527_mature	IQGAP3	0.161995	0.677119
novel_miRNA_2_chr1_3527_mature	C9orf16	0.58111	0.100795
novel_miRNA_2_chr1_3527_mature	SRF	0.146149	0.707516
novel_miRNA_2_chr1_3527_mature	ZYG11B	0.679138	0.0442393
novel_miRNA_2_chr1_3527_mature	ARHGEF6	-0.63857	0.0641655
novel_miRNA_2_chr1_3527_mature	SDK2	-0.50992	0.160789
novel_miRNA_2_chr1_3527_mature	BAZ2A	-0.617976	0.0761253
novel_miRNA_2_chr1_3527_mature	CNOT2	-0.245832	0.523735
novel_miRNA_2_chr1_3527_mature	BEST1	0.529678	0.142474
novel_miRNA_2_chr1_3527_mature	ASPH	-0.00061575	0.998746
novel_miRNA_2_chr1_3527_mature	ATXN1	-0.411914	0.270633
novel_miRNA_2_chr1_3527_mature	KIF17	-0.0068711	0.986003
novel_miRNA_2_chr1_3527_mature	GOLGB1	-0.0510815	0.896164
novel_miRNA_2_chr1_3527_mature	ZNF211	-0.372935	0.322899
novel_miRNA_2_chr1_3527_mature	ZFHX3	0.485131	0.185592
novel_miRNA_2_chr1_3527_mature	SYNDIG1L	0.0847328	0.828413
novel_miRNA_2_chr1_3527_mature	ATP2B4	-0.00175804	0.996419
novel_miRNA_2_chr1_3527_mature	SYT1	-0.429238	0.24894
novel_miRNA_2_chr1_3527_mature	STK35	-0.543222	0.130662
novel_miRNA_2_chr1_3527_mature	ATG2A	-0.196937	0.611545
novel_miRNA_2_chr1_3527_mature	KIF21B	-0.516046	0.154972
novel_miRNA_2_chr1_3527_mature	RHEB	0.852487	0.00350317
novel_miRNA_2_chr1_3527_mature	YKT6	-0.0533531	0.891567
novel_miRNA_2_chr1_3527_mature	MAML1	0.0992915	0.799379
novel_miRNA_2_chr1_3527_mature	FARP2	-0.371303	0.325189
novel_miRNA_2_chr1_3527_mature	ZER1	0.137331	0.724592
novel_miRNA_2_chr1_3527_mature	LRRIQ1	-0.568881	0.109928
novel_miRNA_2_chr1_3527_mature	ZBTB43	-0.758924	0.0177276
novel_miRNA_2_chr1_3527_mature	VPS72	0.404919	0.279662
novel_miRNA_2_chr1_3527_mature	MAPK13	-0.278781	0.46758
novel_miRNA_2_chr1_3527_mature	PRKCE	-0.465988	0.206135
novel_miRNA_2_chr1_3527_mature	KPNA4	0.526511	0.145323
novel_miRNA_2_chr1_3527_mature	ARHGEF28	-0.507773	0.162857
novel_miRNA_2_chr1_3527_mature	JAZF1	-0.584758	0.0981633
novel_miRNA_2_chr1_3527_mature	QTRT2	-0.612586	0.0794675
novel_miRNA_2_chr1_3527_mature	ISY1-RAB43	-0.310031	0.416836
novel_miRNA_2_chr1_3527_mature	RAB43	-0.138794	0.72175
novel_miRNA_2_chr1_3527_mature	ASTN1	-0.311436	0.414617
novel_miRNA_2_chr1_3527_mature	RMND5B	0.436033	0.240695
novel_miRNA_2_chr1_3527_mature	CDKN2AIP	-0.505617	0.164948
novel_miRNA_2_chr1_3527_mature	ZNF710	0.115556	0.767196
novel_miRNA_2_chr1_3527_mature	CADM3	0.295127	0.440718
novel_miRNA_2_chr1_3527_mature	ESR2	-0.444367	0.230786
novel_miRNA_2_chr1_3527_mature	TFCP2	0.467	0.205019
novel_miRNA_2_chr1_3527_mature	TRPC5	0.319745	0.401595
novel_miRNA_2_chr1_3527_mature	TMEM86A	0.0834918	0.830897
novel_miRNA_2_chr1_3527_mature	ASB14	0.282031	0.462185
novel_miRNA_2_chr1_3527_mature	TNRC6B	-0.540834	0.132701
novel_miRNA_2_chr1_3527_mature	CASKIN1	-0.415888	0.265571
novel_miRNA_2_chr1_3527_mature	PHACTR2	0.554082	0.121625
novel_miRNA_2_chr1_3527_mature	PTPRD	-0.395327	0.292295
novel_miRNA_2_chr1_3527_mature	GABARAP	0.469657	0.202104
novel_miRNA_2_chr1_3527_mature	ZNF480	0.436665	0.239935
novel_miRNA_2_chr1_3527_mature	PRMT3	0.335315	0.377712
novel_miRNA_2_chr1_3527_mature	OXSR1	-0.23293	0.546413
novel_miRNA_2_chr1_3527_mature	SPRN	0.353246	0.351066
novel_miRNA_2_chr1_3527_mature	C11orf68	0.17298	0.656276
novel_miRNA_2_chr1_3527_mature	STK4	-0.0817549	0.834375
novel_miRNA_2_chr1_3527_mature	PLOD1	0.58124	0.100701
novel_miRNA_2_chr1_3527_mature	UBE2R2	-0.436686	0.23991
novel_miRNA_2_chr1_3527_mature	EPSTI1	-0.473147	0.198312
novel_miRNA_2_chr1_3527_mature	KIF3C	-0.40863	0.274853
novel_miRNA_2_chr1_3527_mature	LONRF1	0.0528028	0.892681
novel_miRNA_2_chr1_3527_mature	ANKRD26	-0.643387	0.0615512
novel_miRNA_2_chr1_3527_mature	NEGR1	-0.556936	0.119314
novel_miRNA_2_chr1_3527_mature	KCNIP1	-0.501068	0.169413
novel_miRNA_2_chr1_3527_mature	PLCG1	0.457344	0.215807
novel_miRNA_2_chr1_3527_mature	ERGIC1	-0.0313207	0.936246
novel_miRNA_2_chr1_3527_mature	RAB2A	0.836788	0.00491094
novel_miRNA_2_chr1_3527_mature	TSPAN18	0.0776577	0.84259
novel_miRNA_2_chr1_3527_mature	ADGRB2	-0.317789	0.404642
novel_miRNA_2_chr1_3527_mature	PRX	-0.458934	0.21401
novel_miRNA_2_chr1_3527_mature	XYLB	0.855036	0.00330444
novel_miRNA_2_chr1_3527_mature	LOXL3	-0.00476923	0.990284
novel_miRNA_2_chr1_3527_mature	RORA	-0.575028	0.105277
novel_miRNA_2_chr1_3527_mature	C12orf43	-0.588042	0.09583
novel_miRNA_2_chr1_3527_mature	GNAO1	-0.603365	0.0853945
novel_miRNA_2_chr1_3527_mature	ANKS1A	0.632792	0.0673925
novel_miRNA_2_chr1_3527_mature	CCL22	-0.650062	0.058041
novel_miRNA_2_chr1_3527_mature	MTF1	-0.232964	0.546352
novel_miRNA_2_chr1_3527_mature	FMNL2	0.433229	0.244079
novel_miRNA_2_chr1_3527_mature	FOXG1	-0.711154	0.0317087
novel_miRNA_2_chr1_3527_mature	TENM4	-0.476787	0.194398
novel_miRNA_2_chr1_3527_mature	STX1A	0.351759	0.35324
novel_miRNA_2_chr1_3527_mature	PACSIN1	0.586247	0.0971008
novel_miRNA_2_chr1_3527_mature	HEMK1	0.282587	0.461265
novel_miRNA_2_chr1_3527_mature	BTRC	-0.56298	0.114507
novel_miRNA_2_chr1_3527_mature	DLK1	-0.0701761	0.857624
novel_miRNA_2_chr1_3527_mature	ANKRD17	0.126217	0.746261
novel_miRNA_2_chr1_3527_mature	APH1A	-0.279484	0.466411
novel_miRNA_2_chr1_3527_mature	PLCH1	-0.559936	0.116913
novel_miRNA_2_chr1_3527_mature	TGFBR1	-0.530341	0.141881
novel_miRNA_2_chr1_3527_mature	PITPNM2	0.181636	0.639998
novel_miRNA_2_chr1_3527_mature	FXR2	0.486739	0.183921
novel_miRNA_2_chr1_3527_mature	CNKSR3	-0.48786	0.182762
novel_miRNA_2_chr1_3527_mature	DAGLA	0.0982967	0.801357
novel_miRNA_2_chr1_3527_mature	SEMA5A	-0.483497	0.187299
novel_miRNA_2_chr1_3527_mature	ASIC2	-0.133801	0.731457
novel_miRNA_2_chr1_3527_mature	TRIM26	-0.046466	0.90551
novel_miRNA_2_chr1_3527_mature	DERL3	-0.492114	0.1784
novel_miRNA_2_chr1_3527_mature	COPS7B	-0.350048	0.355749
novel_miRNA_2_chr1_3527_mature	NAV1	0.257151	0.504152
novel_miRNA_2_chr1_3527_mature	NCAPH	0.0859495	0.825979
novel_miRNA_2_chr1_3527_mature	GNAL	-0.186978	0.630015
novel_miRNA_2_chr1_3527_mature	SCRIB	0.502688	0.167815
novel_miRNA_2_chr1_3527_mature	CASP2	0.301201	0.430915
novel_miRNA_2_chr1_3527_mature	MTSS1	-0.402972	0.282203
novel_miRNA_2_chr1_3527_mature	FAXDC2	0.00211754	0.995686
novel_miRNA_2_chr1_3527_mature	ANKS6	0.342718	0.366597
novel_miRNA_2_chr1_3527_mature	SHCBP1	-0.44783	0.226735
novel_miRNA_2_chr1_3527_mature	HMGA1	0.611675	0.0800417
novel_miRNA_2_chr1_3527_mature	ELFN2	-0.477397	0.193746
novel_miRNA_2_chr1_3527_mature	LMAN2L	0.462592	0.209906
novel_miRNA_2_chr1_3527_mature	GRAMD1B	-0.609813	0.0812225
novel_miRNA_2_chr1_3527_mature	ADRA1A	-0.0126866	0.974159
novel_miRNA_2_chr1_3527_mature	CAMKK1	0.302443	0.428921
novel_miRNA_2_chr1_3527_mature	CD247	0.323282	0.39611
novel_miRNA_2_chr1_3527_mature	CLIP2	-0.682212	0.0429179
novel_miRNA_2_chr1_3527_mature	SEMA4C	-0.0283915	0.9422
novel_miRNA_2_chr1_3527_mature	C1QL1	-0.305891	0.423411
novel_miRNA_2_chr1_3527_mature	AGAP2	-0.356774	0.345933
novel_miRNA_2_chr1_3527_mature	SP100	0.174042	0.654273
novel_miRNA_2_chr1_3527_mature	CTNNA3	-0.463898	0.208451
novel_miRNA_2_chr1_3527_mature	FAM53C	-0.531236	0.141084
novel_miRNA_2_chr1_3527_mature	IL31RA	-0.539003	0.134277
novel_miRNA_2_chr1_3527_mature	DLL4	-0.55114	0.124035
novel_miRNA_2_chr1_3527_mature	CASTOR2	0.112825	0.77258
novel_miRNA_2_chr1_3527_mature	MBD1	0.77529	0.0141034
novel_miRNA_2_chr1_3527_mature	LEPR	0.427109	0.251553
novel_miRNA_2_chr1_3527_mature	SPEG	-0.411008	0.271794
novel_miRNA_2_chr1_3527_mature	SLC6A17	-0.532973	0.139545
novel_miRNA_2_chr1_3527_mature	URB1	-0.48626	0.184418
novel_miRNA_2_chr1_3527_mature	NAT8L	0.659189	0.0534507
novel_miRNA_2_chr1_3527_mature	CEMP1	0.042228	0.914102
novel_miRNA_2_chr1_3527_mature	RIMS1	-0.551775	0.123512
novel_miRNA_2_chr1_3527_mature	INA	0.211555	0.584776
novel_miRNA_2_chr1_3527_mature	BICD1	0.272249	0.478504
novel_miRNA_2_chr1_3527_mature	NSL1	0.222612	0.564811
novel_miRNA_2_chr1_3527_mature	ZHX3	-0.507062	0.163545
novel_miRNA_2_chr1_3527_mature	FAM89A	0.345132	0.363007
novel_miRNA_2_chr1_3527_mature	SCNN1A	0.0620399	0.874018
novel_miRNA_2_chr1_3527_mature	CRB3	0.489852	0.180712
novel_miRNA_2_chr1_3527_mature	SCMH1	0.689512	0.0398824
novel_miRNA_2_chr1_3527_mature	VAMP2	-0.343134	0.365977
novel_miRNA_2_chr1_3527_mature	IKZF3	-0.331634	0.383296
novel_miRNA_2_chr1_3527_mature	RHOQ	-0.137957	0.723376
novel_miRNA_2_chr1_3527_mature	ZNF302	-0.17073	0.660529
novel_miRNA_2_chr1_3527_mature	IGFL1	0.413752	0.268286
novel_miRNA_2_chr1_3527_mature	ST3GAL5	0.184742	0.634187
novel_miRNA_2_chr1_3527_mature	FSD1L	-0.441923	0.233667
novel_miRNA_2_chr1_3527_mature	LHPP	0.365709	0.333101
novel_miRNA_2_chr1_3527_mature	CTPS1	0.432598	0.244844
novel_miRNA_2_chr1_3527_mature	EHD2	0.0460249	0.906404
novel_miRNA_2_chr1_3527_mature	VSTM4	-0.260384	0.498613
novel_miRNA_2_chr1_3527_mature	OGDH	0.606838	0.0831309
novel_miRNA_2_chr1_3527_mature	GDNF	-0.437832	0.238536
novel_miRNA_2_chr1_3527_mature	CDON	-0.399042	0.287369
novel_miRNA_2_chr1_3527_mature	PPP1R16B	0.157398	0.685898
novel_miRNA_2_chr1_3527_mature	SCUBE3	0.654828	0.055614
novel_miRNA_2_chr1_3527_mature	CABIN1	0.317851	0.404547
novel_miRNA_2_chr1_3527_mature	TEX264	0.167563	0.66653
novel_miRNA_2_chr1_3527_mature	TMEM79	0.0946058	0.808702
novel_miRNA_2_chr1_3527_mature	USP49	0.0766337	0.844645
novel_miRNA_2_chr1_3527_mature	PHF1	0.102253	0.793498
novel_miRNA_2_chr1_3527_mature	LIX1	-0.438038	0.238289
novel_miRNA_2_chr1_3527_mature	RBP5	-0.319519	0.401946
novel_miRNA_2_chr1_3527_mature	MEOX1	0.77773	0.0136095
novel_miRNA_2_chr1_3527_mature	AKIRIN2	-0.383146	0.308752
novel_miRNA_2_chr1_3527_mature	GLIS2	-0.250961	0.514825
novel_miRNA_2_chr1_3527_mature	FAM155B	-0.0512307	0.895862
novel_miRNA_2_chr1_3527_mature	AK4	0.133447	0.732147
novel_miRNA_2_chr1_3527_mature	ATG7	-0.416036	0.265385
novel_miRNA_2_chr1_3527_mature	SERTAD2	0.531472	0.140875
novel_miRNA_2_chr1_3527_mature	TMCO1	-0.524464	0.147182
novel_miRNA_2_chr1_3527_mature	PARVA	0.644686	0.0608577
novel_miRNA_2_chr1_3527_mature	KLRD1	-0.447614	0.226986
novel_miRNA_2_chr1_3527_mature	WNT4	-0.343165	0.365931
novel_miRNA_2_chr1_3527_mature	SRRM4	0.529101	0.142991
novel_miRNA_2_chr1_3527_mature	DENND1A	0.477791	0.193326
novel_miRNA_2_chr1_3527_mature	SRSF3	-0.599569	0.0879112
novel_miRNA_2_chr1_3527_mature	CNTN4	-0.504088	0.166441
novel_miRNA_2_chr1_3527_mature	TDRD6	-0.550021	0.124959
novel_miRNA_2_chr1_3527_mature	PTPRZ1	-0.272993	0.477253
novel_miRNA_2_chr1_3527_mature	ICAM4	0.343543	0.365368
novel_miRNA_2_chr1_3527_mature	KIRREL3	0.441834	0.233774
novel_miRNA_2_chr1_3527_mature	CBFA2T3	-0.459128	0.21379
novel_miRNA_2_chr1_3527_mature	ZDHHC3	0.686594	0.0410784
novel_miRNA_2_chr1_3527_mature	SEC22C	0.330923	0.384379
novel_miRNA_2_chr1_3527_mature	FZR1	0.540833	0.132702
novel_miRNA_2_chr1_3527_mature	CYP46A1	-0.4331	0.244236
novel_miRNA_2_chr1_3527_mature	MCIDAS	-0.309611	0.417501
novel_miRNA_2_chr1_3527_mature	BRWD3	-0.516599	0.154453
novel_miRNA_2_chr1_3527_mature	PIK3R2	0.442524	0.232957
novel_miRNA_2_chr1_3527_mature	NUMB	-0.216944	0.575014
novel_miRNA_2_chr1_3527_mature	NF1	-0.274188	0.475249
novel_miRNA_2_chr1_3527_mature	ZNF609	0.16462	0.67212
novel_miRNA_2_chr1_3527_mature	MKNK2	0.0452893	0.907895
novel_miRNA_2_chr1_3527_mature	TECPR2	-0.547334	0.127195
novel_miRNA_2_chr1_3527_mature	NUP62	-0.250265	0.51603
novel_miRNA_2_chr1_3527_mature	DGAT1	0.291436	0.446724
novel_miRNA_2_chr1_3527_mature	CSNK1G3	-0.189569	0.625192
novel_miRNA_2_chr1_3527_mature	HEG1	0.565709	0.112375
novel_miRNA_2_chr1_3527_mature	DKC1	-0.680497	0.0436519
novel_miRNA_2_chr1_3527_mature	CACFD1	0.235307	0.542208
novel_miRNA_2_chr1_3527_mature	MLXIP	-0.144851	0.710023
novel_miRNA_2_chr1_3527_mature	DCP1A	-0.42316	0.256441
novel_miRNA_2_chr1_3527_mature	PBLD	-0.150949	0.698269
novel_miRNA_2_chr1_3527_mature	FCHSD1	0.0606468	0.876829
novel_miRNA_2_chr1_3527_mature	SPSB4	0.0490418	0.900293
novel_miRNA_2_chr1_3527_mature	CYTH1	-0.564755	0.113118
novel_miRNA_2_chr1_3527_mature	TSTD2	-0.545514	0.128723
novel_miRNA_2_chr1_3527_mature	GNPTAB	-0.745368	0.0211606
novel_miRNA_2_chr1_3527_mature	SOGA1	0.464886	0.207354
novel_miRNA_2_chr1_3527_mature	MARCH8	-0.621533	0.0739675
novel_miRNA_2_chr1_3527_mature	TMTC2	-0.272496	0.478088
novel_miRNA_2_chr1_3527_mature	ING1	-0.383323	0.30851
novel_miRNA_2_chr1_3527_mature	RAB1B	0.556613	0.119574
novel_miRNA_2_chr1_3527_mature	RASA4B	0.153737	0.692913
novel_miRNA_2_chr1_3527_mature	COL27A1	0.00513951	0.98953
novel_miRNA_2_chr1_3527_mature	LHX8	-0.546343	0.128025
novel_miRNA_2_chr1_3527_mature	KSR1	0.393066	0.295316
novel_miRNA_2_chr1_3527_mature	CACNA1E	-0.38614	0.304665
novel_miRNA_2_chr1_3527_mature	SYS1	-0.402115	0.283326
novel_miRNA_2_chr1_3527_mature	BEND4	-0.059341	0.879466
novel_miRNA_2_chr1_3527_mature	SNPH	-0.360272	0.340882
novel_miRNA_2_chr1_3527_mature	PCYT2	0.40482	0.279791
novel_miRNA_2_chr1_3527_mature	F11R	-0.198792	0.608126
novel_miRNA_2_chr1_3527_mature	DNMT3A	0.156926	0.6868
novel_miRNA_2_chr1_3527_mature	HSF5	-0.482823	0.188005
novel_miRNA_2_chr1_3527_mature	GPR84	0.360557	0.340471
novel_miRNA_2_chr1_3527_mature	CCDC177	-0.449166	0.225182
novel_miRNA_2_chr1_3527_mature	RNF146	0.195546	0.614113
novel_miRNA_2_chr1_3527_mature	NTNG1	-0.388892	0.300932
novel_miRNA_2_chr1_3527_mature	SHISA6	0.324316	0.394513
novel_miRNA_2_chr1_3527_mature	MAP2	-0.476256	0.194966
novel_miRNA_2_chr1_3527_mature	GLRX	-0.159969	0.680984
novel_miRNA_2_chr1_3527_mature	ACRBP	-0.357672	0.344632
novel_miRNA_2_chr1_3527_mature	NOS1	-0.488346	0.18226
novel_miRNA_2_chr1_3527_mature	KCNN1	-0.198107	0.609388
novel_miRNA_2_chr1_3527_mature	SPINK2	-0.495943	0.174524
novel_miRNA_2_chr1_3527_mature	TMCC1	-0.398944	0.287499
novel_miRNA_2_chr1_3527_mature	SEPT1	-0.222395	0.565201
novel_miRNA_2_chr1_3527_mature	XIRP1	-0.460244	0.212535
novel_miRNA_2_chr1_3527_mature	PARP3	0.538108	0.135051
novel_miRNA_2_chr1_3527_mature	THRA	-0.458882	0.214068
novel_miRNA_2_chr1_3527_mature	ALX3	0.20914	0.58917
novel_miRNA_2_chr1_3527_mature	IFI35	-0.569376	0.109549
novel_miRNA_2_chr1_3527_mature	DOCK3	0.204324	0.597966
novel_miRNA_2_chr1_3527_mature	BAALC	-0.481579	0.189313
novel_miRNA_2_chr1_3527_mature	EEF2KMT	0.130244	0.738391
novel_miRNA_2_chr1_3527_mature	GABRA1	-0.432463	0.245008
novel_miRNA_2_chr1_3527_mature	SRSF12	-0.237275	0.538735
novel_miRNA_2_chr1_3527_mature	MXI1	0.181793	0.639702
novel_miRNA_2_chr1_3527_mature	KDM8	-0.239241	0.535274
novel_miRNA_2_chr1_3527_mature	ZNF622	-0.388518	0.301438
novel_miRNA_2_chr1_3527_mature	SORL1	-0.377886	0.315999
novel_miRNA_2_chr1_3527_mature	KIT	-0.129175	0.740479
novel_miRNA_2_chr1_3527_mature	GATAD2B	-0.653589	0.0562385
novel_miRNA_2_chr1_3527_mature	PPP1R9B	0.294891	0.441102
novel_miRNA_2_chr1_3527_mature	PLEKHA1	0.175473	0.651576
novel_miRNA_2_chr1_3527_mature	QSER1	0.465306	0.20689
novel_miRNA_2_chr1_3527_mature	NRIP3	-0.0338875	0.931031
novel_miRNA_2_chr1_3527_mature	NFASC	-0.546912	0.127548
novel_miRNA_2_chr1_3527_mature	PEAK1	0.112763	0.772702
novel_miRNA_2_chr1_3527_mature	GRIN1	0.489486	0.181088
novel_miRNA_2_chr1_3527_mature	IGDCC4	-0.236524	0.540058
novel_miRNA_2_chr1_3527_mature	RAVER1	0.779303	0.0132975
novel_miRNA_2_chr1_3527_mature	BBS1	0.0333971	0.932027
novel_miRNA_2_chr1_3527_mature	PAPOLB	0.238178	0.537144
novel_miRNA_2_chr1_3527_mature	PEA15	0.765845	0.0161273
novel_miRNA_2_chr1_3527_mature	ADIPOR2	-0.334766	0.378542
novel_miRNA_2_chr1_3527_mature	DMWD	-0.303	0.428029
novel_miRNA_2_chr1_3527_mature	WNT9B	0.59111	0.0936811
novel_miRNA_2_chr1_3527_mature	RPS29	0.206811	0.593418
novel_miRNA_2_chr1_3527_mature	CCDC142	0.641361	0.0626427
novel_miRNA_2_chr1_3527_mature	HOXD9	-0.0552881	0.887655
novel_miRNA_2_chr1_3527_mature	MYRF	-0.0342682	0.930258
novel_miRNA_2_chr1_3527_mature	PCDH15	-0.463811	0.208548
novel_miRNA_2_chr1_3527_mature	PKIA	0.507778	0.162852
novel_miRNA_2_chr1_3527_mature	PPP1R7	0.347427	0.35961
novel_miRNA_2_chr1_3527_mature	PML	0.361927	0.338503
novel_miRNA_2_chr1_3527_mature	P2RY2	0.536661	0.136309
novel_miRNA_2_chr1_3527_mature	SCN2B	0.0494712	0.899424
novel_miRNA_2_chr1_3527_mature	DNM3	-0.456332	0.216955
novel_miRNA_2_chr1_3527_mature	RBFOX2	0.276115	0.472025
novel_miRNA_2_chr1_3527_mature	ACVR1B	-0.474853	0.196472
novel_miRNA_2_chr1_3527_mature	PRIMA1	-0.00055164	0.998876
novel_miRNA_2_chr1_3527_mature	SCLY	-0.0276115	0.943786
novel_miRNA_2_chr1_3527_mature	PYDC1	-0.402914	0.28228
novel_miRNA_2_chr1_3527_mature	PLPPR2	-0.127345	0.744055
novel_miRNA_2_chr1_3527_mature	CASZ1	-0.505637	0.164929
novel_miRNA_2_chr1_3527_mature	RIMS4	-0.208981	0.589459
novel_miRNA_2_chr1_3527_mature	SLC26A9	-0.332629	0.381782
novel_miRNA_2_chr1_3527_mature	CDK18	-0.496278	0.174187
novel_miRNA_2_chr1_3527_mature	AMIGO1	-0.4598	0.213034
novel_miRNA_2_chr1_3527_mature	PIP5K1C	0.243368	0.528037
novel_miRNA_2_chr1_3527_mature	FMOD	-0.475549	0.195724
novel_miRNA_2_chr1_3527_mature	COMMD3	0.492756	0.177746
novel_miRNA_2_chr1_3527_mature	TRIM14	0.444597	0.230516
novel_miRNA_2_chr1_3527_mature	GAREM1	-0.109975	0.778207
novel_miRNA_2_chr1_3527_mature	TGFBRAP1	0.518835	0.152365
novel_miRNA_2_chr1_3527_mature	SLC2A13	-0.18919	0.625897
novel_miRNA_2_chr1_3527_mature	MDFIC	0.357418	0.345
novel_miRNA_2_chr1_3527_mature	SORT1	0.44794	0.226606
novel_miRNA_2_chr1_3527_mature	LY6G5C	-0.305801	0.423554
novel_miRNA_2_chr1_3527_mature	CDH16	0.535789	0.13707
novel_miRNA_2_chr1_3527_mature	ACP7	-0.0187705	0.961772
novel_miRNA_2_chr1_3527_mature	PRKACB	0.0940003	0.809909
novel_miRNA_2_chr1_3527_mature	PHB	0.244364	0.526297
novel_miRNA_2_chr1_3527_mature	ANKRD52	-0.383663	0.308044
novel_miRNA_2_chr1_3527_mature	CBFA2T2	-0.14235	0.714859
novel_miRNA_2_chr1_3527_mature	MEGF6	0.32901	0.387301
novel_miRNA_2_chr1_3527_mature	DAB2IP	-0.213545	0.581164
novel_miRNA_2_chr1_3527_mature	DR1	-0.402895	0.282304
novel_miRNA_2_chr1_3527_mature	MAP7	0.206037	0.594832
novel_miRNA_2_chr1_3527_mature	SPPL2B	0.580199	0.101459
novel_miRNA_2_chr1_3527_mature	KLF12	-0.568555	0.110178
novel_miRNA_2_chr1_3527_mature	SLC2A8	0.226062	0.558635
novel_miRNA_2_chr1_3527_mature	EMSY	0.214335	0.579732
novel_miRNA_2_chr1_3527_mature	OGT	-0.439831	0.236151
novel_miRNA_2_chr1_3527_mature	REG3G	0.569279	0.109623
novel_miRNA_2_chr1_3527_mature	PRELP	0.33734	0.374655
novel_miRNA_2_chr1_3527_mature	HTR4	-0.536723	0.136255
novel_miRNA_2_chr1_3527_mature	PLA2G4E	-0.162438	0.676274
novel_miRNA_2_chr1_3527_mature	CPEB2	-0.672264	0.047288
novel_miRNA_2_chr1_3527_mature	MICALL1	0.712604	0.0312041
novel_miRNA_2_chr1_3527_mature	PIK3R1	-0.166832	0.667917
novel_miRNA_2_chr1_3527_mature	PLSCR3	0.313727	0.411008
novel_miRNA_2_chr1_3527_mature	SNX17	0.513821	0.15707
novel_miRNA_2_chr1_3527_mature	UHRF1BP1	0.284916	0.457418
novel_miRNA_2_chr1_3527_mature	TM9SF4	0.179216	0.644536
novel_miRNA_2_chr1_3527_mature	ITGA5	0.0825422	0.832798
novel_miRNA_2_chr1_3527_mature	ATP6V0D1	0.0633282	0.871419
novel_miRNA_2_chr1_3527_mature	INPPL1	0.345727	0.362125
novel_miRNA_2_chr1_3527_mature	GPR180	-0.420698	0.259513
novel_miRNA_2_chr1_3527_mature	TANGO2	0.576965	0.103837
novel_miRNA_2_chr1_3527_mature	FMNL3	-0.491582	0.178942
novel_miRNA_2_chr1_3527_mature	PIM2	-0.023939	0.951255
novel_miRNA_2_chr1_3527_mature	WNK2	0.676431	0.0454241
novel_miRNA_2_chr1_3527_mature	IQCK	-0.341797	0.367972
novel_miRNA_2_chr1_3527_mature	KIF11	0.519689	0.151572
novel_miRNA_2_chr1_3527_mature	PDGFRB	0.1665	0.668548
novel_miRNA_2_chr1_3527_mature	ADAM11	-0.179887	0.643276
novel_miRNA_2_chr1_3527_mature	PIGZ	-0.666079	0.050143
novel_miRNA_2_chr1_3527_mature	OPRL1	-0.429902	0.248128
novel_miRNA_2_chr1_3527_mature	JPH3	-0.523752	0.147832
novel_miRNA_2_chr1_3527_mature	CNGA3	0.530218	0.141992
novel_miRNA_2_chr1_3527_mature	ABCE1	0.419953	0.260447
novel_miRNA_2_chr1_3527_mature	ZSCAN29	-0.616029	0.0773221
novel_miRNA_2_chr1_3527_mature	MAF	-0.202167	0.601919
novel_miRNA_2_chr1_3527_mature	ADAMTS4	0.180527	0.642075
novel_miRNA_2_chr1_3527_mature	WDFY3	-0.57458	0.105612
novel_miRNA_2_chr1_3527_mature	ILDR1	-0.261508	0.496693
novel_miRNA_2_chr1_3527_mature	CDH24	-0.0849742	0.82793
novel_miRNA_2_chr1_3527_mature	TICAM2	-0.162064	0.676987
novel_miRNA_2_chr1_3527_mature	TMED7-TICAM2	-0.180879	0.641415
novel_miRNA_2_chr1_3527_mature	SZRD1	0.231531	0.548895
novel_miRNA_2_chr1_3527_mature	KDM2A	0.208056	0.591144
novel_miRNA_2_chr1_3527_mature	PRDM16	-0.455059	0.218405
novel_miRNA_2_chr1_3527_mature	LDLRAD2	0.0886458	0.820591
novel_miRNA_2_chr1_3527_mature	CACHD1	0.0998965	0.798177
novel_miRNA_2_chr1_3527_mature	PRR14L	-0.296191	0.438994
novel_miRNA_2_chr1_3527_mature	CD84	-0.0461625	0.906125
novel_miRNA_2_chr1_3527_mature	COL23A1	0.027011	0.945007
novel_miRNA_2_chr1_3527_mature	PLEKHJ1	0.502283	0.168213
novel_miRNA_2_chr1_3527_mature	PTOV1	0.330974	0.384301
novel_miRNA_2_chr1_3527_mature	IDH3A	0.54252	0.131259
novel_miRNA_2_chr1_3527_mature	SLC4A8	0.120669	0.757138
novel_miRNA_2_chr1_3527_mature	RNF121	-0.756799	0.0182392
novel_miRNA_2_chr1_3527_mature	CPSF4	0.709771	0.032195
novel_miRNA_2_chr1_3527_mature	COPZ1	0.442418	0.233082
novel_miRNA_2_chr1_3527_mature	KCTD7	-0.0417486	0.915074
novel_miRNA_2_chr1_3527_mature	MBOAT2	-0.0608805	0.876358
novel_miRNA_2_chr1_3527_mature	C2orf68	-0.0905703	0.816748
novel_miRNA_2_chr1_3527_mature	IGF1R	-0.519724	0.15154
novel_miRNA_2_chr1_3527_mature	STUM	-0.184851	0.633983
novel_miRNA_2_chr1_3527_mature	NDOR1	-0.0766096	0.844693
novel_miRNA_2_chr1_3527_mature	ZNF513	0.0572973	0.883594
novel_miRNA_2_chr1_3527_mature	TPBGL	-0.649113	0.0585323
novel_miRNA_2_chr1_3527_mature	TRIO	-0.240266	0.533473
novel_miRNA_2_chr1_3527_mature	STEAP2	-0.495552	0.174917
novel_miRNA_2_chr1_3527_mature	RNF145	-0.673367	0.0467899
novel_miRNA_2_chr1_3527_mature	GGACT	-0.474742	0.196591
novel_miRNA_2_chr1_3527_mature	TSHZ2	-0.46951	0.202265
novel_miRNA_2_chr1_3527_mature	HNRNPUL2	-0.457388	0.215757
novel_miRNA_2_chr1_3527_mature	KPRP	0.113348	0.771547
novel_miRNA_2_chr1_3527_mature	C14orf28	-0.0435405	0.91144
novel_miRNA_3_chr11_7465_mature	DNAJA2	-0.729657	0.0256579
novel_miRNA_3_chr11_7465_mature	SHANK3	-0.410816	0.27204
novel_miRNA_3_chr11_7465_mature	HEG1	0.416236	0.265131
novel_miRNA_3_chr11_7465_mature	N4BP1	-0.221091	0.567544
novel_miRNA_3_chr11_7465_mature	LAMC1	0.287948	0.452432
novel_miRNA_3_chr11_7465_mature	RD3L	0.295735	0.439733
novel_miRNA_3_chr11_7465_mature	SIX4	0.432975	0.244386
novel_miRNA_3_chr11_7465_mature	CDC42SE1	0.215404	0.577797
novel_miRNA_3_chr11_7465_mature	FAM91A1	0.365067	0.334015
novel_miRNA_3_chr11_7465_mature	SLC45A2	0.644088	0.0611765
novel_miRNA_3_chr11_7465_mature	PRPF4B	0.179028	0.644888
novel_miRNA_3_chr11_7465_mature	RAD51B	-0.355588	0.347654
novel_miRNA_3_chr11_7465_mature	UNC79	-0.306597	0.422287
novel_miRNA_3_chr11_7465_mature	APPBP2	-0.82226	0.00652008
novel_miRNA_3_chr11_7465_mature	STRADB	-0.119507	0.759421
novel_miRNA_3_chr11_7465_mature	CD3EAP	0.359655	0.34177
novel_miRNA_3_chr11_7465_mature	KDELR1	-0.14772	0.704486
novel_miRNA_3_chr11_7465_mature	NAIP	-0.400953	0.284852
novel_miRNA_3_chr11_7465_mature	AMACR	-0.0413978	0.915786
novel_miRNA_3_chr11_7465_mature	LYRM4	0.444714	0.230378
novel_miRNA_3_chr11_7465_mature	TJP1	0.0527792	0.892728
novel_miRNA_3_chr11_7465_mature	RFX7	-0.0972461	0.803447
novel_miRNA_3_chr11_7465_mature	MTSS1	-0.600319	0.0874101
novel_miRNA_3_chr11_7465_mature	ZNF784	-0.145152	0.709442
novel_miRNA_3_chr11_7465_mature	TOMM70	0.497356	0.173106
novel_miRNA_3_chr11_7465_mature	SNX27	-0.245835	0.52373
novel_miRNA_3_chr11_7465_mature	CAMSAP2	0.193295	0.618278
novel_miRNA_3_chr11_7465_mature	BCL2L1	-0.0204648	0.958324
novel_miRNA_3_chr11_7465_mature	KLF9	-0.45278	0.221012
novel_miRNA_3_chr11_7465_mature	EIF4B	0.474656	0.196684
novel_miRNA_3_chr11_7465_mature	TRNP1	-0.513339	0.157527
novel_miRNA_3_chr11_7465_mature	OSMR	-0.674969	0.0460728
novel_miRNA_3_chr11_7465_mature	TET2	0.70644	0.0333862
novel_miRNA_3_chr11_7465_mature	ARF3	-0.595216	0.0908522
novel_miRNA_3_chr11_7465_mature	ZIC5	-0.268886	0.484168
novel_miRNA_3_chr11_7465_mature	AKAP3	-0.0955887	0.806745
novel_miRNA_3_chr11_7465_mature	MED31	-0.244444	0.526156
novel_miRNA_3_chr11_7465_mature	ARHGEF5	-0.0851525	0.827574
novel_miRNA_3_chr11_7465_mature	ST7	-0.12688	0.744964
novel_miRNA_3_chr11_7465_mature	XRN1	-0.311283	0.414858
novel_miRNA_3_chr11_7465_mature	FUT10	-0.0190264	0.961251
novel_miRNA_3_chr11_7465_mature	SHISA6	-0.0474164	0.903585
novel_miRNA_3_chr11_7465_mature	AKIRIN2	-0.479956	0.191027
novel_miRNA_3_chr11_7465_mature	RANBP10	0.111329	0.775531
novel_miRNA_3_chr11_7465_mature	DLG2	0.214579	0.579291
novel_miRNA_3_chr11_7465_mature	TRAF3IP2	-0.508883	0.161786
novel_miRNA_3_chr11_7465_mature	SCRN1	-0.577809	0.103213
novel_miRNA_3_chr11_7465_mature	PRKD3	-0.175156	0.652173
novel_miRNA_3_chr11_7465_mature	RAD18	0.0186963	0.961923
novel_miRNA_3_chr11_7465_mature	CD226	-0.237064	0.539107
novel_miRNA_3_chr11_7465_mature	SLC30A5	-0.115105	0.768083
novel_miRNA_3_chr11_7465_mature	CD300LG	0.154428	0.691588
novel_miRNA_3_chr11_7465_mature	MBNL3	0.277069	0.470432
novel_miRNA_3_chr11_7465_mature	DCT	-0.292409	0.445137
novel_miRNA_3_chr11_7465_mature	FIGN	0.178903	0.645123
novel_miRNA_3_chr11_7465_mature	KRAS	-0.236282	0.540486
novel_miRNA_3_chr11_7465_mature	FEM1A	-0.469039	0.20278
novel_miRNA_3_chr11_7465_mature	USP13	-0.41708	0.264064
novel_miRNA_3_chr11_7465_mature	SRSF11	0.158998	0.682839
novel_miRNA_3_chr11_7465_mature	PTHLH	0.277405	0.469872
novel_miRNA_3_chr11_7465_mature	ZCCHC24	-0.204725	0.59723
novel_miRNA_3_chr11_7465_mature	CSMD3	-0.566458	0.111795
novel_miRNA_3_chr11_7465_mature	ARHGAP21	0.108868	0.780395
novel_miRNA_3_chr11_7465_mature	HTR3A	-0.620867	0.0743686
novel_miRNA_3_chr11_7465_mature	SOGA1	-0.0646411	0.868772
novel_miRNA_3_chr11_7465_mature	ZNF236	0.151619	0.696979
novel_miRNA_3_chr11_7465_mature	SNAP29	0.289501	0.449887
novel_miRNA_3_chr11_7465_mature	RNASE1	-0.153975	0.692456
novel_miRNA_3_chr11_7465_mature	HR	0.0581893	0.881792
novel_miRNA_3_chr11_7465_mature	GMEB2	-0.167753	0.66617
novel_miRNA_3_chr11_7465_mature	PIANP	-0.294725	0.441372
novel_miRNA_3_chr11_7465_mature	C1orf189	0.35385	0.350184
novel_miRNA_3_chr11_7465_mature	PEG10	0.0384119	0.921844
novel_miRNA_3_chr11_7465_mature	ABCC5	0.325194	0.393159
novel_miRNA_3_chr11_7465_mature	TUBD1	0.592813	0.0925017
novel_miRNA_3_chr11_7465_mature	CLINT1	-0.333015	0.381197
novel_miRNA_3_chr11_7465_mature	SEC23B	0.29237	0.445201
novel_miRNA_3_chr11_7465_mature	GAB1	-0.333647	0.380237
novel_miRNA_3_chr11_7465_mature	ANP32A	0.0978495	0.802246
novel_miRNA_3_chr11_7465_mature	KIF3C	-0.577817	0.103207
novel_miRNA_3_chr11_7465_mature	SESTD1	-0.530001	0.142186
novel_miRNA_3_chr11_7465_mature	MYADM	0.315681	0.40794
novel_miRNA_3_chr11_7465_mature	ATP11C	0.0701863	0.857603
novel_miRNA_3_chr11_7465_mature	DCTN2	-0.103912	0.790207
novel_miRNA_3_chr11_7465_mature	GGA2	-0.0047251	0.990374
novel_miRNA_3_chr11_7465_mature	TMEM229A	-0.624189	0.0723818
novel_miRNA_3_chr11_7465_mature	ELP4	-0.640868	0.0629095
novel_miRNA_3_chr11_7465_mature	UBE2G1	-0.132297	0.734387
novel_miRNA_3_chr11_7465_mature	STAMBP	-0.0419039	0.914759
novel_miRNA_3_chr11_7465_mature	GCA	-0.402595	0.282697
novel_miRNA_3_chr11_7465_mature	ANKRD42	-0.323033	0.396495
novel_miRNA_3_chr11_7465_mature	ALG10B	0.0857834	0.826312
novel_miRNA_3_chr11_7465_mature	MED13L	-0.223212	0.563736
novel_miRNA_3_chr11_7465_mature	HELZ	-0.41626	0.2651
novel_miRNA_3_chr11_7465_mature	RNPEPL1	0.265376	0.49011
novel_miRNA_3_chr11_7465_mature	ZSCAN30	-0.162667	0.675838
novel_miRNA_3_chr11_7465_mature	WNT4	0.0944458	0.809021
novel_miRNA_3_chr11_7465_mature	ABCA13	0.0357472	0.927254
novel_miRNA_3_chr11_7465_mature	SOX10	-0.215515	0.577597
novel_miRNA_3_chr11_7465_mature	TMCO1	-0.035426	0.927906
novel_miRNA_3_chr11_7465_mature	XPR1	-0.466674	0.205378
novel_miRNA_3_chr11_7465_mature	CCDC85C	0.301336	0.430697
novel_miRNA_3_chr11_7465_mature	AXIN2	-0.538553	0.134666
novel_miRNA_3_chr11_7465_mature	MMS22L	0.262265	0.495403
novel_miRNA_3_chr11_7465_mature	CDC26	-0.243497	0.527812
novel_miRNA_3_chr11_7465_mature	RAB3B	-0.303631	0.427019
novel_miRNA_3_chr11_7465_mature	GRIN2D	0.31823	0.403954
novel_miRNA_3_chr11_7465_mature	INSIG1	0.262757	0.494565
novel_miRNA_3_chr11_7465_mature	SPTY2D1	-0.278105	0.468705
novel_miRNA_3_chr11_7465_mature	SH2D4B	-0.434982	0.24196
novel_miRNA_3_chr11_7465_mature	CNDP1	0.26375	0.492873
novel_miRNA_3_chr11_7465_mature	RAB9A	0.39028	0.299058
novel_miRNA_3_chr11_7465_mature	UNC80	-0.334681	0.37867
novel_miRNA_3_chr11_7465_mature	IQSEC3	0.277591	0.469561
novel_miRNA_3_chr11_7465_mature	HOXA3	-0.577	0.103811
novel_miRNA_3_chr11_7465_mature	KPNA1	0.352145	0.352675
novel_miRNA_3_chr11_7465_mature	ZNF805	-0.187711	0.628649
novel_miRNA_3_chr11_7465_mature	ATXN7	0.158395	0.683992
novel_miRNA_3_chr11_7465_mature	CALCRL	-0.132815	0.733378
novel_miRNA_3_chr11_7465_mature	FBXL14	-0.582053	0.10011
novel_miRNA_3_chr11_7465_mature	SHISA7	-0.478053	0.193047
novel_miRNA_3_chr11_7465_mature	DDX42	-0.170788	0.660419
novel_miRNA_3_chr11_7465_mature	PACSIN1	-0.00992585	0.979781
novel_miRNA_3_chr11_7465_mature	ZNF235	0.251184	0.514439
novel_miRNA_3_chr11_7465_mature	KRT78	-0.0792472	0.839401
novel_miRNA_3_chr11_7465_mature	AMD1	-0.0344029	0.929984
novel_miRNA_3_chr11_7465_mature	ZNF140	-0.359565	0.341899
novel_miRNA_3_chr11_7465_mature	FBXL20	-0.0830743	0.831733
novel_miRNA_3_chr11_7465_mature	KPTN	-0.211629	0.584641
novel_miRNA_3_chr11_7465_mature	GNAO1	-0.28078	0.464259
novel_miRNA_3_chr11_7465_mature	UNC5D	-0.491072	0.179463
novel_miRNA_3_chr11_7465_mature	GCM1	-0.10051	0.796959
novel_miRNA_3_chr11_7465_mature	MAST3	-0.186727	0.630483
novel_miRNA_3_chr11_7465_mature	NETO1	-0.379721	0.313462
novel_miRNA_3_chr11_7465_mature	SLC30A9	0.326567	0.391046
novel_miRNA_3_chr11_7465_mature	TIGAR	0.715878	0.0300839
novel_miRNA_3_chr11_7465_mature	RNF214	-0.414425	0.267429
novel_miRNA_3_chr11_7465_mature	ENAM	-0.273168	0.476961
novel_miRNA_3_chr11_7465_mature	KIF13A	0.0669013	0.864217
novel_miRNA_3_chr11_7465_mature	ATXN1	-0.504322	0.166213
novel_miRNA_3_chr11_7465_mature	MEGF9	-0.722579	0.027874
novel_miRNA_3_chr11_7465_mature	ATF7	-0.245641	0.524068
novel_miRNA_3_chr11_7465_mature	FLG2	0.00909024	0.981483
novel_miRNA_3_chr11_7465_mature	BAZ1B	0.0156699	0.968084
novel_miRNA_3_chr11_7465_mature	ZIC4	-0.293428	0.443478
novel_miRNA_3_chr11_7465_mature	SMC1B	-0.0880744	0.821732
novel_miRNA_3_chr11_7465_mature	NUFIP2	0.0975376	0.802867
novel_miRNA_3_chr11_7465_mature	QRICH1	-0.471229	0.200391
novel_miRNA_3_chr11_7465_mature	POLDIP3	-0.527589	0.14435
novel_miRNA_3_chr11_7465_mature	AGPAT1	0.203464	0.59954
novel_miRNA_3_chr11_7465_mature	CAMK1D	-0.371145	0.325411
novel_miRNA_3_chr11_7465_mature	NECTIN3	-0.455183	0.218263
novel_miRNA_3_chr11_7465_mature	TINF2	-0.670695	0.0480023
novel_miRNA_3_chr11_7465_mature	RIMS3	-0.281505	0.463056
novel_miRNA_3_chr11_7465_mature	KDM4C	-0.71855	0.0291893
novel_miRNA_3_chr11_7465_mature	PCSK5	-0.60272	0.0858184
novel_miRNA_3_chr11_7465_mature	ZDHHC9	0.00336419	0.993147
novel_miRNA_3_chr11_7465_mature	RAB10	-0.662747	0.0517257
novel_miRNA_3_chr11_7465_mature	PSEN2	-0.392887	0.295555
novel_miRNA_3_chr11_7465_mature	BCAP29	0.244362	0.526301
novel_miRNA_3_chr11_7465_mature	PTGDR2	-0.172436	0.657305
novel_miRNA_3_chr11_7465_mature	POLH	-0.450938	0.223133
novel_miRNA_3_chr11_7465_mature	C1orf226	-0.161306	0.678431
novel_miRNA_3_chr11_7465_mature	MAGED2	-0.372816	0.323065
novel_miRNA_3_chr11_7465_mature	CNTNAP5	-0.502015	0.168478
novel_miRNA_3_chr11_7465_mature	DIAPH2	-0.545974	0.128336
novel_miRNA_3_chr11_7465_mature	RAB5C	0.590536	0.0940808
novel_miRNA_3_chr11_7465_mature	CLVS2	-0.392366	0.296253
novel_miRNA_3_chr11_7465_mature	PRKCB	-0.171264	0.65952
novel_miRNA_3_chr11_7465_mature	COX7B2	0.519351	0.151886
novel_miRNA_3_chr11_7465_mature	ZNF10	-0.241605	0.531123
novel_miRNA_3_chr11_7465_mature	SYS1	0.217259	0.574445
novel_miRNA_3_chr11_7465_mature	MGA	-0.19955	0.606729
novel_miRNA_3_chr11_7465_mature	PTPN18	0.163327	0.674581
novel_miRNA_3_chr11_7465_mature	GPR143	-0.282454	0.461485
novel_miRNA_3_chr11_7465_mature	RIMKLB	0.225328	0.559946
novel_miRNA_3_chr11_7465_mature	PLXDC2	0.204189	0.598213
novel_miRNA_3_chr11_7465_mature	PLSCR1	-0.401285	0.284414
novel_miRNA_3_chr11_7465_mature	RBBP8	0.392802	0.295669
novel_miRNA_3_chr11_7465_mature	SSSCA1	0.116339	0.765654
novel_miRNA_3_chr11_7465_mature	RAPGEF2	0.512744	0.158092
novel_miRNA_3_chr11_7465_mature	MOB3C	0.183062	0.637327
novel_miRNA_3_chr11_7465_mature	HMGB1	0.571563	0.107884
novel_miRNA_3_chr11_7465_mature	BBOX1	-0.558184	0.118312
novel_miRNA_3_chr11_7465_mature	CDKN2B	0.0994023	0.799159
novel_miRNA_3_chr11_7465_mature	TFF3	-0.335846	0.376909
novel_miRNA_3_chr11_7465_mature	KDF1	0.155008	0.690474
novel_miRNA_3_chr11_7465_mature	MMAA	0.0595096	0.879125
novel_miRNA_3_chr11_7465_mature	PLAGL2	-0.156733	0.687171
novel_miRNA_3_chr11_7465_mature	ELP3	0.0361083	0.926521
novel_miRNA_3_chr11_7465_mature	LIN28B	0.220399	0.568788
novel_miRNA_3_chr11_7465_mature	ZBTB44	0.0746824	0.848564
novel_miRNA_3_chr11_7465_mature	TAGAP	0.453683	0.219977
novel_miRNA_3_chr11_7465_mature	NCBP3	-0.748242	0.0203989
novel_miRNA_3_chr11_7465_mature	ENTPD1	0.48222	0.188639
novel_miRNA_3_chr11_7465_mature	SPATA16	-0.329874	0.385981
novel_miRNA_3_chr11_7465_mature	SNX29	0.470277	0.201428
novel_miRNA_3_chr11_7465_mature	GOLGA8R	-0.100423	0.797132
novel_miRNA_3_chr11_7465_mature	STK17B	-0.120893	0.756699
novel_miRNA_3_chr11_7465_mature	GOLGA8J	-0.172414	0.657347
novel_miRNA_3_chr11_7465_mature	TBCK	-0.117466	0.763435
novel_miRNA_3_chr11_7465_mature	SLC35A4	0.242297	0.529911
novel_miRNA_3_chr11_7465_mature	UBA3	0.616339	0.077131
novel_miRNA_3_chr11_7465_mature	DUSP14	0.303642	0.427001
novel_miRNA_3_chr11_7465_mature	IFI44L	-0.519622	0.151635
novel_miRNA_3_chr11_7465_mature	TEX261	0.412513	0.269867
novel_miRNA_3_chr11_7465_mature	ERVW-1	0.25257	0.512041
novel_miRNA_3_chr11_7465_mature	GFPT1	-0.165057	0.67129
novel_miRNA_3_chr11_7465_mature	PARP9	-0.689487	0.0398927
novel_miRNA_3_chr11_7465_mature	DCUN1D1	0.37602	0.31859
novel_miRNA_3_chr11_7465_mature	ATP11A	0.441311	0.234393
novel_miRNA_3_chr11_7465_mature	CMTM2	0.555919	0.120134
novel_miRNA_3_chr11_7465_mature	MIEN1	0.454824	0.218673
novel_miRNA_3_chr11_7465_mature	MECP2	-0.402881	0.282323
novel_miRNA_3_chr11_7465_mature	FNTB	-0.426035	0.252878
novel_miRNA_3_chr11_7465_mature	CHIC1	-0.123217	0.752138
novel_miRNA_3_chr11_7465_mature	CHURC1-FNTB	0.107578	0.782947
novel_miRNA_3_chr11_7465_mature	P2RY2	0.473916	0.197481
novel_miRNA_3_chr11_7465_mature	LHX6	0.0211446	0.956941
novel_miRNA_3_chr11_7465_mature	PDZD2	-0.238017	0.537427
novel_miRNA_3_chr11_7465_mature	STRN4	-0.0979815	0.801984
novel_miRNA_3_chr11_7465_mature	FUBP3	0.0440317	0.910444
novel_miRNA_3_chr5_31772_mature	RRAGA	-0.155729	0.689093
novel_miRNA_3_chr5_31772_mature	PPM1H	-0.466415	0.205663
novel_miRNA_3_chr5_31772_mature	AKT1	-0.231243	0.549406
novel_miRNA_3_chr5_31772_mature	DAZAP1	-0.455946	0.217394
novel_miRNA_4_chr15_13546_mature	TXLNG	0.167024	0.667553
novel_miRNA_4_chr15_13546_mature	BACH2	-0.0468501	0.904732
novel_miRNA_4_chr15_13546_mature	SALL4	0.0343279	0.930136
novel_miRNA_4_chr15_13546_mature	ADRB2	-0.169809	0.662273
novel_miRNA_4_chr15_13546_mature	LTBP1	0.182797	0.637823
novel_miRNA_4_chr15_13546_mature	TRIM71	0.115786	0.766741
novel_miRNA_4_chr15_13546_mature	ADAMTS8	0.171419	0.659226
novel_miRNA_4_chr15_13546_mature	DISC1	-0.434669	0.242338
novel_miRNA_4_chr15_13546_mature	HCAR3	-0.154604	0.691249
novel_miRNA_4_chr15_13546_mature	HCAR2	-0.0342911	0.930211
novel_miRNA_4_chr15_13546_mature	HOXA9	-0.226948	0.557053
novel_miRNA_4_chr15_13546_mature	MYL1	-0.195067	0.614999
novel_miRNA_4_chr15_13546_mature	LILRA1	-0.0450399	0.908401
novel_miRNA_4_chr15_13546_mature	SPRY3	-0.581836	0.100268
novel_miRNA_4_chr15_13546_mature	ABCB5	-0.140588	0.718271
novel_miRNA_4_chr15_13546_mature	STK40	-0.464347	0.207953
novel_miRNA_4_chr15_13546_mature	ITGB8	0.707604	0.0329668
novel_miRNA_4_chr15_13546_mature	GGA3	0.0603483	0.877432
novel_miRNA_4_chr15_13546_mature	LZTS3	0.226672	0.557544
novel_miRNA_4_chr15_13546_mature	PGRMC1	0.150139	0.699827
novel_miRNA_4_chr15_13546_mature	CYP2U1	0.349259	0.356909
novel_miRNA_4_chr15_13546_mature	KCNJ6	0.186268	0.631339
novel_miRNA_4_chr15_13546_mature	ELMOD2	0.160029	0.680869
novel_miRNA_4_chr15_13546_mature	SLC10A7	-0.229359	0.552755
novel_miRNA_4_chr15_13546_mature	BTBD7	-0.357474	0.344919
novel_miRNA_4_chr15_13546_mature	DNAJC5B	-0.354578	0.349123
novel_miRNA_4_chr15_13546_mature	GNG5	-0.129817	0.739224
novel_miRNA_4_chr15_13546_mature	CD40LG	0.363536	0.3362
novel_miRNA_4_chr15_13546_mature	PBX2	0.400932	0.284878
novel_miRNA_4_chr15_13546_mature	RNF38	0.0499081	0.898539
novel_miRNA_4_chr15_13546_mature	MFAP3L	0.103246	0.791528
novel_miRNA_4_chr15_13546_mature	LINGO4	-0.0173174	0.96473
novel_miRNA_4_chr15_13546_mature	ZNF749	-0.036924	0.924864
novel_miRNA_4_chr15_13546_mature	NEK1	-0.136872	0.725483
novel_miRNA_4_chr15_13546_mature	NXPE3	0.188482	0.627214
novel_miRNA_4_chr15_13546_mature	IGF1R	-0.112882	0.772467
novel_miRNA_4_chr15_13546_mature	BLZF1	-0.259194	0.50065
novel_miRNA_4_chr15_13546_mature	LINGO2	-0.161269	0.678502
novel_miRNA_4_chr15_13546_mature	CC2D2B	-0.0185505	0.96222
novel_miRNA_4_chr15_13546_mature	BTBD3	0.146732	0.706391
novel_miRNA_4_chr15_13546_mature	ZNF587	0.313831	0.410843
novel_miRNA_4_chr15_13546_mature	PIP4K2A	0.327862	0.389059
novel_miRNA_4_chr15_13546_mature	MMACHC	0.00778332	0.984145
novel_miRNA_4_chr15_13546_mature	IKZF3	0.124778	0.749079
novel_miRNA_4_chr15_13546_mature	ZNF585A	0.302011	0.429615
novel_miRNA_4_chr15_13546_mature	TMED7	0.268409	0.484974
novel_miRNA_4_chr15_13546_mature	ENPP4	0.221057	0.567604
novel_miRNA_4_chr15_13546_mature	DNAJC27	-0.0578119	0.882554
novel_miRNA_4_chr15_13546_mature	TFPI2	0.156303	0.687993
novel_miRNA_4_chr15_13546_mature	PAFAH1B2	0.0309462	0.937007
novel_miRNA_4_chr15_13546_mature	DNMT1	-0.258435	0.50195
novel_miRNA_4_chr15_13546_mature	PAX4	-0.252394	0.512347
novel_miRNA_4_chr15_13546_mature	COIL	0.142702	0.714179
novel_miRNA_4_chr15_13546_mature	RNF180	-0.19058	0.623314
novel_miRNA_4_chr15_13546_mature	CNKSR3	-0.275602	0.472883
novel_miRNA_4_chr15_13546_mature	ITCH	-0.105218	0.787619
novel_miRNA_4_chr15_13546_mature	TOMM20	-0.12388	0.75084
novel_miRNA_4_chr15_13546_mature	EIF4G2	-0.258956	0.501057
novel_miRNA_4_chr15_13546_mature	TUBGCP3	-0.126751	0.745217
novel_miRNA_4_chr15_13546_mature	AGBL1	-0.0464855	0.905471
novel_miRNA_4_chr15_13546_mature	NME6	0.0737201	0.850497
novel_miRNA_4_chr15_13546_mature	SLC30A5	-0.0802217	0.837448
novel_miRNA_4_chr15_13546_mature	AP3M2	-0.12733	0.744084
novel_miRNA_4_chr15_13546_mature	KLHL31	-0.0404629	0.917682
novel_miRNA_4_chr15_13546_mature	SOWAHA	0.0573512	0.883485
novel_miRNA_4_chr15_13546_mature	TMEM38B	0.177072	0.648565
novel_miRNA_4_chr15_13546_mature	YBX1	0.320519	0.400392
novel_miRNA_4_chr15_13546_mature	FBXW11	0.311708	0.414187
novel_miRNA_4_chr15_13546_mature	ZBTB5	-0.225668	0.559339
novel_miRNA_4_chr15_13546_mature	FMR1	0.288438	0.451628
novel_miRNA_4_chr15_13546_mature	SH3BP2	-0.285763	0.456023
novel_miRNA_4_chr15_13546_mature	PRKAG2	-0.453273	0.220446
novel_miRNA_4_chr15_13546_mature	HIF1AN	0.124885	0.74887
novel_miRNA_4_chr15_13546_mature	TBP	-0.264907	0.490908
novel_miRNA_4_chr15_13546_mature	MID1	-0.0860088	0.825861
novel_miRNA_4_chr15_13546_mature	PRDM2	-0.281878	0.462438
novel_miRNA_4_chr15_13546_mature	ZADH2	0.152909	0.694502
novel_miRNA_4_chr15_13546_mature	FGD6	-0.350927	0.354459
novel_miRNA_4_chr15_13546_mature	C9orf40	0.197904	0.609762
novel_miRNA_4_chr15_13546_mature	KCMF1	0.21577	0.577135
novel_miRNA_4_chr15_13546_mature	JAGN1	0.167991	0.665718
novel_miRNA_4_chr15_13546_mature	PRUNE2	0.276329	0.471668
novel_miRNA_4_chr15_13546_mature	AHCTF1	-0.106206	0.785663
novel_miRNA_4_chr15_13546_mature	UGT2B28	-0.48251	0.188334
novel_miRNA_4_chr15_13546_mature	RAB2A	-0.378419	0.315261
novel_miRNA_4_chr15_13546_mature	KLRG1	-0.297289	0.437218
novel_miRNA_4_chr15_13546_mature	C5orf24	-0.156647	0.687336
novel_miRNA_4_chr15_13546_mature	STRN	0.173088	0.656072
novel_miRNA_4_chr15_13546_mature	ZDHHC21	-0.18404	0.635498
novel_miRNA_4_chr15_13546_mature	THOC2	0.546679	0.127744
novel_miRNA_4_chr15_13546_mature	HSPA5	-0.0236442	0.951855
novel_miRNA_4_chr15_13546_mature	A1CF	-0.156304	0.687991
novel_miRNA_4_chr15_13546_mature	ZNF223	-0.437947	0.238399
novel_miRNA_4_chr15_13546_mature	HOXB7	0.0102885	0.979042
novel_miRNA_4_chr15_13546_mature	SUCLG2	0.0677551	0.862497
novel_miRNA_4_chr15_13546_mature	CMPK2	-0.315978	0.407475
novel_miRNA_4_chr15_13546_mature	BIN3	-0.520141	0.151154
novel_miRNA_4_chr15_13546_mature	RBM38	0.420546	0.259704
novel_miRNA_4_chr15_13546_mature	UNC13C	-0.15874	0.683332
novel_miRNA_4_chr15_13546_mature	AREL1	-0.00113578	0.997686
novel_miRNA_4_chr15_13546_mature	TMEM107	-0.523267	0.148276
novel_miRNA_4_chr15_13546_mature	CCNYL1	-0.0648862	0.868278
novel_miRNA_4_chr15_13546_mature	GATM	-0.478869	0.192179
novel_miRNA_4_chr15_13546_mature	GNRHR	-0.0862827	0.825313
novel_miRNA_4_chr15_13546_mature	PIP4K2B	0.661482	0.0523348
novel_miRNA_4_chr15_13546_mature	TBKBP1	-0.154058	0.692298
novel_miRNA_4_chr15_13546_mature	USP38	-0.274704	0.474385
novel_miRNA_4_chr15_13546_mature	IGF2BP1	0.14484	0.710045
novel_miRNA_4_chr15_13546_mature	KLF8	0.351072	0.354246
novel_miRNA_4_chr15_13546_mature	MARC1	-0.37425	0.321059
novel_miRNA_4_chr15_13546_mature	CPEB3	-0.00670795	0.986335
novel_miRNA_4_chr15_13546_mature	MBNL3	-0.441918	0.233673
novel_miRNA_4_chr15_13546_mature	PRKAA1	-0.159668	0.681558
novel_miRNA_4_chr15_13546_mature	DCUN1D4	0.174153	0.654064
novel_miRNA_4_chr15_13546_mature	PDE2A	0.373022	0.322776
novel_miRNA_4_chr15_13546_mature	GLUL	-0.165311	0.670807
novel_miRNA_4_chr15_13546_mature	EIF2AK1	-0.053223	0.891831
novel_miRNA_4_chr15_13546_mature	THSD7A	-0.157002	0.686656
novel_miRNA_4_chr15_13546_mature	GPR26	-0.479725	0.191271
novel_miRNA_4_chr15_13546_mature	NLN	-0.0382183	0.922237
novel_miRNA_4_chr15_13546_mature	MSI2	-0.142273	0.715008
novel_miRNA_4_chr15_13546_mature	RERE	0.251818	0.513342
novel_miRNA_4_chr15_13546_mature	C17orf58	0.00978226	0.980073
novel_miRNA_4_chr15_13546_mature	OPRM1	-0.180474	0.642175
novel_miRNA_4_chr15_13546_mature	NKIRAS1	-0.168325	0.665084
novel_miRNA_4_chr15_13546_mature	RORA	0.0355674	0.927619
novel_miRNA_4_chr15_13546_mature	MTMR2	0.00410806	0.991631
novel_miRNA_4_chr15_13546_mature	RBM12	0.331361	0.383712
novel_miRNA_4_chr15_13546_mature	TRIQK	0.392079	0.296638
novel_miRNA_4_chr15_13546_mature	SEC22B	0.284393	0.45828
novel_miRNA_4_chr15_13546_mature	ARMC9	-0.0407431	0.917114
novel_miRNA_4_chr15_13546_mature	E2F5	0.344973	0.363243
novel_miRNA_4_chr15_13546_mature	DEFB118	0.0795626	0.838769
novel_miRNA_4_chr15_13546_mature	THRSP	0.0243285	0.950463
novel_miRNA_4_chr15_13546_mature	FBXO27	-0.145161	0.709425
novel_miRNA_4_chr15_13546_mature	ZNF10	-0.0997021	0.798563
novel_miRNA_4_chr15_13546_mature	CBX5	-0.0663743	0.865279
novel_miRNA_4_chr15_13546_mature	GPC6	-0.283344	0.460012
novel_miRNA_4_chr15_13546_mature	GALNT15	-0.15938	0.682109
novel_miRNA_4_chr15_13546_mature	EPHA8	-0.294165	0.442281
novel_miRNA_4_chr15_13546_mature	PLXNA2	-0.326573	0.391036
novel_miRNA_4_chr15_13546_mature	VAMP7	-0.167688	0.666292
novel_miRNA_4_chr15_13546_mature	ANP32B	-0.0450426	0.908395
novel_miRNA_4_chr15_13546_mature	TBC1D7	0.0338817	0.931043
novel_miRNA_4_chr15_13546_mature	PDPR	0.0327805	0.93328
novel_miRNA_4_chr15_13546_mature	ALOX15B	0.0331406	0.932548
novel_miRNA_4_chr15_13546_mature	PRTG	-0.249144	0.517975
novel_miRNA_4_chr15_13546_mature	ZNF275	0.168621	0.664524
novel_miRNA_4_chr15_13546_mature	MAN1A2	-0.3407	0.369611
novel_miRNA_4_chr15_13546_mature	PPT1	0.276719	0.471016
novel_miRNA_4_chr15_13546_mature	WDFY3	-0.0285713	0.941835
novel_miRNA_4_chr15_13546_mature	RBMS1	0.181596	0.640071
novel_miRNA_4_chr15_13546_mature	CHGB	-0.107824	0.78246
novel_miRNA_4_chr15_13546_mature	DDX50	-0.0905414	0.816806
novel_miRNA_4_chr15_13546_mature	DYRK1A	-0.117946	0.762491
novel_miRNA_4_chr15_13546_mature	MED31	-0.233731	0.544995
novel_miRNA_4_chr15_13546_mature	PARVA	-0.268727	0.484437
novel_miRNA_4_chr15_13546_mature	SPACA9	0.0161479	0.967111
novel_miRNA_4_chr15_13546_mature	JAZF1	0.0194392	0.960411
novel_miRNA_4_chr15_13546_mature	LGSN	-0.137579	0.724109
novel_miRNA_4_chr15_13546_mature	SPTB	-0.136129	0.726927
novel_miRNA_4_chr15_13546_mature	RPRD2	0.329669	0.386294
novel_miRNA_4_chr15_13546_mature	PDE5A	0.29206	0.445706
novel_miRNA_4_chr15_13546_mature	TYW3	0.157852	0.685029
novel_miRNA_4_chr15_13546_mature	VPS26B	0.272995	0.47725
novel_miRNA_4_chr15_13546_mature	ESRP1	0.0834239	0.831033
novel_miRNA_4_chr15_13546_mature	NHLRC1	0.0675904	0.862829
novel_miRNA_4_chr15_13546_mature	PURB	-0.0196504	0.959981
novel_miRNA_4_chr15_13546_mature	FOXF2	-0.329791	0.386107
novel_miRNA_4_chr15_13546_mature	IKZF5	-0.211826	0.584284
novel_miRNA_4_chr15_13546_mature	MAPK10	-0.214157	0.580054
novel_miRNA_4_chr15_13546_mature	CLDN1	0.324644	0.394007
novel_miRNA_4_chr15_13546_mature	UHMK1	-0.0875286	0.822823
novel_miRNA_4_chr15_13546_mature	MCF2L	0.345338	0.362703
novel_miRNA_4_chr15_13546_mature	COPS3	-0.352976	0.351459
novel_miRNA_4_chr15_13546_mature	MAPK6	-0.202573	0.601175
novel_miRNA_4_chr15_13546_mature	LARP4B	0.0461977	0.906054
novel_miRNA_4_chr15_13546_mature	C18orf63	-0.167717	0.666238
novel_miRNA_4_chr15_13546_mature	DNM3	-0.162929	0.675339
novel_miRNA_4_chr15_13546_mature	POLR3G	0.0675676	0.862875
novel_miRNA_4_chr15_13546_mature	SYT14	0.0245225	0.950068
novel_miRNA_4_chr15_13546_mature	NDUFAF3	-0.0240052	0.951121
novel_miRNA_4_chr15_13546_mature	ZBTB34	-0.183801	0.635945
novel_miRNA_4_chr15_13546_mature	CTSV	-0.374264	0.321039
novel_miRNA_4_chr15_13546_mature	ARFGEF2	0.289113	0.450522
novel_miRNA_4_chr15_13546_mature	KPNA3	0.383299	0.308542
novel_miRNA_4_chr15_13546_mature	BCL6	0.168424	0.664897
novel_miRNA_4_chr15_13546_mature	TMPPE	0.0369754	0.92476
novel_miRNA_4_chr15_13546_mature	SPPL2C	-0.541914	0.131777
novel_miRNA_4_chr15_13546_mature	YAF2	-0.344964	0.363257
novel_miRNA_4_chr15_13546_mature	WIPF1	0.671139	0.0477994
novel_miRNA_4_chr15_13546_mature	MCU	-0.265041	0.490679
novel_miRNA_4_chr15_13546_mature	PCDH15	-0.0265585	0.945927
novel_miRNA_4_chr15_13546_mature	AP4E1	-0.193712	0.617507
novel_miRNA_4_chr15_13546_mature	DDHD1	0.0275269	0.943958
novel_miRNA_4_chr15_13546_mature	AJUBA	-0.231866	0.548299
novel_miRNA_4_chr15_13546_mature	NEPRO	-0.111491	0.775212
novel_miRNA_4_chr15_13546_mature	DBT	0.18343	0.636639
novel_miRNA_4_chr15_13546_mature	PPP1R15B	-0.477855	0.193258
novel_miRNA_4_chr15_13546_mature	MTERF1	0.0570945	0.884003
novel_miRNA_4_chr15_13546_mature	SMAP1	0.0591549	0.879842
novel_miRNA_4_chr15_13546_mature	STARD13	-0.354594	0.349101
novel_miRNA_4_chr15_13546_mature	LIN7C	0.0717677	0.854422
novel_miRNA_4_chr15_13546_mature	ARRB1	0.0444482	0.9096
novel_miRNA_4_chr15_13546_mature	PNMA5	0.0119488	0.975661
novel_miRNA_4_chr15_13546_mature	ATP8B4	-0.348533	0.357978
novel_miRNA_4_chr15_13546_mature	RAPGEF2	0.103334	0.791354
novel_miRNA_4_chr15_13546_mature	SMAD4	-0.0918877	0.81412
novel_miRNA_4_chr15_13546_mature	GPM6A	-0.339754	0.371028
novel_miRNA_4_chr15_13546_mature	STAG1	-0.0622475	0.873599
novel_miRNA_4_chr15_13546_mature	RAD54B	-0.310725	0.415739
novel_miRNA_4_chr15_13546_mature	ROBO2	-0.0996201	0.798726
novel_miRNA_4_chr15_13546_mature	PHLDA2	-0.136919	0.725391
novel_miRNA_4_chr15_13546_mature	ARFGEF3	-0.140316	0.718799
novel_miRNA_4_chr15_13546_mature	PDZD7	-0.210375	0.586921
novel_miRNA_4_chr15_13546_mature	IFI44L	-0.425298	0.253789
novel_miRNA_4_chr15_13546_mature	ARIH2	0.210953	0.58587
novel_miRNA_4_chr15_13546_mature	ZNF235	0.0546933	0.888857
novel_miRNA_4_chr15_13546_mature	LRRC8D	-0.510249	0.160474
novel_miRNA_4_chr15_13546_mature	CYBRD1	-0.228258	0.554715
novel_miRNA_4_chr15_13546_mature	CHIC1	0.0350013	0.928769
novel_miRNA_4_chr15_13546_mature	PPP4R2	0.156172	0.688245
novel_miRNA_4_chr15_13546_mature	DCAF4	0.0759182	0.846082
novel_miRNA_4_chr15_13546_mature	C5orf49	-0.50146	0.169025
novel_miRNA_4_chr15_13546_mature	GLIPR1	-0.286572	0.454692
novel_miRNA_4_chr15_13546_mature	ZIK1	-0.0328851	0.933067
novel_miRNA_4_chr15_13546_mature	MTUS1	-0.0715939	0.854772
novel_miRNA_4_chr15_13546_mature	TCF7L2	-0.166433	0.668675
novel_miRNA_4_chr15_13546_mature	GNPTAB	0.475279	0.196013
novel_miRNA_4_chr15_13546_mature	FMN1	-0.126062	0.746565
novel_miRNA_4_chr15_13546_mature	TMEM178B	-0.0247435	0.949619
novel_miRNA_4_chr15_13546_mature	AFF2	0.631988	0.0678491
novel_miRNA_4_chr15_13546_mature	IL23A	0.182034	0.639252
novel_miRNA_4_chr15_13546_mature	DEPDC1	-0.124591	0.749446
novel_miRNA_4_chr15_13546_mature	ISM1	-0.0101986	0.979225
novel_miRNA_4_chr15_13546_mature	PSMB5	0.0891763	0.819531
novel_miRNA_4_chr15_13546_mature	MIPOL1	-0.0316038	0.935671
novel_miRNA_4_chr15_13546_mature	SLC25A23	0.778155	0.0135247
novel_miRNA_4_chr15_13546_mature	NFAT5	0.0462394	0.90597
novel_miRNA_4_chr15_13546_mature	WNT10B	-0.085249	0.82738
novel_miRNA_4_chr15_13546_mature	GPATCH3	-0.169016	0.663774
novel_miRNA_4_chr15_13546_mature	LMCD1	-0.175306	0.651889
novel_miRNA_4_chr15_13546_mature	SPR	0.00622784	0.987313
novel_miRNA_4_chr15_13546_mature	ZSWIM1	0.413729	0.268315
novel_miRNA_4_chr15_13546_mature	FAM126B	-0.0451167	0.908245
novel_miRNA_4_chr15_13546_mature	F2RL3	0.647835	0.0591977
novel_miRNA_4_chr15_13546_mature	E2F7	-0.123054	0.752459
novel_miRNA_4_chr15_13546_mature	PPARGC1B	-0.0275157	0.943981
novel_miRNA_4_chr15_13546_mature	GAS7	0.445203	0.229804
novel_miRNA_4_chr15_13546_mature	THAP1	-0.144414	0.710867
novel_miRNA_4_chr15_13546_mature	LRRC8C	-0.198807	0.608097
novel_miRNA_4_chr15_13546_mature	PGPEP1	-0.0948388	0.808238
novel_miRNA_4_chr15_13546_mature	UBE2Q1	0.319441	0.402068
novel_miRNA_4_chr15_13546_mature	CDK19	-0.00535218	0.989097
novel_miRNA_4_chr15_13546_mature	AGAP2	-0.156293	0.688012
novel_miRNA_4_chr15_13546_mature	SIX3	-0.27565	0.472803
novel_miRNA_4_chr15_13546_mature	ATP2A2	-0.0886662	0.82055
novel_miRNA_4_chr15_13546_mature	AKR1B1	0.130709	0.737485
novel_miRNA_4_chr15_13546_mature	PROS1	0.0226362	0.953906
novel_miRNA_4_chr4_29031_mature	SYT4	0.348002	0.358761
novel_miRNA_4_chr4_29031_mature	MYH10	-0.851215	0.00360534
novel_miRNA_4_chr4_29031_mature	MYT1L	0.83141	0.00547054
novel_miRNA_4_chr4_29031_mature	CNIH1	0.200926	0.604199
novel_miRNA_4_chr4_29031_mature	ZBTB8A	0.601864	0.0863839
novel_miRNA_4_chr4_29031_mature	ARID4B	0.149804	0.700472
novel_miRNA_4_chr4_29031_mature	ZNF763	0.483203	0.187606
novel_miRNA_4_chr4_29031_mature	CAPRIN1	-0.866578	0.00250101
novel_miRNA_4_chr4_29031_mature	SLC25A13	-0.909575	0.000669467
novel_miRNA_4_chr4_29031_mature	INA	-0.587101	0.0964947
novel_miRNA_4_chr4_29031_mature	POTEF	0.259437	0.500233
novel_miRNA_4_chr4_29031_mature	THBD	-0.52023	0.151072
novel_miRNA_4_chr4_29031_mature	RAP1A	-0.221311	0.567147
novel_miRNA_4_chr4_29031_mature	GNAI3	0.456567	0.216688
novel_miRNA_4_chr4_29031_mature	C19orf44	0.00343245	0.993008
novel_miRNA_4_chr4_29031_mature	COL11A1	0.563198	0.114336
novel_miRNA_4_chr4_29031_mature	GNG13	0.346955	0.360307
novel_miRNA_4_chr4_29031_mature	SYNCRIP	-0.654193	0.0559335
novel_miRNA_4_chr4_29031_mature	MSRB3	0.707085	0.0331535
novel_miRNA_4_chr4_29031_mature	MTM1	-0.105728	0.786609
novel_miRNA_4_chr4_29031_mature	HOXA4	0.652936	0.0565698
novel_miRNA_4_chr4_29031_mature	SLC16A14	-0.0392064	0.920232
novel_miRNA_4_chr4_29031_mature	PCDH17	-0.609656	0.0813225
novel_miRNA_4_chr4_29031_mature	MLANA	-0.387822	0.30238
novel_miRNA_4_chr4_29031_mature	PSMD14	-0.827869	0.00586183
novel_miRNA_4_chr4_29031_mature	FAM71D	0.43051	0.247385
novel_miRNA_4_chr4_29031_mature	PLXDC2	-0.746192	0.0209404
novel_miRNA_4_chr4_29031_mature	ATP1A2	-0.00338948	0.993095
novel_miRNA_4_chr4_29031_mature	ZNF14	-0.0785469	0.840806
novel_miRNA_4_chr4_29031_mature	ZNF792	0.724706	0.0271953
novel_miRNA_4_chr4_29031_mature	CCNT1	0.557247	0.119064
novel_miRNA_4_chr4_29031_mature	JMY	0.737164	0.0234378
novel_miRNA_4_chr4_29031_mature	SMAD5	-0.399635	0.286586
novel_miRNA_4_chr4_29031_mature	PLEKHF2	-0.609912	0.0811591
novel_miRNA_4_chr4_29031_mature	PCDH8	0.342862	0.366383
novel_miRNA_4_chr4_29031_mature	PAK3	-0.627974	0.070159
novel_miRNA_4_chr4_29031_mature	SMARCD2	-0.701233	0.0353051
novel_miRNA_4_chr4_29031_mature	GNAO1	0.658316	0.0538793
novel_miRNA_4_chr4_29031_mature	HECA	0.284431	0.458218
novel_miRNA_4_chr4_29031_mature	DCDC2	0.618899	0.0755615
novel_miRNA_4_chr4_29031_mature	HEPHL1	0.595453	0.0906908
novel_miRNA_4_chr4_29031_mature	SEMA4F	0.695001	0.0376939
novel_miRNA_4_chr4_29031_mature	MEAF6	0.100895	0.796194
novel_miRNA_4_chr4_29031_mature	IRAK1BP1	0.673589	0.0466901
novel_miRNA_4_chr4_29031_mature	CPEB2	0.689398	0.0399286
novel_miRNA_4_chr4_29031_mature	MAPK6	0.803571	0.00907335
novel_miRNA_4_chr4_29031_mature	UTP15	0.533922	0.138708
novel_miRNA_4_chr4_29031_mature	DTNA	-0.710859	0.0318119
novel_miRNA_4_chr4_29031_mature	PITPNC1	-0.757786	0.0180003
novel_miRNA_4_chr4_29031_mature	PHACTR2	-0.912239	0.000604561
novel_miRNA_4_chr4_29031_mature	EML1	0.597671	0.0891862
novel_miRNA_4_chr4_29031_mature	VASN	-0.609911	0.0811598
novel_miRNA_4_chr4_29031_mature	C1orf94	-0.201475	0.603189
novel_miRNA_4_chr4_29031_mature	CAVIN2	0.735245	0.0239927
novel_miRNA_4_chr4_29031_mature	IL7	-0.0700906	0.857796
novel_miRNA_4_chr4_29031_mature	SERINC5	-0.336644	0.375705
novel_miRNA_4_chr4_29031_mature	RUNDC3B	0.64679	0.0597456
novel_miRNA_4_chr4_29031_mature	HS3ST3B1	-0.76513	0.0162879
novel_miRNA_4_chr4_29031_mature	PTGIS	-0.183421	0.636656
novel_miRNA_4_chr4_29031_mature	CD47	-0.680893	0.0434819
novel_miRNA_4_chr4_29031_mature	MEF2C	0.591364	0.093505
novel_miRNA_4_chr4_29031_mature	HIVEP1	0.167439	0.666764
novel_miRNA_4_chr4_29031_mature	HTR2C	0.355946	0.347135
novel_miRNA_4_chr4_29031_mature	TRIM13	0.314633	0.409584
novel_miRNA_4_chr4_29031_mature	CASQ2	-0.533257	0.139294
novel_miRNA_4_chr4_29031_mature	C2orf88	0.493325	0.177169
novel_miRNA_4_chr4_29031_mature	MAP1B	0.372546	0.323443
novel_miRNA_4_chr4_29031_mature	PTBP3	-0.881942	0.00165555
novel_miRNA_4_chr4_29031_mature	CMIP	-0.750169	0.0198985
novel_miRNA_4_chr4_29031_mature	SLC16A7	0.060669	0.876785
novel_miRNA_4_chr4_29031_mature	MBLAC2	0.333143	0.381001
novel_miRNA_4_chr4_29031_mature	IRS1	-0.568647	0.110108
novel_miRNA_4_chr4_29031_mature	PGPEP1L	0.732389	0.0248347
novel_miRNA_4_chr4_29031_mature	CMAS	-0.827673	0.00588411
novel_miRNA_4_chr4_29031_mature	BRD3	-0.356773	0.345934
novel_miRNA_4_chr4_29031_mature	TRAK1	0.491892	0.178625
novel_miRNA_4_chr4_29031_mature	KMT2A	-0.774759	0.0142123
novel_miRNA_4_chr4_29031_mature	POTEM	0.586675	0.0967972
novel_miRNA_4_chr4_29031_mature	TPRG1L	0.745941	0.0210074
novel_miRNA_4_chr4_29031_mature	DHFR2	0.512814	0.158025
novel_miRNA_4_chr4_29031_mature	DHFR	-0.0426289	0.913288
novel_miRNA_4_chr4_29031_mature	TDP1	0.683909	0.0421993
novel_miRNA_4_chr4_29031_mature	CLEC4D	-0.0406147	0.917374
novel_miRNA_4_chr4_29031_mature	DMXL1	-0.24037	0.533291
novel_miRNA_4_chr4_29031_mature	C6orf120	0.448896	0.225496
novel_miRNA_4_chr4_29031_mature	ZDHHC15	0.425272	0.253821
novel_miRNA_4_chr4_29031_mature	SLC18A2	0.216945	0.575012
novel_miRNA_4_chr4_29031_mature	LIFR	0.771353	0.0149249
novel_miRNA_4_chr4_29031_mature	TTLL7	-0.268269	0.485211
novel_miRNA_4_chr4_29031_mature	CRTAC1	0.484774	0.185964
novel_miRNA_4_chr4_29031_mature	KDELR2	-0.853778	0.00340153
novel_miRNA_4_chr4_29031_mature	H2AFV	0.72743	0.0263422
novel_miRNA_4_chr4_29031_mature	ZSCAN18	0.849955	0.00370846
novel_miRNA_4_chr4_29031_mature	TRUB2	0.0249141	0.949272
novel_miRNA_4_chr4_29031_mature	CREBBP	0.807145	0.00854048
novel_miRNA_4_chr4_29031_mature	ZFAND5	0.787194	0.0118043
novel_miRNA_4_chr4_29031_mature	VPS8	0.235224	0.542354
novel_miRNA_4_chr4_29031_mature	PSMA5	-0.853813	0.00339877
novel_miRNA_4_chr4_29031_mature	GALNT11	-0.335178	0.377919
novel_miRNA_4_chr4_29031_mature	CSNK1G2	-0.385396	0.305678
novel_miRNA_4_chr4_29031_mature	NUDT5	-0.735658	0.0238727
novel_miRNA_4_chr4_29031_mature	ZNF451	0.676801	0.0452612
novel_miRNA_4_chr4_29031_mature	FAM126B	0.472272	0.199259
novel_miRNA_4_chr4_29031_mature	GALNT7	-0.704588	0.0340608
novel_miRNA_4_chr4_29031_mature	SRPX	0.750285	0.0198686
novel_miRNA_4_chr4_29031_mature	CTDSPL2	0.722869	0.0277805
novel_miRNA_4_chr4_29031_mature	OPALIN	0.625441	0.0716419
novel_miRNA_4_chr4_29031_mature	PRKG1	0.640458	0.0631328
novel_miRNA_4_chr4_29031_mature	SCN1A	0.6112	0.0803416
novel_miRNA_4_chr4_29031_mature	TSNAX	0.135916	0.727341
novel_miRNA_4_chr4_29031_mature	VTI1A	0.0944455	0.809022
novel_miRNA_4_chr4_29031_mature	CELF2	0.512711	0.158123
novel_miRNA_4_chr4_29031_mature	C2orf69	0.811923	0.00786152
novel_miRNA_4_chr4_29031_mature	HINT3	-0.475391	0.195894
novel_miRNA_4_chr4_29031_mature	PNRC2	0.718205	0.0293038
novel_miRNA_4_chr4_29031_mature	PDE1A	0.567375	0.111086
novel_miRNA_4_chr4_29031_mature	RMDN2	0.217713	0.573626
novel_miRNA_4_chr4_29031_mature	ZBED8	-0.131679	0.735592
novel_miRNA_4_chr4_29031_mature	DNAJC24	0.147836	0.704263
novel_miRNA_4_chr4_29031_mature	SPAST	-0.579387	0.102053
novel_miRNA_4_chr4_29031_mature	NTRK2	0.520967	0.15039
novel_miRNA_4_chr4_29031_mature	SEPT7	-0.409392	0.273871
novel_miRNA_4_chr4_29031_mature	ZNF365	0.861246	0.00285301
novel_miRNA_4_chr4_29031_mature	SLC37A1	0.124448	0.749726
novel_miRNA_4_chr4_29031_mature	NOL9	0.840455	0.00455268
novel_miRNA_4_chr4_29031_mature	ZNF516	0.354661	0.349003
novel_miRNA_4_chr4_29031_mature	TRPC3	0.594753	0.0911687
novel_miRNA_4_chr4_29031_mature	TGFBR1	0.759382	0.0176184
novel_miRNA_4_chr4_29031_mature	TRNT1	0.906845	0.000740892
novel_miRNA_4_chr4_29031_mature	SDK1	0.495327	0.175144
novel_miRNA_4_chr4_29031_mature	WDR48	0.709553	0.032272
novel_miRNA_4_chr4_29031_mature	KIAA1147	0.60527	0.0841481
novel_miRNA_4_chr4_29031_mature	PXMP4	0.653649	0.0562081
novel_miRNA_4_chr4_29031_mature	NYAP2	0.608154	0.0822833
novel_miRNA_4_chr4_29031_mature	TOX2	0.682192	0.0429264
novel_miRNA_4_chr4_29031_mature	PROX1	-0.0425148	0.91352
novel_miRNA_4_chr4_29031_mature	TBR1	0.413258	0.268916
novel_miRNA_4_chr4_29031_mature	TP53INP1	-0.370176	0.326776
novel_miRNA_4_chr4_29031_mature	C16orf72	0.805188	0.00882954
novel_miRNA_4_chr4_29031_mature	ZNF592	0.0195433	0.960199
novel_miRNA_4_chr4_29031_mature	PARP8	0.0406638	0.917274
novel_miRNA_4_chr4_29031_mature	TMEM99	0.659748	0.0531774
novel_miRNA_4_chr4_29031_mature	SPRY1	-0.568679	0.110083
novel_miRNA_4_chr4_29031_mature	SHISA9	0.479816	0.191175
novel_miRNA_4_chr4_29031_mature	TMEM123	-0.682641	0.0427357
novel_miRNA_4_chr4_29031_mature	BEND6	0.539502	0.133847
novel_miRNA_4_chr4_29031_mature	SLC39A3	0.277715	0.469356
novel_miRNA_4_chr4_29031_mature	DNAL1	0.705432	0.0337523
novel_miRNA_4_chr4_29031_mature	CCT7	-0.425381	0.253686
novel_miRNA_4_chr4_29031_mature	INTU	-0.218138	0.572859
novel_miRNA_4_chr4_29031_mature	ZNF703	-0.222993	0.564128
novel_miRNA_4_chr4_29031_mature	CCDC141	0.166393	0.66875
novel_miRNA_4_chr4_29031_mature	ICK	-0.735461	0.0239299
novel_miRNA_4_chr4_29031_mature	LSMEM1	0.37146	0.324968
novel_miRNA_4_chr4_29031_mature	TBCK	-0.598212	0.0888214
novel_miRNA_4_chr4_29031_mature	RANGRF	-0.851754	0.00356178
novel_miRNA_4_chr4_29031_mature	RHOBTB1	-0.732395	0.0248327
novel_miRNA_4_chr4_29031_mature	SLC35E3	-0.85332	0.00343735
novel_miRNA_4_chr4_29031_mature	UBE2Z	-0.631503	0.068126
novel_miRNA_4_chr4_29031_mature	GNS	0.541077	0.132493
novel_miRNA_4_chr4_29031_mature	NEDD9	0.139643	0.720104
novel_miRNA_4_chr4_29031_mature	TMEM56	0.380515	0.312366
novel_miRNA_4_chr4_29031_mature	OGN	-0.309231	0.418104
novel_miRNA_4_chr4_29031_mature	LGI2	-0.262843	0.494418
novel_miRNA_4_chr4_29031_mature	TCF4	-0.711819	0.0314765
novel_miRNA_4_chr4_29031_mature	ZNF568	0.60873	0.0819137
novel_miRNA_4_chr4_29031_mature	PAQR8	-0.239045	0.535619
novel_miRNA_4_chr4_29031_mature	ILDR2	0.555839	0.120199
novel_miRNA_4_chr4_29031_mature	TBL1XR1	0.358389	0.343596
novel_miRNA_4_chr4_29031_mature	DLD	-0.430114	0.247869
novel_miRNA_4_chr4_29031_mature	GALNT13	0.546888	0.127569
novel_miRNA_4_chr4_29031_mature	MAB21L1	0.584947	0.0980276
novel_miRNA_4_chr4_29031_mature	C12orf73	-0.828799	0.00575734
novel_miRNA_4_chr4_29031_mature	HEXIM1	0.282688	0.461098
novel_miRNA_4_chr4_29031_mature	THAP6	0.822066	0.00654369
novel_miRNA_4_chr4_29031_mature	CIT	0.446889	0.227832
novel_miRNA_4_chr4_29031_mature	PARM1	0.0469588	0.904512
novel_miRNA_4_chr4_29031_mature	THRB	0.551124	0.124048
novel_miRNA_4_chr4_29031_mature	PALM2	0.247999	0.519964
novel_miRNA_4_chr4_29031_mature	ZNF83	0.468781	0.203063
novel_miRNA_4_chr4_29031_mature	TECPR2	0.552821	0.122654
novel_miRNA_4_chr4_29031_mature	ONECUT2	-0.617115	0.0766528
novel_miRNA_4_chr4_29031_mature	KCNAB3	0.124509	0.749606
novel_miRNA_4_chr4_29031_mature	APOOL	-0.649041	0.0585694
novel_miRNA_4_chr4_29031_mature	SORL1	-0.0960008	0.805924
novel_miRNA_4_chr4_29031_mature	CDK14	-0.290188	0.448762
novel_miRNA_4_chr4_29031_mature	KMT2C	0.632122	0.0677727
novel_miRNA_4_chr4_29031_mature	LILRA1	0.824192	0.00628792
novel_miRNA_4_chr4_29031_mature	MAPK1	0.507123	0.163486
novel_miRNA_4_chr4_29031_mature	ZRANB1	0.579069	0.102286
novel_miRNA_4_chr4_29031_mature	LYRM4	-0.482264	0.188592
novel_miRNA_4_chr4_29031_mature	CCSER1	0.168127	0.665461
novel_miRNA_4_chr4_29031_mature	KPNA6	0.717798	0.0294395
novel_miRNA_4_chr4_29031_mature	PCNP	-0.654955	0.0555502
novel_miRNA_4_chr4_29031_mature	STN1	-0.051677	0.894958
novel_miRNA_4_chr4_29031_mature	EIF5AL1	0.0105799	0.978449
novel_miRNA_4_chr4_29031_mature	PEX5L	0.782697	0.0126406
novel_miRNA_4_chr4_29031_mature	SLC6A2	-0.123096	0.752376
novel_miRNA_4_chr4_29031_mature	DGKH	0.39322	0.295109
novel_miRNA_4_chr4_29031_mature	RIC3	0.36181	0.338671
novel_miRNA_4_chr4_29031_mature	ZNF655	0.398196	0.288487
novel_miRNA_4_chr4_29031_mature	CEMIP	-0.0373812	0.923936
novel_miRNA_4_chr4_29031_mature	SYCP3	0.798308	0.00989846
novel_miRNA_4_chr4_29031_mature	RORB	0.823226	0.00640327
novel_miRNA_4_chr4_29031_mature	PTS	-0.555407	0.120549
novel_miRNA_4_chr4_29031_mature	DISC1	0.535461	0.137357
novel_miRNA_4_chr4_29031_mature	ATF7IP	0.671475	0.0476461
novel_miRNA_4_chr4_29031_mature	EIF4E	0.0484823	0.901426
novel_miRNA_4_chr4_29031_mature	ZXDC	-0.930163	0.000276676
novel_miRNA_4_chr4_29031_mature	SPRY2	-0.474344	0.19702
novel_miRNA_4_chr4_29031_mature	ARL5B	0.159447	0.681981
novel_miRNA_4_chr4_29031_mature	TMEM65	0.402175	0.283247
novel_miRNA_4_chr4_29031_mature	LAMP2	-0.608936	0.0817824
novel_miRNA_4_chr4_29031_mature	CCDC186	0.297741	0.436488
novel_miRNA_4_chr4_29031_mature	DLC1	-0.169642	0.662589
novel_miRNA_4_chr4_29031_mature	FOPNL	-0.0394637	0.919709
novel_miRNA_4_chr4_29031_mature	LRCH1	-0.116053	0.766216
novel_miRNA_4_chr4_29031_mature	NSL1	-0.4352	0.241697
novel_miRNA_4_chr4_29031_mature	PIAS2	0.477416	0.193726
novel_miRNA_4_chr4_29031_mature	TMEM243	-0.356477	0.346363
novel_miRNA_4_chr4_29031_mature	KIF15	0.0147349	0.969988
novel_miRNA_4_chr4_29031_mature	ARMC3	-0.416165	0.265221
novel_miRNA_4_chr4_29031_mature	LINGO2	0.654512	0.0557729
novel_miRNA_4_chr4_29031_mature	BCAT1	-0.524956	0.146734
novel_miRNA_4_chr4_29031_mature	ARID1A	-0.61882	0.0756097
novel_miRNA_4_chr4_29031_mature	TYW1	0.664021	0.0511169
novel_miRNA_4_chr4_29031_mature	PPP6R3	-0.0398879	0.918849
novel_miRNA_4_chr4_29031_mature	THAP9	0.717063	0.0296851
novel_miRNA_4_chr4_29031_mature	MTTP	-0.532398	0.140053
novel_miRNA_4_chr4_29031_mature	SGCZ	0.533659	0.13894
novel_miRNA_4_chr4_29031_mature	EYA2	0.623336	0.0728892
novel_miRNA_4_chr4_29031_mature	FAM122A	0.475858	0.195393
novel_miRNA_4_chr4_29031_mature	ZNF24	0.633126	0.0672032
novel_miRNA_4_chr4_29031_mature	TIGAR	0.0444857	0.909524
novel_miRNA_4_chr4_29031_mature	GPR137C	0.0923249	0.813248
novel_miRNA_4_chr4_29031_mature	ZNF367	-0.791414	0.011054
novel_miRNA_4_chr4_29031_mature	TRAF3IP2	0.0613101	0.875491
novel_miRNA_4_chr4_29031_mature	MAP3K20	0.667491	0.049482
novel_miRNA_4_chr4_29031_mature	PRRX1	0.524791	0.146885
novel_miRNA_4_chr4_29031_mature	SRF	-0.637027	0.0650177
novel_miRNA_4_chr4_29031_mature	FMO5	-0.397691	0.289155
novel_miRNA_4_chr4_29031_mature	SPACA1	0.828097	0.00583611
novel_miRNA_4_chr4_29031_mature	SPTY2D1	0.465283	0.206914
novel_miRNA_4_chr4_29031_mature	GPALPP1	0.445837	0.229061
novel_miRNA_4_chr4_29031_mature	C17orf98	0.250968	0.514813
novel_miRNA_4_chr4_29031_mature	ZFR	0.289261	0.45028
novel_miRNA_4_chr4_29031_mature	INO80D	0.225918	0.558893
novel_miRNA_4_chr4_29031_mature	TMPO	0.207856	0.591509
novel_miRNA_4_chr4_29031_mature	SCRG1	0.796813	0.0101418
novel_miRNA_4_chr4_29031_mature	ZNF37A	-0.678161	0.0446647
novel_miRNA_4_chr4_29031_mature	SH3TC2	-0.404862	0.279737
novel_miRNA_4_chr4_29031_mature	TANC1	0.817946	0.00705923
novel_miRNA_4_chr4_29031_mature	ZBTB8OS	-0.251637	0.513654
novel_miRNA_4_chr4_29031_mature	PCLAF	-0.707402	0.0330394
novel_miRNA_4_chr4_29031_mature	OSBP2	0.460548	0.212194
novel_miRNA_4_chr4_29031_mature	ZYG11B	-0.965694	2.38111e-05
novel_miRNA_4_chr4_29031_mature	CPPED1	0.226368	0.558087
novel_miRNA_4_chr4_29031_mature	PCDHB16	0.276277	0.471755
novel_miRNA_4_chr4_29031_mature	CHRNA3	0.237529	0.538287
novel_miRNA_4_chr4_29031_mature	LRP1	-0.687114	0.0408636
novel_miRNA_4_chr4_29031_mature	TMEFF2	0.474073	0.197312
novel_miRNA_4_chr4_29031_mature	RNF170	0.187381	0.629265
novel_miRNA_4_chr4_29031_mature	UNKL	0.604842	0.0844269
novel_miRNA_4_chr4_29031_mature	ITGA2	-0.284833	0.457556
novel_miRNA_4_chr4_29031_mature	CRYBG1	0.259164	0.500701
novel_miRNA_4_chr4_29031_mature	PELI1	-0.00391047	0.992034
novel_miRNA_4_chr4_29031_mature	CBX3	0.267689	0.486192
novel_miRNA_4_chr4_29031_mature	APPL1	-0.814979	0.00744723
novel_miRNA_4_chr4_29031_mature	KITLG	0.895209	0.00110553
novel_miRNA_4_chr4_29031_mature	MEIS1	-0.563266	0.114283
novel_miRNA_4_chr4_29031_mature	TCTN1	0.670091	0.0482789
novel_miRNA_4_chr4_29031_mature	PSG1	-0.480055	0.190921
novel_miRNA_4_chr4_29031_mature	REEP1	-0.768781	0.0154787
novel_miRNA_4_chr4_29031_mature	ZC3H12B	-0.257197	0.504073
novel_miRNA_4_chr5_33190_mature	SOX5	-0.348016	0.35874
novel_miRNA_4_chr5_33190_mature	ERAP2	-0.13709	0.72506
novel_miRNA_4_chr5_33190_mature	FER1L5	0.512176	0.158633
novel_miRNA_4_chr5_33190_mature	SREK1	0.0566026	0.884998
novel_miRNA_4_chr5_33190_mature	ZFX	0.114688	0.768905
novel_miRNA_4_chr5_33190_mature	UGT2B4	0.200318	0.605317
novel_miRNA_4_chr5_33190_mature	HAS2	0.205713	0.595423
novel_miRNA_4_chr5_33190_mature	SLC6A15	-0.198114	0.609374
novel_miRNA_4_chr5_33190_mature	DMRT2	-0.462397	0.210123
novel_miRNA_4_chr5_33190_mature	EIF3A	0.085001	0.827877
novel_miRNA_4_chr5_33190_mature	AASS	-0.013418	0.972669
novel_miRNA_4_chr5_33190_mature	LIAS	-0.224593	0.561262
novel_miRNA_4_chr5_33190_mature	NME7	-0.188655	0.626892
novel_miRNA_4_chr5_33190_mature	SIX2	-0.382419	0.309749
novel_miRNA_4_chr5_33190_mature	GRP	-0.217847	0.573384
novel_miRNA_4_chr5_33190_mature	TRAF3	0.047599	0.903215
novel_miRNA_4_chr5_33190_mature	PCGF3	-0.273126	0.47703
novel_miRNA_4_chr5_33190_mature	NPY1R	-0.336604	0.375765
novel_miRNA_4_chr5_33190_mature	LMBRD2	-0.0803662	0.837158
novel_miRNA_4_chr5_33190_mature	RBMXL3	-0.54238	0.131379
novel_miRNA_4_chr5_33190_mature	MED20	-0.15234	0.695595
novel_miRNA_4_chr5_33190_mature	NXPH2	0.231203	0.549476
novel_miRNA_4_chr5_33190_mature	PHTF2	-0.344379	0.364126
novel_miRNA_4_chr5_33190_mature	SLC17A6	0.302275	0.429191
novel_miRNA_4_chr5_33190_mature	CAMSAP2	0.0360335	0.926673
novel_miRNA_4_chr5_33190_mature	SPAG16	-0.383911	0.307705
novel_miRNA_4_chr5_33190_mature	ADAM23	0.375454	0.319379
novel_miRNA_4_chr5_33190_mature	MPZL2	-0.714309	0.0306174
novel_miRNA_4_chr5_33190_mature	SNED1	0.0168558	0.96567
novel_miRNA_4_chr5_33190_mature	CCDC141	-0.24244	0.529662
novel_miRNA_4_chr5_33190_mature	ZBBX	-0.429628	0.248463
novel_miRNA_4_chr5_33190_mature	PHF12	-0.425597	0.253419
novel_miRNA_4_chr5_33190_mature	SNX2	0.584735	0.0981794
novel_miRNA_4_chr5_33190_mature	AAK1	-0.00901703	0.981632
novel_miRNA_4_chr5_33190_mature	VWC2	-0.297168	0.437414
novel_miRNA_4_chr5_33190_mature	DMWD	-0.45949	0.213382
novel_miRNA_4_chr5_33190_mature	WAC	-0.583788	0.0988586
novel_miRNA_4_chr5_33190_mature	XKR4	-0.11336	0.771524
novel_miRNA_4_chr5_33190_mature	SMNDC1	-0.243606	0.527621
novel_miRNA_4_chr5_33190_mature	NIPAL1	-0.113935	0.770389
novel_miRNA_4_chr5_33190_mature	SLCO5A1	0.234544	0.543555
novel_miRNA_4_chr5_33190_mature	HSD17B13	0.100508	0.796963
novel_miRNA_4_chr5_33190_mature	ADGRL3	-0.452947	0.22082
novel_miRNA_4_chr5_33190_mature	SAMD8	-0.553963	0.121722
novel_miRNA_4_chr5_33190_mature	KMT2A	0.0426536	0.913239
novel_miRNA_4_chr5_33190_mature	ADGRL1	-0.644791	0.0608022
novel_miRNA_4_chr5_33190_mature	IFT74	-0.113365	0.771514
novel_miRNA_4_chr5_33190_mature	GRIN3A	0.458201	0.214837
novel_miRNA_4_chr5_33190_mature	RNLS	0.404556	0.280136
novel_miRNA_4_chr5_33190_mature	DOK6	-0.474685	0.196652
novel_miRNA_4_chr5_33190_mature	EDNRA	-0.602385	0.0860394
novel_miRNA_4_chr5_33190_mature	E2F5	0.317825	0.404588
novel_miRNA_4_chr5_33190_mature	CNR1	-0.0774971	0.842912
novel_miRNA_4_chr5_33190_mature	MECP2	-0.650159	0.0579909
novel_miRNA_4_chr5_33190_mature	TRPC5OS	-0.196793	0.611811
novel_miRNA_4_chr5_33190_mature	CD24	0.149248	0.701543
novel_miRNA_4_chr5_33190_mature	SPRY1	-0.243422	0.527942
novel_miRNA_4_chr5_33190_mature	KHDRBS2	-0.315853	0.407671
novel_miRNA_4_chr5_33190_mature	TMEM178B	-0.464355	0.207943
novel_miRNA_4_chr5_33190_mature	EP300	-0.351361	0.353823
novel_miRNA_4_chr5_33190_mature	KIAA1549	0.172541	0.657105
novel_miRNA_4_chr5_33190_mature	CA5B	-0.270157	0.482025
novel_miRNA_4_chr5_33190_mature	NT5C2	0.0323509	0.934153
novel_miRNA_4_chr5_33190_mature	SERP1	0.159008	0.68282
novel_miRNA_4_chr5_33190_mature	RAB3D	-0.249166	0.517937
novel_miRNA_4_chr5_33190_mature	TET1	0.260639	0.498178
novel_miRNA_4_chr5_33190_mature	ENPP4	0.583489	0.0990739
novel_miRNA_4_chr5_33190_mature	PRELID3B	0.429861	0.248178
novel_miRNA_4_chr5_33190_mature	GJA1	0.240948	0.532276
novel_miRNA_4_chr5_33190_mature	BMP7	-0.272982	0.477272
novel_miRNA_4_chr5_33190_mature	TOPBP1	0.139472	0.720435
novel_miRNA_4_chr5_33190_mature	NPHP3	-0.379033	0.314412
novel_miRNA_4_chr5_33190_mature	TVP23C-CDRT4	-0.279856	0.465793
novel_miRNA_4_chr5_33190_mature	UHMK1	-0.255459	0.507061
novel_miRNA_4_chr5_33190_mature	RAB7A	0.2141	0.580158
novel_miRNA_4_chr5_33190_mature	TMEM60	-0.347702	0.359204
novel_miRNA_4_chr5_33190_mature	IL6ST	0.383222	0.308648
novel_miRNA_4_chr5_33190_mature	LMAN2	0.420997	0.25914
novel_miRNA_4_chr5_33190_mature	VTCN1	-0.194409	0.616215
novel_miRNA_4_chr5_33190_mature	NUCKS1	0.500179	0.170293
novel_miRNA_4_chr5_33190_mature	FGD6	-0.0707467	0.856476
novel_miRNA_4_chr5_33190_mature	SHISA9	-0.287029	0.45394
novel_miRNA_4_chr5_33190_mature	RUNDC3A	-0.390228	0.299128
novel_miRNA_4_chr5_33190_mature	SMAD7	-0.0313172	0.936253
novel_miRNA_4_chr5_33190_mature	PTGER2	-0.497112	0.17335
novel_miRNA_4_chr5_33190_mature	KCNE3	-0.2987	0.434939
novel_miRNA_4_chr5_33190_mature	CALML4	-0.380202	0.312798
novel_miRNA_4_chr5_33190_mature	SYNE1	-0.322705	0.397002
novel_miRNA_4_chr5_33190_mature	FNTA	0.26837	0.485041
novel_miRNA_4_chr5_33190_mature	TSPAN7	-0.467841	0.204094
novel_miRNA_4_chr5_33190_mature	PCDH11X	-0.41115	0.271611
novel_miRNA_4_chr5_33190_mature	LPAR1	-0.427772	0.250739
novel_miRNA_4_chr5_33190_mature	EEF2K	-0.406575	0.277511
novel_miRNA_4_chr5_33190_mature	PPARGC1A	-0.50044	0.170034
novel_miRNA_4_chr5_33190_mature	BCO2	-0.258013	0.502672
novel_miRNA_4_chr5_33190_mature	KIAA0586	-0.203626	0.599243
novel_miRNA_4_chr5_33190_mature	ST8SIA4	0.0668422	0.864336
novel_miRNA_4_chr5_33190_mature	IMMT	0.625669	0.071508
novel_miRNA_4_chr5_33190_mature	GYPA	0.0151291	0.969185
novel_miRNA_4_chr5_33190_mature	CYB5B	-0.0351236	0.92852
novel_miRNA_4_chr5_33190_mature	NUS1	-0.0447091	0.909071
novel_miRNA_4_chr5_33190_mature	GABRB2	-0.116494	0.765347
novel_miRNA_4_chr5_33190_mature	PDZD7	-0.432311	0.245192
novel_miRNA_4_chr5_33190_mature	KCNJ15	-0.122744	0.753067
novel_miRNA_4_chr5_33190_mature	SPRY4	-0.494329	0.176152
novel_miRNA_4_chr5_33190_mature	SKA1	-0.0346873	0.929407
novel_miRNA_4_chr5_33190_mature	MBNL3	0.47034	0.201359
novel_miRNA_4_chr5_33190_mature	SLC16A7	0.049301	0.899768
novel_miRNA_4_chr5_33190_mature	PRKCH	-0.0362553	0.926222
novel_miRNA_4_chr5_33190_mature	BRD8	0.0654076	0.867227
novel_miRNA_4_chr5_33190_mature	STON2	0.790777	0.0111651
novel_miRNA_4_chr5_33190_mature	RIMKLB	0.0911121	0.815667
novel_miRNA_4_chr5_33190_mature	GPR158	-0.416346	0.264992
novel_miRNA_4_chr5_33190_mature	TPP1	0.22681	0.557299
novel_miRNA_4_chr5_33190_mature	AFF2	-0.483192	0.187618
novel_miRNA_4_chr5_33190_mature	KRT12	-0.0133764	0.972754
novel_miRNA_4_chr5_33190_mature	ZBTB4	-0.0283618	0.942261
novel_miRNA_4_chr5_33190_mature	PPM1A	-0.601169	0.0868448
novel_miRNA_4_chr5_33190_mature	FUT9	-0.417054	0.264096
novel_miRNA_4_chr5_33190_mature	HSCB	0.204057	0.598453
novel_miRNA_4_chr5_33190_mature	PAX9	-0.566563	0.111713
novel_miRNA_4_chr5_33190_mature	BBIP1	-0.402997	0.282171
novel_miRNA_4_chr5_33190_mature	BCAT1	0.365038	0.334057
novel_miRNA_4_chr5_33190_mature	UNC80	-0.427562	0.250996
novel_miRNA_4_chr5_33190_mature	PTPN3	-0.0977079	0.802528
novel_miRNA_4_chr5_33190_mature	L1TD1	0.0870207	0.823838
novel_miRNA_4_chr5_33190_mature	ZNF385B	-0.246643	0.522322
novel_miRNA_4_chr5_33190_mature	RABGGTB	0.352314	0.352427
novel_miRNA_4_chr5_33190_mature	RPRD2	-0.262046	0.495776
novel_miRNA_4_chr5_33190_mature	NEPRO	-0.245535	0.524252
novel_miRNA_4_chr5_33190_mature	CNBD2	-0.489078	0.181507
novel_miRNA_4_chr5_33190_mature	GLIS3	0.201598	0.602965
novel_miRNA_4_chr5_33190_mature	MRPL35	0.301943	0.429723
novel_miRNA_4_chr5_33190_mature	HCFC2	-0.319199	0.402445
novel_miRNA_4_chr5_33190_mature	RTKN2	0.214801	0.578889
novel_miRNA_4_chr5_33190_mature	BCORL1	-0.515566	0.155423
novel_miRNA_4_chr5_33190_mature	RAP1B	-0.443972	0.23125
novel_miRNA_4_chr5_33190_mature	RUNDC1	0.0898347	0.818217
novel_miRNA_4_chr5_33190_mature	EMSY	0.389832	0.299663
novel_miRNA_4_chr5_33190_mature	SRSF10	-0.349514	0.356534
novel_miRNA_4_chr5_33190_mature	YBX1	-0.0320222	0.934821
novel_miRNA_4_chr5_33190_mature	SAT1	-0.138939	0.72147
novel_miRNA_4_chr5_33190_mature	SLC36A4	0.0195214	0.960244
novel_miRNA_4_chr5_33190_mature	CNOT6L	-0.396983	0.290094
novel_miRNA_4_chr5_33190_mature	PPARA	0.40131	0.284381
novel_miRNA_4_chr5_33190_mature	PCDH11Y	-0.487068	0.183581
novel_miRNA_4_chr5_33190_mature	GLYAT	0.0577548	0.88267
novel_miRNA_4_chr5_33190_mature	RRS1	-0.569296	0.10961
novel_miRNA_4_chr5_33190_mature	LEP	0.111576	0.775045
novel_miRNA_4_chr5_33190_mature	CLSTN2	-0.450999	0.223062
novel_miRNA_4_chr5_33190_mature	CENPQ	-0.0964762	0.804978
novel_miRNA_4_chr5_33190_mature	OSMR	-0.406698	0.277351
novel_miRNA_4_chr5_33190_mature	PCLAF	0.242506	0.529546
novel_miRNA_4_chr5_33190_mature	VDAC2	0.304315	0.425926
novel_miRNA_4_chr5_33190_mature	STARD13	0.30974	0.417298
novel_miRNA_4_chr5_33190_mature	RAPGEF2	0.166263	0.668998
novel_miRNA_4_chr5_33190_mature	IMPG2	-0.219811	0.569844
novel_miRNA_4_chr5_33190_mature	DNALI1	0.212012	0.583946
novel_miRNA_4_chr5_33190_mature	BCL11B	-0.632718	0.0674341
novel_miRNA_4_chr5_33190_mature	MAPK10	-0.513516	0.157359
novel_miRNA_4_chr5_33190_mature	CD86	-0.372341	0.323731
novel_miRNA_4_chr5_33190_mature	KCNN3	0.156271	0.688055
novel_miRNA_4_chr5_33190_mature	PFN2	0.248423	0.519227
novel_miRNA_4_chr5_33190_mature	RBMS3	-0.490221	0.180333
novel_miRNA_4_chr5_33190_mature	EMC4	-0.564677	0.113178
novel_miRNA_4_chr5_33190_mature	NAA25	0.379988	0.313093
novel_miRNA_4_chr5_33190_mature	ABAT	-0.533334	0.139227
novel_miRNA_4_chr5_33190_mature	C4orf46	-0.440837	0.234955
novel_miRNA_4_chr5_33190_mature	NFX1	-0.0734861	0.850967
novel_miRNA_4_chr5_33190_mature	CDKL2	-0.552464	0.122947
novel_miRNA_4_chr5_33190_mature	SLC24A2	-0.376931	0.317325
novel_miRNA_4_chr5_33190_mature	PDCD1LG2	-0.152738	0.69483
novel_miRNA_4_chr5_33190_mature	NTM	-0.346776	0.360571
novel_miRNA_4_chr5_33190_mature	SETD9	0.696376	0.0371579
novel_miRNA_4_chr5_33190_mature	RUNX1T1	-0.542854	0.130975
novel_miRNA_4_chr5_33190_mature	ZNF829	-0.547498	0.127058
novel_miRNA_4_chr5_33190_mature	DCTN3	-0.448082	0.226441
novel_miRNA_4_chr5_33190_mature	SPRR2G	0.181851	0.639594
novel_miRNA_4_chr5_33190_mature	MFRP	0.293658	0.443104
novel_miRNA_4_chr5_33190_mature	RNF152	-0.260695	0.498082
novel_miRNA_4_chr5_33190_mature	RCSD1	0.721668	0.0281677
novel_miRNA_4_chr5_33190_mature	PIK3CA	-0.506172	0.164409
novel_miRNA_4_chr5_33190_mature	PRPF4B	-0.291773	0.446174
novel_miRNA_4_chr5_33190_mature	TSEN2	0.270556	0.481351
novel_miRNA_4_chr5_33190_mature	MXD3	0.0739103	0.850115
novel_miRNA_4_chr5_33190_mature	PPM1H	0.474648	0.196692
novel_miRNA_4_chr5_33190_mature	NAPEPLD	-0.261468	0.496763
novel_miRNA_4_chr5_33190_mature	EIF2S2	0.13442	0.730252
novel_miRNA_4_chr5_33190_mature	COMMD8	0.120918	0.756649
novel_miRNA_4_chr5_33190_mature	QSER1	-0.127447	0.743855
novel_miRNA_4_chr5_33190_mature	SGCD	-0.406625	0.277446
novel_miRNA_4_chr5_33190_mature	TPK1	-0.470423	0.201268
novel_miRNA_4_chr5_33190_mature	PROM2	-0.0193742	0.960544
novel_miRNA_4_chr5_33190_mature	C1orf189	-0.259948	0.49936
novel_miRNA_4_chr5_33190_mature	ATXN1	-0.615159	0.0778607
novel_miRNA_4_chr5_33190_mature	FAM172A	-0.196044	0.613193
novel_miRNA_4_chr5_33190_mature	FAT4	-0.52495	0.14674
novel_miRNA_4_chr5_33190_mature	KCND2	-0.468188	0.203713
novel_miRNA_4_chr5_33190_mature	LYRM7	0.432274	0.245237
novel_miRNA_4_chr5_33190_mature	MYH10	0.485802	0.184894
novel_miRNA_4_chr5_33190_mature	CHST7	0.0641933	0.869675
novel_miRNA_4_chr5_33190_mature	FGFR2	0.314715	0.409455
novel_miRNA_4_chr5_33190_mature	CAV2	-0.320566	0.400318
novel_miRNA_4_chr5_33190_mature	MLX	-0.745093	0.0212344
novel_miRNA_4_chr5_33190_mature	DLK1	0.464406	0.207887
novel_miRNA_4_chr5_33190_mature	AGTR1	-0.423911	0.255508
novel_miRNA_4_chr5_33190_mature	ARHGEF9	-0.381558	0.310932
novel_miRNA_4_chr5_33190_mature	ROCK2	0.261043	0.497487
novel_miRNA_4_chr5_33190_mature	DCC	-0.426965	0.251732
novel_miRNA_4_chr5_33190_mature	IQCK	-0.241155	0.531913
novel_miRNA_4_chr5_33190_mature	ZNF230	-0.497607	0.172855
novel_miRNA_4_chr5_33190_mature	SLC6A6	0.170804	0.660391
novel_miRNA_4_chr5_33190_mature	TNNT1	-0.399005	0.287418
novel_miRNA_4_chr5_33190_mature	TMC1	-0.237137	0.538978
novel_miRNA_4_chr5_33190_mature	RPS6KA5	-0.289438	0.44999
novel_miRNA_4_chr5_33190_mature	MRPL53	0.241413	0.53146
novel_miRNA_4_chr5_33190_mature	C4orf33	0.00347856	0.992914
novel_miRNA_4_chr5_33190_mature	PIAS2	-0.308276	0.419618
novel_miRNA_4_chr5_33190_mature	SEPT6	-0.34217	0.367414
novel_miRNA_4_chr5_33190_mature	IREB2	-0.0405339	0.917538
novel_miRNA_4_chr5_33190_mature	DIP2B	0.125729	0.747217
novel_miRNA_4_chr5_33190_mature	RRM2B	-0.248837	0.518508
novel_miRNA_4_chr5_33190_mature	UBE2Q2	-0.451958	0.221956
novel_miRNA_4_chr5_33190_mature	POLA1	-0.28332	0.460052
novel_miRNA_4_chr5_33190_mature	DCHS2	-0.446761	0.227981
novel_miRNA_4_chr5_33190_mature	HYPM	-0.628188	0.0700349
novel_miRNA_4_chr5_33190_mature	ISL1	-0.688658	0.0402302
novel_miRNA_4_chr5_33190_mature	LRRC66	-0.208556	0.590233
novel_miRNA_4_chr5_33190_mature	METTL15	0.566663	0.111636
novel_miRNA_4_chr5_33190_mature	PITPNC1	0.20941	0.588677
novel_miRNA_4_chr5_33190_mature	LYVE1	-0.303964	0.426487
novel_miRNA_4_chr5_33190_mature	KLHL3	0.323477	0.395809
novel_miRNA_4_chr5_33190_mature	SRP9	-0.146393	0.707045
novel_miRNA_4_chr5_33190_mature	ABHD2	-0.624308	0.0723113
novel_miRNA_4_chr5_33190_mature	PABPC4L	-0.519883	0.151392
novel_miRNA_4_chr5_33190_mature	ANKRD12	-0.584641	0.0982467
novel_miRNA_4_chr5_33190_mature	KCTD18	0.548834	0.125944
novel_miRNA_4_chr5_33190_mature	HINT3	0.456568	0.216687
novel_miRNA_4_chr5_33190_mature	TIGIT	-0.434365	0.242704
novel_miRNA_4_chr5_33190_mature	NETO2	-0.133745	0.731566
novel_miRNA_4_chr5_33190_mature	DENND3	-0.0201053	0.959056
novel_miRNA_4_chr5_33190_mature	MTMR6	0.403758	0.281177
novel_miRNA_4_chr5_33190_mature	SLC17A8	-0.446443	0.228353
novel_miRNA_4_chr5_33190_mature	ZNF644	-0.228484	0.554313
novel_miRNA_4_chr5_33190_mature	CCBE1	-0.269657	0.482868
novel_miRNA_4_chr5_33190_mature	MCPH1	-0.353494	0.350703
novel_miRNA_4_chr5_33190_mature	PPP3R1	-0.598462	0.088653
novel_miRNA_4_chr5_33190_mature	CDCA8	-0.313422	0.411487
novel_miRNA_4_chr5_33190_mature	MYCBP	0.226307	0.558196
novel_miRNA_4_chr5_33190_mature	HYDIN	-0.475311	0.195979
novel_miRNA_4_chr5_33190_mature	CLDN22	0.142482	0.714603
novel_miRNA_4_chr5_33190_mature	ATP7A	-0.0108135	0.977973
novel_miRNA_4_chr5_33190_mature	TMEFF2	-0.494894	0.175581
novel_miRNA_4_chr5_33190_mature	EPM2AIP1	-0.348563	0.357935
novel_miRNA_4_chr5_33190_mature	SYAP1	-0.43684	0.239725
novel_miRNA_4_chr5_33190_mature	KLHL29	0.0997118	0.798544
novel_miRNA_4_chr5_33190_mature	TUBB1	-0.0766902	0.844532
novel_miRNA_4_chr5_33190_mature	MFSD8	0.188865	0.626502
novel_miRNA_4_chr5_33190_mature	CLVS1	-0.0661733	0.865684
novel_miRNA_4_chr5_33190_mature	RGS7	-0.292231	0.445428
novel_miRNA_4_chr5_33190_mature	DSC2	0.55437	0.121391
novel_miRNA_4_chr5_33190_mature	NUDT12	-0.257577	0.50342
novel_miRNA_4_chr5_33190_mature	FPGT	0.45565	0.217731
novel_miRNA_4_chr5_33190_mature	PLP1	-0.433234	0.244073
novel_miRNA_4_chr5_33190_mature	POTEM	-0.368794	0.328726
novel_miRNA_4_chr5_33190_mature	PTPN4	0.203462	0.599544
novel_miRNA_4_chr5_33190_mature	TMEM91	-0.422721	0.256987
novel_miRNA_4_chr5_33190_mature	MTG1	0.632076	0.0677993
novel_miRNA_4_chr5_33190_mature	NECTIN3	-0.514833	0.156114
novel_miRNA_4_chr5_33190_mature	HOXA1	-0.311228	0.414946
novel_miRNA_4_chr5_33190_mature	TLN2	0.00628091	0.987205
novel_miRNA_4_chr5_33190_mature	MRPL19	-0.245255	0.524741
novel_miRNA_4_chr5_33190_mature	CFAP69	0.774514	0.0142629
novel_miRNA_4_chr5_33190_mature	NPTX1	0.624011	0.0724874
novel_miRNA_4_chr5_33190_mature	KRIT1	0.0845732	0.828733
novel_miRNA_4_chr5_33190_mature	KIAA1217	0.164826	0.671728
novel_miRNA_4_chr5_33190_mature	CIAO1	0.458092	0.21496
novel_miRNA_4_chr5_33190_mature	IGF1	-0.427157	0.251495
novel_miRNA_4_chr5_33190_mature	ZNF816-ZNF321P	-0.446698	0.228054
novel_miRNA_4_chr5_33190_mature	CEP170	-0.579267	0.102141
novel_miRNA_4_chr5_33190_mature	MEIS2	-0.241706	0.530947
novel_miRNA_4_chr5_33190_mature	TIPRL	0.276278	0.471753
novel_miRNA_4_chr5_33190_mature	SLC2A12	-0.283219	0.46022
novel_miRNA_4_chr5_33190_mature	OSBPL8	-0.547499	0.127057
novel_miRNA_4_chr5_33190_mature	PRDM5	-0.345488	0.362479
novel_miRNA_4_chr5_33190_mature	TTC23	-0.0201959	0.958871
novel_miRNA_4_chr5_33190_mature	ZEB1	-0.461164	0.211503
novel_miRNA_4_chr5_33190_mature	ITGA2B	0.37882	0.314706
