# Supplementary material for: An atlas of small non-coding RNAs in human preimplantation development
Source: Nat Commun. 2024 Oct 5;15:8634. doi: 10.1038/s41467-024-52943-w (PMC11452719; doi:10.1038/s41467-024-52943-w)
Supplement: Supplementary file 13 — Source data [file 41467_2024_52943_MOESM13_ESM.xls]

## Sheet:  fig1bc_2e_g_s2
cell	miRNA_embryo_lineage	batch	UMAP_1	UMAP_2	split_small_EML	split_smt2_EML	Total_reads	SmallRNA_UMI	miRNA.nExpG	miRNA.UMI	piRNA.nExpG	piRNA.UMI	rRNA.nExpG	rRNA.UMI	snoRNA.nExpG	snoRNA.UMI	snRNA.nExpG	snRNA.UMI	tRNA.nExpG	tRNA.UMI	embryo	devTime	mt.perc	Stage	Grade
E7_9_9	TE	batch3	3.58142	-1.08263	NA	NA	2269012	99393	173	1043.99	1634	3177.93	23	3619.65	171	2936.02	356	1122.9	409	6255.13	E7_9	E7	0.0522459	B5	2
E7_9_17	TE	batch3	2.86153	-1.12718	NA	NA	2781797	217017	167	986.007	2984	6342.35	23	3838.81	202	4536.02	325	2350.69	401	7228.04	E7_9	E7	0.0308912	B5	2
E7_9_25	TE	batch3	2.74852	-1.73378	NA	NA	2199998	142397	108	520	1822	4688.24	23	3826.88	181	2810.01	307	1503.92	347	3012.06	E7_9	E7	0.037109	B5	2
E6_21_1	unclassified	batch3	-2.57725	1.68994	NA	NA	2018887	64308	175	1183.99	889	1715.28	22	3942.7	189	16414	173	181.949	321	3000.08	E6_21	E6	0.128887	B1	1
E6_24_9	TE	batch3	-1.36804	0.752776	NA	NA	1936458	38674	145	939.002	484	1389.73	23	2090.7	178	4645.01	146	316.028	353	6025.09	E6_24	E6	0.177798	B6	1
E6_24_17	TE	batch3	0.758745	0.805921	NA	NA	2322935	54150	156	954.001	596	2049.96	23	2598.68	170	7737.03	144	443.96	391	4523.04	E6_24	E6	0.157907	B6	1
E5_14_1	EB	batch3	-0.994867	-2.30854	NA	NA	3017840	68810	191	1601.01	1502	2855.88	23	3350.84	154	3553.01	201	346.95	441	6847.1	E5_14	E5	0.135611	Mor	3
E5_14_9	TE	batch3	2.10105	-1.84279	NA	NA	2352137	82227	163	982.991	1272	3718.73	22	4284.88	166	2273.01	239	608.975	338	5152.07	E5_14	E5	0.0895448	Mor	3
E4_12_9	Morula	batch3	-2.27727	-1.57614	NA	NA	1964219	23421	108	335	928	1288.62	22	889.921	118	1645	129	57.967	360	5452.1	E4_12	E4	0.22858	Mor	2
E5_16_9	TE	batch3	-0.644878	0.322576	NA	NA	1802648	29707	113	646.999	426	1791.97	22	2497.73	118	1222.01	95	205.031	367	4328.13	E5_16	E5	0.209702	B2	3
E6_17_1	TE	batch3	0.121351	1.41418	NA	NA	2300851	39730	186	2065.99	517	1221.43	22	2487.72	133	4302.01	94	126.01	390	2586.05	E6_17	E6	0.0614719	B3	2
E7_6_9	TE	batch3	3.00929	1.5587	NA	NA	2413676	158418	203	1692.01	1928	5549.3	23	2801.87	234	8900.01	323	2456.72	394	3148.08	E7_6	E7	0.0461337	B6	3
E5_19_25	EB	batch3	-1.39721	-2.25016	NA	NA	2073114	37220	117	600.002	767	970.627	23	2641.78	146	5197	125	132.035	371	4063.06	E5_19	E5	0.19501	B3	1
E5_19_33	TE	batch3	-0.795444	-1.23893	NA	NA	2563200	62961	192	1819.01	1139	3044.61	22	4015.66	193	9428	159	313.965	407	5870.11	E5_19	E5	0.218213	B3	1
E5_19_41	EB	batch3	-3.10713	-2.20092	NA	NA	2273589	31330	123	506.001	550	963.085	22	1781.85	130	2664	90	121.982	325	4643.04	E5_19	E5	0.233199	B3	1
E5_23_1	EB	batch3	-2.09695	-2.20975	NA	NA	2443763	50901	141	678.002	2206	6146.88	22	2966.89	145	6123.02	51	97.99	372	5401.08	E5_23	E5	0.139101	B1	2
E5_23_25	EB	batch3	-1.94107	-1.62513	NA	NA	2489958	34296	123	561	774	1227.53	22	3122.78	136	4045.01	112	102.976	243	2473.05	E5_23	E5	0.232761	B1	2
E7_13_25	TE	batch3	1.80082	1.95219	NA	NA	1548246	23280	101	439	306	693.078	22	1633.87	110	825.001	99	104.971	341	4829.08	E7_13	E7	0.222507	B4	2
E7_13_33	TE	batch3	3.71092	-0.380377	NA	NA	2873731	172529	143	650.996	1729	5733.48	23	3342.68	239	14437	261	1204.81	375	3519.97	E7_13	E7	0.0752215	B4	2
E7_13_41	TE	batch3	4.64632	-0.151048	NA	NA	2831342	180858	155	941.002	1661	12045.3	22	4261	258	15001	280	1207.77	434	9059.28	E7_13	E7	0.0927671	B4	2
E6_28_17	TE	batch3	0.0329978	1.11927	NA	NA	1304089	24644	133	781.997	317	315.147	23	1606.83	151	4390.01	70	144.04	267	1019.05	E6_28	E6	0.0951883	B5	1
E5_13_1	TE	batch3	-0.913062	-1.97833	NA	NA	1548416	23963	124	510.002	564	1064.51	22	1669.82	110	1529	84	32.016	319	3830.12	E5_13	E5	0.228922	Mor	2
E7_9_10	TE	batch3	2.96677	-1.63551	NA	NA	2391938	161678	178	1278.01	1834	6767.5	23	5075.77	219	5006.01	364	1257.79	319	3391.11	E7_9	E7	0.0291432	B5	2
E7_9_18	TE	batch3	2.98453	-1.81011	NA	NA	3043721	273431	164	969.998	3554	8986.1	23	5287.72	290	5765.02	383	4508.54	392	5310.02	E7_9	E7	0.0294172	B5	2
E7_9_26	TE	batch3	2.91762	-1.83578	NA	NA	4528820	127393	147	700.005	1297	4921.38	22	6808.62	157	5366.02	250	528.904	421	6953.15	E7_9	E7	0.0990944	B5	2
E6_21_2	EB	batch3	-0.850352	-3.57192	NA	NA	3285756	39900	102	556.002	562	796.821	22	3917.86	170	5357.02	53	11.979	270	1770.98	E6_21	E6	0.0712594	B1	1
E6_24_10	TE	batch3	1.23233	1.03801	NA	NA	1691395	48066	131	688.002	613	1626.54	22	2170.78	171	6614.01	155	162.002	362	4268.08	E6_24	E6	0.211041	B6	1
E6_24_18	TE	batch3	0.917282	0.997252	NA	NA	2694139	63402	184	1831	700	2575.48	22	4315.81	148	6365.03	150	289.975	417	8437.03	E6_24	E6	0.131173	B6	1
E5_14_2	TE	batch3	-0.176259	-1.14577	NA	NA	1855500	46393	158	986.004	1068	1871.09	22	1864.86	142	2406	130	201.963	322	4704.08	E5_14	E5	0.102872	Mor	3
E5_11_2	EB	batch3	-4.36002	0.0517152	NA	NA	2377155	50102	175	1010.01	1051	2320.61	22	2205.58	160	5566.02	173	433.936	438	11939.1	E5_11	E5	0.240477	Mor	1
E6_17_2	TE	batch3	0.254271	1.02426	NA	NA	3052704	44697	141	910.001	512	1844.86	22	2652.78	132	3350.01	136	122.991	337	2031.03	E6_17	E6	0.222158	B3	2
E7_6_2	TE	batch3	2.29271	3.50987	NA	NA	2891656	31681	113	536.993	508	1643.68	22	1714.82	163	2181.02	162	177.028	368	3355.02	E7_6	E7	0.117591	B6	3
E7_6_10	TE	batch3	4.32373	2.70014	NA	NA	1500415	43979	116	510.002	558	2395.59	23	2236.9	148	2872.02	178	583.033	442	8998.07	E7_6	E7	0.114156	B6	3
E5_19_10	EB	batch3	-0.661614	-1.92955	NA	NA	1824423	25965	115	556	458	524.928	22	2175.82	126	2608	132	92.998	284	2504.07	E5_19	E5	0.218668	B3	1
E5_19_18	TE	batch3	-2.1559	-1.68969	NA	NA	1772860	36002	108	537.002	622	773.763	22	2299.74	166	6457	134	110.983	333	3153.07	E5_19	E5	0.195533	B3	1
E5_23_26	unclassified	batch3	-2.75328	1.89174	NA	NA	1605063	37167	110	334.002	837	1855.43	22	3058.8	131	3310.01	102	65.018	330	1719.02	E5_23	E5	0.147292	B1	2
E7_13_2	TE	batch3	0.904987	0.925903	NA	NA	2297888	24613	129	871	360	441.616	22	2538.87	114	1378.01	174	231.08	350	4670.11	E7_13	E7	0.21337	B4	2
E7_13_26	TE	batch3	3.20445	0.621827	NA	NA	2109631	54452	109	404.998	697	2337	22	2366.75	135	1569.02	158	249.964	326	4159.13	E7_13	E7	0.104616	B4	2
E7_13_34	TE	batch3	2.65357	3.44698	NA	NA	2740632	48564	130	764.991	487	4411	22	2133.88	142	2378.02	175	291.032	339	3943.1	E7_13	E7	0.157193	B4	2
E6_28_10	TE	batch3	-0.207278	0.83694	NA	NA	1632589	12951	108	577.002	394	1030.48	22	684.902	89	841.008	73	46.993	256	869	E6_28	E6	0.170387	B5	1
E7_11_3	TE	batch3	4.38481	-0.0261462	NA	NA	2389327	358642	168	1324.01	1423	35728.5	26	11972.2	299	18543	215	672.03	440	10149.3	E7_11	E7	0.23263	B4	3
E7_9_11	TE	batch3	1.41574	2.54911	NA	NA	3271446	32707	147	790.999	295	500.639	22	3512.81	110	1056.01	49	28.009	286	2770.06	E7_9	E7	0.0221398	B5	2
E7_9_19	TE	batch3	1.90458	1.7302	NA	NA	2422786	44352	133	840.999	401	865.492	23	4217.76	160	4393.02	112	157.956	402	5264.2	E7_9	E7	0.18141	B5	2
E7_9_27	TE	batch3	3.12134	-1.63636	NA	NA	2666212	198238	117	525.998	1718	11780.4	23	7374.74	175	2223.03	332	1164.89	402	5180	E7_9	E7	0.0681797	B5	2
E6_24_11	EB	batch3	-3.4227	-1.18782	NA	NA	2099771	57442	112	464.004	761	2817.49	23	2774.85	139	2615.02	202	210.918	378	5297.01	E6_24	E6	0.149773	B6	1
E6_24_19	TE	batch3	1.30589	0.823395	NA	NA	2287478	47163	137	863.995	480	1310.64	22	3388.84	156	7098.01	107	154.977	378	3100.05	E6_24	E6	0.153889	B6	1
E5_14_3	TE	batch3	-0.474183	-1.16969	NA	NA	2908992	81687	150	937.996	1060	2797.72	23	4332.57	178	4792	192	443.991	396	7206.11	E5_14	E5	0.164334	Mor	3
E5_14_11	EB	batch3	-0.23325	-1.70273	NA	NA	2283583	38869	157	1283	632	1153.8	22	2626.73	138	4029.01	96	81.978	335	4191.05	E5_14	E5	0.165382	Mor	3
E5_16_11	ICM	batch3	-0.869279	-3.92965	NA	NA	2333969	44055	153	933	639	2297.99	22	2194.79	158	4723.02	112	142.012	325	3507.1	E5_16	E5	0.159516	B2	3
E5_11_11	EB	batch3	-0.843451	-2.73463	NA	NA	2454147	32655	106	317.001	814	1087.01	23	3185.79	152	3205.03	157	142.944	369	2473.1	E5_11	E5	0.21334	Mor	1
E6_17_3	TE	batch3	-0.084034	-0.199383	NA	NA	2496873	60221	141	920	684	3004.77	23	4018.65	157	4500.01	120	146.007	402	2590.01	E6_17	E6	0.182518	B3	2
E7_6_3	TE	batch3	3.13229	3.34851	NA	NA	1992998	31270	143	709.007	662	1114.62	24	1516.78	139	2540.01	183	225.971	311	5245.12	E7_6	E7	0.0867692	B6	3
E7_6_11	TE	batch3	2.556	2.26476	NA	NA	2217837	70100	176	1289	811	3249.59	23	2000.8	170	8153.02	212	355.913	356	5086.08	E7_6	E7	0.182088	B6	3
E5_19_3	unclassified	batch3	-3.09941	1.24984	NA	NA	2155565	31988	123	568.998	551	773.956	23	2485.89	132	3782.01	136	99.031	290	3086	E5_19	E5	0.249144	B3	1
E5_23_3	EB	batch3	-3.15999	-0.663193	NA	NA	2788595	44198	131	547.996	1807	4275.06	22	2149.82	144	3336.01	84	121.976	343	5638.1	E5_23	E5	0.237762	B1	2
E7_13_11	TE	batch3	1.5215	1.04358	NA	NA	2792262	14123	101	453	233	143.83	23	1216.94	117	1823.02	120	57.969	261	1599.07	E7_13	E7	0.0901611	B4	2
E7_13_19	TE	batch3	0.995183	1.94004	NA	NA	2526585	39346	167	1617.01	376	466.507	22	2424.88	148	7374.01	168	200.088	343	5312.17	E7_13	E7	0.177007	B4	2
E7_13_27	TE	batch3	4.53065	1.01498	NA	NA	1935239	31810	123	726.002	397	1339.91	23	1682.9	139	3498.01	171	206.995	347	4826.07	E7_13	E7	0.136838	B4	2
E7_13_35	TE	batch3	4.49238	0.554058	NA	NA	3187199	38057	122	609.001	609	1254.53	22	2168.83	133	1212.02	169	244.982	335	4453.12	E7_13	E7	0.129464	B4	2
E7_13_43	TE	batch3	2.45269	3.93313	NA	NA	2443141	44945	124	584.003	466	1584.98	23	2261.72	133	1891.02	143	119.041	403	3509.12	E7_13	E7	0.0694563	B4	2
E7_13_51	TE	batch3	1.51109	2.41495	NA	NA	2622689	28258	136	926.001	290	547.694	23	3202.87	103	313	136	268.99	290	1553	E7_13	E7	0.0686514	B4	2
E6_28_11	ICM	batch3	-1.10019	-5.37856	NA	NA	1600185	33338	117	599.001	540	1893.67	24	1448.77	153	2689.02	89	76.975	272	2887.05	E6_28	E6	0.194558	B5	1
E5_13_3	TE	batch3	-1.2555	-1.24198	NA	NA	2972095	54256	130	601.998	956	2071.89	22	3934.64	150	3490.01	157	136.04	370	3806.06	E5_13	E5	0.239083	Mor	2
E5_13_11	TE	batch3	0.593157	0.267061	NA	NA	2035227	42939	140	549.999	807	1489.88	22	2975.85	171	3246.02	163	185.986	350	5042.03	E5_13	E5	0.19577	Mor	2
E7_9_12	TE	batch3	3.53004	0.3729	NA	NA	5086456	135834	134	725	915	9309.09	24	5881.88	162	4670.03	231	431.963	379	4532.09	E7_9	E7	0.134997	B5	2
E7_9_20	TE	batch3	-3.21866	2.11078	NA	NA	2573171	56236	131	634.998	540	3176.57	23	3590.84	126	2443.01	127	108.963	394	4473.1	E7_9	E7	0.12773	B5	2
E7_9_28	TE	batch3	3.34276	-1.67975	NA	NA	4102740	234482	131	598.999	1983	14251.6	23	7240.77	169	2782.03	257	1221.71	427	6136.06	E7_9	E7	0.0587578	B5	2
E6_21_4	EB	batch3	-2.06896	-0.98824	NA	NA	2485689	58641	240	2858	1790	4987.91	22	3984.78	202	7944.01	160	489.957	361	5013.01	E6_21	E6	0.154661	B1	1
E6_24_12	EB	batch3	-2.98346	-0.670126	NA	NA	1990330	44633	109	436.002	528	1832.75	22	1964.77	126	2035.01	149	192.98	379	4977.09	E6_24	E6	0.181841	B6	1
E6_24_20	TE	batch3	1.25824	2.2394	NA	NA	2561813	72424	194	2068.01	794	2714.55	22	4690.72	189	14520	114	278.977	356	5829.12	E6_24	E6	0.113698	B6	1
E5_14_4	EB	batch3	-0.708104	-1.15734	NA	NA	1820215	38027	139	981.001	949	1664.26	23	2347.86	151	4268.01	108	292.008	345	4710.12	E5_14	E5	0.132788	Mor	3
E5_14_12	EB	batch3	-0.532027	-3.84215	NA	NA	2563438	43386	124	559.001	741	1391.4	23	4070.83	132	1489	184	225.935	397	4798.16	E5_14	E5	0.181959	Mor	3
E7_6_4	TE	batch3	2.10711	3.97806	NA	NA	1783716	26671	114	458.998	400	592.391	22	1171.86	148	5363.01	92	51.981	279	3424.13	E7_6	E7	0.0714887	B6	3
E7_6_12	TE	batch3	1.97636	2.24469	NA	NA	1726040	35222	157	1156	453	910.339	23	2091.77	155	7123.02	109	100.992	326	2327.12	E7_6	E7	0.112626	B6	3
E5_19_4	EB	batch3	-1.88952	-2.53738	NA	NA	2031855	41984	135	620.002	803	1365.52	22	2711.71	150	4712.01	153	120.982	316	3653.04	E5_19	E5	0.202871	B3	1
E5_23_4	EB	batch3	-2.00986	-1.21114	NA	NA	3325247	55641	127	563.996	1086	2426.53	23	3842.88	150	5131.01	101	110.01	368	4860.14	E5_23	E5	0.243893	B1	2
E7_13_12	TE	batch3	4.42244	1.55869	NA	NA	2622939	27505	124	696	294	291.843	22	2393.8	141	4246.01	139	74.023	299	2613.97	E7_13	E7	0.0783148	B4	2
E7_13_36	TE	batch3	2.76228	0.923158	NA	NA	2557277	65535	102	436.002	646	6983.05	23	2591.87	185	2887.01	139	135.022	319	2812.14	E7_13	E7	0.176782	B4	2
E7_13_44	TE	batch3	3.1305	-1.4461	NA	NA	2696748	58471	105	389.999	827	2505.2	22	2290.8	113	951.014	214	467.017	345	4797.14	E7_13	E7	0.093529	B4	2
E5_13_4	TE	batch3	2.84761	-1.94242	NA	NA	3158502	78095	172	1138	1461	6763.35	23	3771.77	149	2920	146	283.954	343	4188.09	E5_13	E5	0.141657	Mor	2
E7_9_13	TE	batch3	2.90465	-1.12569	NA	NA	3138187	116325	130	476.996	1189	6294.69	23	9833.67	165	2238.02	271	707.904	431	6852.17	E7_9	E7	0.136353	B5	2
E6_21_5	unclassified	batch3	-2.6878	1.08993	NA	NA	4210969	38511	109	507.999	658	708.29	24	2898.97	147	2707.01	97	117.987	319	816.064	E6_21	E6	0.0121454	B1	1
E6_24_5	TE	batch3	3.4643	-0.73058	NA	NA	3220314	178970	193	1365.99	2226	8804.47	24	6799.66	195	7605.02	259	1323.81	423	8610.15	E6_24	E6	0.190183	B6	1
E5_14_13	ICM	batch3	-1.35011	-4.67288	NA	NA	2059633	39747	119	615.001	531	1351.63	22	3039.74	128	3661.01	126	73.03	325	3232.1	E5_14	E5	0.199094	Mor	3
E4_12_5	Morula	batch3	2.03516	-1.93273	NA	NA	3725880	66207	150	609.997	1517	3244.53	23	4359.76	152	5591	154	250.994	374	7665.09	E4_12	E4	0.243961	Mor	2
E5_16_5	EB	batch3	-1.40925	-0.830204	NA	NA	2426139	32946	153	1036	702	1355.65	22	2568.82	153	1955.01	82	301.024	366	5597.12	E5_16	E5	0.113672	B2	3
E7_6_5	TE	batch3	2.32106	3.26661	NA	NA	1797566	25705	136	788.003	416	1006.49	22	1554.71	122	1784.02	74	90.003	300	3702.12	E7_6	E7	0.121433	B6	3
E7_6_13	TE	batch3	1.81257	2.67029	NA	NA	1819629	35078	132	878	578	853.474	22	1265.8	162	7096.02	127	139.988	322	2275.07	E7_6	E7	0.0985492	B6	3
E5_19_21	EB	batch3	-2.18828	-2.05097	NA	NA	3086575	26361	110	435.995	548	846.645	22	2364.83	123	2690.01	87	57.967	284	2586.07	E5_19	E5	0.232763	B3	1
E5_19_37	TE	batch3	0.157673	-1.96238	NA	NA	2994756	52726	113	457.003	493	1703.33	22	3201.67	130	4292	115	136.979	374	2991.04	E5_19	E5	0.247632	B3	1
E7_13_13	TE	batch3	1.2051	1.69038	NA	NA	2671012	28773	119	882.997	303	259.098	22	2533.8	130	3432.01	188	174.962	346	4046.18	E7_13	E7	0.212197	B4	2
E7_13_21	TE	batch3	4.58015	1.62932	NA	NA	2110256	29370	129	947.997	387	550.634	22	1943.83	131	3585.01	110	114.993	252	2242.01	E7_13	E7	0.206651	B4	2
E7_13_37	TE	batch3	2.2214	1.93247	NA	NA	2101562	32185	114	584.005	275	1369.95	23	2113.89	138	3298.01	81	111.012	293	2025.99	E7_13	E7	0.147454	B4	2
E5_13_5	TE	batch3	-0.809246	-1.15082	NA	NA	1393134	26742	134	581.999	736	1218.73	22	1982.81	130	2577.02	60	82.011	270	2974.06	E5_13	E5	0.192339	Mor	2
E7_9_14	TE	batch3	3.13625	-0.874695	NA	NA	2766996	91944	118	379.002	1426	4960.65	22	4226.74	178	2242.01	316	1782.8	423	8793.05	E7_9	E7	0.0690092	B5	2
E7_9_22	TE	batch3	2.88896	-0.387552	NA	NA	5162396	119284	142	737.002	855	7150.47	22	6728.82	152	3519.02	203	382.052	362	3464.06	E7_9	E7	0.150583	B5	2
E7_9_30	unclassified	batch3	-2.68224	-2.81221	NA	NA	1910837	32355	114	437.997	333	384.749	21	2272.86	112	1076.01	127	101.967	393	5695.1	E7_9	E7	0.137903	B5	2
E6_21_6	EB	batch3	-2.10054	-0.618155	NA	NA	3791264	41495	112	384.003	534	1032.93	22	2979.85	144	3377	110	85.012	321	3953.11	E6_21	E6	0.143828	B1	1
E6_24_6	TE	batch3	0.549436	1.03057	NA	NA	2441349	158217	187	1671	1310	12587.3	23	6372.56	177	7045.01	233	371.964	415	6410.13	E6_24	E6	0.14168	B6	1
E3_6_6	8 cell	batch3	-5.18762	1.19	NA	NA	1983633	45365	101	275.998	2652	8297.16	22	2272.84	164	1079.03	111	279.023	319	6879.1	E3_6	E3	0.199512	8-C	1
E5_14_6	TE	batch3	-0.838623	-1.82244	NA	NA	3705796	46701	131	854.999	688	1734.63	23	2456.86	154	3244.01	193	286.967	365	4357.11	E5_14	E5	0.177571	Mor	3
E5_14_14	TE	batch3	-1.382	-1.39673	NA	NA	1984630	45913	121	587.998	653	2209	22	3378.67	132	2557.01	71	92.987	335	4397.08	E5_14	E5	0.240677	Mor	3
E5_16_6	EB	batch3	-0.851144	-4.03495	NA	NA	1854373	32303	135	687.995	605	1798.41	22	1942.8	151	2976.01	117	157.949	330	4582.05	E5_16	E5	0.185739	B2	3
E6_17_6	TE	batch3	-0.208291	1.1892	NA	NA	2585386	55473	139	698	560	2045.49	22	4408.7	117	1307.01	134	174.972	327	3259.16	E6_17	E6	0.216155	B3	2
E7_6_6	TE	batch3	3.33411	-1.71949	NA	NA	1697459	45789	123	514.004	1053	1919.83	23	1225.72	156	1691.01	214	381.04	310	4700.15	E7_6	E7	0.0570691	B6	3
E7_6_14	TE	batch3	2.87479	2.34242	NA	NA	2389735	91929	161	1058	958	10615.6	26	2430.72	220	5205.02	203	553.078	403	5322.11	E7_6	E7	0.0865758	B6	3
E5_23_22	EB	batch3	-3.13402	-1.12749	NA	NA	2027314	36877	111	388.997	896	1574.06	22	2063.84	141	2676.02	96	193.977	298	4278.03	E5_23	E5	0.23561	B1	2
E7_13_30	TE	batch3	3.61209	2.01647	NA	NA	1912539	51942	135	690.996	579	3511.35	22	2495.83	125	1729.02	167	228.989	361	4622.17	E7_13	E7	0.212656	B4	2
E7_13_38	TE	batch3	3.31755	-1.30241	NA	NA	2380480	41420	115	504.999	557	2992.68	22	2047.81	143	1351.02	160	146.958	332	3491.98	E7_13	E7	0.174317	B4	2
E5_13_14	EB	batch3	-2.0356	-1.91784	NA	NA	2327930	43471	152	746.997	823	2272.86	23	3339.85	154	4700	108	86.986	385	4995.12	E5_13	E5	0.229652	Mor	2
E7_11_7	TE	batch3	0.702476	1.45777	NA	NA	4423391	60090	133	857.995	528	1319.92	22	5278.83	170	6179.02	188	356.925	383	3876.12	E7_11	E7	0.143161	B4	3
E7_9_15	TE	batch3	3.49371	-1.8707	NA	NA	2602971	161378	146	646.999	2159	6501.89	22	4225.82	209	2819.03	386	3179.74	443	10366.1	E7_9	E7	0.0582735	B5	2
E7_9_23	TE	batch3	1.70044	1.86361	NA	NA	2709966	116690	130	679.996	853	8797.01	23	5442.79	137	2508.02	156	268.991	378	5485.2	E7_9	E7	0.200729	B5	2
E7_9_31	TE	batch3	3.54914	-0.752679	NA	NA	5324986	133117	125	592.996	980	7708.57	22	10266.9	137	1871	209	308.895	363	4498.15	E7_9	E7	0.140898	B5	2
E6_21_15	EB	batch3	-2.84695	-2.16775	NA	NA	4799302	81351	134	498.003	739	3941.64	23	11664.8	164	4372.01	155	257.958	410	7736.04	E6_21	E6	0.248591	B1	1
E6_24_15	TE	batch3	-0.475157	1.71772	NA	NA	2068415	32694	105	451.007	343	872.452	22	2353.88	123	2082.01	73	39.003	276	1889.07	E6_24	E6	0.194283	B6	1
E5_14_15	TE	batch3	2.64831	-1.63278	NA	NA	5755371	174188	128	558.998	2211	6315.76	23	5093.78	183	2429.01	335	1518.07	376	4766.06	E5_14	E5	0.0466644	Mor	3
E5_16_7	TE	batch3	-0.487806	0.165152	NA	NA	1834449	37673	150	1150	649	1288.22	22	2475.9	186	3533	113	291.02	349	5363.06	E5_16	E5	0.206201	B2	3
E7_6_15	TE	batch3	1.47961	2.97427	NA	NA	1586995	64922	222	2704	707	3932.87	23	2539.91	178	8682.01	182	335.917	386	4356.08	E7_6	E7	0.159457	B6	3
E5_19_15	EB	batch3	-2.29784	-2.62073	NA	NA	2211863	49712	169	1140	1014	2451.67	23	4815.89	152	2683.02	183	327.988	376	4658.03	E5_19	E5	0.213543	B3	1
E5_19_23	EB	batch3	-3.03661	-2.06399	NA	NA	2905701	45496	183	1257	909	1657.97	23	3197.83	137	4638	132	109.937	364	3918.13	E5_19	E5	0.190573	B3	1
E5_19_47	EB	batch3	-2.70946	-2.46763	NA	NA	2285512	40167	145	900.998	764	1736.27	22	3221.78	134	3187	150	85.967	336	3156.06	E5_19	E5	0.209156	B3	1
E7_13_23	TE	batch3	0.977424	2.32296	NA	NA	2186324	38676	123	684.001	362	740.993	22	2826.78	134	3937.01	111	132.973	363	2860.06	E7_13	E7	0.238426	B4	2
E7_13_31	TE	batch3	1.91317	3.7395	NA	NA	1982763	44634	119	625.002	459	2174.12	23	2037.73	130	1874.02	151	167.962	319	4444.15	E7_13	E7	0.175184	B4	2
E7_13_39	TE	batch3	1.79723	2.52701	NA	NA	2293770	39167	125	822.004	360	3614.23	22	2223.78	120	1312.01	118	133.988	287	3414	E7_13	E7	0.116941	B4	2
E7_13_47	TE	batch3	3.39584	1.07983	NA	NA	1632773	35793	101	378.001	404	3881.93	23	1547.88	116	1168.01	97	54.994	297	2517.08	E7_13	E7	0.139969	B4	2
E7_11_8	TE	batch3	1.45212	2.49058	NA	NA	4175889	58761	131	789.001	468	1255.14	23	5076.76	171	6279.01	210	314.994	365	3898.04	E7_11	E7	0.138626	B4	3
E7_9_16	TE	batch3	2.83993	-1.34516	NA	NA	4026665	74705	124	556.005	826	2659.29	25	3455.88	173	3587.02	212	731.998	364	7859.06	E7_9	E7	0.0772198	B5	2
E7_9_24	TE	batch3	-1.36191	0.921292	NA	NA	2729747	47227	115	512.997	601	1330.49	22	3809.87	124	1944.01	115	116.027	347	4960.1	E7_9	E7	0.165985	B5	2
E7_9_32	TE	batch3	2.71779	-1.63733	NA	NA	2696891	296959	140	637.995	2377	19922	25	10593.7	179	2032.01	320	2223.92	425	6260.1	E7_9	E7	0.0697279	B5	2
E6_21_16	EB	batch3	-2.76237	-1.26033	NA	NA	4347135	68791	125	564.005	791	3417.2	23	4610.77	150	5145.01	129	167.021	406	6919.13	E6_21	E6	0.230986	B1	1
E5_14_16	EB	batch3	-1.50717	-3.08008	NA	NA	6572805	51091	133	582.999	1269	2772.26	23	2514.81	148	1686.01	198	259.958	297	2658.13	E5_14	E5	0.089612	Mor	3
E4_12_8	Morula	batch3	1.6321	-1.93764	NA	NA	2437312	34076	103	334.003	789	1259.31	22	2046.84	130	1843	159	112.013	304	5388.1	E4_12	E4	0.226508	Mor	2
E6_17_8	TE	batch3	-0.957953	0.726389	NA	NA	2856385	53542	123	634.002	487	1409.25	24	4276.86	168	4456.02	122	124.954	367	3290.18	E6_17	E6	0.222967	B3	2
E7_6_8	TE	batch3	2.31256	2.88033	NA	NA	953671	24062	112	483.002	400	2142.21	22	2359.07	186	1808.01	183	397.892	308	1006.01	E7_6	E7	0.055135	B6	3
E7_6_16	TE	batch3	2.62961	2.66694	NA	NA	2816439	108301	230	2764.99	1210	6401.29	23	6447.86	204	11673	243	941.901	470	8804.16	E7_6	E7	0.0844239	B6	3
E5_19_40	EB	batch3	-0.287973	-2.67075	NA	NA	1928488	33061	110	364.999	914	2115.13	22	1193.8	125	1243	204	326	358	6543.13	E5_19	E5	0.216535	B3	1
E7_13_40	TE	batch3	0.49041	2.3986	NA	NA	1730685	53883	122	660.998	669	5346.57	23	2728.89	154	2371.02	145	254.083	350	2740.05	E7_13	E7	0.064883	B4	2
E7_12_9	ICM	batch3	-0.613616	-5.84151	NA	NA	1770683	59149	120	526.004	729	2640.32	23	3810.73	208	4954.05	109	430.047	279	2553.06	E7_12	E7	0.138566	B4	2
E7_12_17	TE	batch3	1.7596	3.25704	NA	NA	1820443	50105	131	735.001	530	1520.03	22	3879.91	159	5153.01	170	358.982	321	4156.06	E7_12	E7	0.0663903	B4	2
E6_30_1	TE	batch3	2.41182	3.45279	NA	NA	2192056	55281	139	676.005	825	2329.81	22	3807.83	151	2787	215	559.009	401	7984.99	E6_30	E6	0.129106	B2	2
E6_30_9	TE	batch3	3.02562	-1.4349	NA	NA	1637344	66384	113	540.002	915	4388.69	22	3706.82	138	2319.02	208	438.924	374	5791.16	E6_30	E6	0.100598	B2	2
E6_23_9	TE	batch3	-0.0289195	1.10184	NA	NA	1003319	16612	140	910.999	319	328.561	23	1443.83	132	2369.03	80	152.992	275	2609.01	E6_23	E6	0.0261265	B5	1
E6_26_9	TE	batch3	2.20912	2.56966	NA	NA	1276309	16958	121	507.001	260	271.69	22	1825.98	115	1185	97	98.013	237	1562.06	E6_26	E6	0.152891	B4	2
E5_26_1	TE	batch3	-1.98215	0.810246	NA	NA	2884779	85314	138	653.997	917	6018.97	22	3519.62	175	5270.02	162	210.026	342	3092.03	E5_26	E5	0.235156	B3	1
E5_26_9	TE	batch3	-1.72419	-2.39778	NA	NA	4325454	89400	171	841.007	1243	3018.3	22	5365.72	167	6764.02	194	487.089	369	5573.01	E5_26	E5	0.176036	B3	1
E5_26_17	EB	batch3	-1.12909	-2.27198	NA	NA	2804951	46232	165	1222	870	1700	23	3308.82	143	2948.01	142	183.014	354	4660.12	E5_26	E5	0.207901	B3	1
E5_26_25	TE	batch3	-1.12089	-1.91118	NA	NA	865636	17725	160	1108	558	736.603	22	2017.8	156	1177.02	49	124.008	307	2072.11	E5_26	E5	0.139086	B3	1
E5_26_33	TE	batch3	-0.783171	-1.89554	NA	NA	2334968	27808	108	500.002	290	518.766	23	2374.94	114	1802	81	100.972	302	2497.04	E5_26	E5	0.238751	B3	1
E5_24_1	EB	batch3	-1.21063	-1.38954	NA	NA	3551188	42173	137	714.001	549	1073.4	23	3282.87	154	3107.01	122	126.976	345	3365.02	E5_24	E5	0.213153	B3	1
E5_24_33	unclassified	batch3	-1.94824	0.0996548	NA	NA	2281105	63470	115	472.003	747	5108.89	22	2273.91	113	1833	114	111.981	356	5754.99	E5_24	E5	0.111649	B3	1
E5_24_41	EB	batch3	-2.53165	-2.85766	NA	NA	2209751	46793	130	695.004	552	1436.93	23	4130.74	123	2739.01	116	183.978	371	5655.08	E5_24	E5	0.193745	B3	1
E5_25_25	TE	batch3	2.38399	0.879102	NA	NA	2190029	25033	123	567.992	459	964.928	23	1605.8	128	1087.01	98	83.996	353	4648.17	E5_25	E5	0.164486	B2	2
E5_27_1	TE	batch3	4.09612	-0.525873	NA	NA	1948422	107687	123	472.994	1377	3390.98	22	1910.81	199	9409.02	279	731.87	332	2011.02	E5_27	E5	0.0744811	B2	3
E5_27_9	TE	batch3	4.70926	-0.10802	NA	NA	2804474	147663	143	828.001	1471	9645.11	22	3165.87	256	12088	265	931.888	431	6981.34	E5_27	E5	0.0889077	B2	3
E7_12_10	TE	batch3	4.69845	2.42875	NA	NA	2493888	86036	140	711.997	1186	2788.12	22	10052.7	185	2993.03	263	1240.95	342	7017.1	E7_12	E7	0.0980478	B4	2
E7_12_18	TE	batch3	2.50729	3.5073	NA	NA	2364576	52343	111	521	435	1809.27	22	3920.87	166	4179.01	149	303.962	329	3820.08	E7_12	E7	0.150426	B4	2
E7_12_26	TE	batch3	3.83299	-1.59649	NA	NA	3697665	533730	177	972.999	4567	30825.3	23	15326.8	243	4598.01	424	8703.62	458	10496.1	E7_12	E7	0.034815	B4	2
E6_30_10	TE	batch3	3.55634	0.926286	NA	NA	2490271	72033	130	519.005	809	3040.95	22	3522.89	146	5147.01	160	269.958	355	6892.07	E6_30	E6	0.146164	B2	2
E6_22_2	EB	batch3	-1.38665	-0.518675	NA	NA	4592128	18880	196	1786	1301	2536.34	23	1435.84	142	1691.01	70	64.991	278	3521.05	E6_22	E6	0.0820557	B2	1
E5_26_2	EB	batch3	-1.29063	-2.55736	NA	NA	1514585	44970	117	783.999	631	2064.68	22	4158.87	158	3989	102	58.964	309	2923.99	E5_26	E5	0.209984	B3	1
E5_26_10	EB	batch3	-1.07245	-2.02554	NA	NA	3810460	42687	129	688.997	627	1084.4	23	3111.8	141	3468	156	126.965	359	4399.08	E5_26	E5	0.18496	B3	1
E5_26_26	EB	batch3	-1.39355	-0.902047	NA	NA	2193415	57178	156	1239	743	2335.36	23	4135.83	156	5058.01	91	142.992	367	5580.11	E5_26	E5	0.187393	B3	1
E5_24_10	EB	batch3	-2.13213	-1.54853	NA	NA	3277828	35796	136	617.004	784	934.544	22	2574.84	128	2445.01	104	67.974	288	2497.07	E5_24	E5	0.227136	B3	1
E5_24_18	EB	batch3	-0.685406	-2.9983	NA	NA	2467510	62531	127	673	567	1607.8	23	3899.79	156	8965.03	102	220.971	370	5244.07	E5_24	E5	0.168221	B3	1
E5_24_34	TE	batch3	-1.73293	-0.154682	NA	NA	4200683	69519	155	703.994	1080	2743.18	24	5869.73	143	4266.01	121	112.969	417	5881.13	E5_24	E5	0.179415	B3	1
E5_25_2	TE	batch3	0.749574	2.21449	NA	NA	2357395	17062	115	672.007	306	321.507	22	1823.84	106	871.004	157	165.976	315	2874.07	E5_25	E5	0.181298	B2	2
E5_25_10	TE	batch3	-0.650812	-0.197075	NA	NA	4479098	49961	103	347.997	379	636.903	22	5315.86	115	997.996	153	74.035	334	3664.16	E5_25	E5	0.215191	B2	2
E5_25_18	TE	batch3	-0.952203	-0.765187	NA	NA	1977213	23454	136	835.998	427	457.378	22	2614.94	121	1584	33	38.984	213	1280.02	E5_25	E5	0.063345	B2	2
E5_25_26	TE	batch3	3.19248	0.205466	NA	NA	2375359	45813	109	426.001	615	2036.91	22	2082.78	117	1240.02	173	195.949	315	3152.09	E5_25	E5	0.0908033	B2	2
E5_27_2	TE	batch3	2.27588	3.23301	NA	NA	2241562	31355	122	607.996	454	2788.93	22	1475.88	135	1590.03	142	162.024	323	2481.02	E5_27	E5	0.154197	B2	3
E6_22_10	TE	batch3	-0.82558	-0.430343	NA	NA	3666273	60702	218	2633.01	1255	2832.04	23	4443.71	234	15489	122	455.966	366	6838.1	E6_22	E6	0.0835935	B2	1
E6_30_3	TE	batch3	1.42614	2.1357	NA	NA	2333982	38128	102	440.002	864	1289.67	22	3075.89	124	1596	83	72.009	303	4335.14	E6_30	E6	0.233187	B2	2
E6_23_19	TE	batch3	1.38471	-1.16842	NA	NA	1002862	26707	112	544.003	567	1295.18	22	2199.97	88	472.012	160	253.949	313	1903	E6_23	E6	0.0540623	B5	1
E5_26_19	TE	batch3	-1.84649	-2.06215	NA	NA	2500142	107129	177	1428.99	1445	5842.75	23	9869.87	157	3785.01	137	217.008	393	5964.01	E5_26	E5	0.242669	B3	1
E5_26_35	TE	batch3	4.03685	-1.33677	NA	NA	3209025	97697	127	678	948	4722.99	24	5204.92	164	6445.02	152	410.957	388	5972.01	E5_26	E5	0.245799	B3	1
E5_24_3	EB	batch3	-0.902536	-1.32948	NA	NA	4533195	54385	121	784.006	473	951.918	22	4713.81	139	3848.01	112	60.036	321	3705.05	E5_24	E5	0.234149	B3	1
E5_25_11	TE	batch3	1.29816	1.13459	NA	NA	5163968	44731	109	463.002	446	536.473	22	4855.91	118	1861.01	116	91.004	341	2861.08	E5_25	E5	0.205793	B2	2
E5_25_27	TE	batch3	4.67467	0.80052	NA	NA	2024657	24989	119	638.005	353	1072.05	23	1414.88	136	2797.01	175	181.041	325	3424.09	E5_25	E5	0.137594	B2	2
E5_27_3	TE	batch3	3.67445	1.89387	NA	NA	3274425	27974	120	501.998	588	894.485	23	1577.86	113	812.015	160	171.951	334	2950.1	E5_27	E5	0.117953	B2	3
E5_27_11	TE	batch3	2.60391	3.97162	NA	NA	2021301	31518	121	489	392	1055.08	23	1580.7	118	1295.01	132	79.984	366	2355.11	E5_27	E5	0.0622705	B2	3
E5_27_19	TE	batch3	1.55295	2.37484	NA	NA	1606700	14334	118	593.001	261	311.841	22	1561.85	91	198.006	110	122.015	260	766.036	E5_27	E5	0.0673469	B2	3
E6_22_11	unclassified	batch3	-3.50234	2.16515	NA	NA	2638849	30099	109	380.995	433	1759.52	24	1193.82	128	2313	152	55.988	362	2791.04	E6_22	E6	0.201068	B2	1
E5_10_3	EB	batch3	-1.81647	-2.23437	NA	NA	1214417	19646	103	461.999	438	1113.98	23	994.835	141	1757.03	94	47.964	246	1560.03	E5_10	E5	0.177526	B2	2
E7_12_4	TE	batch3	4.17119	-0.657894	NA	NA	1616577	196870	134	635.004	1471	21106.2	24	6672.73	260	9659	230	1041.02	378	5222.14	E7_12	E7	0.132335	B4	2
E7_12_12	TE	batch3	3.43085	1.24437	NA	NA	2090752	93526	139	899.998	760	4523.71	22	4237.73	179	8641.01	157	318.016	391	7247.11	E7_12	E7	0.152831	B4	2
E7_12_20	TE	batch3	3.22067	-1.13117	NA	NA	3455985	338086	176	1107	2356	21621.3	24	16605.7	214	4915.01	338	4272.68	401	11684.1	E7_12	E7	0.0590667	B4	2
E7_12_28	TE	batch3	4.6599	2.8351	NA	NA	2831708	178870	137	618.004	839	11922.2	23	6047.77	160	1988.02	239	851.94	371	10144.1	E7_12	E7	0.193774	B4	2
E6_30_12	TE	batch3	1.8114	2.80759	NA	NA	2361202	34993	120	711.002	296	442.435	23	2946.98	91	491.002	77	25.985	312	6274.14	E6_30	E6	0.0898505	B2	2
E6_30_20	TE	batch3	0.147464	1.78873	NA	NA	2384639	29658	124	577.001	324	353.409	22	3173.89	81	261.002	46	19.991	278	3607.08	E6_30	E6	0.0276944	B2	2
E6_22_4	unclassified	batch3	-4.55497	0.781834	NA	NA	3746844	35026	211	1540.99	1669	4946.23	24	3740.84	171	1992.01	107	98.985	351	5658.02	E6_22	E6	0.108162	B2	1
E6_26_4	TE	batch3	3.17308	2.89522	NA	NA	2715222	40154	105	330.001	362	932.045	22	2473.92	144	6949.01	154	324.975	312	1452.03	E6_26	E6	0.0254383	B4	2
E5_26_4	EB	batch3	-1.3413	-2.77351	NA	NA	1986906	50771	109	681.999	614	1888.86	22	4016.72	151	4366.01	76	106.004	295	3661.05	E5_26	E5	0.175276	B3	1
E5_26_28	EB	batch3	-1.266	-2.15378	NA	NA	2972733	46402	121	681.001	568	989.541	23	3213.92	154	5260.02	110	98.967	371	4646.12	E5_26	E5	0.170975	B3	1
E5_24_4	EB	batch3	-2.05034	-0.845332	NA	NA	4975296	50991	122	666.003	531	1421.43	23	5034.68	115	1737	129	105.028	388	3188.05	E5_24	E5	0.20114	B3	1
E5_24_12	EB	batch3	-2.00366	-0.815104	NA	NA	4765469	52852	120	438.001	941	1785.23	23	4236.84	143	3165.02	111	97.035	332	3715.05	E5_24	E5	0.215673	B3	1
E5_24_36	TE	batch3	1.98022	-1.56271	NA	NA	2971655	75834	116	396.001	730	2469.7	24	6038.68	148	5854.01	132	245.869	435	7927.16	E5_24	E5	0.202356	B3	1
E5_24_44	TE	batch3	0.263527	0.405765	NA	NA	2540328	63534	125	746.995	566	2210.55	22	4416.75	149	5006.01	143	199.975	365	6204.07	E5_24	E5	0.20375	B3	1
E6_22_12	TE	batch3	-1.20853	-0.668119	NA	NA	3596395	43099	227	3130	958	2395.08	24	5661.89	186	7337	87	155.001	314	6212.04	E6_22	E6	0.104897	B2	1
E7_12_5	TE	batch3	0.764453	2.64223	NA	NA	1620165	21732	127	756.999	386	417.583	22	2295.76	134	1180.03	70	389.026	283	2429	E7_12	E7	0.0580025	B4	2
E7_12_13	TE	batch3	1.66341	3.39727	NA	NA	2243422	49906	147	961.997	427	1515.35	23	3167.8	144	4060.01	133	139.99	344	5921.07	E7_12	E7	0.117054	B4	2
E7_12_21	TE	batch3	3.97642	0.337297	NA	NA	4496782	165323	134	496.995	1265	9348.09	23	13149.8	156	2024.02	299	1440.06	381	5132.01	E7_12	E7	0.116407	B4	2
E7_12_29	TE	batch3	3.24006	-0.754201	NA	NA	2019083	43511	103	461.006	625	1445.57	22	2483.84	108	855.006	200	382.919	340	4411.04	E7_12	E7	0.070511	B4	2
E5_18_21	TE	batch3	-0.0871803	0.0289667	NA	NA	2526331	54397	155	1223.01	675	1840.02	22	2386.88	179	9634.01	89	107.989	343	2289.96	E5_18	E5	0.243264	B2	2
E6_23_13	TE	batch3	0.935914	-0.737968	NA	NA	1433415	45511	113	487.003	575	2434.51	22	3201.76	137	2096.02	131	218.959	322	4746.04	E6_23	E6	0.142615	B5	1
E6_23_21	TE	batch3	3.80084	-1.5272	NA	NA	3313116	195283	131	740.003	1281	13680.6	24	5655.85	175	5369.03	218	887.983	377	6182.04	E6_23	E6	0.108817	B5	1
E6_23_45	TE	batch3	0.386196	1.33449	NA	NA	2276451	135808	231	3031	1073	7287.2	23	5343.86	272	28511	182	985.993	423	9107.16	E6_23	E6	0.106374	B5	1
E6_26_13	TE	batch3	2.64888	3.56554	NA	NA	2589346	49780	101	320.998	438	1342.71	23	3946.85	118	1549.01	128	147.968	364	6126.04	E6_26	E6	0.245905	B4	2
E5_26_13	EB	batch3	-2.78537	-1.85475	NA	NA	2773179	32013	113	421.997	589	786.847	22	2464.75	125	1681	68	52.015	303	2675.99	E5_26	E5	0.220378	B3	1
E5_26_21	EB	batch3	-2.0659	0.286323	NA	NA	3301510	67826	125	712.003	685	2568.27	24	5049.69	142	2357.01	114	133.98	436	6408.1	E5_26	E5	0.233051	B3	1
E5_26_29	EB	batch3	-1.64979	-0.794298	NA	NA	1798289	40601	118	451.999	474	967.229	23	3323.79	139	2466.01	115	87.974	312	3507.01	E5_26	E5	0.211938	B3	1
E5_25_21	TE	batch3	-1.59204	-0.920978	NA	NA	2793622	35263	114	597.007	469	565.342	22	3588.92	114	1594.01	45	42.03	281	4535.05	E5_25	E5	0.157662	B2	2
E6_22_13	TE	batch3	-0.755729	-0.351146	NA	NA	2329501	71618	271	5714.01	1510	3860.52	23	6816.71	230	20388	114	250.943	387	10121	E6_22	E6	0.0712357	B2	1
E7_12_6	TE	batch3	3.60093	-1.87227	NA	NA	3686147	285758	155	843.002	2697	16609.7	23	5469.66	266	9688.02	355	3656.59	429	9445.15	E7_12	E7	0.152704	B4	2
E7_12_14	TE	batch3	3.68354	-1.50351	NA	NA	2877515	262347	142	832.992	1778	14821.6	23	19733.7	199	2923.02	371	3340.85	370	7350.08	E7_12	E7	0.0452842	B4	2
E7_12_30	TE	batch3	3.52001	-1.51378	NA	NA	2245305	126061	126	673.996	1272	5564.28	22	3992.93	152	2128.99	267	1181.94	372	5724.03	E7_12	E7	0.0669116	B4	2
E6_23_6	TE	batch3	-0.170593	0.447378	NA	NA	2939841	82875	172	1459	635	4842.25	25	5889.78	144	3234.01	133	186.985	369	9429.1	E6_23	E6	0.161036	B5	1
E6_23_14	TE	batch3	-1.1099	-1.57254	NA	NA	2124104	66396	111	571.994	515	3529.82	23	3530.78	136	3999.02	140	327.972	388	7665.03	E6_23	E6	0.206421	B5	1
E6_23_30	TE	batch3	0.921928	0.404524	NA	NA	2017915	120573	126	670.996	943	8398.88	22	5339.8	156	6810.01	153	292.982	377	5793.07	E6_23	E6	0.18063	B5	1
E6_22_6	EB	batch3	-2.20481	-0.795145	NA	NA	8043321	38252	182	1197.01	1687	4208.23	22	3935.88	166	3585.01	132	234.015	300	4887.09	E6_22	E6	0.116858	B2	1
E5_26_22	EB	batch3	-2.53679	-1.87997	NA	NA	2704707	62378	158	878.001	749	1962.37	22	5162.89	135	1318.01	191	297.998	335	4135.98	E5_26	E5	0.185774	B3	1
E5_24_6	EB	batch3	-1.85046	-1.58039	NA	NA	4302905	41130	123	663.999	676	1057.4	22	4005.7	118	1878.01	130	90.95	315	2186.08	E5_24	E5	0.195806	B3	1
E5_24_30	ICM	batch3	-0.617281	-4.86024	NA	NA	3185626	64609	109	426.001	564	2354.82	23	5040.76	150	2348.01	123	182.975	385	6877.03	E5_24	E5	0.179478	B3	1
E5_24_38	TE	batch3	2.56191	-1.86917	NA	NA	2828798	144026	109	522.001	1293	6553.62	27	8109.7	149	1575.03	230	981.87	419	6597.14	E5_24	E5	0.129287	B3	1
E5_24_46	TE	batch3	0.671797	-2.41392	NA	NA	3103621	109780	128	653.001	1075	6196.5	22	5137.82	140	3359	190	523	372	8228.02	E5_24	E5	0.104077	B3	1
E5_25_30	TE	batch3	3.7776	1.4956	NA	NA	2235931	45818	131	673.997	600	3242.71	22	2127.76	113	1549.01	156	186.997	354	3701.14	E5_25	E5	0.19685	B2	2
E6_22_14	unclassified	batch3	-4.46701	1.62931	NA	NA	3774347	19062	118	541.999	1529	2837.42	22	913.971	169	3517.99	73	43.01	275	2223.03	E6_22	E6	0.0416492	B2	1
E5_10_6	TE	batch3	-0.155848	1.40456	NA	NA	1041307	15808	109	577.003	269	254.857	22	1061.88	134	2857	44	64.973	230	633.034	E5_10	E5	0.0905318	B2	2
E6_23_7	TE	batch3	0.885377	1.12866	NA	NA	3241974	73417	138	878.997	672	5892.28	23	4935.57	142	1992.02	167	235.955	327	4037.08	E6_23	E6	0.187668	B5	1
E6_23_23	TE	batch3	2.51781	-1.16845	NA	NA	3946994	124120	105	439.003	1010	7977.74	24	5135.64	143	2347.01	217	536	381	6038.09	E6_23	E6	0.106931	B5	1
E6_23_39	TE	batch3	-1.07608	-0.631389	NA	NA	3288975	81781	109	524.003	861	4207.27	23	5287.84	135	1718.02	121	201.972	334	5914.06	E6_23	E6	0.123163	B5	1
E6_22_7	unclassified	batch3	-3.8792	1.1232	NA	NA	3761851	14712	137	691.002	1003	1713.29	22	1008.97	127	1557	42	70.98	307	2745.05	E6_22	E6	0.0452302	B2	1
E5_26_23	TE	batch3	-2.27864	-2.43511	NA	NA	4363475	63091	176	1152.01	748	1778.85	24	4323.73	131	3257.01	138	138.978	381	5416.15	E5_26	E5	0.215571	B3	1
E5_26_31	EB	batch3	-2.71729	-2.38271	NA	NA	2326299	51856	131	718.999	596	1318.74	23	3962.76	156	5024.02	63	111.998	344	3137.05	E5_26	E5	0.145657	B3	1
E5_24_7	EB	batch3	-2.44353	-2.37824	NA	NA	3423009	47558	127	769.996	727	1437.36	22	3464.89	126	2344.01	119	81.997	310	2508.07	E5_24	E5	0.181713	B3	1
E5_25_15	ICM	batch3	-0.812883	-5.24528	NA	NA	5113300	48917	104	673.995	350	417.731	22	5233.79	143	2052.02	188	162.966	357	4025.16	E5_25	E5	0.173742	B2	2
E6_22_15	unclassified	batch3	-3.44618	1.44857	NA	NA	2770175	50120	147	899.001	569	1752.22	22	2221.79	197	16393	121	143.011	339	4242.97	E6_22	E6	0.136913	B2	1
E7_12_16	TE	batch3	2.23192	2.29319	NA	NA	2848717	102084	205	2099.99	790	4377.28	23	4759.81	211	15259	152	360.002	395	5621.96	E7_12	E7	0.133979	B4	2
E6_30_8	TE	batch3	3.70213	0.254875	NA	NA	6507453	60006	110	401.002	994	3133.45	22	2417.92	138	2005.99	219	690.891	304	3919.05	E6_30	E6	0.188967	B2	2
E5_18_16	unclassified	batch3	-2.76861	2.40377	NA	NA	3888083	40520	108	345.002	567	1733.95	23	2602.88	135	1810.01	149	141.962	428	4020.07	E5_18	E5	0.0953893	B2	2
E6_23_8	TE	batch3	3.30557	-1.79301	NA	NA	2099124	52388	147	1020	687	1592.36	22	2938.89	142	3167.01	169	326.954	267	3600.03	E6_23	E6	0.0649728	B5	1
E6_22_8	unclassified	batch3	-3.54396	2.81029	NA	NA	10721855	89831	218	1795.01	926	5090.93	24	7438.84	212	10173	214	430.975	431	12802.1	E6_22	E6	0.200736	B2	1
E5_26_8	TE	batch3	-0.869712	-0.949148	NA	NA	4018866	44174	110	461.999	745	993.296	22	3421.79	125	1783.01	119	116.991	360	3972.04	E5_26	E5	0.241229	B3	1
E5_26_16	EB	batch3	-2.49581	-0.422455	NA	NA	2108442	28414	116	581.998	529	1167.18	22	1745.8	128	1424.01	116	97.016	335	2051	E5_26	E5	0.18477	B3	1
E5_26_24	TE	batch3	0.386149	-2.5104	NA	NA	3593046	94525	113	510.001	1174	3784.12	22	5439.87	145	2049.01	222	716.034	375	6101.08	E5_26	E5	0.106979	B3	1
E5_26_32	TE	batch3	-0.118017	-0.104246	NA	NA	3518819	30592	109	513.998	555	1527.6	22	2594.82	138	1909.02	114	232.982	363	3110.09	E5_26	E5	0.149009	B3	1
E5_24_40	EB	batch3	-0.46214	-3.28796	NA	NA	3039958	79957	124	624.996	1116	4141.07	23	5800.67	156	3600.01	165	378.936	421	9448.04	E5_24	E5	0.221747	B3	1
E5_27_8	TE	batch3	0.280764	2.12046	NA	NA	1470513	35980	117	509.007	578	3357.12	23	1774.96	150	1650.02	176	159.091	306	1716.03	E5_27	E5	0.06025	B2	3
E7_2_9	TE	batch2	3.73541	-1.67767	NA	NA	1670107	53317	214	3084	796	2969.41	24	3290.76	243	9098.02	209	1020.83	412	6961.02	E7_2	E7	0.0611756	B4	1
E7_2_10	TE	batch2	2.36975	1.38481	NA	NA	1891788	40895	210	2855	779	1362.76	23	4418.79	229	9186.04	201	577.859	378	3413.17	E7_2	E7	0.0961862	B4	1
E7_2_11	TE	batch2	4.2797	2.42537	NA	NA	1907870	30483	199	2627	708	1122.34	22	1653.78	182	3220.03	92	155.971	368	5610.07	E7_2	E7	0.0562787	B4	1
E7_2_12	TE	batch2	4.69408	2.27225	NA	NA	2292192	53505	236	3629.99	1185	2513.15	22	2945.53	195	8322.02	153	339.997	412	7680.09	E7_2	E7	0.0604401	B4	1
E7_2_13	TE	batch2	3.58699	3.00843	NA	NA	2612827	76987	227	3189.01	883	3257.44	23	3090.81	148	3132.02	129	164.002	465	41240.4	E7_2	E7	0.0443188	B4	1
E7_2_14	TE	batch2	2.96041	2.48255	NA	NA	2059945	27570	197	2072.01	502	960.087	22	1789.89	157	3066.01	75	67.977	329	5541.99	E7_2	E7	0.053091	B4	1
E7_2_15	TE	batch2	4.74314	1.984	NA	NA	2444854	55804	187	1616	651	4004.51	22	5772.96	230	7156.02	153	347.077	400	7660.27	E7_2	E7	0.151708	B4	1
E5_4_6	EB	batch2	-3.26969	-1.11932	NA	NA	2027888	52936	248	3005	2050	5516.68	25	2698.91	210	8672	168	208.959	431	7211.07	E5_4	E5	0.0987149	B1	1
E4_8_1	Morula	batch2	-2.00041	-3.23001	NA	NA	1280881	35615	221	1766	1783	4453.19	22	1749.78	178	3466.01	83	123.958	422	6290.12	E4_8	E4	0.141314	Mor	1
E4_8_2	Morula	batch2	-3.89701	-1.46631	NA	NA	2113890	62341	281	2831.99	2716	9439	25	4136.96	220	4985.02	160	204.956	458	10734.3	E4_8	E4	0.110057	Mor	1
E4_8_3	Morula	batch2	-2.8169	-2.41579	NA	NA	1773181	55979	262	2865	2493	7280.58	26	3774.73	199	5338.01	120	155.999	470	9681.22	E4_8	E4	0.120443	Mor	1
E4_8_4	Morula	batch2	-3.49943	-1.87581	NA	NA	2029362	75520	299	3338.01	3049	11136	22	4809.9	235	7453	155	234.014	480	13287.2	E4_8	E4	0.113535	Mor	1
E4_8_5	Morula	batch2	-2.85585	-2.45054	NA	NA	2087724	70247	268	3048	2663	8942.38	25	4468.94	226	10746	162	298.981	440	5425.16	E4_8	E4	0.123689	Mor	1
E4_8_6	Morula	batch2	-4.51459	-0.992156	NA	NA	2203057	52832	253	2400	2213	6665.7	22	3588.79	193	2498.01	131	440.986	465	9361.2	E4_8	E4	0.14483	Mor	1
E4_8_7	Morula	batch2	-3.98602	-1.41034	NA	NA	2036968	55577	282	2595	2532	7989.81	22	3263.66	187	5439.02	88	183.01	434	9067.15	E4_8	E4	0.122114	Mor	1
E4_8_8	Morula	batch2	-3.13261	-2.538	NA	NA	1715615	69600	299	4271	2951	10729.5	22	4073.67	214	7263.02	129	229.943	460	11444.3	E4_8	E4	0.100087	Mor	1
E6_6_17	ICM	batch2	-0.803103	-5.53515	NA	NA	1753160	31934	202	2262.01	570	951.23	22	2282.8	155	5546.01	59	65.991	387	4414.05	E6_6	E6	0.0964943	B4	2
E6_6_18	TE	batch2	0.836853	1.59442	NA	NA	2035265	38061	227	3019.99	725	1003.05	22	2426.83	163	7282	77	118.984	357	4329.03	E6_6	E6	0.101305	B4	2
E6_6_20	TE	batch2	0.305315	1.33452	NA	NA	2052674	48013	245	4124	874	1825.6	24	3612.54	170	7859.02	70	170.002	421	6878.06	E6_6	E6	0.100185	B4	2
E6_6_21	TE	batch2	-0.865212	1.27511	NA	NA	1682116	16116	110	507	769	1222.58	22	1325.91	103	481.004	33	37.993	268	1634.05	E6_6	E6	0.163639	B4	2
E6_6_22	TE	batch2	1.51527	3.52145	NA	NA	1791747	25380	187	1802.99	616	604.084	23	1986.77	135	2124.01	99	61.979	321	3574.08	E6_6	E6	0.141689	B4	2
E6_6_24	TE	batch2	0.420843	1.67825	NA	NA	2117506	55853	260	4758	969	2170.75	22	3988.64	207	11253	127	237.968	377	6392.03	E6_6	E6	0.112445	B4	2
E6_12_1	unclassified	batch2	-3.85302	2.69796	NA	NA	1951704	29822	215	1890	1428	3066.8	22	1513.86	127	2073.01	108	63.999	380	5710.12	E6_12	E6	0.0796317	B4	2
E6_12_2	TE	batch2	3.53827	-1.58415	NA	NA	2231784	44508	168	1559.99	571	2632.44	24	2515.91	204	10880	79	93.021	303	2202.02	E6_12	E6	0.0938675	B4	2
E6_12_3	TE	batch2	3.24414	3.20072	NA	NA	1692529	59098	312	5447.01	867	2597.96	24	4066.91	203	11138	108	171.992	410	6107.24	E6_12	E6	0.105061	B4	2
E6_12_4	TE	batch2	4.3451	2.42798	NA	NA	2036263	45855	207	1955	505	1057.29	22	2634.76	228	12781	99	229.029	357	4064.08	E6_12	E6	0.0909428	B4	2
E6_12_5	TE	batch2	3.74368	2.82783	NA	NA	1255650	28861	154	1206.01	433	1170.33	22	1619.8	168	6311.01	57	115.005	284	1381.04	E6_12	E6	0.102052	B4	2
E6_12_6	TE	batch2	3.42958	2.13954	NA	NA	2022237	43450	236	2824	602	2338.76	22	2795.74	133	1661.02	72	83.007	344	5267.07	E6_12	E6	0.234856	B4	2
E6_12_7	TE	batch2	3.67675	1.98903	NA	NA	1831317	52552	232	2584.01	643	2701.79	22	3685.7	182	7665.01	129	139.975	378	5815.13	E6_12	E6	0.127845	B4	2
E6_12_8	TE	batch2	3.91905	3.01641	NA	NA	1848926	45015	241	3338	688	2412.07	23	3025.76	157	5352.01	174	141.041	384	5297.03	E6_12	E6	0.0993658	B4	2
E5_5_1	unclassified	batch2	-5.25834	1.08202	NA	NA	1810583	44924	222	1049	2786	8947.71	22	2325.91	176	1623.99	168	97.932	434	7782.15	E5_5	E5	0.138259	Mor	2
E5_5_2	EB	batch2	-2.95091	-1.0154	NA	NA	1917717	46383	208	2079	2036	5255.72	22	2962.72	205	6983.01	155	173.04	413	6420.06	E5_5	E5	0.0969511	Mor	2
E5_5_3	EB	batch2	-4.46522	-1.06969	NA	NA	1965383	68207	293	3395	2777	9142.08	22	4066.76	227	8072.01	171	372.981	465	11296.3	E5_5	E5	0.112512	Mor	2
E5_5_4	EB	batch2	-3.31992	-1.16274	NA	NA	1883055	59511	264	2691	2635	7979.94	23	3975.8	227	6629.01	167	220.007	463	9203.11	E5_5	E5	0.11285	Mor	2
E5_5_5	TE	batch2	-3.69677	0.367235	NA	NA	1235863	16417	116	541.996	1439	2738.1	25	951.022	139	615.988	81	47.975	385	2807.08	E5_5	E5	0.155972	Mor	2
E5_5_6	EB	batch2	-3.58491	-1.94508	NA	NA	1842525	64387	288	3067	3304	11153.3	22	2981.8	224	6631.03	154	220.996	439	8837.17	E5_5	E5	0.1117	Mor	2
E5_4_7	TE	batch2	-0.884507	-2.21506	NA	NA	1703661	30121	204	2154.01	1566	3168.59	22	2235.82	164	3197.01	78	86.004	419	4504.16	E5_4	E5	0.0847365	B1	1
E6_8_18	TE	batch2	-0.159031	0.160789	NA	NA	1938103	50332	249	3556	950	2306.41	22	3199.9	180	9356.02	120	176.991	371	5653.05	E6_8	E6	0.109074	B2	2
E6_8_19	TE	batch2	0.722212	-0.0754249	NA	NA	1987959	62792	237	3956	1112	4350.07	25	4678.85	196	8680.03	115	295.966	425	7062.1	E6_8	E6	0.122955	B2	2
E6_8_20	TE	batch2	0.538254	-0.165807	NA	NA	2082229	44983	219	3216	878	1675.63	24	2745.9	184	9314.03	102	159.012	391	4152.09	E6_8	E6	0.104444	B2	2
E5_8_18	TE	batch2	-0.134481	-0.916114	NA	NA	1718490	27167	132	895.001	493	557.338	22	1552.78	140	5792.01	51	30.997	284	1591.01	E5_8	E5	0.178595	B2	2
E5_8_19	TE	batch2	-1.14968	-0.615591	NA	NA	1700874	26986	216	2522	665	1062.67	22	2161.7	158	4359.02	75	150.01	350	4125.04	E5_8	E5	0.091938	B2	2
E5_8_20	TE	batch2	1.15302	-0.837265	NA	NA	2139267	30412	104	605.994	442	626.561	24	1443.98	172	7102.01	74	45.004	269	1293.01	E5_8	E5	0.153333	B2	2
E5_8_21	TE	batch2	0.181389	0.207576	NA	NA	2270223	24859	153	1145	495	611.99	22	2133.85	140	2777	79	67.987	276	2575.1	E5_8	E5	0.1724	B2	2
E4_7_1	Morula	batch2	-4.78499	1.28193	NA	NA	1683959	71257	244	1679	3612	17191.1	22	2959.85	181	2704	132	170.948	477	11301.2	E4_7	E4	0.128127	8-C	1
E4_7_2	Morula	batch2	-4.98816	0.914932	NA	NA	1781109	52101	226	1307.01	2998	11122.2	22	2705.89	181	2222	139	131.957	437	8349.29	E4_7	E4	0.124656	8-C	1
E4_7_3	Morula	batch2	-5.0893	1.25542	NA	NA	1789895	62002	220	1331	3086	13546.6	22	3046.75	177	1776.99	142	188.014	466	11480.2	E4_7	E4	0.128264	8-C	1
E4_7_4	Morula	batch2	-5.14631	1.27085	NA	NA	1540011	31897	162	684.004	2230	5804.13	22	1819.82	148	790	141	55.938	392	4979.13	E4_7	E4	0.138289	8-C	1
E4_7_5	Morula	batch2	-5.3206	1.12115	NA	NA	1938219	36572	180	872.001	2623	7102.1	22	1901.94	164	810.977	106	76.98	432	6438.19	E4_7	E4	0.13507	8-C	1
E4_7_6	Morula	batch2	-4.84979	1.09812	NA	NA	980837	37482	161	497.005	2569	8258.38	24	1931.93	162	1219.99	119	55.963	423	4405.22	E4_7	E4	0.121083	8-C	1
E4_7_7	Morula	batch2	-5.14939	0.610793	NA	NA	1687416	30892	145	703.006	2191	5912.64	22	1555.95	160	1354.01	83	61.969	346	4219.18	E4_7	E4	0.171525	8-C	1
E5_4_8	TE	batch2	-1.28494	-1.7572	NA	NA	2021096	58077	267	4273	2399	6625.35	23	3986.68	200	8879.02	141	268.966	449	9001.24	E5_4	E5	0.0907929	B1	1
E6_9_9	TE	batch2	3.50273	2.1248	NA	NA	1823285	30961	223	2949	698	1001.47	25	2569.61	161	5294.01	55	106.001	350	4752.03	E6_9	E6	0.0935558	B3	2
E6_9_10	TE	batch2	0.267607	1.64979	NA	NA	2356143	32605	169	1611	709	1426.63	22	2610.78	179	3541.01	150	163.988	303	2700.03	E6_9	E6	0.155303	B3	2
E6_9_11	TE	batch2	-0.529693	-4.59892	NA	NA	2059909	32628	168	1370	585	806.267	23	1880.85	208	7604	83	109.015	324	3502.05	E6_9	E6	0.120821	B3	2
E6_9_12	TE	batch2	3.56299	-1.63208	NA	NA	1615104	33287	228	2783.01	754	2185.88	24	2346.72	173	5255.02	131	220.031	352	4097.15	E6_9	E6	0.109707	B3	2
E6_9_13	EB	batch2	-0.661821	-4.21865	NA	NA	2339235	49597	231	2838	836	4019.1	22	3115.72	183	6157.01	119	205.997	366	4546.11	E6_9	E6	0.138162	B3	2
E6_9_14	TE	batch2	-0.395175	-4.92268	NA	NA	2372524	61464	252	3380	821	2164.91	24	3280.71	219	18671	140	279.975	383	5854.01	E6_9	E6	0.0752183	B3	2
E6_9_15	TE	batch2	-0.0580546	-1.35826	NA	NA	2497185	29405	209	2421	684	1436.45	25	2093.68	166	5306	73	110.015	338	3581.08	E6_9	E6	0.112993	B3	2
E6_9_16	TE	batch2	1.26579	1.41833	NA	NA	2273685	44854	246	3614.99	816	1367.97	23	3049.69	200	8370.01	93	177.997	392	6958.18	E6_9	E6	0.114544	B3	2
E7_3_1	TE	batch2	2.7897	3.19298	NA	NA	2451623	37269	240	3778	639	1000.75	23	2657.61	171	3922.03	165	522.021	421	13093.2	E7_3	E7	0.0112028	B4	3
E7_3_3	unclassified	batch2	-2.77321	2.73129	NA	NA	2199776	27518	228	3186	505	756.391	22	2122.74	172	4925.02	165	559.105	402	4684.12	E7_3	E7	0.0391274	B4	3
E7_3_4	TE	batch2	4.10173	0.75942	NA	NA	1989050	45948	246	3830.01	766	1924.87	23	4098.6	194	6464.02	141	396.05	411	8602.25	E7_3	E7	0.106557	B4	3
E7_3_5	TE	batch2	4.5852	0.47602	NA	NA	1763008	24666	179	1750	445	610.022	22	2281.7	149	2474.02	119	229.99	379	4782.15	E7_3	E7	0.0541953	B4	3
E7_3_6	TE	batch2	4.66972	2.65877	NA	NA	1860039	17477	138	794.007	627	658.212	22	1817.72	146	2621	89	88.981	276	1991.11	E7_3	E7	0.056503	B4	3
E7_3_7	TE	batch2	2.70227	2.57444	NA	NA	1816351	42369	218	2990.99	558	835.527	22	2971.86	190	8031.02	134	301.008	433	13037.3	E7_3	E7	0.0365363	B4	3
E5_4_9	EB	batch2	-1.78842	-2.46621	NA	NA	1931393	52742	246	2821	2009	5520.35	25	3277.89	202	8320.03	128	158.969	441	8019.08	E5_4	E5	0.104233	B1	1
E5_8_1	ICM	batch2	-1.08488	-4.81035	NA	NA	2171647	36537	210	2591.99	816	1624.7	23	3399.68	183	5982.01	126	161.971	376	4452.1	E5_8	E5	0.0858103	B2	2
E5_8_2	EB	batch2	-0.636851	-2.49239	NA	NA	1956936	46154	242	3391.01	914	2597.95	23	5063.81	189	6369.02	129	166.024	452	6955.06	E5_8	E5	0.0910211	B2	2
E5_8_3	TE	batch2	-0.718557	-1.93164	NA	NA	1959238	14141	133	726	432	483.759	22	1449.89	136	1224.01	26	39.002	250	716.999	E5_8	E5	0.0439106	B2	2
E5_8_4	TE	batch2	-1.22024	0.644139	NA	NA	1605052	18142	158	1189	478	745.439	22	2037.83	113	563.012	64	71.015	266	1664.07	E5_8	E5	0.225455	B2	2
E5_8_5	TE	batch2	0.860297	-0.570978	NA	NA	1812618	38869	237	2986	830	1440.29	23	3246.68	202	7197	135	165.959	384	5141.03	E5_8	E5	0.0972416	B2	2
E5_8_6	TE	batch2	0.672935	0.299944	NA	NA	2025641	35991	192	1697	706	1237.14	23	2405.8	180	8316.01	110	148.024	350	1830.05	E5_8	E5	0.116192	B2	2
E5_8_7	TE	batch2	-1.06798	0.684861	NA	NA	1758385	18833	158	1180	478	671.106	23	1542.73	160	4071.01	62	51	266	976.001	E5_8	E5	0.116863	B2	2
E5_8_8	TE	batch2	-0.945727	-0.295806	NA	NA	1871481	31986	135	1034	472	576.057	22	1728.8	214	9536.01	76	126.994	316	1475.99	E5_8	E5	0.108639	B2	2
E6_11_17	TE	batch2	4.22423	2.49183	NA	NA	1442377	57274	276	4997.99	1127	3102.83	22	3738.8	198	9625.01	117	264.963	403	6914.07	E6_11	E6	0.0732076	B4	3
E6_11_18	TE	batch2	4.23966	2.64541	NA	NA	1929397	32396	261	4441	730	1509.05	22	2908.67	152	3388.01	131	216.986	415	8416.12	E6_11	E6	0.0294565	B4	3
E6_11_19	TE	batch2	4.29814	2.65822	NA	NA	2124523	39417	242	4112	588	1693.03	22	2613.77	168	4693.02	128	136.982	435	9729.08	E6_11	E6	0.0790027	B4	3
E6_11_20	TE	batch2	3.69208	2.85488	NA	NA	1637913	33136	236	3858.99	647	1590.37	23	2948.72	153	3894.02	109	150.015	389	4689.1	E6_11	E6	0.0669649	B4	3
E6_11_21	TE	batch2	3.38113	3.27425	NA	NA	1859708	31421	194	2375	757	1511.39	22	2186.72	154	4337.02	138	157.982	308	2400.05	E6_11	E6	0.084151	B4	3
E6_11_22	TE	batch2	4.5685	0.621032	NA	NA	2474404	43956	166	1390	539	3005.83	23	4053.09	202	2017.01	130	238.986	388	4176	E6_11	E6	0.119582	B4	3
E4_8_9	Morula	batch2	-2.60869	-1.82491	NA	NA	1627015	46222	245	2444	2242	6421.98	25	3316.04	196	4682.01	168	202.957	435	7060.12	E4_8	E4	0.0915818	Mor	1
E4_8_10	Morula	batch2	-3.11032	-2.0303	NA	NA	2207692	47100	244	2511	2179	6016.6	24	3160.83	202	5625.01	132	135.998	445	7199.19	E4_8	E4	0.0787981	Mor	1
E4_8_11	Morula	batch2	-4.91306	-0.453736	NA	NA	1632978	50437	261	2622	2514	7564.5	24	3434.8	198	5557	144	177.023	441	7347.17	E4_8	E4	0.0938539	Mor	1
E4_8_12	Morula	batch2	-3.01962	-2.26072	NA	NA	1401804	41454	254	2352	2197	6346.19	23	3153.68	187	3361.99	128	145.02	443	6608.09	E4_8	E4	0.103266	Mor	1
E4_8_13	Morula	batch2	-3.60619	-1.70016	NA	NA	1710002	53146	281	3256	2643	9111.77	24	3368.89	194	4417.01	150	188.018	425	7559.19	E4_8	E4	0.0860825	Mor	1
E4_8_14	Morula	batch2	-3.27785	-1.99121	NA	NA	1689263	46254	239	2316.01	2400	6366.87	22	2874.72	194	5484.01	72	156.01	412	7344.3	E4_8	E4	0.090637	Mor	1
E4_8_15	Morula	batch2	-3.32711	-2.53888	NA	NA	1172460	32581	215	2071.01	1812	4640.43	22	3122.84	171	2923.02	103	108.016	428	4733.16	E4_8	E4	0.0934558	Mor	1
E4_8_16	Morula	batch2	-3.59479	-2.15289	NA	NA	1798678	56554	278	3480.01	2834	9561.18	24	3485.88	201	4794	129	191.013	457	8852.16	E4_8	E4	0.0919939	Mor	1
E5_3_9	EB	batch2	-2.01469	-1.34681	NA	NA	1960856	57833	285	3051	2067	6520.98	24	4214.81	215	5506	146	287.011	467	7257.26	E5_3	E5	0.178109	B2	1
E5_3_10	TE	batch2	-2.23936	0.455398	NA	NA	2315459	81853	202	1745	1075	4752.3	23	2476.64	152	3222.01	156	110.039	431	3388.23	E5_3	E5	0.0917233	B2	1
E5_3_11	EB	batch2	-1.27355	-2.66321	NA	NA	1734212	43714	264	4047.99	1837	5035.47	24	2866.89	195	6087.01	120	229.021	403	5063.15	E5_3	E5	0.0830947	B2	1
E5_3_12	EB	batch2	-2.34948	-2.24877	NA	NA	2105338	42046	226	2694.01	1399	3192.46	23	3159.75	198	5216	96	181.996	433	5604.12	E5_3	E5	0.127617	B2	1
E5_3_13	TE	batch2	-1.75174	-1.88518	NA	NA	2292318	38811	143	1029	844	1710.24	22	2432.7	195	7627	96	188.002	354	1969.06	E5_3	E5	0.151348	B2	1
E4_2_1	Morula	batch2	-5.05184	0.00908335	NA	NA	1393595	53899	324	3214	2822	11348.6	22	3031.8	215	4037	109	158.969	381	8467.21	E4_2	E4	0.0667801	8-C	1
E4_2_2	Morula	batch2	-5.11345	0.262752	NA	NA	2163564	58059	305	2939	2788	11610.5	22	2982.77	203	4373.02	130	183.977	384	7851.28	E4_2	E4	0.0601383	8-C	1
E4_2_3	Morula	batch2	-4.28891	-0.637381	NA	NA	1565836	58732	319	3167.01	2908	12306	22	2903.84	191	5374.02	123	245.961	417	7823.07	E4_2	E4	0.0754188	8-C	1
E4_2_4	Morula	batch2	-3.73932	0.286488	NA	NA	1736498	36970	161	773.002	1718	3763.9	22	1919.99	215	8190.96	115	119.002	340	2833.04	E4_2	E4	0.111735	8-C	1
E4_2_5	Morula	batch2	-4.50496	1.44092	NA	NA	1799985	54829	307	2881.99	2829	11279.6	23	2479.86	195	3949.99	79	160.984	412	8063.18	E4_2	E4	0.0592476	8-C	1
E4_2_6	Morula	batch2	-4.72769	-0.444013	NA	NA	1567180	50218	300	2907	2791	10582	22	2465.93	184	4224.01	87	140.987	376	7059.12	E4_2	E4	0.0578659	8-C	1
E4_2_7	Morula	batch2	-4.99629	-0.220178	NA	NA	1778506	43146	290	2426.99	2487	8315.6	23	2232.95	179	3462.01	82	125.026	398	7025.23	E4_2	E4	0.0583553	8-C	1
E6_6_25	TE	batch2	0.685953	1.70098	NA	NA	1941627	38954	248	3684	1052	2047.51	23	3142.71	158	5460.01	120	189.022	357	5137.06	E6_6	E6	0.121672	B4	2
E6_6_26	TE	batch2	0.636113	1.45591	NA	NA	2125828	29068	202	2627	650	955.958	22	2662.72	125	1191.01	74	128.985	353	5419.11	E6_6	E6	0.144109	B4	2
E6_6_27	TE	batch2	0.6308	1.32295	NA	NA	2212709	54024	241	4804	883	2533.42	23	3294.66	180	8620.02	118	258.976	374	6538.05	E6_6	E6	0.0821284	B4	2
E6_6_28	TE	batch2	0.51489	1.28813	NA	NA	2321854	28142	153	931.002	1274	2878.77	22	1931.86	114	1242	85	66.968	317	3671.06	E6_6	E6	0.179853	B4	2
E6_6_29	TE	batch2	0.4903	1.05683	NA	NA	1781724	36794	243	3877.99	689	1135.92	23	2674.86	174	7098.01	102	162.008	380	7044.07	E6_6	E6	0.0732641	B4	2
E6_6_31	TE	batch2	0.32215	1.41416	NA	NA	1964964	37287	228	3347	876	1328.15	22	2453.74	162	5787	92	159.023	373	6744.03	E6_6	E6	0.108516	B4	2
E6_6_32	TE	batch2	0.545271	1.90034	NA	NA	2451740	50425	250	4948	947	2125.03	22	3893.65	172	8398.02	134	272.978	380	6710.1	E6_6	E6	0.137328	B4	2
E6_12_9	TE	batch2	2.90688	2.99875	NA	NA	1844905	60220	241	3873	799	4160.9	23	4006.73	189	8829.02	118	319.046	386	5701.04	E6_12	E6	0.0927308	B4	2
E6_12_11	TE	batch2	3.96309	2.53583	NA	NA	2042380	44779	275	5499	886	2534.26	23	3575.65	157	4598.02	120	147.963	426	7719.2	E6_12	E6	0.0760745	B4	2
E6_12_12	TE	batch2	2.74162	2.13595	NA	NA	1850950	32501	250	4010	673	1779.29	22	2528.74	172	4675.03	133	125.04	389	4205.11	E6_12	E6	0.051088	B4	2
E6_12_13	TE	batch2	4.12913	2.73939	NA	NA	1825140	16100	204	1944	388	470.937	22	1017.86	130	2580.01	67	50.019	316	2926.07	E6_12	E6	0.0540779	B4	2
E6_12_14	TE	batch2	3.96124	3.16971	NA	NA	1901296	53802	259	4541.99	876	3722.01	23	3128.8	189	5527.02	117	169.986	387	4889.1	E6_12	E6	0.0831838	B4	2
E6_12_15	TE	batch2	4.00939	2.87979	NA	NA	1856338	54996	299	5600.99	876	2725.56	22	6839.77	191	8345.02	114	224.035	419	6991.12	E6_12	E6	0.0749723	B4	2
E5_4_10	TE	batch2	-1.33622	-1.39951	NA	NA	2202660	71043	298	5135	2723	10390.4	24	4752.8	226	9669.02	181	409.052	454	10143.2	E5_4	E5	0.0721234	B1	1
E5_5_9	EB	batch2	-4.09997	0.907277	NA	NA	1795299	23933	178	1023	1389	3280.39	23	1881.91	70	203	29	25.988	361	3268.14	E5_5	E5	0.112492	Mor	2
E5_5_10	EB	batch2	-3.37946	-0.80947	NA	NA	2084512	53390	254	2615	2410	7237.97	25	3648.86	208	5278.01	125	216.991	452	7801.14	E5_5	E5	0.106808	Mor	2
E5_5_11	EB	batch2	-4.01897	-0.716036	NA	NA	1558431	27435	189	1303	1993	4825.1	23	1588.93	169	1882.01	141	129.004	395	3841.06	E5_5	E5	0.0718618	Mor	2
E5_5_12	unclassified	batch2	-5.22388	0.932898	NA	NA	1510756	27771	189	730.004	2089	5787.83	22	1530.95	145	725.005	131	74.047	411	4913.14	E5_5	E5	0.0971492	Mor	2
E5_5_15	EB	batch2	-4.39371	-0.870094	NA	NA	1615924	34986	217	1698	2263	6818.93	22	1523	161	2429.01	90	116.977	393	5154.19	E5_5	E5	0.0835451	Mor	2
E5_5_16	EB	batch2	-4.37315	-0.85715	NA	NA	1674330	39259	242	1777	2233	6521.39	22	2221.89	180	2851.01	157	139.99	410	5574.18	E5_5	E5	0.106116	Mor	2
E4_5_1	Morula	batch2	-5.03717	-0.282578	NA	NA	1572260	49176	290	3026.01	2472	7685.62	22	3109.73	193	4622.02	168	247.931	450	7242.23	E4_5	E4	0.0930648	8-C	2
E4_5_2	Morula	batch2	-5.15355	-0.140305	NA	NA	1915817	64369	350	4179	3088	11453.4	25	5264.77	204	4773.02	156	326.033	458	8508.31	E4_5	E4	0.0941859	8-C	2
E4_5_3	Morula	batch2	-5.15119	-0.210275	NA	NA	2014025	46521	318	3881	2542	9320.05	22	3304.75	181	2751.02	101	232.949	418	6095.09	E4_5	E4	0.0695687	8-C	2
E4_5_4	Morula	batch2	-4.9589	-0.408974	NA	NA	1747275	56066	272	2605	2526	6897.09	24	2746.81	201	3841.01	132	144.977	478	10521.4	E4_5	E4	0.0951569	8-C	2
E4_5_5	Morula	batch2	-4.6069	-0.607924	NA	NA	2209106	28626	249	2298	1985	5710.97	22	1658.81	153	1748.02	96	191.011	410	3528.09	E4_5	E4	0.0643033	8-C	2
E4_5_7	Morula	batch2	-4.94185	-0.301567	NA	NA	2139952	49904	286	3248	2381	6923.7	23	3128.72	193	4726.01	110	182.929	446	7384.24	E4_5	E4	0.0970774	8-C	2
E4_5_8	Morula	batch2	-4.94895	-0.222678	NA	NA	2108950	76333	387	4983	3056	13377.6	22	6004.8	230	6727.01	183	369.02	457	10674.1	E4_5	E4	0.0932984	8-C	2
E4_7_9	Morula	batch2	-4.92036	1.49039	NA	NA	1978728	46999	202	1209	2762	10199.2	24	2366.99	173	1421.01	129	167.988	443	7509.2	E4_7	E4	0.114288	8-C	1
E4_7_10	Morula	batch2	-5.17447	1.26135	NA	NA	1904551	75608	247	1891.01	3616	17184	24	3687.77	198	2545.01	181	226.936	464	11224.2	E4_7	E4	0.119351	8-C	1
E4_7_11	Morula	batch2	-4.99158	0.957818	NA	NA	1667323	52746	228	1477	3225	13881.7	22	2300.07	154	1080.01	176	238.902	449	9022.25	E4_7	E4	0.0726769	8-C	1
E4_7_12	Morula	batch2	-4.86547	1.54935	NA	NA	2059158	31837	181	893.001	2312	6813.73	22	1431.91	151	902.988	123	66.001	388	5380.13	E4_7	E4	0.144912	8-C	1
E4_7_13	Morula	batch2	-5.08265	1.52253	NA	NA	2045289	57651	221	1592	3134	12515.5	24	2746.8	190	2254.99	150	132.999	454	8143.23	E4_7	E4	0.116178	8-C	1
E4_7_14	Morula	batch2	-4.39876	1.64391	NA	NA	2106383	35205	184	957.003	2399	7191.02	23	1831.89	166	1007	111	92.968	429	4426.19	E4_7	E4	0.128076	8-C	1
E4_7_15	Morula	batch2	-5.14315	1.38165	NA	NA	1940111	38930	167	875.004	2599	8155.86	22	1789.03	164	871.999	116	119.952	432	5753.06	E4_7	E4	0.125397	8-C	1
E6_9_25	TE	batch2	2.9357	2.07084	NA	NA	1819340	30823	226	3429	655	968.587	22	2081.62	155	4954.02	81	109.985	360	4703.09	E6_9	E6	0.0599643	B3	2
E6_9_26	ICM	batch2	-0.654696	-5.45622	NA	NA	2255764	40329	231	3011	657	3634.97	24	3026.67	174	4440.03	74	145.984	410	4898.09	E6_9	E6	0.0852978	B3	2
E6_9_27	TE	batch2	0.516221	0.413759	NA	NA	2133078	34116	220	3031	653	1199.24	22	2511.74	161	5240.02	80	124.985	375	4057.16	E6_9	E6	0.0832988	B3	2
E6_9_28	EB	batch2	-0.721843	-3.713	NA	NA	2195929	41681	248	3158.02	964	2901.41	23	3224.82	204	4926	133	318.982	398	5692.2	E6_9	E6	0.140695	B3	2
E6_9_29	TE	batch2	1.55899	2.72945	NA	NA	2115861	40556	254	4331.99	878	1592.13	23	3084.62	174	7001.01	68	169.008	417	6357.17	E6_9	E6	0.0884363	B3	2
E6_9_30	EB	batch2	-0.939859	-2.95993	NA	NA	1917204	28113	218	2542.99	730	1299.45	23	2677.8	171	3829.01	90	106.011	369	4240.05	E6_9	E6	0.0953673	B3	2
E6_9_31	TE	batch2	1.23786	1.4189	NA	NA	2730344	40303	242	4093	823	1478.47	22	3433.65	174	5870.01	102	154.991	404	5427.08	E6_9	E6	0.0805795	B3	2
E6_9_32	ICM	batch2	-0.525907	-5.0266	NA	NA	2141349	44257	249	3878	988	1878.66	23	4779.78	221	6877.01	108	201.006	379	5659.1	E6_9	E6	0.0815152	B3	2
E7_3_9	TE	batch2	4.50768	0.312385	NA	NA	1873940	34107	224	3027.99	529	748.14	23	2148.83	169	6127.02	105	153.028	357	5533.18	E7_3	E7	0.104001	B4	3
E7_3_11	TE	batch2	3.60874	2.50071	NA	NA	1739081	35124	229	2938.99	447	668.264	22	1930.86	195	10013	133	319.008	419	6612.07	E7_3	E7	0.00581259	B4	3
E7_3_12	TE	batch2	1.88786	3.77833	NA	NA	2197509	17364	122	665.003	251	194.933	22	1337.92	122	1449.01	57	42.012	285	1862.04	E7_3	E7	0.0451459	B4	3
E7_3_13	TE	batch2	4.55531	1.21262	NA	NA	2328847	51414	213	3004	501	785.652	22	6978.81	233	13358	158	504.058	413	6361.23	E7_3	E7	0.0890773	B4	3
E7_3_14	TE	batch2	2.25805	2.28957	NA	NA	2053360	16593	137	881.002	260	203.355	22	1432.94	118	1588.01	48	37.02	213	959.031	E7_3	E7	0.0323148	B4	3
E7_3_15	TE	batch2	2.91687	1.73519	NA	NA	2449788	32287	197	2621.01	484	509.74	23	2842.79	187	6879.01	170	216.052	348	1883.06	E7_3	E7	0.0380198	B4	3
E7_3_16	TE	batch2	4.64096	0.39648	NA	NA	2229872	37442	218	2911	589	785.871	22	2914.75	175	5484.01	140	277.055	388	3912.15	E7_3	E7	0.176297	B4	3
E5_8_9	TE	batch2	0.357506	1.19249	NA	NA	1767040	41416	238	3431	834	1816.16	22	4058.84	212	8293.03	71	246.99	394	3152.08	E5_8	E5	0.0744074	B2	2
E5_8_10	TE	batch2	-0.00244096	0.631972	NA	NA	1813549	40487	241	4022	998	2299.53	23	4035.64	185	6335.03	118	219.03	405	5929.1	E5_8	E5	0.0507822	B2	2
E5_8_12	TE	batch2	0.117577	-0.125566	NA	NA	1284686	28824	250	3416.99	813	1476.8	23	2794.67	166	3314.02	88	103.016	399	5393.07	E5_8	E5	0.0854629	B2	2
E5_8_13	TE	batch2	-0.555592	-0.311452	NA	NA	1746357	39641	278	5110.01	1040	2233.09	24	4158.72	172	4460	99	164.04	441	6571.09	E5_8	E5	0.0699148	B2	2
E5_8_14	TE	batch2	-0.127645	-0.6643	NA	NA	1923661	47205	233	2728	772	1831.94	23	3782.8	216	11386	67	210.005	385	2820.99	E5_8	E5	0.105926	B2	2
E5_8_15	TE	batch2	-0.58427	-1.60399	NA	NA	1829724	37063	233	2555	1214	2266.81	25	3456.95	185	6265.02	108	175.023	395	4476.13	E5_8	E5	0.0928571	B2	2
E5_8_16	TE	batch2	-0.431933	-0.499824	NA	NA	1919779	40166	256	4133	975	1908.3	27	3682.74	195	6275.02	124	190.013	426	6331.1	E5_8	E5	0.0779042	B2	2
E7_2_17	TE	batch2	2.15776	3.61641	NA	NA	2407663	44753	182	2020	597	1606.65	22	2283.73	174	4787.02	64	335.984	340	3974.08	E7_2	E7	0.158631	B4	1
E7_2_18	TE	batch2	4.50175	2.16214	NA	NA	2428782	27612	145	904.999	392	713.347	22	1280.72	135	2313.01	87	76.995	353	4403.06	E7_2	E7	0.103468	B4	1
E7_2_23	TE	batch2	3.66801	1.87472	NA	NA	2866164	38242	159	1060	494	1187.08	22	1611.77	153	3403.01	118	158.085	370	6268.1	E7_2	E7	0.0533485	B4	1
E7_2_26	TE	batch2	4.56068	0.221126	NA	NA	3169362	11117	105	431.998	327	556.269	23	678.722	122	846.003	108	109.983	266	1457.06	E7_2	E7	0.180541	B4	1
E7_2_27	TE	batch2	3.09489	-1.88158	NA	NA	2572413	43816	151	891.003	627	7808.73	24	1990.66	165	2212.01	150	252.032	376	4002.95	E7_2	E7	0.183787	B4	1
E7_2_28	TE	batch2	4.93774	0.16689	NA	NA	2320486	31740	176	1532	480	1094.15	22	1547.7	171	3947.02	117	170.045	343	3761.01	E7_2	E7	0.187059	B4	1
E5_4_11	TE	batch2	-2.83542	-0.465802	NA	NA	2797420	19392	139	767.997	926	1287.82	22	914.893	114	671.006	80	80.996	321	3408.04	E5_4	E5	0.243654	B1	1
E5_4_12	TE	batch2	-0.953898	-1.51617	NA	NA	2328411	38062	200	1656	1664	3446.23	22	2297.75	166	4422.01	92	185.996	373	4941.09	E5_4	E5	0.149712	B1	1
E5_4_13	TE	batch2	1.20574	-1.59701	NA	NA	3288331	10989	101	470.998	614	598.338	22	543.878	117	1082	70	60	298	1949.05	E5_4	E5	0.169603	B1	1
E5_1_10	TE	batch2	-0.273065	-2.30325	NA	NA	2272869	27770	153	1035	851	1096.63	22	1879.77	136	1948.03	98	179.986	365	4812.03	E5_1	E5	0.237526	B3	2
E5_1_12	TE	batch2	-0.519763	-3.27649	NA	NA	2177290	39932	190	1661	964	1746.56	22	2698.78	158	3085	114	221.95	362	6038.11	E5_1	E5	0.225575	B3	2
E6_6_33	TE	batch2	1.5899	2.19136	NA	NA	3010632	25386	135	934.002	513	624.82	22	1180.72	149	3917.02	93	105.962	302	3048.02	E6_6	E6	0.121726	B4	2
E6_6_37	TE	batch2	1.74185	1.72968	NA	NA	3093414	26449	161	1244	510	637.021	23	1382.71	151	3742.01	95	133.967	282	3466.06	E6_6	E6	0.148541	B4	2
E6_6_38	TE	batch2	0.767148	0.738564	NA	NA	2349248	26555	138	861.997	418	472.54	22	1340.69	142	2582	105	142.001	296	3994.05	E6_6	E6	0.160039	B4	2
E6_6_39	TE	batch2	1.28366	1.23365	NA	NA	2717759	41119	190	1626	571	993.878	23	2157.48	178	4712.02	105	231.024	353	4689.1	E6_6	E6	0.129083	B4	2
E6_6_40	TE	batch2	1.70282	0.935549	NA	NA	3550947	14249	121	522.995	293	282.929	22	772.964	118	1143.01	73	54.981	274	1917.03	E6_6	E6	0.186959	B4	2
E6_12_18	TE	batch2	2.82411	1.17261	NA	NA	3093694	14849	119	409	318	363.936	22	967.934	126	1245.01	35	92.987	190	813.029	E6_12	E6	0.181298	B4	2
E6_12_19	TE	batch2	2.93506	1.77917	NA	NA	3121602	37290	170	1193	508	1373.39	22	1572.81	198	6380.01	89	286.008	331	2491.04	E6_12	E6	0.214612	B4	2
E6_12_21	TE	batch2	2.62559	1.94779	NA	NA	2244965	37023	209	2043	829	1622.97	23	2661.81	179	4748.01	129	321.996	383	5547.05	E6_12	E6	0.148903	B4	2
E6_12_22	TE	batch2	4.81982	0.234823	NA	NA	3195788	20470	165	1029	619	763	22	823.827	173	2496.01	104	155.035	303	2910.09	E6_12	E6	0.213583	B4	2
E6_12_23	ICM	batch2	-0.126404	-5.28478	NA	NA	1715767	43002	187	1581.99	871	4413.25	23	2666.71	178	3662.03	136	264.013	391	5897.07	E6_12	E6	0.132386	B4	2
E5_5_17	EB	batch2	-3.61772	-0.5041	NA	NA	3200222	16930	128	439.998	964	1486.42	22	1155.85	139	1213	92	118.989	342	2885.07	E5_5	E5	0.166873	Mor	2
E5_5_18	TE	batch2	-3.2619	-1.62914	NA	NA	2800870	52433	202	1305.01	2020	4460.83	24	2932.72	183	3015.02	156	397.993	406	7840.07	E5_5	E5	0.203461	Mor	2
E5_5_19	TE	batch2	2.49665	-1.82129	NA	NA	2740952	33546	174	912.006	1601	3347.73	22	1778.73	174	2145.01	101	213.984	422	6521.07	E5_5	E5	0.196803	Mor	2
E5_5_22	TE	batch2	-0.265941	-0.0312898	NA	NA	2554264	31499	109	426.001	1317	2054.57	22	1452.87	100	425.004	80	78.005	338	3585.1	E5_5	E5	0.173822	Mor	2
E4_5_10	Morula	batch2	-4.66747	-0.900388	NA	NA	2517190	72595	297	2527.01	2532	8397.33	22	3882.66	216	5493.01	152	561.936	449	10834.1	E4_5	E4	0.196505	8-C	2
E5_4_14	EB	batch2	-1.6217	-2.46892	NA	NA	2568530	68430	249	3008.99	2244	5000.51	24	4269.93	243	10355	187	570.991	409	7457.08	E5_4	E5	0.156373	B1	1
E5_4_15	TE	batch2	-0.632215	-2.5244	NA	NA	2609660	19319	155	804.01	831	1200.68	22	1070.83	142	1742.01	70	123.01	340	3254.13	E5_4	E5	0.170195	B1	1
E5_4_18	TE	batch2	-3.41383	-1.51592	NA	NA	2332007	43546	200	1561	1351	2889.68	24	2319.79	186	5190	165	304.984	348	5096.09	E5_4	E5	0.197793	B1	1
E5_2_1	TE	batch2	4.2701	0.222573	NA	NA	2733555	31438	178	1461	958	1701.53	22	1872.74	141	2104.02	124	382.968	365	6713.14	E5_2	E5	0.205765	B2	2
E5_2_2	TE	batch2	1.3846	2.41687	NA	NA	2827716	9932	107	375.005	611	571.468	22	537.857	93	331.01	28	63.988	248	1432.05	E5_2	E5	0.238388	B2	2
E5_2_7	TE	batch2	-1.42623	-1.03324	NA	NA	3047729	33576	161	877.996	914	1777.81	23	1769.6	166	3876.01	102	187.97	371	6644.02	E5_2	E5	0.204635	B2	2
E6_9_17	TE	batch2	2.81296	1.49013	NA	NA	3748171	16797	131	781.005	421	468.991	22	1410.71	145	1549.02	73	126.995	288	2756.1	E6_9	E6	0.159118	B3	2
E6_9_2	EB	batch2	-0.488097	-4.27583	NA	NA	2398608	36716	177	1472	796	2498.69	22	2615.8	179	2887.02	123	269.984	354	5448.08	E6_9	E6	0.136407	B3	2
E6_9_18	EB	batch2	-1.19233	-2.63494	NA	NA	2500372	47392	199	1744.99	750	1858.86	22	2492.68	165	4688.02	92	238.978	374	5716.15	E6_9	E6	0.19828	B3	2
E6_9_4	TE	batch2	-0.87242	0.917763	NA	NA	2300765	29629	127	691.998	989	1382.8	22	1435.81	124	1089.02	97	92.014	318	3417.11	E6_9	E6	0.147339	B3	2
E6_9_21	TE	batch2	1.68814	1.5563	NA	NA	2401328	61244	206	2350	796	1908.44	23	3963.55	195	7562.01	121	522.974	419	9921.07	E6_9	E6	0.162245	B3	2
E6_9_6	TE	batch2	3.25796	-1.56114	NA	NA	2955833	48963	218	1966.99	841	2947.65	24	3737.62	218	4152.01	191	857.945	387	8037.05	E6_9	E6	0.11888	B3	2
E6_9_7	ICM	batch2	-0.395678	-5.42719	NA	NA	2458727	71764	253	3065	996	8045.67	24	5570.72	234	6961.02	166	807.019	421	9306.13	E6_9	E6	0.133331	B3	2
E6_9_23	TE	batch2	-0.395474	-4.05035	NA	NA	2608721	51751	220	2325	875	1631.7	22	3696.59	199	5657.02	118	638.005	415	8159.97	E6_9	E6	0.120841	B3	2
E5_4_20	TE	batch2	2.93098	1.4239	NA	NA	2988794	50996	212	1985	665	1279.18	23	3490.84	190	5716	144	460.908	372	5576.12	E5_4	E5	0.124753	B1	1
E6_9_24	unclassified	batch2	-4.33489	0.817633	NA	NA	2580155	33215	120	538.006	608	817.216	22	2005.77	125	1548	74	94.008	347	4664.2	E6_9	E6	0.0755877	B3	2
E6_10_17	TE	batch2	0.73221	1.87067	NA	NA	2209064	63185	238	3512.01	1004	2482.17	22	4335.69	197	8079.03	167	677.031	416	6279.14	E6_10	E6	0.172579	B5	1
E6_10_18	TE	batch2	1.53103	2.63888	NA	NA	2102548	57778	222	2794	785	1642.9	23	4091.74	211	8709.04	125	779.99	383	7861.06	E6_10	E6	0.135313	B5	1
E6_10_19	TE	batch2	2.50761	1.21296	NA	NA	2464493	60392	232	2992.01	731	2200.28	24	4407.89	194	6377.04	151	747.941	431	8285.07	E6_10	E6	0.132241	B5	1
E6_10_20	TE	batch2	1.85386	2.94744	NA	NA	2315602	41312	159	1061.01	459	1843.97	22	1618.78	192	6610.02	102	477.989	315	2432	E6_10	E6	0.150756	B5	1
E6_10_22	TE	batch2	1.75585	1.91592	NA	NA	2683299	18276	122	732.004	405	599.882	23	1239.7	134	2862.02	82	191.992	286	1651.01	E6_10	E6	0.12093	B5	1
E6_10_23	unclassified	batch2	-3.53857	2.55955	NA	NA	2920992	46908	165	1705	614	1697.44	23	2668.63	165	2918.01	139	542.995	369	3837.01	E6_10	E6	0.213642	B5	1
E7_3_17	TE	batch2	2.95887	2.84626	NA	NA	2355033	50697	156	1170	311	297.255	22	848.813	133	2235	76	81.98	295	1761.06	E7_3	E7	0.012548	B4	3
E7_3_22	TE	batch2	4.19403	1.15566	NA	NA	3165711	29464	134	829.997	310	255.101	22	827.776	128	1371.01	105	97.054	266	902.101	E7_3	E7	0.0316523	B4	3
E7_3_33	TE	batch2	1.58992	2.96096	NA	NA	2133001	32434	162	1238.99	416	759.787	22	1626.91	150	1978	124	126.967	274	1236.06	E7_3	E7	0.037654	B4	3
E7_3_34	TE	batch2	1.87383	3.85685	NA	NA	2454305	63161	159	1105	576	2642.87	22	1860.87	139	2094.01	91	204.997	290	1674.04	E7_3	E7	0.0159357	B4	3
E7_3_37	TE	batch2	2.01641	3.42864	NA	NA	2787050	35450	110	560.004	322	1020.52	22	928.932	66	179.014	22	35.005	245	1110.05	E7_3	E7	0.0119276	B4	3
E7_3_39	TE	batch2	3.90428	3.11679	NA	NA	2684564	32049	131	823.003	444	825.285	22	809.872	104	739.014	48	56.006	250	1028.09	E7_3	E7	0.0129978	B4	3
E7_3_40	TE	batch2	3.35325	-1.80862	NA	NA	2711826	46998	151	892.003	554	6226.79	22	1031.77	98	458.017	92	72.009	306	2621.05	E7_3	E7	0.0245941	B4	3
E6_5_8	TE	batch2	0.723687	-0.27848	NA	NA	2367900	43579	145	1034	424	541.748	22	1019.81	119	1686	59	64.985	233	1200.99	E6_5	E6	0.0114559	B3	2
E4_1_2	Morula	batch2	-1.14135	-2.12398	NA	NA	3769898	15823	106	421.006	597	766.757	22	438.976	85	466.006	33	40.994	253	1383.06	E4_1	E4	0.0324096	Mor	1
E4_1_3	Morula	batch2	-2.22416	-2.20354	NA	NA	2656106	63912	204	1453.01	1403	3399.97	22	3109.43	196	2253.04	122	417.983	361	6322.16	E4_1	E4	0.0295361	Mor	1
E4_1_4	Morula	batch2	-2.14476	-2.40257	NA	NA	2668052	31722	147	756.004	866	1757.28	22	845.763	115	798.017	110	92.029	312	2299.05	E4_1	E4	0.0190939	Mor	1
E4_1_5	Morula	batch2	-2.16384	-2.31345	NA	NA	3195945	38340	185	1200.99	1201	2526.5	22	1306.78	144	1499.01	68	110.013	368	3489.02	E4_1	E4	0.0265123	Mor	1
E4_1_6	Morula	batch2	-2.85663	-2.47503	NA	NA	2046519	24061	168	889	860	1495.31	22	717.76	111	803.018	35	38.995	292	2072.03	E4_1	E4	0.0208449	Mor	1
E4_1_7	Morula	batch2	-0.816127	-1.36047	NA	NA	2109134	34561	147	697.999	960	1375.36	22	744.769	123	838.007	79	63.015	277	2141.1	E4_1	E4	0.0137355	Mor	1
E6_1_11	TE	batch2	0.895818	-0.802504	NA	NA	3175856	41997	175	1257.01	654	901.058	22	781.804	117	948.009	48	62.98	271	2072.13	E6_1	E6	0.0112401	B4	2
E6_1_3	EB	batch2	-1.84189	-3.12264	NA	NA	2872018	47882	158	1068.99	637	954.892	22	1126.87	145	2168.01	103	113.008	277	2688.03	E6_1	E6	0.0210386	B4	2
E6_1_5	TE	batch2	-1.21073	-1.4545	NA	NA	1722087	28888	124	673.008	422	447.832	22	618.896	114	1297.01	51	52.988	277	1599.02	E6_1	E6	0.0143305	B4	2
E6_1_7	EB	batch2	-1.9588	-0.919416	NA	NA	2562605	21852	118	623.002	375	417.86	22	592.811	109	773.005	27	44.998	281	1467.04	E6_1	E6	0.0160177	B4	2
E6_1_8	TE	batch2	-0.428858	-1.78423	NA	NA	2195104	27116	117	570.002	376	358.326	22	394.987	116	905.008	50	42.999	274	1057.01	E6_1	E6	0.0138794	B4	2
E5_7_9	TE	batch2	0.135152	-2.58208	NA	NA	2666101	26786	104	560.004	326	389.568	22	564.811	101	464.01	49	35.02	246	1466.09	E5_7	E5	0.0291648	B5	1
E5_7_10	TE	batch2	1.6117	-1.93219	NA	NA	2716579	35152	107	534.998	405	469.842	22	546.874	94	559.014	69	31	287	1457.12	E5_7	E5	0.0117246	B5	1
E5_7_11	TE	batch2	0.110678	-1.36578	NA	NA	2416904	47539	161	1140	484	784.345	23	1204.74	140	1505.02	80	76.049	312	2639.08	E5_7	E5	0.0175985	B5	1
E5_7_12	EB	batch2	-2.15267	-2.7418	NA	NA	2477120	50760	117	669.999	438	495.352	22	978.8	99	567.002	54	55.997	293	1654.01	E5_7	E5	0.00847434	B5	1
E5_7_13	ICM	batch2	-0.997438	-5.39347	NA	NA	1992895	44902	140	881.998	429	707.102	22	1273.62	129	784.006	63	61.996	311	1649.99	E5_7	E5	0.0115179	B5	1
E5_7_14	TE	batch2	0.368546	-0.546929	NA	NA	2479609	60424	190	1978.01	784	1914.09	22	3375.81	161	2490.02	138	218.018	359	4481.13	E5_7	E5	0.0196574	B5	1
E5_7_15	EB	batch2	-1.36243	-2.71313	NA	NA	2426235	46503	183	1279	590	945.568	22	1527.75	127	1299.01	66	88.995	345	2752.08	E5_7	E5	0.0125374	B5	1
E5_7_16	TE	batch2	0.950987	-0.850146	NA	NA	2932053	38489	156	938.997	459	687.438	22	1020.75	130	1286.01	60	65.996	300	2221.02	E5_7	E5	0.0187792	B5	1
E7_3_26	TE	batch2	4.60135	0.703659	NA	NA	3135278	50922	152	873.005	318	323.244	22	840.88	88	342.01	83	49.015	279	1630.03	E7_3	E7	0.0149361	B4	3
E7_3_27	TE	batch2	4.26544	0.694611	NA	NA	2881124	41026	140	680.997	346	350.608	22	615.777	99	764.009	95	62.009	250	1523.06	E7_3	E7	0.0125676	B4	3
E7_3_28	TE	batch2	1.84877	3.60425	NA	NA	2597615	44472	127	629.999	575	998.962	22	918.913	107	404.005	99	113.009	264	1734.05	E7_3	E7	0.0126621	B4	3
E7_3_31	TE	batch2	4.73532	0.414531	NA	NA	2539072	40267	150	856.002	351	383.774	23	775.939	130	1325.01	68	72.985	291	2265.06	E7_3	E7	0.0328758	B4	3
E7_3_32	TE	batch2	2.63358	3.59843	NA	NA	2792279	40782	156	941.002	440	515.21	22	903.842	119	949.014	73	53.034	282	1382.04	E7_3	E7	0.00973015	B4	3
E6_5_9	TE	batch2	0.541744	2.65263	NA	NA	2570218	47803	145	1076	482	704.723	22	1073.76	125	1564.02	53	100.994	312	2448.01	E6_5	E6	0.010803	B3	2
E6_5_10	ICM	batch2	-0.469489	-5.07846	NA	NA	2764935	52936	129	646.007	477	483.278	22	833.799	122	1309.01	54	76.018	258	1900.01	E6_5	E6	0.00971211	B3	2
E6_5_11	TE	batch2	1.26817	-0.206316	NA	NA	2583567	42423	127	628	394	524.149	22	863.734	105	1184	47	40.999	248	1159.05	E6_5	E6	0.0133352	B3	2
E6_5_12	ICM	batch2	-0.617908	-5.76305	NA	NA	2032929	46887	170	1084	539	735.784	22	1043.79	124	1293	57	77.979	345	2256.96	E6_5	E6	0.00794048	B3	2
E6_5_13	TE	batch2	0.464694	-2.36546	NA	NA	2533119	46547	149	850.998	357	422.039	22	973.851	144	1561	84	119.988	304	2291.08	E6_5	E6	0.0304923	B3	2
E6_5_16	EB	batch2	-0.916135	-3.68033	NA	NA	2789898	19932	119	614.003	392	546.154	22	689.838	115	1374	31	38	297	1404.04	E6_5	E6	0.0222067	B3	2
E6_10_11	TE	batch2	2.45115	0.319985	NA	NA	2882564	34203	107	564.002	388	305.965	23	637.774	98	707.009	41	46.002	242	1241.07	E6_10	E6	0.00745362	B5	1
E6_10_13	TE	batch2	0.580343	2.81982	NA	NA	2905596	28422	128	861.998	450	766.284	22	1088.77	117	818.019	65	60.987	274	940	E6_10	E6	0.0114424	B5	1
E6_10_14	TE	batch2	0.740988	0.0404132	NA	NA	2655211	38741	112	637.003	400	327.835	22	797.727	120	1128.02	28	51.993	238	1015.07	E6_10	E6	0.0111062	B5	1
E6_10_15	TE	batch2	1.99374	-0.645408	NA	NA	2473866	37235	112	615.009	383	378.536	22	943.652	149	5037.02	85	52.999	252	727.993	E6_10	E6	0.00860382	B5	1
E6_10_16	TE	batch2	0.310131	0.877095	NA	NA	2687346	57505	141	741.001	395	857.556	22	966.695	126	1237.01	92	97.983	255	1279.03	E6_10	E6	0.0122771	B5	1
E4_1_10	Morula	batch2	-0.507104	-0.834769	NA	NA	2262164	46088	142	718.003	876	1339.98	22	1027.74	141	1216	62	62.979	284	1824.05	E4_1	E4	0.02	Mor	1
E4_1_11	Morula	batch2	-2.26864	-1.99198	NA	NA	2054099	46141	152	866.994	843	1466.85	23	1134.85	124	1091.01	59	69.983	357	2768.07	E4_1	E4	0.0165155	Mor	1
E4_1_13	Morula	batch2	-1.39168	-1.82583	NA	NA	2487863	42275	196	1458	1238	2803.91	22	2107.89	159	2440.02	97	124.006	409	4030.17	E4_1	E4	0.0216686	Mor	1
E4_1_14	Morula	batch2	-1.04043	-1.41623	NA	NA	2004797	44697	133	695.002	854	1391.67	22	1051.72	114	928.006	81	51.959	263	1699.07	E4_1	E4	0.0135876	Mor	1
E4_1_15	Morula	batch2	-1.01204	-0.850434	NA	NA	3018030	25678	146	730.998	799	1165.22	22	831.833	120	962.004	58	40	333	2141.1	E4_1	E4	0.0215735	Mor	1
E4_1_16	Morula	batch2	-3.08805	-1.87804	NA	NA	3211828	32171	117	540.001	717	1010.82	22	823.88	95	413.007	63	30.986	245	1342.06	E4_1	E4	0.0285727	Mor	1
E5_7_2	TE	batch2	0.931852	-0.879828	NA	NA	1302447	29829	110	592.998	338	442.138	22	822.915	74	321.014	22	33.002	256	944.976	E5_7	E5	0.0084372	B5	1
E5_7_3	EB	batch2	-0.80844	-3.23497	NA	NA	2203724	44178	125	663	392	638.272	23	1078.68	117	885.014	37	61.004	303	1502.97	E5_7	E5	0.00841856	B5	1
E5_7_4	EB	batch2	-1.37909	-3.60225	NA	NA	2791452	61542	173	1237.01	605	1091.71	23	2651.65	153	1684.02	112	151.992	326	3396.04	E5_7	E5	0.0126185	B5	1
E5_7_5	EB	batch2	-0.759134	-3.63015	NA	NA	2055751	51051	169	1276	528	1250.17	22	2498.81	124	1220.02	92	113.03	335	2858.08	E5_7	E5	0.0189162	B5	1
E5_7_6	EB	batch2	-0.982114	-3.03145	NA	NA	2347790	41440	158	1165.01	535	906.669	22	1828.76	180	4019	70	94.997	336	2156.03	E5_7	E5	0.0186388	B5	1
E5_7_7	TE	batch2	2.87527	-1.96937	NA	NA	2208427	43183	141	775.003	625	1618.86	24	1151.85	115	830.014	87	117.026	311	2247.06	E5_7	E5	0.0132673	B5	1
E5_7_8	ICM	batch2	-0.705866	-5.50183	NA	NA	2892273	26418	140	866.999	508	526.572	23	1080.83	124	1221.01	70	52.983	290	1240.03	E5_7	E5	0.0143012	B5	1
E6_41_1	unclassified	split-seq	-2.74751	2.29173	polar	None	3117296	44913	113	364.001	467	3337.79	22	1133.79	191	987.009	166	191.951	334	763.014	E6_41	E6	0.021158	B5	1
E6_41_41	TE	split-seq	1.90371	3.331	mural	mural	2794949	11353	154	982.007	293	316.456	22	1209.84	145	1188.01	58	70.998	290	605.059	E6_41	E6	0.0573183	B5	1
E6_42_9	TE	split-seq	-1.05718	-0.143222	ICM	None	3061965	7448	121	455.002	265	163.686	22	492.051	23	26	63	7.998	294	405.069	E6_42	E6	0.0797068	B5	1
E6_42_17	TE	split-seq	1.48004	-0.963063	mural	mural	1521473	7994	119	598.999	332	273.683	24	764.772	90	226.01	58	38.009	245	394.993	E6_42	E6	0.0966967	B5	1
E6_40_1	TE	split-seq	4.50878	1.67458	polar	None	1460167	9190	155	1234	343	315.924	24	586.823	116	1349	60	51.996	300	881.031	E6_40	E6	0.0884354	B3	1
E6_40_9	TE	split-seq	2.58731	2.31822	polar	polar	3811420	12444	164	1188	318	546.339	22	1221.88	135	1370	93	51	241	583.036	E6_40	E6	0.0274029	B3	1
E6_40_17	TE	split-seq	2.91643	1.27663	polar	None	2677979	11891	149	826.996	296	297.864	22	1619.92	112	620.004	91	47.005	291	497.063	E6_40	E6	0.109091	B3	1
E4_30_1	Morula	split-seq	-3.71644	-2.13451	EM_NA	EM_NA	3821589	23818	205	1436.99	965	1552.38	23	4006.63	200	1581.03	133	285.027	349	1861.03	E4_30	E4	0.176939	B1	1
E4_30_9	Morula	split-seq	-3.6425	-1.28065	EM_NA	EM_NA	3384204	21240	172	1266	1010	1737.07	22	2513.82	178	1203.01	115	137.987	315	1727.08	E4_30	E4	0.193269	B1	1
E5_32_9	TE	split-seq	4.64481	-0.389885	E5_uncertain	None	2868566	25489	188	1600.99	747	1852.37	22	2429.91	237	2270.01	177	309.057	400	3057.09	E5_32	E5	0.160207	B3	1
E5_32_17	unclassified	split-seq	-3.18145	2.04159	E5_uncertain	None	3811251	15481	141	573.003	378	690.177	23	1295.88	123	161.991	154	106.985	370	913.012	E5_32	E5	0.0874113	B3	1
E7_44_1	TE	split-seq	3.00941	1.01295	polar	None	3116654	12853	127	707.001	317	278.607	23	886.988	88	311.006	58	13.004	325	507.104	E7_44	E7	0.0256516	B6	1
E7_44_9	TE	split-seq	3.88651	2.38375	polar	None	3094891	13092	143	842.999	293	330.132	22	1143.95	63	127	63	34.981	303	717.038	E7_44	E7	0.116901	B6	1
E7_44_25	TE	split-seq	3.40325	1.49856	polar	polar	3856284	11771	143	845.993	271	341.455	23	1278.91	20	23.004	111	20.017	328	726.029	E7_44	E7	0.0666254	B6	1
E7_44_41	TE	split-seq	2.11715	3.09606	polar	polar	3670500	19138	205	2218	454	518.309	22	1775.8	152	1252	144	171.953	367	3453.13	E7_44	E7	0.134606	B6	1
E6_41_42	TE	split-seq	0.716295	2.93607	mural	mural	2542175	21888	201	2252	355	333.914	22	1619.69	184	5632.99	83	119.02	315	2732.08	E6_41	E6	0.0777162	B5	1
E6_42_10	TE	split-seq	0.372243	1.21132	mural	None	3250929	14183	145	1108	313	346.337	22	1260.87	130	514	89	83.009	291	1127.02	E6_42	E6	0.234203	B5	1
E6_42_18	TE	split-seq	3.77247	0.45205	mural	None	3289561	20459	179	1524.99	507	636.768	22	1609.78	178	3273.02	123	153.038	311	811.015	E6_42	E6	0.17317	B5	1
E6_42_26	TE	split-seq	4.71613	-0.131203	mural	None	3617346	19568	172	1365.01	441	626.403	22	1887.82	219	1868.01	175	308.03	352	1096.09	E6_42	E6	0.224424	B5	1
E6_43_2	ICM	split-seq	-0.815901	-4.60072	EPI	EPI	2666017	9217	143	968.001	401	286.814	22	1297.94	117	525.004	100	46.999	296	1018.03	E6_43	E6	0.123547	B4	1
E6_43_18	TE	split-seq	2.28163	-1.90375	mural	mural	2889236	12798	168	1169	447	692.945	22	1491.92	131	322.013	122	205.987	330	1366.04	E6_43	E6	0.154016	B4	1
E6_43_26	TE	split-seq	2.16099	0.758416	polar	None	3992083	14295	132	755.996	317	403.008	22	1426.91	38	41	71	29.012	303	643.014	E6_43	E6	0.0997284	B4	1
E6_40_2	TE	split-seq	4.33392	2.59879	polar	None	3446430	21263	210	2731	446	514.65	22	2355.86	148	1156.01	139	121.975	364	2873.1	E6_40	E6	0.131106	B3	1
E6_40_18	TE	split-seq	2.40235	2.53136	polar	None	3182554	24652	193	1791	398	645.766	22	2143.97	128	1321	91	36.002	362	9760.06	E6_40	E6	0.0638345	B3	1
E5_30_2	EB	split-seq	-1.88973	-1.00161	E5_uncertain	None	3187203	10136	123	537.006	421	344.87	22	1403.94	91	267.006	33	19.002	221	182.018	E5_30	E5	0.0220624	B3	1
E4_30_2	Morula	split-seq	-4.71397	1.98883	EM_NA	None	2427619	8888	136	506.007	388	509.673	22	1434.83	131	377.99	108	207.979	304	666.025	E4_30	E4	0.10836	B1	1
E4_30_10	Morula	split-seq	-3.12496	-2.6911	EM_NA	None	1972949	42353	250	3333	1631	3938.44	23	5270.75	178	3930.01	146	188.971	424	5795.14	E4_30	E4	0.214538	B1	1
E5_32_2	ICM	split-seq	-0.683695	-4.99071	E5_uncertain	None	2180343	13478	177	1566.99	592	552.04	23	1351.89	119	439.01	105	87.994	344	1247.08	E5_32	E5	0.123811	B3	1
E5_32_18	TE	split-seq	-1.86317	-1.1782	E5_uncertain	None	2740546	11186	158	993.995	381	372.728	22	1225.91	133	791.005	85	46.977	261	295.028	E5_32	E5	0.078264	B3	1
E7_44_10	TE	split-seq	3.32752	0.814464	polar	None	3036598	12070	116	467	259	266.001	22	1240.85	134	642.008	73	116.01	294	386.017	E7_44	E7	0.115588	B6	1
E7_44_18	TE	split-seq	3.53946	2.21142	polar	None	2947531	16232	191	2367	370	399.309	23	1681.89	75	160	120	70.995	408	3106.17	E7_44	E7	0.136886	B6	1
E7_44_26	ICM	split-seq	-0.364335	-5.67002	EPI	EPI	4129039	11790	165	1018	413	364.334	22	1176.84	46	66.002	58	25.007	343	757.066	E7_44	E7	0.0620472	B6	1
E7_44_34	ICM	split-seq	-0.330394	-5.23639	ICM	None	2799691	10121	156	768.001	264	349.517	22	577.919	55	74.002	33	6.003	304	632.102	E7_44	E7	0.0600801	B6	1
E7_44_42	TE	split-seq	4.19011	2.42588	polar	None	3539533	10848	156	896.993	326	215.884	23	1059.9	30	34	61	23	282	1754.08	E7_44	E7	0.108301	B6	1
E6_41_11	TE	split-seq	4.48162	2.87518	mural	None	3737823	34257	227	3141.99	447	747.199	24	2838.82	189	6127.02	141	272.032	396	3009.13	E6_41	E6	0.10822	B5	1
E6_41_19	TE	split-seq	4.35214	0.0332014	polar	None	2469145	25833	138	594.002	598	1180.12	22	1665.74	187	1132.01	232	751.974	277	899.034	E6_41	E6	0.035611	B5	1
E6_41_27	TE	split-seq	1.92684	-0.47282	mural	mural	3176941	10953	163	956.998	261	283.438	21	1283.95	44	75.002	79	12.005	304	399.017	E6_41	E6	0.0550417	B5	1
E6_41_35	TE	split-seq	1.62911	3.79587	mural	mural	2310390	18066	208	2069.99	352	438.941	23	1475.75	145	2585	144	123.034	356	2190.11	E6_41	E6	0.0669953	B5	1
E6_41_43	TE	split-seq	2.27487	1.33399	mural	None	3148067	11515	113	591.998	179	124.866	22	1284.87	107	835	42	39.987	250	946.051	E6_41	E6	0.0856527	B5	1
E6_42_3	TE	split-seq	-1.4268	0.532952	ICM	None	3003722	8338	119	718	251	158.657	22	1165.99	5	6	48	5.985	209	343.07	E6_42	E6	0.00792021	B5	1
E6_42_19	TE	split-seq	-0.426332	-0.514926	mural	unknown	1020594	8166	126	946.002	285	291.046	22	749.97	115	1637	42	23.988	246	653.066	E6_42	E6	0.133945	B5	1
E6_43_11	ICM	split-seq	-0.540009	-5.18146	ICM	None	3385979	12454	193	1451	549	534.685	23	1615.89	125	449.003	90	74.011	374	1656.07	E6_43	E6	0.133365	B4	1
E6_43_19	TE	split-seq	3.31806	0.120344	polar	None	3308229	7222	104	319.002	240	159.597	22	883.929	13	9	37	12.001	246	346.098	E6_43	E6	0.0659493	B4	1
E6_43_27	TE	split-seq	1.91171	0.266854	polar	None	4298909	10841	154	737.998	354	325.999	22	1115.91	75	214	69	11.984	295	698.008	E6_43	E6	0.119577	B4	1
E6_40_11	TE	split-seq	2.5821	0.976322	polar	polar	632650	5086	125	534.001	250	455.229	22	522.936	40	57	25	9	218	654.023	E6_40	E6	0.146569	B3	1
E6_40_19	TE	split-seq	3.32646	1.91067	polar	polar	2730551	41546	287	6438	886	1537.29	24	4526.78	233	4730.02	171	567.036	441	5606.19	E6_40	E6	0.113643	B3	1
E5_30_3	TE	split-seq	-1.13733	-1.61904	TE	TE	3674778	16879	151	1028.99	700	874.657	23	1739.94	90	347	88	26.989	343	532.059	E5_30	E5	0.0758377	B3	1
E5_30_11	EB	split-seq	-3.09046	-1.82303	E5_uncertain	None	3192439	15288	180	1349	814	1135.85	24	2242	82	161.003	89	32.001	321	960.034	E5_30	E5	0.143895	B3	1
E4_30_3	Morula	split-seq	-4.80015	0.05548	EM_NA	None	3030235	63991	341	5386	2907	10576.3	23	2854.85	272	6518.01	184	453.973	438	6133.08	E4_30	E4	0.128703	B1	1
E5_31_19	TE	split-seq	0.575657	-0.301449	E5_uncertain	None	3097002	15622	163	1163.01	397	845.108	23	1245.98	141	633.01	72	61.998	253	496.078	E5_31	E5	0.0701886	B3	1
E5_32_3	TE	split-seq	-0.862103	-2.41054	E5_uncertain	None	2986286	9821	152	1068	347	311.671	23	1156.98	115	543.996	34	33.004	253	371.033	E5_32	E5	0.0608589	B3	1
E5_32_19	unclassified	split-seq	-2.05538	2.20221	E5_uncertain	None	3750802	13582	121	414.002	285	350.881	22	1492.83	89	252.001	68	24.991	312	854.019	E5_32	E5	0.14598	B3	1
E5_32_27	TE	split-seq	2.61782	-1.79199	E5_uncertain	None	3490213	18462	182	1637	762	1332.42	23	1742.98	141	811.013	97	115.048	343	1089.08	E5_32	E5	0.162649	B3	1
E7_44_3	TE	split-seq	4.2346	2.30208	polar	None	2903355	11127	149	819.994	288	221.808	23	1161.87	100	415.004	84	49.016	303	714.057	E7_44	E7	0.062007	B6	1
E7_44_11	TE	split-seq	3.90351	2.34932	polar	None	3175590	11418	187	1489.99	344	306.392	22	1029.93	113	876.002	53	27.995	305	474.135	E7_44	E7	0.0343242	B6	1
E7_44_19	ICM	split-seq	-0.495384	-5.74362	ICM	None	3163302	12437	194	1629	363	354.668	22	1613.8	85	147	98	97.995	325	1372.02	E7_44	E7	0.115	B6	1
E7_44_27	unclassified	split-seq	-2.20868	-1.02248	ICM	None	3938426	10929	156	1001	310	337.179	23	1457.98	29	42	70	16.99	304	588.09	E7_44	E7	0.0380545	B6	1
E7_44_35	TE	split-seq	3.89247	2.90016	polar	None	2463391	11076	171	1379	363	451.014	22	730.896	68	254.006	97	25.005	291	731.062	E7_44	E7	0.0435411	B6	1
E7_44_43	TE	split-seq	2.97715	2.70858	polar	None	2882443	20921	211	2708	484	716.728	24	2261.84	168	1589	140	178.997	373	2185.07	E7_44	E7	0.0614191	B6	1
E6_41_4	ICM	split-seq	-0.576859	-5.13188	EPI	EPI	2573600	9218	145	817.003	378	311.14	23	954.987	145	1148.02	86	47.019	231	410.071	E6_41	E6	0.0613676	B5	1
E6_41_12	TE	split-seq	0.841916	-2.18748	ICM	None	2111470	12465	124	645.995	388	713.491	23	1421.68	160	1497.01	75	100.981	286	781.013	E6_41	E6	0.0470002	B5	1
E6_41_20	TE	split-seq	4.629	0.172206	polar	None	2008916	19595	125	543.001	347	728.709	22	949.929	128	1486	96	85.964	330	578.064	E6_41	E6	0.198153	B5	1
E6_41_28	TE	split-seq	2.82936	-1.39337	polar	None	2934469	9690	141	636.996	234	130.397	22	1125.94	140	789.991	32	30.002	182	335.017	E6_41	E6	0.0373832	B5	1
E6_41_36	TE	split-seq	0.727038	2.92148	mural	mural	1847563	7838	151	993.003	250	185.014	22	974.866	49	69	54	18.985	236	722.093	E6_41	E6	0.216917	B5	1
E6_41_44	TE	split-seq	1.22243	3.03971	mural	mural	2894801	15088	178	1539	301	238.72	22	1786.81	134	2064	83	71.974	314	1376.12	E6_41	E6	0.109051	B5	1
E6_42_4	TE	split-seq	-0.109047	-0.377818	mural	None	3074141	7262	115	585.002	134	70.541	21	1124.96	11	10	9	0.999	210	625.023	E6_42	E6	0.00308166	B5	1
E6_42_12	TE	split-seq	1.07135	-0.790191	mural	mural	3281186	8218	137	677.996	274	141.4	21	987.986	63	114	67	6.003	199	377.053	E6_42	E6	0.110619	B5	1
E6_42_20	TE	split-seq	-0.222296	-1.89378	mural	mural	3061576	12033	164	1049	341	256.572	22	1310.92	99	371.003	85	58.996	310	1275.09	E6_42	E6	0.168037	B5	1
E6_42_28	TE	split-seq	-1.61848	-1.57776	mural	None	3714369	10308	130	830.004	294	196.665	22	1245.91	89	406.999	50	15.994	233	642.012	E6_42	E6	0.143566	B5	1
E6_43_4	ICM	split-seq	-0.812223	-5.54426	PE	PE	3314436	10234	168	989.992	403	239.75	22	986.021	100	252.998	57	26.99	282	490.029	E6_43	E6	0.203003	B4	1
E6_43_12	EB	split-seq	-0.93929	-3.62669	ICM	None	3718889	12436	165	1265	572	527.628	23	1438.95	133	417.993	138	84.033	352	1107.04	E6_43	E6	0.123457	B4	1
E6_43_20	TE	split-seq	0.555912	-2.25646	polar	None	4054609	9735	139	571.996	353	272.946	22	891.917	92	205.006	97	42.025	257	660.031	E6_43	E6	0.120791	B4	1
E6_43_36	TE	split-seq	1.49205	0.489881	mural	mural	3151909	10578	128	689.002	334	416.707	24	1333.87	88	107.992	111	32.006	327	929.028	E6_43	E6	0.121968	B4	1
E6_40_4	TE	split-seq	1.77359	3.18579	polar	None	1325618	14712	216	2732	379	708.908	22	985.888	105	527.009	104	51.991	401	2234.11	E6_40	E6	0.0428308	B3	1
E6_40_12	TE	split-seq	3.01603	3.07424	polar	None	3738358	17355	202	1673	388	816.142	23	988.908	96	373.002	90	47.005	373	1942.12	E6_40	E6	0.141428	B3	1
E6_40_20	EB	split-seq	-1.2885	-0.250754	ICM	None	1124466	12376	145	919.999	309	566.76	24	1120.84	169	2106.01	107	115.937	319	1518.15	E6_40	E6	0.0486077	B3	1
E5_30_12	EB	split-seq	-2.08646	-1.24337	E5_uncertain	None	2897743	18447	143	737.998	542	735.665	22	1155.99	100	447	69	26.01	317	422.066	E5_30	E5	0.0312034	B3	1
E4_30_4	Morula	split-seq	-3.16597	-2.63072	EM_NA	None	1673017	22475	231	2695	1425	2716.11	22	2286.75	146	1034.02	107	140.994	354	3022.09	E4_30	E4	0.189173	B1	1
E5_32_4	TE	split-seq	3.57327	-1.54923	EPI	EPI	3170222	15908	147	975.996	544	1544.05	23	1498.03	122	373.003	119	317.05	338	1626.05	E5_32	E5	0.135704	B3	1
E5_32_20	TE	split-seq	1.17388	-0.415153	E5_uncertain	None	2794323	15617	188	1596	486	557.074	22	1195.92	170	2858.01	94	88.976	314	849.024	E5_32	E5	0.0477842	B3	1
E5_32_28	TE	split-seq	-0.954737	-0.410833	E5_uncertain	None	2473130	7015	112	411.998	304	196.682	22	893.03	92	252.002	101	49.018	241	411.983	E5_32	E5	0.11378	B3	1
E7_44_12	ICM	split-seq	3.25887	-2.2181	ICM	None	3643521	12114	139	960.999	424	565.938	23	1187.01	114	579.006	78	113.99	306	826.039	E7_44	E7	0.12724	B6	1
E7_44_28	TE	split-seq	2.49631	2.98125	polar	None	4669311	9100	135	602.004	234	149.126	23	725.05	53	124	39	12.008	244	308.065	E7_44	E7	0.0432778	B6	1
E7_44_36	TE	split-seq	3.29779	2.317	polar	None	2782312	13672	176	1461	417	475.561	23	1060.76	159	708.012	148	247.973	319	864.109	E7_44	E7	0.0506101	B6	1
E7_44_44	unclassified	split-seq	-3.26257	2.97922	polar	None	3476858	14190	114	339.001	277	710.163	23	717.841	59	121.002	71	37.98	372	1950.03	E7_44	E7	0.00583448	B6	1
E6_41_5	ICM	split-seq	-0.488212	-5.14547	EPI	EPI	2976229	8102	132	569.998	281	359.453	22	543.92	110	526.012	31	32.993	298	658.095	E6_41	E6	0.0455789	B5	1
E6_41_13	TE	split-seq	1.74533	3.63455	mural	None	3647455	13889	135	769.996	244	198.864	22	1310.89	133	1698.01	87	39.019	274	724.022	E6_41	E6	0.0781789	B5	1
E6_41_29	TE	split-seq	2.39098	3.6634	polar	polar	3194449	8963	156	909.997	233	161.114	22	1176.94	39	50	61	12.009	235	453.118	E6_41	E6	0.0396217	B5	1
E6_41_37	TE	split-seq	0.85268	3.15008	mural	mural	1197797	7752	162	1232	274	227.021	22	697.875	36	54.002	55	14.994	276	679.973	E6_41	E6	0.0903179	B5	1
E6_41_45	TE	split-seq	2.51628	3.36249	mural	mural	3415079	20956	242	3146.99	412	484.913	23	2192.75	156	2676.01	120	184.991	343	1965.05	E6_41	E6	0.0806979	B5	1
E6_42_13	TE	split-seq	1.23484	-0.663273	mural	mural	3073558	9970	151	969.999	293	152.299	22	1512.75	66	153	65	14.989	235	774.014	E6_42	E6	0.126885	B5	1
E6_42_21	TE	split-seq	0.594848	-0.870398	mural	mural	2967770	7940	106	411.003	185	126.957	21	804.983	63	136.002	30	18.004	205	444.043	E6_42	E6	0.119499	B5	1
E6_42_29	TE	split-seq	-0.538312	-1.5835	mural	mural	4673035	11295	146	783	326	230.763	22	1255.95	86	230.003	67	10.994	309	473.051	E6_42	E6	0.0921948	B5	1
E6_43_5	TE	split-seq	2.66693	0.86488	polar	polar	3339958	8177	134	474.003	282	203.977	22	711.96	81	215	32	13.997	370	711.944	E6_43	E6	0.100201	B4	1
E6_43_13	EB	split-seq	-0.844361	-3.80695	PE	PE	3859214	10774	166	1452	434	365.105	22	1335.93	127	730.005	88	43.009	243	839.043	E6_43	E6	0.0744401	B4	1
E6_43_29	TE	split-seq	3.0026	-1.3849	polar	None	3249912	9454	147	870.996	388	296.787	22	1216	101	325.002	92	47.016	218	598.026	E6_43	E6	0.0600886	B4	1
E6_40_5	TE	split-seq	3.34467	2.7643	polar	None	2908981	19533	192	1893.99	355	494.291	22	1349.96	162	3052.01	55	52.978	378	1564.16	E6_40	E6	0.00738007	B3	1
E6_40_13	ICM	split-seq	-0.405666	-5.45935	EPI	EPI	4701148	30422	240	2826.01	535	2118.54	24	2233.73	186	2020.01	174	198.986	413	2596.2	E6_40	E6	0.096348	B3	1
E6_40_21	TE	split-seq	3.79139	-1.78316	PE	PE	2036207	44928	217	2706	630	3235.09	25	4475.81	277	7591.02	133	265.986	430	6401.1	E6_40	E6	0.0826946	B3	1
E4_30_5	Morula	split-seq	-4.7586	0.128838	EM_NA	None	2797387	33065	251	1956.01	1783	4115.62	23	2170.81	254	4754.04	148	430.958	380	2460.08	E4_30	E4	0.161643	B1	1
E5_31_5	TE	split-seq	0.502163	2.52691	E5_uncertain	None	979556	8060	135	840.001	350	352.256	22	669.855	104	1270.01	61	44.011	253	437.078	E5_31	E5	0.0527458	B3	1
E5_32_5	TE	split-seq	-1.02416	-4.69077	EPI	EPI	2601006	21757	201	1941	657	952.053	23	3598.8	185	3170.01	118	138.975	332	1714.01	E5_32	E5	0.12464	B3	1
E5_32_13	TE	split-seq	1.93893	-0.0598673	E5_uncertain	None	3593313	14406	126	660.999	329	442.37	22	1005.95	57	90	56	23.003	310	428.002	E5_32	E5	0.0184145	B3	1
E5_32_21	TE	split-seq	-0.0940906	-3.16161	E5_uncertain	None	3414690	10712	147	929.001	359	308.364	22	1237.91	129	586.006	57	35.993	265	296.059	E5_32	E5	0.0415961	B3	1
E5_32_29	TE	split-seq	0.767752	-0.994746	E5_uncertain	None	3486892	15423	208	2331	672	832.64	23	1739.81	59	111.002	119	51.992	357	1175.09	E5_32	E5	0.0828986	B3	1
E7_44_5	TE	split-seq	3.55156	1.33662	polar	None	3083797	9698	147	883	226	220.007	23	1077.92	28	38.004	18	6	275	330.052	E7_44	E7	0.0367212	B6	1
E7_44_13	TE	split-seq	3.28171	1.4892	polar	None	3594802	10703	154	797	254	203.909	22	1160.93	52	91.006	84	20.985	228	399.022	E7_44	E7	0.0202194	B6	1
E7_44_21	TE	split-seq	4.22322	1.32157	polar	unknown	2470498	11847	143	880.998	314	794.017	22	1106.83	100	272.002	91	49.99	307	825.043	E7_44	E7	0.0782998	B6	1
E7_44_29	TE	split-seq	1.98501	2.67362	polar	None	3212392	16524	207	2639	488	524.371	22	1627.91	143	1595.01	131	65.998	372	996.05	E7_44	E7	0.0579662	B6	1
E7_44_37	TE	split-seq	-1.24578	1.05564	polar	None	3108929	11745	177	1570	406	330.893	23	959.946	139	1082.01	86	54.016	315	653.094	E7_44	E7	0.0637515	B6	1
E7_44_45	TE	split-seq	3.5095	1.55848	mural	mural	3599990	7193	113	414.005	230	149.193	22	460.988	34	44.006	57	13.02	228	271.036	E7_44	E7	0.0263043	B6	1
E6_41_6	unclassified	split-seq	1.08685	2.19672	mural	None	2629930	11041	118	465	391	393.648	22	875.754	173	1096	102	144.021	268	327.043	E6_41	E6	0.050554	B5	1
E6_41_14	ICM	split-seq	-1.0088	-5.41627	ICM	None	3883436	10589	126	635.003	271	182.674	22	1094.96	63	106.002	26	28.002	212	402.022	E6_41	E6	0.111086	B5	1
E6_41_30	TE	split-seq	1.72794	3.69731	polar	polar	3034078	6624	111	393.003	162	75.314	22	986.994	31	35.002	49	3.995	197	201.102	E6_41	E6	0.0257123	B5	1
E6_41_38	TE	split-seq	0.8717	3.17891	mural	None	3004291	7465	127	565.001	204	111.929	21	762.916	39	47.002	47	5.991	237	199.025	E6_41	E6	0.0216933	B5	1
E6_41_46	TE	split-seq	2.34008	3.55755	mural	mural	4168818	13933	218	2211	321	276.965	23	1558.93	59	115	60	20	327	1087.07	E6_41	E6	0.0751767	B5	1
E6_42_14	TE	split-seq	0.97512	-0.931595	mural	None	3398627	9888	129	772.994	302	196.353	21	994.939	96	573	29	11.998	210	209.003	E6_42	E6	0.10502	B5	1
E6_42_22	TE	split-seq	0.903757	0.545872	mural	mural	3030689	10942	153	1138	341	224.919	23	1175.98	114	723	83	32.981	233	472.062	E6_42	E6	0.0558479	B5	1
E6_42_30	TE	split-seq	2.68617	-0.0991686	mural	None	3267010	11862	152	934.997	309	223.413	22	1340.83	114	528.001	45	58.995	316	1143.06	E6_42	E6	0.144283	B5	1
E6_43_6	TE	split-seq	1.48175	-1.549	mural	None	3225482	17124	206	1780.99	630	752.65	22	1581.87	168	955.009	135	220.965	382	2558.05	E6_43	E6	0.18959	B4	1
E6_43_14	EB	split-seq	-0.702567	-3.16383	ICM	None	3264348	7992	131	652.002	296	210.016	22	1254	34	44	70	10.983	240	302.04	E6_43	E6	0.0580411	B4	1
E6_43_22	TE	split-seq	0.506761	-0.642991	mural	mural	1527488	14117	230	2811.99	642	1243.14	23	1148.82	105	462.005	98	39.987	362	2987.13	E6_43	E6	0.0974359	B4	1
E6_40_6	TE	split-seq	4.5513	2.47122	polar	polar	2355291	11224	190	1813	308	412.9	23	1318.97	64	133.004	55	23.015	338	1004.04	E6_40	E6	0.116122	B3	1
E6_40_14	TE	split-seq	2.07882	2.14384	polar	polar	1573198	11676	181	1337	313	586.364	23	689.829	145	1332.01	73	51.002	290	788.993	E6_40	E6	0.0700515	B3	1
E5_30_6	TE	split-seq	-1.9553	-1.11432	E5_uncertain	None	4559630	21405	203	1665	1052	1358.06	24	1920.75	149	1354.02	98	99.009	335	731.046	E5_30	E5	0.0810524	B3	1
E5_30_14	EB	split-seq	-0.856243	-2.96481	E5_uncertain	None	3181063	11182	160	814.996	628	723.97	22	1293.94	78	206	84	26.014	266	393.031	E5_30	E5	0.0658717	B3	1
E4_30_6	Morula	split-seq	-2.37253	-0.934336	EM_NA	None	2471403	22991	217	1893.01	1120	2452.01	23	2290.81	183	1251.03	117	316.948	376	2625.16	E4_30	E4	0.189339	B1	1
E5_31_14	unclassified	split-seq	-3.54008	2.57918	E5_uncertain	None	2888613	14977	157	657.002	460	900.309	22	919.935	71	128.002	94	152.027	386	978.018	E5_31	E5	0.0441462	B3	1
E5_31_22	TE	split-seq	2.41841	0.710811	E5_uncertain	None	2341675	9349	153	861.002	358	315.004	21	879.95	78	245.001	36	20.995	243	452.079	E5_31	E5	0.119456	B3	1
E5_32_22	TE	split-seq	1.6866	-0.596366	E5_uncertain	None	2849962	11630	141	794.998	404	491.457	22	1147.84	105	459.003	122	76.963	269	640.036	E5_32	E5	0.0702829	B3	1
E7_44_6	TE	split-seq	4.68697	2.68545	mural	mural	2878112	15177	120	390.006	236	321.913	23	1036.9	16	16.999	51	14.992	296	398.039	E7_44	E7	0.0150125	B6	1
E7_44_14	ICM	split-seq	-0.61578	-5.83052	ICM	None	3593126	11972	139	879.998	336	448.158	23	1143.89	118	286.011	143	54.017	347	504.009	E7_44	E7	0.057117	B6	1
E7_44_22	TE	split-seq	3.17502	1.32323	mural	mural	3284157	11210	125	701.001	239	205.522	21	1211.93	6	6	85	17.999	266	302.049	E7_44	E7	0.0178278	B6	1
E7_44_30	unclassified	split-seq	3.27865	0.676946	polar	None	4418105	12727	124	338.001	271	245.16	22	1147.96	18	19	80	19.982	281	421.068	E7_44	E7	0.00736687	B6	1
E7_44_38	TE	split-seq	3.67107	2.73209	polar	polar	3332702	8338	138	750.997	253	230.346	22	827.868	65	76.999	39	8.004	241	722.031	E7_44	E7	0.0545379	B6	1
E6_41_23	TE	split-seq	0.67337	2.94306	mural	unknown	1302452	10078	118	469.004	244	305.922	22	982.876	112	1743.01	107	46.98	291	541.05	E6_41	E6	0.0807453	B5	1
E6_41_39	TE	split-seq	0.90254	3.07928	mural	mural	1791481	8979	170	1812	291	280.588	23	922.853	61	122.003	23	10.001	305	1356.07	E6_41	E6	0.0872669	B5	1
E6_41_47	TE	split-seq	1.95376	3.48797	mural	mural	3208189	14797	201	2028	386	249.892	23	2051.93	113	953.008	71	52.989	295	1287	E6_41	E6	0.0986914	B5	1
E6_42_7	TE	split-seq	3.11432	-1.05189	polar	polar	3012793	9731	175	1543.99	334	231.245	22	1641.85	5	5	14	3	266	1408.03	E6_42	E6	0.00346245	B5	1
E6_42_15	TE	split-seq	0.77647	0.338729	mural	mural	3215986	10145	147	931.997	285	198.191	22	1319.82	121	364.005	51	72.973	227	771.054	E6_42	E6	0.134219	B5	1
E6_42_23	TE	split-seq	-0.37587	-0.903205	mural	mural	3444281	10990	169	1124	381	307.223	22	1286.98	53	107.002	67	18.018	260	951.97	E6_42	E6	0.150085	B5	1
E6_43_7	EB	split-seq	-1.59701	-2.62623	mural	mural	3192618	14167	177	1499	466	394.717	23	1476.92	137	1150.01	84	47.003	269	1109.05	E6_43	E6	0.163479	B4	1
E6_43_23	TE	split-seq	2.71447	0.356835	polar	None	2763100	8117	118	505.998	234	164.979	22	885.961	87	304	72	30.016	247	523.049	E6_43	E6	0.132029	B4	1
E6_43_31	TE	split-seq	3.12688	-1.72203	mural	None	4267820	10796	159	905.998	347	320.821	23	1362.94	39	55	59	30.997	329	797.029	E6_43	E6	0.0951616	B4	1
E6_40_7	TE	split-seq	4.11551	2.21116	polar	polar	3379068	11536	184	1456	296	264.66	22	1552.02	93	272.002	24	12	332	1028.02	E6_40	E6	0.0672128	B3	1
E6_40_15	TE	split-seq	4.54502	2.30087	polar	None	3717400	31878	225	3373.01	558	1084.99	23	2808.89	258	4780.01	175	407.992	373	2688.08	E6_40	E6	0.103839	B3	1
E6_40_23	TE	split-seq	2.7179	2.28183	polar	None	2937473	27824	252	4329	609	988.92	23	3238.87	175	3320	129	111.018	394	2735.07	E6_40	E6	0.0924988	B3	1
E5_30_7	EB	split-seq	-2.15583	-2.28886	EPI	EPI	4201809	18234	248	2877	1252	1926.95	22	2083.96	127	612.008	66	48.998	351	1096.1	E5_30	E5	0.0796487	B3	1
E5_30_15	EB	split-seq	-1.00412	-2.8306	PE	PE	3185214	15870	172	1096	903	1119.75	23	1976.93	119	890.006	56	61.978	306	979.057	E5_30	E5	0.149556	B3	1
E4_30_7	Morula	split-seq	-5.30969	0.991893	EM_NA	EM_NA	1225265	33282	253	2580	1569	4591.63	25	1919.77	143	716.01	136	236.95	412	3273.16	E4_30	E4	0.0528684	B1	1
E5_31_23	TE	split-seq	1.85964	0.165873	E5_uncertain	None	3746690	32015	118	597.002	340	2249.38	22	1013.02	120	408.008	163	97.018	334	718.969	E5_31	E5	0.016908	B3	1
E5_32_7	EB	split-seq	-1.49091	-1.63224	E5_uncertain	None	1581149	6521	122	634	329	438.162	22	746.016	66	87.004	82	39.992	265	558.998	E5_32	E5	0.145197	B3	1
E5_32_15	TE	split-seq	0.329184	-1.46441	TE	TE	3241917	16981	208	2124	639	978.688	23	2088.93	184	1271.01	163	190	377	1348.07	E5_32	E5	0.0756757	B3	1
E5_32_23	TE	split-seq	4.707	2.56046	TE	TE	3070703	13615	176	1304	579	531.652	23	2233.96	86	204.002	79	57.017	318	915.045	E5_32	E5	0.120705	B3	1
E5_32_31	TE	split-seq	2.74311	-0.568432	TE	TE	3026794	21012	190	1761	601	793.653	23	2937.87	118	474.02	149	367.017	428	3495.14	E5_32	E5	0.183931	B3	1
E7_44_7	TE	split-seq	3.33226	2.67516	polar	unknown	2489493	10859	155	881.995	293	235.13	23	967.889	85	371.004	114	40.988	314	778.047	E7_44	E7	0.0732265	B6	1
E7_44_15	TE	split-seq	3.03984	2.88116	mural	mural	3069155	11400	192	1784	329	329.218	22	1221.98	56	73.999	77	27.015	268	661.013	E7_44	E7	0.0414168	B6	1
E7_44_23	ICM	split-seq	-0.15373	-5.27816	polar	None	2835555	11150	146	972.999	342	678.474	23	1051.98	56	102.002	70	16.987	270	395.992	E7_44	E7	0.0784086	B6	1
E7_44_31	TE	split-seq	3.6305	0.471494	polar	None	3732247	8734	101	326	219	170.01	22	912.977	60	125	29	14.997	264	187.981	E7_44	E7	0.0425761	B6	1
E7_44_47	TE	split-seq	3.29612	-0.0588399	polar	None	3182701	15064	202	1866	398	706.809	23	1155.88	107	827.003	56	48	365	1527.03	E7_44	E7	0.0936893	B6	1
E6_41_16	EB	split-seq	-1.5039	-0.239494	ICM	None	3533600	8791	120	408.001	243	207.974	22	848.968	51	60.006	34	8.004	276	347.108	E6_41	E6	0.0467933	B5	1
E6_41_24	TE	split-seq	2.45213	3.30028	mural	None	2492981	49383	317	7758	840	1684.8	24	6141.74	236	7361.03	155	509.008	434	7585.25	E6_41	E6	0.0960868	B5	1
E6_41_40	TE	split-seq	2.45676	2.45049	mural	mural	2700220	7328	114	307.002	214	120.988	22	919.951	109	466.001	52	14.01	176	168.045	E6_41	E6	0.0569152	B5	1
E6_42_16	TE	split-seq	0.427152	-1.90809	mural	unknown	2941706	8297	129	712.002	244	157.042	22	987.006	90	361.002	56	26.014	211	377.055	E6_42	E6	0.0871756	B5	1
E6_42_24	TE	split-seq	1.77977	-1.85104	mural	mural	2656776	9066	125	717.002	279	218.03	22	948.022	106	514.999	81	56.002	244	360.011	E6_42	E6	0.0907249	B5	1
E6_42_32	TE	split-seq	1.18987	1.42966	mural	mural	2964251	10166	169	1162	264	262.33	22	932.99	36	38	58	10.014	302	620.047	E6_42	E6	0.101411	B5	1
E6_43_16	TE	split-seq	2.87496	-1.37914	polar	None	3731753	10512	163	785.005	263	220.147	23	1404.88	89	124.003	93	84.005	258	579.053	E6_43	E6	0.099855	B4	1
E6_43_24	TE	split-seq	-1.19781	0.960143	mural	mural	3227223	10690	154	1061	343	343.597	23	1212.93	112	659	72	60.005	260	802.119	E6_43	E6	0.0963406	B4	1
E6_40_8	TE	split-seq	3.88402	1.96767	polar	None	3517923	13560	196	1638	380	643.649	22	1427.94	69	135.004	98	35.989	316	682.071	E6_40	E6	0.0659435	B3	1
E6_40_16	TE	split-seq	2.85091	1.8329	polar	polar	3747363	14369	172	1205	345	549.947	23	1027.95	116	249.998	133	42.995	338	1020.05	E6_40	E6	0.0480241	B3	1
E6_40_24	TE	split-seq	4.53014	0.523472	polar	None	2317075	36122	229	3140.01	574	1502.58	25	3687.76	195	4302.03	118	291.006	431	4509.19	E6_40	E6	0.125907	B3	1
E5_31_24	TE	split-seq	0.774575	0.883745	TE	TE	3369776	10626	121	680.996	326	221.01	22	1116.97	123	1518	88	35.981	220	381.028	E5_31	E5	0.0481469	B3	1
E5_32_16	unclassified	split-seq	-1.58893	-0.284118	EPI	EPI	2275773	13368	158	1201	423	737.056	24	1105.83	68	161.01	81	38.981	362	1032.03	E5_32	E5	0.0657585	B3	1
E5_32_24	unclassified	split-seq	-3.21218	2.87817	E5_uncertain	None	2785773	9150	101	258	275	374.204	22	827.977	89	239.999	109	47.007	296	429.073	E5_32	E5	0.0330346	B3	1
E7_44_8	TE	split-seq	3.62868	2.62293	mural	mural	3020188	10765	174	1486	292	258.958	22	1018.88	49	111	93	12.009	341	1152.02	E7_44	E7	0.104503	B6	1
E7_44_32	TE	split-seq	2.60029	1.06026	mural	mural	3705269	8842	110	368.996	242	148.017	22	857.998	20	31	27	13.998	181	161.068	E7_44	E7	0.0124104	B6	1
E7_44_40	TE	split-seq	3.82879	3.03548	mural	mural	2699921	8289	133	617.003	213	135.953	22	620.918	89	429.01	60	24.997	242	779.025	E7_44	E7	0.0490498	B6	1
E7_44_48	TE	split-seq	1.02606	2.10034	mural	mural	3153983	24782	196	2784	470	578.254	22	2910.64	175	5263.02	85	167.998	346	2601.11	E7_44	E7	0.0689164	B6	1
E6_29_1	TE	batch4	3.19554	3.019	NA	NA	7756551	164856	333	8524	1304	3687.69	25	20406.5	290	26810	209	2078.04	469	20848.2	E6_29	E6	0.0960621	B3	1
E6_29_2	TE	batch4	1.99419	3.56395	NA	NA	8466238	153973	315	6778	1091	3121.1	24	15545.7	257	25123	165	1831.93	459	19664.2	E6_29	E6	0.102438	B3	1
E6_29_3	TE	batch4	1.76641	3.07272	NA	NA	7795395	164003	308	7642.99	1282	3105.25	24	17254.8	262	25239	181	1432.03	429	19011.2	E6_29	E6	0.087632	B3	1
E6_29_4	ICM	batch4	-0.466635	-5.30555	NA	NA	8519483	198312	344	7822.01	1459	4273.66	25	17565.5	298	29285	192	1691.03	469	17977.2	E6_29	E6	0.0842312	B3	1
E6_29_5	EB	batch4	-4.8576	-0.45008	NA	NA	7284473	131865	258	2166.01	1930	5057.24	22	7557.8	217	7062.01	108	395.999	389	8540.1	E6_29	E6	0.0346867	B3	1
E6_29_6	TE	batch4	-3.09057	3.02105	NA	NA	7125070	116466	174	758.995	1851	4570.53	23	5184.93	192	5603.01	188	381.947	425	7732.22	E6_29	E6	0.0514541	B3	1
E6_29_7	TE	batch4	1.83706	3.27861	NA	NA	7378078	171540	321	7175.01	1278	3300.72	23	17231.3	253	23254	188	1393.96	455	18661.2	E6_29	E6	0.0851421	B3	1
E6_29_9	TE	batch4	2.20239	2.42093	NA	NA	5562843	79709	177	1016	1729	3832.58	22	6088.67	179	2558.03	99	362.988	371	6945.09	E6_29	E6	0.102151	B3	1
E6_29_10	unclassified	batch4	-4.42195	1.64568	NA	NA	6495776	108650	133	524.999	2007	4904.38	23	4917.86	126	503.996	107	115.003	372	5042.07	E6_29	E6	0.111029	B3	1
E6_29_11	unclassified	batch4	-3.05439	1.90675	NA	NA	4426378	65337	141	608.996	1116	1909.49	22	4230.77	134	872.009	93	96.983	317	4195.04	E6_29	E6	0.0830338	B3	1
E6_29_12	TE	batch4	3.2436	2.15377	NA	NA	4767611	119661	255	2396	2391	8107.81	24	9881.83	222	6557.02	175	525.96	456	12631.3	E6_29	E6	0.105118	B3	1
E6_29_13	TE	batch4	-1.16427	1.52726	NA	NA	3994687	71889	156	967.006	1600	3592.3	22	7162.78	155	4606.02	92	140.985	373	5072.16	E6_29	E6	0.0625799	B3	1
E6_29_14	TE	batch4	2.2214	2.00278	NA	NA	7482867	134958	282	6078	1116	2284.39	22	12043.7	252	18722	197	1218.94	419	13731.1	E6_29	E6	0.0938262	B3	1
E6_29_15	ICM	batch4	-0.742218	-5.62281	NA	NA	4713952	76002	143	551.007	1113	1883.1	22	3735.86	104	519	70	46.975	290	3852.05	E6_29	E6	0.101488	B3	1
E6_29_17	TE	batch4	3.94861	-1.11516	NA	NA	6261544	112895	234	2618	867	5951.98	25	8262.8	246	5018.02	198	546.978	428	12190.4	E6_29	E6	0.121729	B3	1
E6_29_18	TE	batch4	2.15657	3.07022	NA	NA	8877478	202976	392	9893	1539	5343.75	25	23884.6	281	31718	201	2219.94	475	24381.3	E6_29	E6	0.0935345	B3	1
E6_29_19	TE	batch4	3.42794	-0.765554	NA	NA	7121714	92533	159	800.004	1545	3291.91	23	5840.85	135	1967	101	172.007	349	6659.14	E6_29	E6	0.0897212	B3	1
E6_29_20	unclassified	batch4	-4.41193	1.43518	NA	NA	6830625	78299	179	859.002	1941	5051.28	22	5615.7	161	1558	134	204.953	388	7300.03	E6_29	E6	0.0909528	B3	1
E6_29_21	unclassified	batch4	-2.83309	2.54054	NA	NA	13562073	400474	104	387.998	440	34914	26	4944.18	118	1080.01	279	498.841	472	25773.5	E6_29	E6	0.0204794	B3	1
E6_29_24	unclassified	batch4	-2.76143	2.65465	NA	NA	5971859	64347	138	638	464	1297.73	23	4465.78	120	790.005	104	109.991	370	3909.15	E6_29	E6	0.0661509	B3	1
E6_29_25	TE	batch4	1.48734	3.17142	NA	NA	5412328	105589	264	4691	1425	3020.6	22	10812.7	228	6669.99	182	668.982	420	5851.13	E6_29	E6	0.0440348	B3	1
E6_29_26	TE	batch4	4.59403	1.98018	NA	NA	5799179	82138	143	697.001	999	1409.6	25	5039.9	130	1296.01	116	113.019	349	4314.04	E6_29	E6	0.057693	B3	1
E6_29_27	EB	batch4	-4.6449	0.325325	NA	NA	4558952	58441	136	530	2086	4510.43	22	3602.94	152	910.002	74	112.01	340	5489.15	E6_29	E6	0.0834181	B3	1
E6_29_28	TE	batch4	2.58616	2.39676	NA	NA	7527636	191266	372	9777	1635	5681.65	23	24169.8	280	30280	201	1968.94	455	24780.2	E6_29	E6	0.111175	B3	1
E6_29_29	unclassified	batch4	-4.21901	1.5228	NA	NA	5731608	79931	131	591.005	1160	1802.1	22	4390.73	126	1331.01	110	134.993	303	4759.12	E6_29	E6	0.062221	B3	1
E6_29_30	ICM	batch4	-0.631243	-5.25871	NA	NA	5931208	142010	324	6548	1045	2561.62	25	12304.6	259	18853	151	943.959	419	14443.2	E6_29	E6	0.0959275	B3	1
E6_29_31	TE	batch4	1.38368	2.91237	NA	NA	5421913	118611	254	4505	804	1463.19	22	9539.75	225	16652	155	768.999	401	11809	E6_29	E6	0.0768317	B3	1
E6_29_32	TE	batch4	1.43667	2.29607	NA	NA	6489279	132333	273	5850.01	997	2076.42	23	12874.8	236	19272	149	992.988	415	14516.3	E6_29	E6	0.0901066	B3	1
E6_29_33	TE	batch4	2.07281	3.10671	NA	NA	7535007	152829	297	6801.02	1194	3373.76	24	17874.7	256	22035	159	1501.92	467	16659.2	E6_29	E6	0.0993318	B3	1
E6_29_34	TE	batch4	1.48779	2.2327	NA	NA	6455300	125387	226	3139.01	815	2235.73	22	9118.78	221	15235	114	415.979	428	6215.21	E6_29	E6	0.149642	B3	1
E6_29_35	TE	batch4	4.65845	0.200228	NA	NA	6069134	163019	239	3968	1007	3468.91	22	8283.91	255	28122	164	676.969	407	4352.02	E6_29	E6	0.183635	B3	1
E6_29_36	TE	batch4	3.91251	2.96173	NA	NA	5844377	134483	299	6382.01	1101	2745.12	22	13123.7	238	20415	185	1135.99	425	17447.2	E6_29	E6	0.087892	B3	1
E6_29_37	TE	batch4	4.46327	0.191718	NA	NA	5634449	117793	167	1600.99	506	1255.25	23	5945.89	201	17665	102	237.011	309	2430.04	E6_29	E6	0.106603	B3	1
E6_29_38	TE	batch4	1.52887	3.13137	NA	NA	6137190	125876	264	5195	849	2353.4	23	11503.7	231	17026	178	840.989	444	14906	E6_29	E6	0.097554	B3	1
E6_29_39	ICM	batch4	-0.468273	-5.78752	NA	NA	9851639	214325	423	9687.01	2532	12169.9	25	20297.7	321	30648	233	1620.83	487	26314.4	E6_29	E6	0.149446	B3	1
E6_29_40	unclassified	batch4	-2.8373	2.32716	NA	NA	9299379	76407	150	802.003	1498	3022.25	22	5871.78	131	562.994	46	76.993	373	4472.1	E6_29	E6	0.0797493	B3	1
E6_29_41	TE	batch4	2.29689	3.17218	NA	NA	6392938	193005	344	9237	1478	6036.35	26	21194.9	273	29771	272	2171.84	476	24058.2	E6_29	E6	0.10759	B3	1
E6_29_42	unclassified	batch4	-3.61307	3.0413	NA	NA	5155378	77629	116	488.003	913	1696.68	22	3898.78	104	709.002	132	71.998	365	3237.07	E6_29	E6	0.0580935	B3	1
E6_29_43	TE	batch4	2.23657	2.66344	NA	NA	5192523	136409	277	6281	1046	2754.62	24	15660.5	244	23713	127	1218.96	446	17979.1	E6_29	E6	0.0864048	B3	1
E6_29_44	TE	batch4	2.20823	3.35517	NA	NA	6707079	214044	396	11425	1935	6489.13	27	20202.8	316	39948	218	2661.89	491	22285.3	E6_29	E6	0.126941	B3	1
E6_29_45	TE	batch4	2.06291	3.20149	NA	NA	6889739	198136	382	11845	1720	6413.67	24	23638.1	288	31176	187	2130.82	454	24306.1	E6_29	E6	0.103092	B3	1
E6_29_46	TE	batch4	1.68037	3.21516	NA	NA	5608643	134947	304	6486	1109	2635.26	24	12577.9	239	18611	165	1148.88	381	14978.2	E6_29	E6	0.0945351	B3	1
E6_29_47	TE	batch4	3.28109	-1.40058	NA	NA	5128733	501706	238	3244.01	1182	23489.8	29	148355	353	14694.1	369	15967.4	515	60562.4	E6_29	E6	0.0633061	B3	1
E6_29_48	TE	batch4	3.34188	-1.74042	NA	NA	5896016	78305	138	1038	488	683.322	23	4826.88	135	1287	130	386.97	250	1694.01	E6_29	E6	0.011179	B3	1
E6_29_49	TE	batch4	2.65903	1.85981	NA	NA	9035225	147047	310	6559	1382	4196.74	24	20998.8	259	17586	240	1509.83	451	16208.2	E6_29	E6	0.122731	B3	1
E6_29_50	TE	batch4	3.99241	3.07084	NA	NA	7115744	200909	362	10582	1520	5841.15	24	19548.8	298	29573	209	2174.96	478	30036.2	E6_29	E6	0.107354	B3	1
E6_29_51	TE	batch4	4.4625	0.0612138	NA	NA	5477479	74607	105	547.001	336	397.887	24	4803.78	136	2795	72	63.005	236	1806.03	E6_29	E6	0.0272333	B3	1
E6_29_52	TE	batch4	3.00558	3.34681	NA	NA	7652429	209842	495	11839	2975	12364.4	25	17738.8	304	27622	196	1957.95	460	22073.2	E6_29	E6	0.110889	B3	1
E6_29_53	TE	batch4	1.36691	3.14147	NA	NA	6721150	165223	315	7843	1248	3318.61	23	16186.6	252	25049	197	1522.84	434	19070.3	E6_29	E6	0.0951835	B3	1
E6_29_54	TE	batch4	2.26109	3.08763	NA	NA	7044008	208915	402	12354	1679	5443.71	25	23428.3	296	34057	212	2481.93	469	27467.3	E6_29	E6	0.0902698	B3	1
E6_29_55	TE	batch4	1.70939	3.32986	NA	NA	6573880	196152	347	11115	1530	4811.31	22	21244.5	267	31189	199	1994.04	463	24751.1	E6_29	E6	0.0977173	B3	1
E6_29_56	TE	batch4	3.20339	2.48332	NA	NA	10654667	246673	415	15380	2016	9245.23	25	33248.3	302	32093	209	2903.8	490	38606.1	E6_29	E6	0.0989409	B3	1
E6_16_2	TE	batch4	1.14798	0.450656	NA	NA	4427228	92915	213	2137	1583	3008.43	23	6309.81	290	18068	191	4139.99	354	5219.14	E6_16	E6	0.0423057	B4	2
E6_16_4	TE	batch4	-2.08283	2.27981	NA	NA	6210440	45515	125	468.002	1252	1972.61	22	3919.81	103	408.001	97	87.999	348	4259.17	E6_16	E6	0.0834932	B4	2
E6_16_5	EB	batch4	-4.23006	0.585769	NA	NA	8019171	39150	128	415.999	1841	3722.2	23	3047.86	124	613.002	95	236.982	368	6382.22	E6_16	E6	0.141029	B4	2
E6_16_6	TE	batch4	1.96733	0.87256	NA	NA	9868412	38031	110	565.995	1147	1467.53	24	3643.75	198	5039.04	147	923.941	307	1911.08	E6_16	E6	0.0861046	B4	2
E6_16_7	TE	batch4	0.968395	0.973341	NA	NA	5677096	52501	127	826.998	938	1221.46	22	4385.87	191	6325.03	67	404.982	308	2390.12	E6_16	E6	0.0609734	B4	2
E6_16_9	EB	batch4	-1.87619	-2.75939	NA	NA	8242118	168868	332	5375	2774	9609.37	23	26122	293	20348	216	1589.91	472	16750.2	E6_16	E6	0.175119	B4	2
E6_16_10	ICM	batch4	-0.965738	-5.11391	NA	NA	6441508	148229	329	5819	2253	6527.24	22	15024.7	273	17426	165	967.952	444	14290.1	E6_16	E6	0.161449	B4	2
E6_16_11	EB	batch4	-1.50352	-2.3022	NA	NA	9082385	242681	430	10578	3243	15605.8	26	25816.7	312	25295	203	1877.89	488	25100.2	E6_16	E6	0.234919	B4	2
E6_16_12	EB	batch4	-1.55661	-3.35624	NA	NA	6752121	139603	315	5214	1913	5063.11	23	15266.6	249	19267	131	918.971	438	13810.2	E6_16	E6	0.120079	B4	2
E6_16_13	EB	batch4	-2.1519	-2.97033	NA	NA	9225611	226775	405	9982	2907	13311	23	30206.7	351	31747	191	3745.97	474	22237.2	E6_16	E6	0.136019	B4	2
E6_16_14	EB	batch4	-1.08358	-3.50663	NA	NA	5829595	117060	331	5961.01	1646	4971.12	23	13878.7	122	589.006	135	500.979	437	15552.1	E6_16	E6	0.196384	B4	2
E6_16_15	TE	batch4	-0.425111	-4.57342	NA	NA	6065357	95859	254	3084	1380	3811.78	23	10568.7	138	1736.01	203	492.022	435	8958.09	E6_16	E6	0.13226	B4	2
E6_16_17	TE	batch4	-1.3723	0.650457	NA	NA	5301358	67702	246	2942.99	1228	2322.61	22	8851.64	87	289.002	53	65.997	375	10031.2	E6_16	E6	0.0442155	B4	2
E6_16_18	EB	batch4	-1.61796	-1.77654	NA	NA	6095194	134350	291	4992.01	1832	5142.21	23	13138.6	229	8326.02	159	1024.96	449	14929.2	E6_16	E6	0.182399	B4	2
E6_16_19	EB	batch4	-0.986436	-3.34065	NA	NA	6143027	144738	314	5622.99	1932	5409.4	25	14300.7	238	17077	168	998.992	470	14924.2	E6_16	E6	0.125776	B4	2
E6_16_20	EB	batch4	-1.89893	-2.93418	NA	NA	5610195	128578	326	5101.99	2227	6107.94	24	13846.7	265	14995	162	841.902	431	13026.1	E6_16	E6	0.130723	B4	2
E6_16_21	EB	batch4	-1.45856	-2.17345	NA	NA	6350328	217205	403	9167.99	3031	12580.4	27	28053.8	314	25427	177	1753.87	484	21138.1	E6_16	E6	0.196352	B4	2
E6_16_22	EB	batch4	-1.90816	-3.20334	NA	NA	6512498	164475	341	6845.01	2012	7219.92	23	16990.8	268	18347	155	1247.96	451	17558.1	E6_16	E6	0.129725	B4	2
E6_16_23	unclassified	batch4	-4.56634	0.592508	NA	NA	4757861	73351	159	713.002	2129	4673.2	22	4799.8	134	2302.01	108	170.984	389	4944.02	E6_16	E6	0.100177	B4	2
E6_16_24	EB	batch4	-2.81278	-2.13349	NA	NA	6478382	116236	283	4262	1659	4216.75	24	13530.7	254	14686	149	846.974	445	13715.2	E6_16	E6	0.133047	B4	2
E6_16_25	EB	batch4	-1.33568	-2.65868	NA	NA	6895973	169131	341	5984	2325	8066.92	25	15816.7	265	23459	208	1170.96	446	14580.1	E6_16	E6	0.143658	B4	2
E6_16_26	TE	batch4	-2.56716	-1.9956	NA	NA	6982243	135964	302	4557.99	2013	5619.56	22	14962.8	188	6931.01	130	239.997	409	10435.1	E6_16	E6	0.0843858	B4	2
E6_16_27	TE	batch4	-1.27672	-1.44945	NA	NA	6465043	201343	395	7623.01	2777	11606.7	26	16795.7	312	27932	255	1887.94	497	19030.1	E6_16	E6	0.141923	B4	2
E6_16_28	EB	batch4	-3.04234	-2.40926	NA	NA	8211963	278696	422	9736.01	3934	22927.4	26	25269.9	337	35879	191	2419.88	514	26797.2	E6_16	E6	0.192547	B4	2
E6_16_29	TE	batch4	-0.59543	-1.83185	NA	NA	8057374	238211	406	10200	2816	12347.6	24	20409.5	305	29443	195	1931.93	499	23517.1	E6_16	E6	0.199117	B4	2
E6_16_31	EB	batch4	-2.92939	-2.03255	NA	NA	3952615	49217	204	1562	1074	1727.15	23	4998.6	182	7298.01	113	256.986	347	4417.11	E6_16	E6	0.12835	B4	2
E6_16_32	TE	batch4	-2.78106	-1.09738	NA	NA	5048571	70591	270	3104	1454	3101.8	22	8762.85	126	946.004	100	88.998	356	8050.12	E6_16	E6	0.0384572	B4	2
E6_16_33	TE	batch4	-1.7063	-2.1442	NA	NA	4764008	124506	252	2656	1602	4390.74	25	9163.83	285	25062	182	1217.98	393	3681.12	E6_16	E6	0.16382	B4	2
E6_16_37	unclassified	batch4	-4.57663	1.16591	NA	NA	3071601	57035	134	435.001	2160	4526.28	23	3153.9	95	353.002	32	78.999	355	5016.12	E6_16	E6	0.128013	B4	2
E6_16_38	unclassified	batch4	-4.9203	1.52487	NA	NA	4755457	45937	126	372.003	1911	4104.75	22	3217.94	100	349.002	102	63.977	324	4587.1	E6_16	E6	0.100802	B4	2
E5_22_1	EB	batch4	-4.70882	-0.927811	NA	NA	7749965	192724	355	6706.01	3574	14775.7	25	20266.7	297	30448	188	1566.95	423	21272.1	E5_22	E5	0.138388	B2	1
E5_22_3	TE	batch4	-0.0616076	-1.5321	NA	NA	8470576	186422	338	6220	2411	8506.6	24	16790.9	254	21293	164	1123.93	467	23039.4	E5_22	E5	0.121683	B2	1
E5_22_4	unclassified	batch4	-4.99801	1.71332	NA	NA	6475964	115439	177	766.003	2975	8707.85	24	6593	244	7871.02	161	420.952	432	9241.07	E5_22	E5	0.0802175	B2	1
E5_22_5	unclassified	batch4	-3.76881	2.71155	NA	NA	6915112	101876	136	463	2544	6322.87	25	5212.87	139	744.997	139	138.981	410	6573.22	E5_22	E5	0.0931313	B2	1
E5_22_7	unclassified	batch4	-3.58803	2.56952	NA	NA	7821980	112190	181	1218	2114	5838.87	22	7491.81	149	1511.01	203	599.974	436	11094.2	E5_22	E5	0.0544466	B2	1
E5_22_9	TE	batch4	-1.98115	-0.376661	NA	NA	6721597	90282	141	898.001	751	2735.74	23	7488.76	99	327.999	121	107.989	402	5187.14	E5_22	E5	0.114306	B2	1
E5_22_11	unclassified	batch4	-3.8488	2.75518	NA	NA	6341043	95858	146	618.999	2652	8366.35	23	4587.67	121	351.002	134	255.997	396	8189.17	E5_22	E5	0.0609974	B2	1
E5_22_12	unclassified	batch4	-2.69228	2.3903	NA	NA	5961632	86947	205	1486.99	1132	2873.13	24	6291.84	155	2578.01	83	317.021	355	4572.1	E5_22	E5	0.108056	B2	1
E5_22_13	unclassified	batch4	-2.21116	1.14401	NA	NA	5308635	65302	134	547.999	711	809.899	23	4669.81	139	2686	84	90.986	354	2503.12	E5_22	E5	0.069738	B2	1
E5_22_14	TE	batch4	0.576479	1.85804	NA	NA	4732557	124314	294	5420.99	2322	6226.53	25	16371.7	250	22409	235	644	415	5180.15	E5_22	E5	0.0403703	B2	1
E5_22_15	TE	batch4	1.02468	-1.12826	NA	NA	7754719	189430	348	8004	2813	10013	25	23936.4	262	24472	170	1260	476	17478.2	E5_22	E5	0.155028	B2	1
E5_22_16	TE	batch4	-1.33671	0.174276	NA	NA	3093174	98048	287	3296	1708	4099.56	23	11092.5	242	14818	144	773.993	440	12381.2	E5_22	E5	0.125964	B2	1
E5_22_17	TE	batch4	2.8068	1.32143	NA	NA	9970331	232300	340	7019.99	2388	12162.2	24	24923.6	305	32187	203	1494.86	484	23517.2	E5_22	E5	0.180699	B2	1
E5_22_18	TE	batch4	-0.343181	-1.84449	NA	NA	8140177	182720	362	6363	2683	8596.09	22	19873.9	265	20967	166	922.977	466	15112.2	E5_22	E5	0.178553	B2	1
E5_22_20	unclassified	batch4	-4.33115	1.43488	NA	NA	7348712	79172	146	761	1286	2183.12	23	6565.6	155	3351.01	88	97.01	337	3564.1	E5_22	E5	0.125325	B2	1
E5_22_21	TE	batch4	0.703619	-0.907499	NA	NA	7759961	218171	369	8780	2988	12576.2	26	26259.7	286	32519	229	1535.82	489	21620.2	E5_22	E5	0.152469	B2	1
E5_22_23	TE	batch4	0.187582	-1.66195	NA	NA	6348395	149001	303	5499.99	2228	6890.14	23	13051.8	257	19595	184	1039.98	452	12453.1	E5_22	E5	0.142427	B2	1
E5_22_25	TE	batch4	-0.449875	0.680539	NA	NA	3037557	54716	183	1477	814	1919.8	23	3929.76	66	160	157	182.944	347	5228.03	E5_22	E5	0.00739095	B2	1
E5_22_26	ICM	batch4	-0.546012	-5.81758	NA	NA	6614856	177105	398	7671	2826	9129.55	25	21006.7	267	21456	167	1229.99	441	18815	E5_22	E5	0.148442	B2	1
E5_22_27	TE	batch4	2.26209	0.642241	NA	NA	7886488	188235	348	6955.99	2597	9285.28	26	21092.7	255	23115	209	1211.89	442	17337.1	E5_22	E5	0.142049	B2	1
E5_22_28	TE	batch4	2.50032	3.34081	NA	NA	5933926	147751	301	5495	1923	4681.31	22	13641.3	256	21054	167	980.95	435	14072.1	E5_22	E5	0.116813	B2	1
E5_22_29	TE	batch4	1.23319	-0.731768	NA	NA	7153904	218532	344	6943.01	2231	13032.5	26	23292.9	293	24842	260	1547.83	484	16747.2	E5_22	E5	0.123196	B2	1
E5_22_30	TE	batch4	0.219874	-0.902161	NA	NA	5797155	140132	289	4542	2087	5154.4	24	11850.7	230	16786	126	655.972	448	11415.2	E5_22	E5	0.113337	B2	1
E5_22_31	unclassified	batch4	-3.28189	2.22156	NA	NA	10028018	456280	269	3035	1624	37709.6	28	13586.6	254	10031	380	1218.89	488	14156.6	E5_22	E5	0.0382253	B2	1
E5_22_32	TE	batch4	-2.302	2.13935	NA	NA	1803731	49426	177	1215.01	855	1769.18	24	5579.64	171	6555.02	184	295.964	420	4327.13	E5_22	E5	0.145801	B2	1
E5_22_33	TE	batch4	0.64009	1.68673	NA	NA	6348035	165358	311	6126.01	2129	6549.07	24	13135.8	249	20143	128	821.979	436	12816.1	E5_22	E5	0.116344	B2	1
E5_22_34	TE	batch4	1.02243	-0.347372	NA	NA	7256648	191549	332	5918	2207	7038.48	24	12775.8	221	18997	159	704.966	445	13600.1	E5_22	E5	0.123092	B2	1
E5_22_35	TE	batch4	0.21147	-1.06548	NA	NA	8626832	200847	354	7635.99	2387	9494.23	26	20797.8	272	22605	168	991.958	484	17411.1	E5_22	E5	0.128226	B2	1
E5_22_36	EB	batch4	-0.950566	-2.37983	NA	NA	5647259	141252	288	5362	1879	4947.63	24	10323.8	226	19218	170	892.97	446	13231.2	E5_22	E5	0.125531	B2	1
E5_22_38	TE	batch4	4.38188	0.0751288	NA	NA	7445363	142067	126	626.998	689	3141.82	23	9649.71	248	10407	180	299.026	475	25556.7	E5_22	E5	0.184925	B2	1
E5_12_1	TE	batch4	2.03783	-0.586339	NA	NA	7052212	152062	359	8531	2482	7313.61	24	11734.5	242	22503	188	1488.94	456	25307.2	E5_12	E5	0.128199	B4	1
E5_12_2	EB	batch4	-0.943757	-3.77953	NA	NA	5904253	147708	327	6872.99	2628	7549.88	24	12498.7	277	22502	186	1523	458	21389.2	E5_12	E5	0.11973	B4	1
E5_12_3	TE	batch4	-0.3177	-4.48184	NA	NA	7601250	149958	333	6676.99	2364	6542.44	22	16390.8	280	18422	177	1555.95	428	17904.2	E5_12	E5	0.170596	B4	1
E5_12_4	TE	batch4	1.33751	-0.359956	NA	NA	7585680	175181	345	8857.01	2278	6913.85	23	16121.9	281	24818	161	1870.98	439	21490.2	E5_12	E5	0.127409	B4	1
E5_12_5	ICM	batch4	-0.865025	-5.33898	NA	NA	3423287	107626	302	5194.99	2005	4972.84	23	9225.76	248	19072	168	539.968	427	11224.3	E5_12	E5	0.113494	B4	1
E5_12_6	TE	batch4	0.741817	-0.849636	NA	NA	4865997	138109	363	7086.99	2759	8006.9	22	13549.8	250	19983	179	1156.97	430	14914.3	E5_12	E5	0.148603	B4	1
E5_12_7	EB	batch4	-0.937906	-3.5621	NA	NA	5944094	134248	318	6351.99	2272	5958.42	25	10383.7	258	18863	150	1051.01	417	15274.1	E5_12	E5	0.133641	B4	1
E5_12_9	TE	batch4	0.280199	0.558178	NA	NA	7051120	151820	326	6230	1963	5512.74	25	13719.8	241	16821	173	991.947	454	15240.3	E5_12	E5	0.117086	B4	1
E5_12_10	TE	batch4	1.50408	-0.289102	NA	NA	7425476	224060	416	11738	3296	12943.9	25	21466.7	294	28570	211	2089.98	475	27333.3	E5_12	E5	0.112548	B4	1
E5_12_11	TE	batch4	0.899772	-0.0314394	NA	NA	7893346	193362	343	7718.99	2366	7348.87	23	15697.6	263	23335	173	1121.94	454	16114.1	E5_12	E5	0.140393	B4	1
E5_12_12	ICM	batch4	-0.607521	-5.19387	NA	NA	7498199	215729	389	8901.99	2847	11376.1	25	22088.7	286	29314	173	1445.95	483	23580.3	E5_12	E5	0.106936	B4	1
E5_12_13	TE	batch4	-0.803819	0.609778	NA	NA	6605282	131442	295	4881	1732	3832.26	26	11098.6	209	15407	181	708.977	431	13228.2	E5_12	E5	0.104598	B4	1
E5_12_14	TE	batch4	3.4939	-1.63199	NA	NA	7150193	55225	218	2244	1001	2386.38	22	4262.47	206	7510.01	121	250.995	414	5339.14	E5_12	E5	0.14315	B4	1
E5_12_15	TE	batch4	1.57604	-0.0188993	NA	NA	8399070	189571	380	9804	2685	9874.42	24	19020.8	267	22231	209	1689.95	487	24055.3	E5_12	E5	0.130103	B4	1
E5_12_17	TE	batch4	1.74372	0.12958	NA	NA	6897518	175761	339	7907.99	2431	8224.92	23	15941.8	282	23402	186	1510.01	475	20242.1	E5_12	E5	0.178464	B4	1
E5_12_18	TE	batch4	1.93857	-0.351541	NA	NA	7212846	162165	320	6284.01	2047	6568.74	24	13551.8	268	19380	188	1205.92	443	16563	E5_12	E5	0.229499	B4	1
E5_12_19	TE	batch4	0.966867	-0.525389	NA	NA	6849576	131583	312	5530.99	1948	5162.16	23	12264.8	263	19073	184	1155.96	451	14962.2	E5_12	E5	0.153339	B4	1
E5_12_20	TE	batch4	2.1772	0.933209	NA	NA	6984423	49391	130	549.997	2062	4239.99	22	2899.8	151	2384	113	160.008	303	4406.08	E5_12	E5	0.0739744	B4	1
E5_12_21	TE	batch4	4.22312	-0.0175028	NA	NA	5008035	62685	158	958.001	1101	1754.43	22	4137.75	184	3800.02	111	200.955	325	4279.12	E5_12	E5	0.100523	B4	1
E5_20_1	EB	batch4	-4.90112	0.227352	NA	NA	6015370	161017	315	3766	5041	31124.8	23	9954.76	188	3593.03	160	1319.95	461	16697.1	E5_20	E5	0.127845	B1	2
E5_20_2	unclassified	batch4	-4.72981	1.25023	NA	NA	6313559	118515	218	1794	3055	11512.2	23	6267.7	202	3852.02	155	1603.92	391	8725.11	E5_20	E5	0.0799222	B1	2
E5_20_3	EB	batch4	-1.53139	-3.56385	NA	NA	7589658	220988	371	7177.99	3243	15988.2	25	16733.8	299	20387	207	2679.99	481	21198.3	E5_20	E5	0.146343	B1	2
E5_20_4	EB	batch4	-2.01616	-0.951554	NA	NA	5344378	102902	250	2212	2757	9420.9	22	5340.64	180	2959.02	141	957.008	421	10503.1	E5_20	E5	0.0777337	B1	2
E5_20_5	EB	batch4	-1.99895	-2.15429	NA	NA	7206799	220819	424	10136	4049	21918.8	25	20754.7	307	23118	173	2413.87	482	25738.1	E5_20	E5	0.14135	B1	2
E5_20_6	TE	batch4	-1.87715	-2.78962	NA	NA	4835758	67432	142	807.995	795	941.444	22	4326.84	132	1169	125	278.973	289	2157.99	E5_20	E5	0.0328103	B1	2
E5_20_7	TE	batch4	-2.0003	0.180198	NA	NA	7047346	184833	287	3501.99	2075	10950	26	10432.8	233	10406	314	1209.04	484	11805.3	E5_20	E5	0.14517	B1	2
E5_20_8	EB	batch4	-1.80411	-1.50443	NA	NA	4503799	146436	322	4627.99	2375	9593.17	24	8128.62	261	14976	226	876.036	488	12992.3	E5_20	E5	0.0853138	B1	2
E5_20_9	EB	batch4	-2.62111	-1.46613	NA	NA	5391354	72525	170	895.002	2759	8364.73	22	3129.79	182	4870.02	137	532.943	368	5075.15	E5_20	E5	0.106226	B1	2
E5_20_10	unclassified	batch4	-4.97299	1.50631	NA	NA	6335199	187647	266	1795	5055	36233.3	23	7630.86	200	3810.01	151	686.925	439	18357.2	E5_20	E5	0.0875467	B1	2
E5_20_11	TE	batch4	-0.204704	-1.11054	NA	NA	6751343	192114	359	6929	2553	12117.1	24	14217.8	273	21791	179	1542.96	481	19022.2	E5_20	E5	0.113144	B1	2
E5_20_13	TE	batch4	-3.76657	1.20701	NA	NA	3675107	89268	172	1054	2218	5032.56	24	4267.7	157	2527.02	78	404.973	402	19664.2	E5_20	E5	0.150858	B1	2
E5_20_14	EB	batch4	-3.09124	-2.48973	NA	NA	6734893	193996	381	6750.01	2913	13234.4	23	14896.8	273	21375	184	1779.92	479	20916.1	E5_20	E5	0.127086	B1	2
E5_20_15	unclassified	batch4	-4.75541	1.69375	NA	NA	4195174	85410	161	661.999	2674	7816.87	23	4067.92	154	1623	89	203.98	361	6516.05	E5_20	E5	0.069747	B1	2
E5_20_16	TE	batch4	0.0734088	-0.857696	NA	NA	3472072	100280	307	4467.01	2062	6195.97	22	8497.73	227	12053	148	752.967	425	12720.1	E5_20	E5	0.128861	B1	2
E5_20_17	unclassified	batch4	-5.04069	1.49359	NA	NA	5620350	113786	212	1112	4332	24173.2	23	4105.84	144	1332	125	332.924	441	10159.4	E5_20	E5	0.100154	B1	2
E5_20_18	unclassified	batch4	-3.86266	1.55772	NA	NA	4596403	117063	239	1919.01	2871	8921.78	24	7185.75	216	5949.02	91	557.995	405	10165.1	E5_20	E5	0.115623	B1	2
E5_20_19	TE	batch4	-0.403214	-1.58956	NA	NA	3501967	129663	301	4784.99	2287	7406.75	25	9199.67	266	16353	185	1396.92	452	12444.2	E5_20	E5	0.136223	B1	2
E5_20_20	unclassified	batch4	-4.60946	1.49005	NA	NA	9611027	69381	172	707.002	3238	10388.6	22	5313.78	131	796.006	77	149.001	375	5420.07	E5_20	E5	0.136049	B1	2
E5_20_21	unclassified	batch4	-4.87086	1.2024	NA	NA	5737945	161193	286	2329	4668	28089.7	23	9369.66	231	8578.02	175	898.961	460	16831.1	E5_20	E5	0.116859	B1	2
E5_20_22	unclassified	batch4	-3.81885	2.05374	NA	NA	7289137	181375	169	1140	1556	15673.6	24	4459.88	168	3359.01	121	393.957	424	10150	E5_20	E5	0.0510415	B1	2
E3_3_1	8 cell	batch4	-5.30705	0.811919	NA	NA	8020638	323784	414	4953.99	6486	66897.9	24	14220.2	268	3286.01	263	2449	477	48091.4	E3_3	E3	0.145028	8-C	2
E3_3_2	8 cell	batch4	-5.27183	0.290482	NA	NA	6992889	227576	384	5218.99	5311	44246.8	23	9598.85	290	9812.01	259	2069.98	497	39804.2	E3_3	E3	0.146012	8-C	2
E3_3_3	8 cell	batch4	-4.99181	0.202297	NA	NA	8657225	242061	382	4164.01	5573	51322.5	23	7682.97	265	5231	199	1645.88	470	42057.4	E3_3	E3	0.185827	8-C	2
E3_3_4	8 cell	batch4	-5.19993	0.440288	NA	NA	6592156	191265	362	4188.01	5030	38352.4	23	7939.96	261	6625.99	218	1452.87	455	32613.2	E3_3	E3	0.186202	8-C	2
E3_3_5	8 cell	batch4	-5.07419	0.425092	NA	NA	7695576	257889	398	4001.01	5539	52689.9	24	13537.8	277	9516.97	246	3087.82	478	33482.2	E3_3	E3	0.186962	8-C	2
E5_7_25	TE	batch4	4.63385	-0.15394	NA	NA	12831409	301987	374	7320	2442	19132.6	24	49312.5	355	17773	279	6511.97	490	28538.2	E5_7	E5	0.199585	B5	1
E5_7_28	TE	batch4	-0.821801	-5.58856	NA	NA	7514969	110412	270	3715.99	1450	5072.63	25	7480.74	211	5167.01	229	875.08	459	16435.3	E5_7	E5	0.248382	B5	1
E5_7_29	EB	batch4	-2.83489	-1.34503	NA	NA	5473645	57313	184	1452	1045	2032.65	22	3298.62	178	3641.02	123	319.017	391	8577.05	E5_7	E5	0.135992	B5	1
E5_7_30	TE	batch4	3.33638	-1.57291	NA	NA	5779149	56250	198	1563	1200	2505.21	23	3529.62	175	3671.01	126	351.939	402	8497.05	E5_7	E5	0.110239	B5	1
E5_7_31	TE	batch4	1.69784	1.4034	NA	NA	8837760	137319	306	6286.99	1867	6848.82	25	13592.7	296	17055	222	1900.94	456	17854.1	E5_7	E5	0.17852	B5	1
E7_4_25	TE	batch4	3.03194	-1.03663	NA	NA	6527486	100178	276	4302	1659	5564.46	23	6335.77	204	7041.03	181	719.996	438	15452.3	E7_4	E7	0.153483	B5	2
E7_4_26	TE	batch4	3.33217	-1.27738	NA	NA	8318646	179488	328	5997.99	1858	17995.1	25	12834.1	257	17136	207	1456.89	488	24612.3	E7_4	E7	0.137925	B5	2
E6_25_3	TE	batch4	4.69068	0.0536031	NA	NA	7007956	105819	223	3269.01	968	2263.64	22	9150.94	220	9349.02	159	272.977	430	6729.21	E6_25	E6	0.158834	B3	2
E6_2_9	TE	batch4	2.87648	1.116	NA	NA	14354520	36825	173	1144	509	753.023	23	2969.88	190	5966.02	182	525.963	383	5500.11	E6_2	E6	0.193257	B4	3
E6_27_2	unclassified	batch4	-2.77275	2.53485	NA	NA	4514836	80567	108	459.004	1081	3856.82	24	6112.83	125	587.003	115	96.979	378	9225.19	E6_27	E6	0.185478	B3	2
E6_27_3	TE	batch4	1.20736	-0.239564	NA	NA	6721305	201829	403	10147	2081	8079.51	24	21349.7	320	29864	214	2087.95	512	27652.3	E6_27	E6	0.114815	B3	2
E6_27_4	EB	batch4	-1.07236	-2.80096	NA	NA	5935797	153686	294	4284.01	1770	11667.6	25	11956.7	237	15196	152	736.953	473	15433.1	E6_27	E6	0.20956	B3	2
E6_27_5	TE	batch4	4.08434	0.0142497	NA	NA	7438822	110658	118	557.003	632	4388.06	25	7718.83	229	3231	138	158.957	392	5188.1	E6_27	E6	0.146565	B3	2
E6_27_6	unclassified	batch4	-3.50699	2.18164	NA	NA	4089543	55646	138	562	692	1032.04	22	3907.71	104	481.002	87	74.989	322	2778.01	E6_27	E6	0.056871	B3	2
E6_27_7	unclassified	batch4	-3.4003	2.83246	NA	NA	3619613	46389	104	340.996	432	537.45	22	3282.97	97	296.006	56	30.998	325	3466.05	E6_27	E6	0.0905337	B3	2
E6_2_10	TE	batch4	4.57592	2.34029	NA	NA	7696224	120797	233	4418	976	2458.82	24	12092.8	233	18386	215	1751.88	405	15917.2	E6_2	E6	0.192347	B4	3
E6_25_9	TE	batch4	4.50174	-0.0343278	NA	NA	8127350	126691	232	3113	1184	4486.57	27	13997.8	275	9646.02	382	2697.49	473	10664.3	E6_25	E6	0.197247	B3	2
E6_25_10	TE	batch4	-0.279966	2.38238	NA	NA	8124144	109110	249	3308	1175	3018.11	23	11119.7	179	7713	167	461.051	397	13638.2	E6_25	E6	0.12802	B3	2
E6_25_13	TE	batch4	4.32116	0.314627	NA	NA	6016203	95413	139	926.997	758	1813.53	22	5679.77	274	8233.03	109	307.954	342	4199.04	E6_25	E6	0.123422	B3	2
E6_27_9	TE	batch4	1.81789	1.35241	NA	NA	7855312	125541	333	5981.01	2245	6166.15	24	15446.6	238	8047.03	168	1582.85	475	16469.1	E6_27	E6	0.223169	B3	2
E6_27_10	TE	batch4	3.7118	-1.30328	NA	NA	6979187	191803	303	5098	1541	6118.58	24	16692.8	353	39365	250	3756.86	475	13632	E6_27	E6	0.197175	B3	2
E6_27_12	unclassified	batch4	-2.44686	2.25539	NA	NA	5575975	43993	124	652.998	582	611.86	22	4288.94	150	1994.01	103	270.006	324	1230.08	E6_27	E6	0.0411062	B3	2
E6_27_14	ICM	batch4	-1.09463	-5.16441	NA	NA	6190892	130295	316	5487	2212	7900.79	25	18724.8	253	5778.01	243	1396.97	481	17626.3	E6_27	E6	0.134347	B3	2
E6_22_17	unclassified	batch4	-3.1488	2.53203	NA	NA	1032383	10563	116	504.004	344	377.12	23	563.831	124	2792	64	20.001	230	1161.07	E6_22	E6	0.1425	B2	1
E6_22_18	TE	batch4	-0.492335	-0.468749	NA	NA	2111741	40092	214	2953	1069	2420.83	22	2743.78	210	12574	135	111.03	356	4124.03	E6_22	E6	0.0712541	B2	1
E6_22_20	TE	batch4	-0.730717	-0.987623	NA	NA	1555828	31656	220	2896	1179	2218.36	22	2240.75	186	8585.01	57	65.986	352	3819.1	E6_22	E6	0.0663052	B2	1
E6_22_21	TE	batch4	0.0798739	0.737001	NA	NA	1264194	22770	191	1632	774	1052.71	24	1480.79	170	6351.01	110	61.001	281	2074.09	E6_22	E6	0.0970397	B2	1
E6_22_23	TE	batch4	-0.31528	-0.69732	NA	NA	778363	24106	203	2396	804	1460.18	23	1545.89	153	5682.01	81	47.007	323	2966.04	E6_22	E6	0.0555903	B2	1
E6_3_1	unclassified	batch1	-3.70915	2.78872	NA	NA	1023641	75833	293	3612.01	1514	5904	24	4657.96	198	3516	260	922.959	440	9603.14	E6_3	E6	0.062681	B4	2
E6_3_2	unclassified	batch1	-3.62399	2.91837	NA	NA	2993590	194622	303	5021.01	1133	13222.8	24	6214.94	251	2866.01	337	3059.94	441	21517.3	E6_3	E6	0.0205302	B4	2
E6_3_4	TE	batch1	-1.86585	-0.500101	NA	NA	2896948	112500	395	9110	2027	9494.92	23	6439.74	245	11375	226	549.972	484	16954.4	E6_3	E6	0.139384	B4	2
E6_3_5	TE	batch1	-0.0345609	-1.23315	NA	NA	3198427	106670	399	9573	2183	9139.85	23	7220.85	253	15631	207	451.986	463	14479.3	E6_3	E6	0.115236	B4	2
E6_3_6	TE	batch1	0.588204	-1.14248	NA	NA	3105306	189271	463	15914	2563	14391.1	24	15542.7	318	30452	212	938.932	481	25471.2	E6_3	E6	0.0975909	B4	2
E6_3_7	TE	batch1	-0.022805	-1.05984	NA	NA	3329828	214453	464	17294	3175	20081.1	25	17061.8	306	35493	257	1050.07	488	22297.3	E6_3	E6	0.0827121	B4	2
E6_3_8	TE	batch1	-0.778884	-0.88775	NA	NA	3204463	138972	403	12787	2788	16324.2	24	11657	249	14776	199	791.073	476	20730.2	E6_3	E6	0.0854794	B4	2
E6_3_17	EB	batch1	-1.07315	-3.72122	NA	NA	2440773	39392	258	3114	926	3776.29	26	1928.86	181	5896.01	159	129.004	383	3553.16	E6_3	E6	0.070239	B4	2
E6_3_18	EB	batch1	-1.12787	-3.17918	NA	NA	2883467	78929	325	6027.01	1555	7270.15	25	4181.69	214	12151	161	300.984	453	7664.1	E6_3	E6	0.0728708	B4	2
E6_3_19	EB	batch1	-1.19743	-3.10597	NA	NA	2413895	72484	337	6334	1624	6877.36	24	4278.84	228	9749.01	215	258.966	464	6993.19	E6_3	E6	0.068599	B4	2
E6_3_20	EB	batch1	-0.912096	-3.09416	NA	NA	2415127	95517	364	8034.99	2000	8904.92	26	5488.78	254	15689	189	485.967	463	10086.2	E6_3	E6	0.0738809	B4	2
E6_3_21	EB	batch1	-0.989553	-2.87245	NA	NA	3384915	139704	410	11358	2490	12330.3	25	9001	268	23771	216	722.951	486	15864.2	E6_3	E6	0.0839008	B4	2
E6_3_22	EB	batch1	-0.934582	-2.73619	NA	NA	3326856	126625	390	9605	2325	10785.8	25	8030.63	260	23817	198	583.956	477	14138.2	E6_3	E6	0.0874299	B4	2
E6_3_23	TE	batch1	0.0279965	-0.650128	NA	NA	632277	30609	194	2028	784	1768.27	23	1450.84	163	5566	91	100.995	350	4320.03	E6_3	E6	0.104359	B4	2
E6_3_24	TE	batch1	-0.450716	-1.02692	NA	NA	1116106	47082	241	3211.01	1273	3690.95	22	2792.84	171	6140.01	78	210.001	431	6853.13	E6_3	E6	0.116086	B4	2
E6_3_25	TE	batch1	-1.15977	-1.565	NA	NA	1242222	76630	319	6284.01	1508	6296.28	23	4722.56	212	12831	202	403.954	449	10195.3	E6_3	E6	0.0753966	B4	2
E6_3_26	TE	batch1	-0.310717	-0.941309	NA	NA	960634	66035	316	5742.01	1405	5539.32	24	4616.61	223	11779	124	233.983	439	7677.13	E6_3	E6	0.0828679	B4	2
E6_3_27	TE	batch1	-0.140241	-1.20015	NA	NA	1954801	143361	382	10703	2257	11614.8	24	9767.88	255	26281	192	543.939	444	18007.1	E6_3	E6	0.0867489	B4	2
E6_3_28	TE	batch1	-0.259342	-1.19205	NA	NA	2245464	156187	387	11596	2421	13132.4	22	10663.8	246	28635	200	638.984	444	18644.1	E6_3	E6	0.0825247	B4	2
E6_3_29	TE	batch1	-0.482725	-1.30912	NA	NA	2187506	133144	374	9225.01	2531	10554.5	25	8195.63	257	25850	220	452.966	443	15280.3	E6_3	E6	0.0874749	B4	2
E6_3_30	TE	batch1	-0.372867	-1.40461	NA	NA	2320551	120590	340	7263	2587	10280.4	24	8733.61	234	21262	188	377.933	423	13655.3	E6_3	E6	0.0832198	B4	2
E6_4_1	unclassified	batch1	-2.18242	1.52459	NA	NA	1487499	48486	186	1494.01	782	3226.7	23	2390.79	141	2421.01	159	198.995	351	3949.12	E6_4	E6	0.0594845	B4	1
E6_4_2	ICM	batch1	-0.740377	-4.65649	NA	NA	2051173	101819	339	5756	2241	8224.26	26	5267.69	249	18275	190	564.969	453	11823.3	E6_4	E6	0.0540845	B4	1
E6_4_3	TE	batch1	-3.25672	1.10573	NA	NA	2231457	147994	221	1922	2098	7349.64	24	3545.91	301	49710	246	1760.02	448	10060.1	E6_4	E6	0.0257694	B4	1
E6_4_4	ICM	batch1	-0.804258	-4.09022	NA	NA	2915134	144061	384	9175	2628	13625.3	26	9133.9	261	19095	178	677.914	483	17718.2	E6_4	E6	0.0654436	B4	1
E6_4_5	ICM	batch1	-0.563493	-4.69173	NA	NA	2776602	110274	406	10078	2596	10797.3	25	9963.71	226	14160	171	576.942	479	18229.2	E6_4	E6	0.0803867	B4	1
E6_4_6	TE	batch1	3.80568	-0.496309	NA	NA	2156721	35383	158	1278	713	1591.91	23	1465.95	170	3942.02	130	194.988	343	4067.06	E6_4	E6	0.209879	B4	1
E6_4_9	ICM	batch1	-0.747764	-4.20144	NA	NA	3295028	119243	377	7709	2459	10423.5	23	9524.72	263	13684	198	725.884	499	12983.3	E6_4	E6	0.105661	B4	1
E6_4_10	EB	batch1	-0.661552	-3.2071	NA	NA	3056753	85296	261	3356	1392	4773.41	22	4380.79	192	7810.02	169	489.961	459	7223.17	E6_4	E6	0.122696	B4	1
E6_4_11	TE	batch1	2.13247	1.85948	NA	NA	2130096	96318	270	3938	2207	5755.37	24	4535.86	272	14398	159	719.975	426	6854.06	E6_4	E6	0.118286	B4	1
E6_4_12	ICM	batch1	-0.641858	-5.73299	NA	NA	3137024	72809	279	3771.99	1395	9189.88	23	3393.82	226	5170.01	145	453.02	438	6092.08	E6_4	E6	0.0971552	B4	1
E6_2_1	TE	batch1	-2.07907	-1.13564	NA	NA	1352132	90581	327	5786.01	2054	10254.2	24	5423.81	167	6336	149	183.99	469	25157.3	E6_2	E6	0.0512852	B4	3
E6_2_2	TE	batch1	-0.792588	-1.03594	NA	NA	2971616	223374	452	16067	3408	27673.5	27	19536.7	238	20155	197	701.912	493	48432.1	E6_2	E6	0.0598106	B4	3
E6_2_3	TE	batch1	-0.492124	-2.5147	NA	NA	3285621	77124	267	3714	1131	4329.76	24	3474.9	154	4683.02	144	156.033	438	6997.14	E6_2	E6	0.0254663	B4	3
E6_2_4	EB	batch1	-1.13757	-1.14071	NA	NA	2555324	162598	388	9448.99	3204	20618	25	11839.8	243	14128	245	758.022	477	30891.2	E6_2	E6	0.131583	B4	3
E4_4_1	unclassified	batch1	-2.50876	2.52257	NA	NA	2065787	44733	115	532.999	535	3525.2	22	1249.97	94	471	103	93.997	347	3402.05	E4_4	E4	0.0490356	B1	1
E4_4_2	Morula	batch1	-3.8795	1.74159	NA	NA	2437203	64668	158	1037	1707	7562.36	22	2190.08	122	1125	110	93.011	390	6502.13	E4_4	E4	0.0514389	B1	1
E4_4_4	Morula	batch1	-3.9999	1.62965	NA	NA	2078934	65403	171	1221.01	2516	9718.12	23	1937.99	125	1989	113	47.982	386	8529.15	E4_4	E4	0.0462975	B1	1
E4_4_5	Morula	batch1	-2.97394	-1.67717	NA	NA	777019	46621	219	2260	2471	7357.24	24	1967.82	139	4954	87	91.007	381	7155.12	E4_4	E4	0.0755205	B1	1
E4_4_6	Morula	batch1	-2.68443	-2.62573	NA	NA	1901063	114630	335	6794.99	3258	15342.3	25	7441.86	217	15984	178	429.947	429	18240.1	E4_4	E4	0.0869314	B1	1
E6_2_5	TE	batch1	0.419445	-1.07179	NA	NA	2700601	188379	384	9728.01	2627	23301.4	26	14742	256	19672	227	1040.91	480	30499.2	E6_2	E6	0.0786954	B4	3
E6_2_6	TE	batch1	0.51159	-1.17503	NA	NA	2888346	202894	406	10448	2692	25021.6	27	16258.8	278	20405	227	1032.02	487	33074.3	E6_2	E6	0.0747325	B4	3
E4_4_9	Morula	batch1	-3.11748	-2.42452	NA	NA	2331926	97998	324	5110	3131	15868.1	24	4100.63	196	7676.01	159	259.013	455	12166.2	E4_4	E4	0.0525513	B1	1
E4_4_10	Morula	batch1	-3.35278	-2.21192	NA	NA	2331829	139281	390	8769	4126	25294	24	6723	233	14780	195	472.943	474	17295.2	E4_4	E4	0.0594933	B1	1
E4_4_11	Morula	batch1	-3.27328	-2.40494	NA	NA	2701566	175814	394	10064	4430	31475.2	26	11356.9	265	17365	189	709.952	500	24440.3	E4_4	E4	0.0642807	B1	1
E4_4_12	Morula	batch1	-3.166	-2.48762	NA	NA	2725165	172785	411	9741.01	4208	29271.8	25	10379.9	254	18414	232	642.971	488	23032.3	E4_4	E4	0.0725634	B1	1
E4_4_13	Morula	batch1	-3.47671	-2.29069	NA	NA	2197316	157639	407	9641.01	4193	30381.9	25	8908.71	245	16413	180	726.962	465	23056.2	E4_4	E4	0.0673728	B1	1
E4_4_14	Morula	batch1	-3.31448	-1.93911	NA	NA	2611211	161499	391	9732	3858	23675.7	24	12641.9	264	21205	212	654.876	484	21104.4	E4_4	E4	0.0911971	B1	1
E4_4_15	Morula	batch1	-3.55777	-2.39565	NA	NA	2832553	189982	396	8882.01	4567	31353.4	23	11726.7	262	28110	183	744.974	462	16503.3	E4_4	E4	0.0984645	B1	1
E4_4_16	Morula	batch1	-3.4082	-2.40427	NA	NA	3618128	149122	405	8192	4460	29047.2	23	8312.82	252	14883	163	472.94	466	20821.3	E4_4	E4	0.0909153	B1	1
E4_4_17	Morula	batch1	-2.02767	-2.64091	NA	NA	2632595	113161	347	6842	3629	17494.8	24	7873.89	210	11722	166	463.96	467	14899.3	E4_4	E4	0.0661426	B1	1
E4_4_18	Morula	batch1	-3.26092	-2.58647	NA	NA	1455598	75760	292	4536	2784	11156.2	24	4583.69	200	10821	150	238.973	468	10553.2	E4_4	E4	0.0833979	B1	1
E4_4_19	Morula	batch1	-3.31124	-1.95917	NA	NA	2095954	100707	354	6360	3332	15779.6	24	6466.11	238	12900	184	399.953	467	14049.1	E4_4	E4	0.0662894	B1	1
E4_4_20	Morula	batch1	-3.39691	-1.90466	NA	NA	2580252	120867	366	7335	3380	18679.6	25	7688.84	238	14531	185	557.924	473	18026.2	E4_4	E4	0.0623995	B1	1
E4_4_21	Morula	batch1	-3.19128	-2.34956	NA	NA	2140072	121459	352	7308	3405	17279.6	24	7756.65	238	16143	199	524.979	471	15777.2	E4_4	E4	0.0809646	B1	1
E4_4_22	Morula	batch1	-3.25252	-1.76509	NA	NA	996619	61247	299	3949	2641	8687.36	25	3298.63	195	9243	95	254.967	439	8340.28	E4_4	E4	0.0706685	B1	1
E3_5_5	8 cell	batch1	-5.24636	1.04465	NA	NA	3634435	36939	244	1611	2134	6930.79	24	1099.95	146	833.013	157	62.997	490	11134.3	E3_5	E3	0.0553517	8-C	3
E3_5_1	unclassified	batch1	-4.21796	2.41705	NA	NA	2661310	112486	306	3496	3467	18470	25	3214.99	193	2042.01	248	369.037	513	33389	E3_5	E3	0.0318055	8-C	3
E3_5_2	unclassified	batch1	-3.98354	2.67845	NA	NA	2927735	93922	316	3457	3064	15476.8	25	3293.18	187	1519.02	212	279.976	510	27071.6	E3_5	E3	0.0354391	8-C	3
E3_5_3	8 cell	batch1	-5.19317	0.453559	NA	NA	2751842	119649	344	4220	4046	27853.1	26	4451.1	204	1726.01	215	577.948	488	27951.4	E3_5	E3	0.0428797	8-C	3
E3_5_4	8 cell	batch1	-5.21397	0.642745	NA	NA	2996418	150822	370	5046	4716	34890.3	25	4994.84	218	3907.02	215	749.899	507	30305.4	E3_5	E3	0.0660169	8-C	3
E3_1_1	8 cell	batch1	-4.98255	1.54789	NA	NA	3751104	164775	378	4791	4847	35833.5	26	7477.96	221	5536	224	696.921	507	37447.5	E3_1	E3	0.049078	8-C	2
E3_1_2	8 cell	batch1	-5.0021	1.6504	NA	NA	4297523	136805	328	3389	4183	26788	26	6539.78	224	4683.03	233	428.965	509	26985.3	E3_1	E3	0.0800693	8-C	2
E3_1_4	8 cell	batch1	-4.82372	1.60536	NA	NA	2104909	149836	350	4680.99	4514	31837.3	25	7331.91	239	6796.99	263	573.003	502	23116.4	E3_1	E3	0.0686781	8-C	2
E5_6_1	unclassified	batch1	-3.03435	1.98886	NA	NA	3687405	104458	321	4791	1688	9324.23	25	6429.87	227	9064.02	238	847.052	510	15298.2	E5_6	E5	0.0892308	B1	2
E5_6_2	TE	batch1	0.112667	0.982444	NA	NA	3008573	92229	290	5349.99	1364	6986.09	22	5080.81	206	13520	183	418.958	460	10109.2	E5_6	E5	0.0922252	B1	2
E5_6_3	EB	batch1	-1.72049	-1.19449	NA	NA	3010586	107520	317	6666.99	1495	8640.24	25	7784.79	229	15301	181	342.076	452	12230.1	E5_6	E5	0.0907308	B1	2
E5_6_4	EB	batch1	-0.698377	-2.40993	NA	NA	3235247	98885	252	5071	1332	6414.04	22	7067.65	219	15561	130	390.979	439	11466.2	E5_6	E5	0.0898722	B1	2
E5_6_5	EB	batch1	-1.07871	-4.62207	NA	NA	2613232	109712	294	6598	1895	12103.8	25	8379.71	246	13601	189	475.987	453	13379.2	E5_6	E5	0.124828	B1	2
E5_6_6	unclassified	batch1	-2.3709	1.48653	NA	NA	2705433	75411	285	4301	1612	5909.8	25	7002.89	198	5527.02	141	408.015	454	12833.2	E5_6	E5	0.0968381	B1	2
E3_1_5	8 cell	batch1	-5.20307	0.798705	NA	NA	2786464	193902	357	5421	5338	54436.2	27	7914.86	241	6140.03	225	467.037	484	27958.2	E3_1	E3	0.050658	8-C	2
E5_6_9	unclassified	batch1	-3.32689	2.54735	NA	NA	3028655	97328	224	2395	1155	7955.34	24	3725.69	199	5158.02	193	431.013	447	7686.08	E5_6	E5	0.0492936	B1	2
E5_6_10	unclassified	batch1	-2.72394	2.72446	NA	NA	4668768	10540	122	426	412	696.599	22	441.84	105	540.01	70	34.006	280	1356.03	E5_6	E5	0.239237	B1	2
E5_6_11	TE	batch1	0.0578416	1.01862	NA	NA	3843562	40701	240	2610	1101	2952.28	24	2419.79	218	7717.04	127	751.031	417	4610.11	E5_6	E5	0.0926348	B1	2
E5_6_12	TE	batch1	0.95285	-1.11853	NA	NA	2651003	71024	254	3793	1111	3719.41	23	3482.7	208	18063	152	216.968	457	8099.18	E5_6	E5	0.0782602	B1	2
E6_7_1	unclassified	batch1	-2.87648	2.52602	NA	NA	2132833	67011	263	3296	934	5314.48	22	3220.73	168	4316.02	187	314.017	470	13153	E6_7	E6	0.0622428	B3	2
E6_7_2	TE	batch1	3.65471	-1.74856	NA	NA	2713308	135786	341	8788.01	1992	9000.58	24	7755.78	245	18945	156	383.993	475	31256.3	E6_7	E6	0.0914746	B3	2
E6_7_3	ICM	batch1	-0.669021	-5.7309	NA	NA	2558645	136229	398	11370	2292	10141.6	25	8777.84	259	22081	182	364.99	472	21174.2	E6_7	E6	0.0871426	B3	2
E6_7_4	TE	batch1	2.0336	-1.03013	NA	NA	2036018	132699	276	5426.01	1636	7111.77	24	6742.64	243	26035	190	576.014	438	32719	E6_7	E6	0.0478626	B3	2
E6_7_5	TE	batch1	1.34072	2.48178	NA	NA	2030015	101541	233	3168.99	1248	4578.69	22	4807.84	259	22773	208	517.987	416	13774.1	E6_7	E6	0.0657634	B3	2
E6_7_6	unclassified	batch1	-2.40332	2.21592	NA	NA	2167939	98307	279	4236	1429	6483.27	22	4912.82	216	7390.02	209	461.026	447	22471.2	E6_7	E6	0.115785	B3	2
E6_7_9	unclassified	batch1	-2.71222	2.24901	NA	NA	1761140	58311	285	4190.99	1299	5826.33	23	3567.87	180	3487.01	220	729.928	468	10706.3	E6_7	E6	0.0614472	B3	2
E6_7_10	unclassified	batch1	-2.95939	2.33733	NA	NA	3237985	76380	315	6244.99	1344	5421.15	24	4626.74	186	9782.02	176	376.969	486	12363	E6_7	E6	0.0509088	B3	2
E6_7_11	TE	batch1	0.179184	-1.15047	NA	NA	2469527	167780	402	10844	3057	15094.2	26	15865.7	287	29197	170	805.028	484	20880.4	E6_7	E6	0.0980586	B3	2
E6_7_12	ICM	batch1	-0.970843	-5.44172	NA	NA	1922944	89649	334	6501.01	1749	7964.37	25	6235.94	237	12199	147	311.979	483	14693.2	E6_7	E6	0.0683098	B3	2
E6_7_13	TE	batch1	0.935967	0.222328	NA	NA	2000362	153814	335	9890	2175	10920.2	26	9052.51	261	27231	164	394.031	476	18888.2	E6_7	E6	0.0900986	B3	2
E6_7_14	EB	batch1	-1.35495	-4.35259	NA	NA	2518161	132206	339	7186	1700	14267.8	27	8087.82	222	10548	181	438.02	483	29695.4	E6_7	E6	0.0977193	B3	2
E6_7_15	ICM	batch1	-1.00021	-5.49639	NA	NA	4265765	30857	228	2314	918	3313.36	25	1592.84	154	2956.01	153	103.985	419	4281.09	E6_7	E6	0.056558	B3	2
E6_7_16	TE	batch1	0.803628	2.10505	NA	NA	2947372	99056	337	7738	1730	9252.35	25	7891.95	215	7871.02	198	526.959	481	11939	E6_7	E6	0.0614045	B3	2
E6_7_17	unclassified	batch1	-3.25316	2.82928	NA	NA	2672019	80797	316	5205.01	1188	6338.43	25	3546.92	203	8629.02	249	437.019	454	9831.23	E6_7	E6	0.0527649	B3	2
E6_7_18	unclassified	batch1	-2.59243	2.03371	NA	NA	2841760	109116	262	4235	1436	8659.48	24	6629.94	218	14652	135	270.999	452	9223.33	E6_7	E6	0.117099	B3	2
E6_7_19	TE	batch1	0.339402	2.00258	NA	NA	2929275	92428	304	5499	1698	6863.01	23	5980.76	231	12127	215	313.999	455	12455.2	E6_7	E6	0.105482	B3	2
E6_7_20	unclassified	batch1	-2.39033	2.0471	NA	NA	2530532	97681	305	4394	1247	6598.84	23	4834.75	207	13166	183	419.01	469	12473.1	E6_7	E6	0.0932413	B3	2
E6_7_21	TE	batch1	3.24968	-1.6502	NA	NA	2708421	49183	252	3186	1133	4397.39	23	2715.95	140	2210.01	206	221.009	427	8236.15	E6_7	E6	0.0766845	B3	2
E6_7_22	TE	batch1	3.01388	-1.77161	NA	NA	3795253	43644	221	2653.01	1222	3971.19	25	2740.84	167	5324.01	107	167.981	397	5775.09	E6_7	E6	0.174056	B3	2
E6_7_23	unclassified	batch1	-1.23771	-0.36425	NA	NA	4070869	7243	108	522.007	449	466.805	22	387.906	105	1123	117	35.981	282	883.047	E6_7	E6	0.0956399	B3	2
E6_7_24	unclassified	batch1	-2.6278	2.64488	NA	NA	4443985	7469	105	342.002	368	463.806	22	278.953	98	960.004	54	36.001	277	990.061	E6_7	E6	0.0959956	B3	2
E6_7_25	TE	batch1	1.71807	2.43765	NA	NA	2104374	99697	335	8179.01	2150	7665.6	25	5999.74	217	17635	178	547.01	461	15195.3	E6_7	E6	0.077686	B3	2
E6_7_26	TE	batch1	-1.63004	-1.12354	NA	NA	3282039	181930	432	10925	3075	15727.9	26	15917.6	280	28649	224	897.046	505	23947.4	E6_7	E6	0.0868997	B3	2
E6_7_27	TE	batch1	0.244085	-1.13414	NA	NA	1681990	125700	332	8106.01	2261	11156	24	8967.89	234	22203	180	380.961	446	18729	E6_7	E6	0.0619199	B3	2
E6_7_28	TE	batch1	-0.165132	-0.68664	NA	NA	1857264	172341	375	10118	2948	15248.2	24	14350.8	273	34827	153	588.997	474	23264.2	E6_7	E6	0.0804544	B3	2
E6_7_29	TE	batch1	2.11805	0.443265	NA	NA	3039565	153220	376	9143	2099	10375.3	24	10779.8	269	29497	178	540.029	490	15558.1	E6_7	E6	0.109059	B3	2
E7_4_1	unclassified	batch1	-3.34855	2.96844	NA	NA	2792147	89963	248	3089.99	1031	8591.34	25	3316.69	204	3683.05	205	567.989	469	14680.3	E7_4	E7	0.0653266	B5	2
E7_4_2	unclassified	batch1	-5.16798	1.14902	NA	NA	2899045	153558	323	3765	3232	20617.5	25	5221.74	252	10002	199	601.059	474	10763.1	E7_4	E7	0.132008	B5	2
E7_4_3	unclassified	batch1	-3.68887	2.82969	NA	NA	3143376	92207	256	2736	1362	8257.38	26	3107.78	153	2389	278	436.959	481	12557.3	E7_4	E7	0.0329409	B5	2
E7_4_4	TE	batch1	4.06028	2.72026	NA	NA	3065789	97390	262	4267.01	1252	10207.9	24	3913.67	247	9995.03	211	437.98	457	14322.2	E7_4	E7	0.144534	B5	2
E7_4_5	TE	batch1	1.41115	2.01219	NA	NA	1547689	68937	200	2007	676	2719.82	23	3716	180	6718.01	119	320.034	401	15035	E7_4	E7	0.0501424	B5	2
E7_4_6	TE	batch1	4.55244	1.78916	NA	NA	2164431	94819	288	4510.01	1813	6988.15	22	7003.84	281	9321.99	168	568.976	451	18444.3	E7_4	E7	0.163601	B5	2
E7_4_7	unclassified	batch1	-3.80652	2.46229	NA	NA	2456510	66656	261	3059.99	1764	6873.38	22	3625.95	198	4875.02	162	304.008	412	9214.1	E7_4	E7	0.0676975	B5	2
E7_4_8	unclassified	batch1	-3.19888	2.73244	NA	NA	2977347	57293	221	2267	728	3357.71	23	3304.66	196	3088.03	156	718.99	438	9171.01	E7_4	E7	0.0398549	B5	2
E7_4_9	unclassified	batch1	-3.43768	2.97691	NA	NA	3046890	84532	269	3935.99	795	5504.42	26	3951.37	216	8674.02	263	469.893	462	10626.2	E7_4	E7	0.0756241	B5	2
E7_4_10	unclassified	batch1	-3.04926	2.31427	NA	NA	2704755	98781	296	5613.01	1311	7002.13	22	5077.66	223	13695	212	491.03	482	14266.3	E7_4	E7	0.0652974	B5	2
E7_4_11	TE	batch1	2.35283	2.956	NA	NA	2462743	123869	329	7102.01	1267	7327.38	23	6723.71	248	20969	187	647.02	454	17204.3	E7_4	E7	0.105234	B5	2
E7_4_13	unclassified	batch1	-3.31604	2.73451	NA	NA	2530974	52874	246	2955	636	3167.68	23	2513.91	191	7905.01	153	198.987	465	6893.14	E7_4	E7	0.084919	B5	2
E7_4_14	TE	batch1	1.33119	3.27455	NA	NA	2971327	102529	330	7495.01	1449	6471.71	23	6407.85	267	20254	233	453.039	451	10727.2	E7_4	E7	0.102696	B5	2
E7_4_15	unclassified	batch1	-3.30029	2.88158	NA	NA	3352039	83491	276	3599	1192	5849.18	24	4341.75	202	6259.02	227	619.937	464	13275.2	E7_4	E7	0.0593361	B5	2
E7_4_16	unclassified	batch1	-3.07738	2.87134	NA	NA	3283610	38133	220	1775.99	599	2474.78	24	1946.84	139	1936.02	209	281.017	434	7982.12	E7_4	E7	0.0485376	B5	2
E7_4_18	unclassified	batch1	-3.07862	2.53612	NA	NA	2949514	121446	296	5566.99	1043	7290.95	25	7050.72	219	14227	251	657.038	490	19074.1	E7_4	E7	0.0785373	B5	2
E7_4_19	TE	batch1	0.624561	2.28865	NA	NA	1916042	109596	276	5404.01	1079	4417.22	22	4507.69	288	21424	238	9540	466	22454.1	E7_4	E7	0.0713268	B5	2
E7_4_21	TE	batch1	1.3995	0.375425	NA	NA	1906452	108439	260	4365.99	838	5912.04	24	9050.06	194	14017	142	246.022	408	7172.2	E7_4	E7	0.0978843	B5	2
E7_4_22	TE	batch1	0.236184	1.71118	NA	NA	1987018	93112	232	3099	782	2392.81	22	4397.7	207	21943	136	309.992	367	7219.04	E7_4	E7	0.144336	B5	2
E7_2_1	TE	batch1	4.10706	2.33875	NA	NA	3023682	59777	236	4112.01	881	2454.6	24	3477.66	196	7744.02	159	507.981	431	8756.21	E7_2	E7	0.114964	B4	1
E7_2_2	TE	batch1	4.68969	2.20622	NA	NA	2944268	48269	248	3352.01	731	2359.62	22	3355.75	186	4228.02	164	292.028	445	8138.25	E7_2	E7	0.0634116	B4	1
E7_2_3	TE	batch1	2.24223	-1.3001	NA	NA	2158751	38410	215	2009	586	2332.32	22	2642.7	169	3708.01	175	173.017	407	4412.15	E7_2	E7	0.0851798	B4	1
E7_2_4	TE	batch1	3.48786	-1.58425	NA	NA	2304212	45555	279	4110	923	3547.5	22	3232.75	167	2950.01	186	575.983	417	7902.16	E7_2	E7	0.0526574	B4	1
E7_2_5	TE	batch1	3.56668	-1.49149	NA	NA	3314789	54169	192	1987	690	5717.2	24	4319.7	166	3648.03	185	240.063	423	3944.17	E7_2	E7	0.06936	B4	1
E7_2_6	TE	batch1	3.58027	-1.44845	NA	NA	2485664	56421	276	4334	938	2923.47	22	4106.69	222	8802.02	168	467.002	424	6434.18	E7_2	E7	0.0723534	B4	1
E7_2_7	TE	batch1	3.97686	2.90222	NA	NA	3502850	50424	243	3569.99	600	1764.24	24	3170.88	180	6374.01	153	263.966	409	8031.16	E7_2	E7	0.0764644	B4	1
E7_2_8	TE	batch1	3.26775	-1.52904	NA	NA	3472675	49666	223	2806	944	5308.4	23	2847.75	227	4197.02	185	426.872	442	6042.07	E7_2	E7	0.0858275	B4	1
E6_11_1	TE	batch1	2.22019	2.79446	NA	NA	2624880	49896	220	2906.99	732	2002.82	23	5125.86	212	8253.01	208	270.158	390	2636.12	E6_11	E6	0.0861361	B4	3
E6_11_2	ICM	batch1	-0.21128	-5.6188	NA	NA	3111259	58593	287	3848.01	924	2802.87	23	4466.68	207	4216.02	187	258.926	428	8053.16	E6_11	E6	0.176838	B4	3
E6_11_3	TE	batch1	4.63087	2.73562	NA	NA	2506707	79573	289	5319.01	1110	5135.82	23	4783.91	228	10454	246	570.901	455	12580.2	E6_11	E6	0.0862639	B4	3
E6_11_4	TE	batch1	4.83142	2.78289	NA	NA	2795882	59990	253	4802	839	3568.23	22	4130.88	198	9253.03	127	245.996	442	8875.16	E6_11	E6	0.104548	B4	3
E6_11_5	TE	batch1	4.42441	2.87185	NA	NA	2959960	67730	276	5726.99	1079	3423.35	23	4872.7	197	10440	136	181.979	430	8698.06	E6_11	E6	0.0960852	B4	3
E6_11_6	TE	batch1	4.77554	0.408883	NA	NA	2875231	66265	228	3173	965	2056.82	23	3176.82	210	8804.02	133	205.974	461	11469.1	E6_11	E6	0.236759	B4	3
E6_11_7	TE	batch1	2.9265	2.37571	NA	NA	2512970	53736	237	4151.99	866	2214.02	22	4553.73	197	8851.01	141	195.996	414	7257.07	E6_11	E6	0.0789369	B4	3
E5_1_17	unclassified	batch1	-3.74269	0.606509	NA	NA	3344695	33232	112	525.001	776	1287.19	22	1890.93	116	576.004	55	27.994	327	2683.05	E5_1	E5	0.222859	B3	2
E6_6_3	TE	batch1	0.279174	0.755072	NA	NA	3101489	37527	217	2360	1039	1869.33	22	2352.68	158	4770.01	71	115.008	340	4532.99	E6_6	E6	0.123608	B4	2
E6_6_4	TE	batch1	0.722997	2.74019	NA	NA	3312362	33976	195	1718	570	904.127	22	1984.79	140	3248.03	146	121.938	405	3979	E6_6	E6	0.11546	B4	2
E6_6_5	TE	batch1	1.11091	2.42739	NA	NA	1387626	20383	164	1327	421	670.601	22	1441.76	137	2531.02	88	43.988	336	2519.12	E6_6	E6	0.112762	B4	2
E6_6_6	TE	batch1	1.44616	2.29501	NA	NA	1906624	25336	187	1530	514	915.21	23	1574.69	142	3501.01	100	86.022	345	2977.98	E6_6	E6	0.15378	B4	2
E6_6_7	TE	batch1	1.92992	2.75016	NA	NA	2688246	41556	234	2653	716	1467.11	22	2306.74	165	5310.02	128	81.97	401	4933.01	E6_6	E6	0.131304	B4	2
E6_6_8	unclassified	batch1	-3.77086	2.82473	NA	NA	3585540	18074	128	638.003	989	1632.39	23	990.805	90	368.999	78	22.976	380	2233.13	E6_6	E6	0.100181	B4	2
E6_6_41	TE	batch1	0.712799	0.707934	NA	NA	2255104	31442	198	1853	981	1512.82	23	1732.69	140	4185.02	83	88.013	342	3533.04	E6_6	E6	0.133469	B4	2
E6_6_42	TE	batch1	1.08673	2.90487	NA	NA	2863673	49820	242	3897	845	1642.13	22	3188.57	175	8174.01	124	198.005	394	6849.15	E6_6	E6	0.138393	B4	2
E6_6_43	unclassified	batch1	-3.53437	2.8183	NA	NA	3196236	42011	218	1750	619	1711	22	2247.83	143	3488.01	196	122.004	462	4139.2	E6_6	E6	0.0979925	B4	2
E6_6_44	TE	batch1	0.874792	1.71082	NA	NA	1830034	20567	172	1301.99	474	504.911	22	1230.83	125	2509	90	45.976	266	2245.03	E6_6	E6	0.094868	B4	2
E6_6_45	TE	batch1	0.866714	2.70542	NA	NA	1802876	18222	146	1022.01	432	477.897	22	1043.79	123	2280	74	32.99	288	1854.1	E6_6	E6	0.107237	B4	2
E6_6_46	TE	batch1	1.02296	2.63467	NA	NA	2788452	35060	201	2703.01	674	968.767	23	2165.86	156	5447.02	109	81.022	333	4310.99	E6_6	E6	0.0985338	B4	2
E6_6_47	TE	batch1	0.839423	2.28988	NA	NA	1832331	31401	220	2361.01	591	1004.06	24	2124.81	162	4589.01	107	102.019	337	4119.12	E6_6	E6	0.122198	B4	2
E6_6_48	TE	batch1	1.17875	2.79088	NA	NA	2424548	35060	198	1839	592	1017.36	22	2478.82	144	3952.01	81	101.986	296	3727.02	E6_6	E6	0.140439	B4	2
E3_2_2	8 cell	batch1	-4.63074	0.00568347	NA	NA	2518575	58683	244	1713	2774	9401.58	22	2813.82	182	2304.01	147	192.984	460	9170.21	E3_2	E3	0.203599	8-C	3
E3_2_4	8 cell	batch1	-4.4611	0.9516	NA	NA	2657776	31827	132	429.004	1692	3680.71	22	1609.91	127	508.008	88	48.989	354	3521.05	E3_2	E3	0.209088	8-C	3
E3_2_5	8 cell	batch1	-5.06295	0.108295	NA	NA	1909229	49331	235	1586	2474	8541.17	22	2391.66	172	1760	64	93.982	425	7515.2	E3_2	E3	0.196359	8-C	3
E3_2_6	8 cell	batch1	-4.5473	0.0768658	NA	NA	1031489	19004	147	666.001	1372	2770.26	22	804.999	125	799.003	54	38.995	329	3126.05	E3_2	E3	0.201287	8-C	3
E3_2_7	8 cell	batch1	-4.81104	-0.0506819	NA	NA	2869207	65568	288	2373	2857	11809.1	22	3041.76	184	2424.02	138	146.027	400	10790.1	E3_2	E3	0.176388	8-C	3
E5_4_1	EB	batch1	-3.41069	-0.965438	NA	NA	3212559	74284	276	3544	2716	9055.72	30	4130.73	216	8805.02	162	312.971	412	9002.15	E5_4	E5	0.135259	B1	1
E6_8_2	EB	batch1	-0.434518	-3.04039	NA	NA	2728937	47314	228	3154	1060	2142.53	24	3524.76	188	7316.04	74	174.022	405	5949.99	E6_8	E6	0.107483	B2	2
E6_8_3	unclassified	batch1	-4.15819	0.910236	NA	NA	2187284	35510	145	653.997	2079	5435.87	23	1758.01	121	487.008	75	56.994	368	3599.12	E6_8	E6	0.141406	B2	2
E6_8_5	TE	batch1	1.67996	1.75609	NA	NA	1189914	20772	161	1388	539	696.187	22	1298.75	144	2621.01	85	50.004	318	2712.13	E6_8	E6	0.110653	B2	2
E6_8_7	TE	batch1	0.9907	2.38925	NA	NA	2482836	32334	209	2188	738	1253.17	22	2692.7	126	1318.02	48	91.006	389	4129.1	E6_8	E6	0.179628	B2	2
E6_8_8	TE	batch1	1.7017	2.32735	NA	NA	3247514	45316	222	2815	918	2258.31	26	2848.68	157	4484.02	112	132.038	382	5265.95	E6_8	E6	0.120192	B2	2
E4_6_1	Morula	batch1	-3.86123	-0.812101	NA	NA	2365446	60657	243	1925.99	2660	9361.35	23	2647.68	211	4582.01	120	266.987	443	9052.18	E4_6	E4	0.156147	8-C	1
E4_6_2	Morula	batch1	-3.8986	-0.78617	NA	NA	2193805	53040	242	1861.99	2608	6982.9	22	2779.78	219	4305.02	126	244.929	438	7239.11	E4_6	E4	0.177304	8-C	1
E4_6_3	Morula	batch1	-4.00648	-0.766729	NA	NA	2176026	56930	261	1980.99	2695	9524.72	23	2775.8	194	3490.01	142	214.002	433	8021.23	E4_6	E4	0.180876	8-C	1
E4_6_4	Morula	batch1	-3.87926	-0.779994	NA	NA	2544676	69080	276	2237	3023	10754.5	24	3365.87	204	4732.03	159	236.001	471	9677.26	E4_6	E4	0.183181	8-C	1
E4_6_5	Morula	batch1	-3.91789	-1.24263	NA	NA	3122181	56824	215	1850	2524	6911.74	23	2723.8	187	5085.01	132	205.979	436	7246.12	E4_6	E4	0.152759	8-C	1
E4_6_6	Morula	batch1	-3.8693	-0.84832	NA	NA	3101434	53634	242	1755	2627	7418.25	23	2379.73	188	3738	148	165.011	399	5494.17	E4_6	E4	0.164137	8-C	1
E4_6_7	Morula	batch1	-3.83435	-0.552098	NA	NA	2399320	48348	222	1415	2329	6558.2	23	2353.65	188	3770.01	111	167.994	442	6366.07	E4_6	E4	0.168826	8-C	1
E5_2_9	TE	batch1	-3.38733	-0.452857	NA	NA	2329154	51452	225	2102	1383	3146.61	22	2978.64	188	7187.02	149	251.997	387	6601.12	E5_2	E5	0.161736	B2	2
E5_2_10	TE	batch1	-2.09585	-1.51379	NA	NA	2662184	49248	198	1871.99	1159	2411.98	24	3132.67	173	6455.01	102	137.972	397	5836.12	E5_2	E5	0.155669	B2	2
E5_2_11	TE	batch1	-2.6651	-1.15707	NA	NA	2272656	45164	205	2334.01	1341	2684.09	22	2963.72	178	4985.01	61	159.004	398	6785.23	E5_2	E5	0.138927	B2	2
E5_2_12	EB	batch1	-3.27352	-1.6392	NA	NA	2531096	36886	212	1762	995	1960.07	23	2149.64	167	4073.02	98	131.968	354	5001.04	E5_2	E5	0.150693	B2	2
E5_2_13	TE	batch1	-1.97216	-2.01682	NA	NA	3129548	45305	212	1926	1219	2426.23	22	2255.79	174	4943.02	95	106.982	356	4660.1	E5_2	E5	0.146716	B2	2
E5_2_14	EB	batch1	-0.487148	-2.64368	NA	NA	2725653	52916	234	2664.01	1543	3588.99	23	3101.73	175	6051.01	137	156.975	390	6802.12	E5_2	E5	0.161989	B2	2
E5_2_15	EB	batch1	-3.01407	-1.31535	NA	NA	2268720	43019	194	1649	1024	2136.95	22	2097.74	153	4306.01	100	99.987	387	6945.01	E5_2	E5	0.224775	B2	2
E5_2_16	TE	batch1	1.99492	-0.865363	NA	NA	4013291	36816	204	1826	1279	2277.61	22	2178.77	127	1548.01	105	86.969	377	4714.06	E5_2	E5	0.221895	B2	2
E6_9_33	TE	batch1	3.10494	2.74368	NA	NA	3073790	49702	228	3039.01	910	1645.01	23	3235.72	185	6452.01	141	220.03	426	6474.22	E6_9	E6	0.120419	B3	2
E6_9_34	ICM	batch1	-0.503702	-4.86528	NA	NA	2320227	46438	246	3379.01	822	1724.72	23	3561.81	214	6560.02	109	226.957	391	4540.02	E6_9	E6	0.108459	B3	2
E6_9_35	TE	batch1	1.27181	3.0071	NA	NA	2230906	47445	245	3503	966	1762.26	23	3605.64	174	7115.02	142	194.939	407	6854.08	E6_9	E6	0.126478	B3	2
E6_9_36	TE	batch1	1.11025	2.8075	NA	NA	2882271	52698	250	4023.99	1007	2309.67	23	3576.78	198	7339.03	89	287.006	430	7484.22	E6_9	E6	0.0992706	B3	2
E6_9_38	TE	batch1	3.30577	3.14894	NA	NA	2428226	40750	219	2873.01	737	1134.51	22	2773.69	177	5585.01	84	134.988	381	5422.09	E6_9	E6	0.103706	B3	2
E6_9_39	TE	batch1	3.17611	3.46018	NA	NA	3292668	45304	216	1893	717	1163.15	22	2650.69	178	6348.01	134	135.988	377	4062.13	E6_9	E6	0.128875	B3	2
E6_9_40	TE	batch1	2.26782	3.15876	NA	NA	2885268	47028	255	3747	812	1538.07	23	4497.68	189	8145.01	106	212.985	400	5038.13	E6_9	E6	0.120433	B3	2
E6_5_19	ICM	batch1	-0.330658	-5.51183	NA	NA	2551784	46630	237	2743	664	1664.96	23	3241.65	198	5794.02	137	236.031	391	6226.17	E6_5	E6	0.0955973	B3	2
E6_5_20	TE	batch1	2.6945	2.39028	NA	NA	2485265	30355	147	783	470	743.831	22	1685.77	120	1304	63	58.002	311	1920.04	E6_5	E6	0.240322	B3	2
E6_5_21	TE	batch1	2.60092	3.47343	NA	NA	2562071	59768	270	4759.01	946	2361.2	22	4173.76	204	9153.02	124	341.02	456	7436.21	E6_5	E6	0.104802	B3	2
E6_5_22	TE	batch1	2.90866	3.4017	NA	NA	2117888	29272	185	1759.01	525	650.507	22	2080.66	136	3885	89	90.022	327	3649.05	E6_5	E6	0.104394	B3	2
E6_5_23	ICM	batch1	-0.483075	-5.55243	NA	NA	3045646	55907	259	3258	813	3396.18	23	2415.71	203	7552.01	125	193.02	414	7274.12	E6_5	E6	0.133068	B3	2
E6_1_9	TE	batch1	2.23183	-1.07046	NA	NA	2537131	40663	234	2962	1145	2597.87	22	2409.69	162	4472.02	165	234.002	437	5995.19	E6_1	E6	0.111466	B4	2
E6_11_9	TE	batch1	4.56331	2.51412	NA	NA	2853327	48336	235	3440.99	726	2113.38	23	3879.61	151	1645.01	127	165.007	421	7613.22	E6_11	E6	0.138936	B4	3
E6_11_10	TE	batch1	4.50288	0.873318	NA	NA	2996151	44441	196	2257	694	1049.28	22	3189.65	173	7899.02	94	134.974	339	3857.18	E6_11	E6	0.060792	B4	3
E6_11_11	ICM	batch1	-0.383085	-5.35116	NA	NA	2517733	46740	218	2409	782	1409.52	22	2984.88	206	4759.02	144	214.017	398	4398.13	E6_11	E6	0.207216	B4	3
E6_11_12	TE	batch1	3.43641	2.10236	NA	NA	2319506	61286	237	3375.01	811	2290.8	24	3992.68	228	10626	124	298.965	402	4636.16	E6_11	E6	0.108645	B4	3
E6_11_13	TE	batch1	3.04043	2.29234	NA	NA	3127985	59575	218	3206	814	2584.98	23	3430.68	198	7797.01	96	226.015	412	6894.21	E6_11	E6	0.0875254	B4	3
E6_11_14	TE	batch1	3.54516	1.45024	NA	NA	2636604	49648	224	2511	678	1384.4	22	3837.69	181	5997.03	126	260.986	414	4948.02	E6_11	E6	0.138156	B4	3
E6_11_15	TE	batch1	3.04624	2.08927	NA	NA	2838761	48786	189	2137	708	1526.26	22	3081.79	199	7091.02	150	237.027	360	3193.02	E6_11	E6	0.10513	B4	3
E6_11_16	ICM	batch1	-0.125283	-5.47135	NA	NA	3342359	51696	219	2264	900	1454.95	23	5140.77	184	2987	116	240.937	389	5280.13	E6_11	E6	0.124688	B4	3
E5_3_1	TE	batch1	3.06429	1.07188	NA	NA	2710537	43624	224	1897	1789	5142.86	23	4189.72	186	2238.03	159	498.905	397	5810.12	E5_3	E5	0.180881	B2	1
E5_3_2	TE	batch1	3.42967	1.03078	NA	NA	2549452	75373	257	2401.99	2662	9986.76	23	7999.44	240	3442.05	197	1417.91	471	11828.1	E5_3	E5	0.122921	B2	1
E5_3_3	unclassified	batch1	-4.59034	-0.0456543	NA	NA	2717776	73285	259	2720	2448	8967.13	25	5323.4	247	6704.03	180	904.999	459	9806.16	E5_3	E5	0.146634	B2	1
E5_3_4	TE	batch1	3.28129	0.600998	NA	NA	2443353	61728	242	1945.99	1992	5549.84	23	5584.46	258	3430.02	163	967.98	447	8021.16	E5_3	E5	0.15703	B2	1
E5_3_5	unclassified	batch1	3.23407	1.01472	NA	NA	2339180	36733	155	840.009	544	1395.71	23	3112.55	171	1476.02	156	401.966	389	2649.07	E5_3	E5	0.10172	B2	1
E5_3_6	EB	batch1	-3.61111	-0.574463	NA	NA	2291085	84149	275	2473	2205	6999.01	24	4906.73	296	16607	160	619.952	460	6122.22	E5_3	E5	0.181405	B2	1
E5_3_7	unclassified	batch1	-4.03684	0.846718	NA	NA	2339782	29110	113	493.996	1486	2698.46	22	1660.92	131	938.999	94	121.995	290	2093.1	E5_3	E5	0.0707721	B2	1
E5_4_2	TE	batch1	-3.81578	0.0343507	NA	NA	2397114	77289	152	836.004	1513	7451.04	22	1915.96	128	1169	175	275.004	392	2766.03	E5_4	E5	0.0154773	B1	1
E5_1_1	unclassified	batch1	-2.58563	1.85695	NA	NA	2282668	46623	215	1763.99	1048	2187.59	23	2925.64	156	2792.01	179	147.01	429	5170.11	E5_1	E5	0.147148	B3	2
E5_1_2	TE	batch1	-0.938334	-1.98712	NA	NA	2288508	49452	229	2436	1226	2397.29	23	3087.64	174	3429.02	93	123.938	387	4617.16	E5_1	E5	0.207157	B3	2
E5_1_3	TE	batch1	-0.709383	-1.54509	NA	NA	2530830	55854	274	3660	1582	3529.72	23	3195.64	201	5966.01	100	266.954	410	6783.18	E5_1	E5	0.204596	B3	2
E5_1_4	TE	batch1	-0.400166	-2.52384	NA	NA	2738098	56671	279	3958.99	1662	3666.36	22	3182.63	204	6846.99	106	208.992	387	7266.11	E5_1	E5	0.165329	B3	2
E5_1_5	unclassified	batch1	-3.50803	2.48976	NA	NA	2179605	47943	234	2118.99	1203	2647.55	23	3158.61	162	2939.02	123	201.042	448	7026.12	E5_1	E5	0.233641	B3	2
E5_1_6	TE	batch1	-0.816062	-2.28848	NA	NA	2723979	45812	217	2141	1648	3391.53	22	2538.76	203	3454.03	107	177.985	385	6194.12	E5_1	E5	0.127451	B3	2
E5_1_7	EB	batch1	-1.6484	-2.9412	NA	NA	2092898	43846	184	1535	1020	1727.97	25	2336.74	185	3842.02	150	194.995	399	4733.9	E5_1	E5	0.152361	B3	2
E5_1_8	TE	batch1	0.296888	-2.59505	NA	NA	2781522	79051	308	4538	2004	5155.94	24	4796.6	232	5417.03	185	1117.96	446	11799.1	E5_1	E5	0.185784	B3	2
E5_4_3	EB	batch1	-4.1853	-0.508084	NA	NA	1976945	45816	255	1556	2335	7333.57	22	2059.78	166	3279.01	85	149.005	385	7023.16	E5_4	E5	0.121537	B1	1
E4_2_9	Morula	batch1	-4.11163	-0.440091	NA	NA	2662263	55640	256	1802.99	2801	9432.89	22	2435.84	171	3666.01	158	202.988	402	7218.23	E4_2	E4	0.114609	8-C	1
E4_2_10	Morula	batch1	-4.21837	-0.349586	NA	NA	2666805	62968	282	2077.01	3041	10871.4	23	2651.87	210	4353	104	210	396	8635.09	E4_2	E4	0.112561	8-C	1
E4_2_11	Morula	batch1	-3.91863	-0.346869	NA	NA	2472962	55826	254	1605	2730	8243.26	22	2628.73	184	3059.01	151	209.976	477	9824.47	E4_2	E4	0.119511	8-C	1
E6_6_9	TE	batch1	2.91087	0.964699	NA	NA	2565985	39857	196	1806	757	1403.06	24	2697.68	155	2941.03	116	206.02	408	6484.04	E6_6	E6	0.119809	B4	2
E6_6_10	TE	batch1	3.31415	0.906473	NA	NA	2969003	33010	172	1148	494	727.816	22	2342.73	122	1121.01	117	123.008	344	3692.07	E6_6	E6	0.139132	B4	2
E6_6_11	TE	batch1	3.41176	3.33451	NA	NA	2735004	41978	236	2169	598	1075.04	22	2773.71	153	4085.02	112	106.002	404	4984.1	E6_6	E6	0.133118	B4	2
E6_6_12	TE	batch1	-0.197562	-4.95779	NA	NA	2557806	48370	236	2582	947	1753.56	22	3272.78	171	5584.02	108	194.992	414	6061.12	E6_6	E6	0.143704	B4	2
E6_6_13	TE	batch1	3.31297	3.30586	NA	NA	1810364	35066	204	1729	534	1027.4	23	2147.68	144	3377.01	117	73.984	394	4220.1	E6_6	E6	0.14237	B4	2
E6_6_14	TE	batch1	-1.75288	2.24562	NA	NA	2702877	26787	164	1039	484	662.925	23	1529.77	145	2615.01	101	61.997	321	2494.07	E6_6	E6	0.128541	B4	2
E6_6_16	TE	batch1	2.93718	-0.337909	NA	NA	2159143	28269	155	1025	515	669.545	22	2162.71	110	690.008	107	94.998	347	3809.01	E6_6	E6	0.191654	B4	2
E6_6_49	TE	batch1	2.0427	3.80151	NA	NA	2210092	29489	143	987	488	701.309	23	2089.77	130	2553.01	84	139.984	300	4164.07	E6_6	E6	0.106289	B4	2
E6_6_50	TE	batch1	2.76626	1.96008	NA	NA	2237013	33397	189	2047	596	811.408	22	2470.76	150	4447.02	121	168.046	358	4570.06	E6_6	E6	0.12634	B4	2
E6_6_51	TE	batch1	1.74091	1.67749	NA	NA	2042432	32930	170	1785	510	783.378	23	2212.74	152	4636	68	126.984	339	2908.05	E6_6	E6	0.117253	B4	2
E6_6_52	TE	batch1	2.005	1.6125	NA	NA	1916141	37765	208	2385	717	1196.7	23	2805.75	176	5047.01	96	217.028	415	4798.03	E6_6	E6	0.151752	B4	2
E6_6_53	TE	batch1	1.44275	2.91677	NA	NA	1572618	30141	207	2158	499	844.38	22	1984.75	141	3970.01	105	118.002	333	3792.07	E6_6	E6	0.154228	B4	2
E6_6_54	TE	batch1	1.47442	1.79072	NA	NA	2709763	53860	223	3290	914	1779.66	24	3697.75	186	8819.02	136	278.968	400	5989	E6_6	E6	0.128465	B4	2
E5_4_4	TE	batch1	-1.5371	0.682292	NA	NA	4021596	19760	169	930.994	1187	1762.59	24	998.905	143	1867.01	66	83.997	345	2566.09	E5_4	E5	0.157009	B1	1
E5_4_5	TE	batch1	-3.43503	-1.03864	NA	NA	2753129	59674	242	2657	2040	5275	24	4229.19	182	5892.01	138	223.958	417	6109.09	E5_4	E5	0.126503	B1	1
E6_8_9	TE	batch1	3.26883	-1.86888	NA	NA	2688919	79506	229	2497.01	1104	12057.6	24	5530.75	251	6903.01	205	946.933	463	7636.03	E6_8	E6	0.103851	B2	2
E6_8_10	unclassified	batch1	-2.16088	2.00284	NA	NA	3597956	61121	207	1903.99	784	2244.81	23	3954.69	237	7417.01	141	344.008	411	3634.02	E6_8	E6	0.116764	B2	2
E6_8_11	TE	batch1	2.95049	1.41679	NA	NA	3164080	58412	240	2923	1081	2199.6	23	5749.64	180	6784.02	125	319.951	427	5849.21	E6_8	E6	0.108683	B2	2
E6_8_12	TE	batch1	2.53834	0.1143	NA	NA	2858328	44783	199	2031.01	816	1504.53	22	3994.79	144	1361.02	126	278.002	412	4756.12	E6_8	E6	0.106071	B2	2
E6_8_13	TE	batch1	2.91189	1.49557	NA	NA	2453655	46373	224	2243.99	923	2105.08	22	3177.65	148	4231.01	134	207.995	423	5347.08	E6_8	E6	0.149273	B2	2
E6_8_14	TE	batch1	1.27416	0.643864	NA	NA	2551858	40305	127	672.998	489	5189.15	24	1945.88	115	956.016	89	99.986	374	3561.11	E6_8	E6	0.104509	B2	2
E6_8_15	TE	batch1	2.23882	1.00751	NA	NA	2506945	57070	235	3190	1272	2626.12	23	4451.61	191	7832.02	134	362.971	431	6747.13	E6_8	E6	0.147054	B2	2
E4_6_9	Morula	batch1	-3.99526	-0.374739	NA	NA	2722212	86652	248	1874.99	3035	12434.3	23	3930.66	222	4889.01	266	401.946	495	15991.5	E4_6	E4	0.159032	8-C	1
E4_6_10	Morula	batch1	-4.70256	0.821489	NA	NA	2765929	62925	140	575.003	3359	13743.6	24	2255.96	97	324.002	106	106.998	419	6034.09	E4_6	E4	0.17301	8-C	1
E4_6_12	Morula	batch1	-4.53014	-0.520322	NA	NA	2157775	73741	280	2262.01	2982	10634	24	3635.05	218	5901.02	174	305.078	481	11537.5	E4_6	E4	0.164925	8-C	1
E4_6_13	Morula	batch1	-4.32801	-0.394001	NA	NA	2677830	55639	216	1514	2802	9081.64	22	3733.95	181	3454.02	158	269.97	445	7778.32	E4_6	E4	0.169944	8-C	1
E4_6_14	Morula	batch1	-4.29487	-0.753313	NA	NA	2406593	61714	247	1969	2970	10891.4	23	3022.81	196	4332.02	119	240.027	429	8348.19	E4_6	E4	0.157977	8-C	1
E5_2_17	TE	batch1	4.48771	-0.311246	NA	NA	2616260	46721	191	1854	1253	2864.19	22	3324.67	204	5053.01	122	337.983	401	5780.16	E5_2	E5	0.166357	B2	2
E5_2_18	EB	batch1	-3.20714	-0.948648	NA	NA	2838829	35081	202	1733	1300	2268.31	22	2670.72	143	2142.01	48	99.998	372	4529.15	E5_2	E5	0.125965	B2	2
E5_2_20	TE	batch1	-2.21652	-1.50868	NA	NA	2291458	27008	138	932	897	1347.32	22	1549.79	129	1523.01	143	63.975	324	3239.09	E5_2	E5	0.200674	B2	2
E5_2_21	TE	batch1	-2.94142	-1.00043	NA	NA	2307851	54480	226	2322	1403	3558.6	22	3383.68	178	5953.01	113	206.989	433	7570.1	E5_2	E5	0.190214	B2	2
E5_2_22	TE	batch1	-1.82999	-1.76971	NA	NA	2324843	49596	171	1375.99	1060	2304.88	22	2632.8	219	8362.01	105	262.011	379	2895	E5_2	E5	0.174638	B2	2
E5_2_24	EB	batch1	-2.76164	-0.394561	NA	NA	2669689	55588	250	2674.99	1621	3612.37	22	2864.77	151	6486.01	109	190.011	397	8771.03	E5_2	E5	0.183965	B2	2
E6_9_41	TE	batch1	2.80289	1.81343	NA	NA	3525898	71515	280	5861	1274	2855.56	22	5416.71	211	8245.03	149	423.964	400	7433.11	E6_9	E6	0.113086	B3	2
E5_7_17	TE	batch1	4.03027	1.86005	NA	NA	2247954	44702	240	3325.99	850	1552.12	23	3449.61	146	3925.01	162	246.993	438	11341.1	E5_7	E5	0.131424	B5	1
E6_9_42	TE	batch1	2.7798	1.9048	NA	NA	2624112	44918	184	1599	657	1121.69	23	2917.62	170	5900.02	135	159.978	372	4087.07	E6_9	E6	0.157081	B3	2
E5_7_18	TE	batch1	2.44837	2.56769	NA	NA	2321550	29057	187	1723.01	515	843.162	23	2641.61	82	260.999	90	89.981	349	2707.06	E5_7	E5	0.0714792	B5	1
E6_9_43	TE	batch1	2.87895	2.13869	NA	NA	2633769	35174	178	1551	569	1000.85	22	2995.79	136	1030.01	85	182.004	336	3116.05	E6_9	E6	0.137442	B3	2
E5_7_19	TE	batch1	1.85076	1.37925	NA	NA	2330769	46796	231	3706	1167	2086.74	22	3736.66	150	2997.01	91	258.975	419	6994.08	E5_7	E5	0.179597	B5	1
E6_9_44	TE	batch1	3.79719	1.96396	NA	NA	3175849	61270	236	4039.01	1102	1807.73	23	4368.58	191	9465.01	135	323	416	7407.06	E6_9	E6	0.112919	B3	2
E5_7_20	TE	batch1	2.54512	1.51151	NA	NA	3142832	31273	174	1398	707	1089.88	22	1748.73	139	1525.01	132	160.994	311	1778.07	E5_7	E5	0.187347	B5	1
E6_9_45	ICM	batch1	-0.29615	-5.49147	NA	NA	2649859	60758	281	3255.99	1362	3168.86	23	5013.67	221	6249.02	140	435.956	436	8222.16	E6_9	E6	0.133969	B3	2
E5_7_21	TE	batch1	1.77103	1.00888	NA	NA	2355686	75213	253	3410	1439	3849.55	22	6436.06	321	12248	197	1056.01	454	9759.1	E5_7	E5	0.139954	B5	1
E6_9_46	ICM	batch1	-0.476268	-5.68563	NA	NA	2368794	48968	256	2648	1114	2532.93	23	3796.77	238	5785.01	111	337.981	410	4762.22	E6_9	E6	0.150812	B3	2
E5_7_22	TE	batch1	-0.402151	-3.62314	NA	NA	3086918	65497	282	3815	1541	3487.91	22	4883.76	199	5782.02	136	415.992	432	7616.08	E5_7	E5	0.176892	B5	1
E6_9_47	TE	batch1	2.54775	0.592375	NA	NA	2587233	26163	192	1835	867	1237.99	22	2122.81	107	510	47	64	359	4031.02	E6_9	E6	0.0763817	B3	2
E5_7_23	TE	batch1	-0.313011	-3.69937	NA	NA	2637167	66399	265	4135	1617	3980.27	24	4267.75	229	10231	177	427.953	458	8955.07	E5_7	E5	0.129894	B5	1
E5_7_24	TE	batch1	-3.67736	-0.540994	NA	NA	2768956	61205	234	2314	1083	5066.46	22	3432.75	196	7015.03	125	355.041	426	5753.06	E5_7	E5	0.156824	B5	1
E4_9_1	unclassified	batch1	-3.91456	2.58725	NA	NA	2865036	84848	318	3482	2434	10821.2	25	3997.78	178	1527.02	195	448.024	478	16040.4	E4_9	E4	0.103262	B1	1
E4_9_2	unclassified	batch1	-3.89353	2.50639	NA	NA	2827789	85451	292	2798	2152	8856.31	25	3769.91	238	10725	223	417.925	480	14211.3	E4_9	E4	0.0639342	B1	1
E4_9_3	Morula	batch1	-4.70646	1.63227	NA	NA	2487658	124842	299	3342	3921	23785.9	26	6754.96	173	2969.02	194	433.037	477	23935.3	E4_9	E4	0.107484	B1	1
E4_9_4	unclassified	batch1	-3.44273	2.48726	NA	NA	2599016	92800	301	4261	1807	8068.8	28	6641.69	230	12841	182	447.929	472	12984.4	E4_9	E4	0.0765409	B1	1
E4_9_5	unclassified	batch1	-3.79854	2.82003	NA	NA	2870525	232449	389	9454	2096	27277.4	27	20674.2	132	875.004	268	936.938	488	16585.4	E4_9	E4	0.0220908	B1	1
E4_9_6	Morula	batch1	-2.87472	-2.31622	NA	NA	2579122	105818	332	5086	2210	8369.08	26	8024.42	280	26911	206	312.067	487	14270.5	E4_9	E4	0.0557277	B1	1
E4_9_9	unclassified	batch1	-3.49571	2.4847	NA	NA	2282942	80794	304	4449.01	1760	6434.52	26	5246.69	219	9165.99	211	393.868	511	17349.2	E4_9	E4	0.0544293	B1	1
E4_9_10	unclassified	batch1	-3.7803	2.19095	NA	NA	2687102	139676	390	7878	2276	12130.8	27	12143	265	20238	238	543.918	503	17441.3	E4_9	E4	0.0650138	B1	1
E4_9_11	Morula	batch1	-2.70111	-2.30999	NA	NA	2505493	181983	386	10482	3049	15612	25	21075.8	279	32942	227	715.86	490	21727.1	E4_9	E4	0.0834746	B1	1
E4_9_12	Morula	batch1	-0.350064	-1.58405	NA	NA	1854637	79631	294	4710	1909	6745.87	24	7160.84	235	15528	167	229.986	441	8627.18	E4_9	E4	0.0752799	B1	1
E4_9_13	unclassified	batch1	-4.4818	1.9142	NA	NA	2055440	72247	243	1891	2403	9593.94	24	3308.8	125	1596	114	210.023	455	13509.2	E4_9	E4	0.0839091	B1	1
E4_9_14	Morula	batch1	-3.81331	1.78227	NA	NA	2471250	113472	300	4478	1833	8613.52	26	7903.74	239	18345	191	404.05	470	15960.2	E4_9	E4	0.0605784	B1	1

## Sheet:  fig1d
length	type	percent
18nt	miRNA	0.0158
18nt	piRNA	0.058
19nt	miRNA	0.0246
19nt	piRNA	0.0523
20nt	miRNA	0.0545
20nt	piRNA	0.0525
21nt	miRNA	0.1527
21nt	piRNA	0.0493
22nt	miRNA	0.3764
22nt	piRNA	0.0403
23nt	miRNA	0.2604
23nt	piRNA	0.0356
24nt	miRNA	0.0845
24nt	piRNA	0.0364
25nt	miRNA	0.0143
25nt	piRNA	0.0389
26nt	miRNA	0.0077
26nt	piRNA	0.0479
27nt	miRNA	0.0016
27nt	piRNA	0.0527
28nt	miRNA	0.001
28nt	piRNA	0.0742
29nt	miRNA	0.0006
29nt	piRNA	0.0971
30nt	miRNA	0.0006
30nt	piRNA	0.1031
31nt	miRNA	0.0008
31nt	piRNA	0.0794
32nt	miRNA	0.0007
32nt	piRNA	0.0421
33nt	miRNA	0.0012
33nt	piRNA	0.0213
34nt	miRNA	0.0005
34nt	piRNA	0.0255
35nt	miRNA	0.0005
35nt	piRNA	0.0206
36nt	miRNA	0.0004
36nt	piRNA	0.0221
37nt	miRNA	0.0004
37nt	piRNA	0.0219
38nt	miRNA	0.0006
38nt	piRNA	0.0156
39nt	miRNA	0.0003
39nt	piRNA	0.0131
18nt	snoRNA	0.0036
18nt	snRNA	0.0274
18nt	tRNA	0.0115
19nt	snoRNA	0.0019
19nt	snRNA	0.0362
19nt	tRNA	0.0074
20nt	snoRNA	0.0018
20nt	snRNA	0.0295
20nt	tRNA	0.0055
21nt	snoRNA	0.0017
21nt	snRNA	0.0186
21nt	tRNA	0.0074
22nt	snoRNA	0.0016
22nt	snRNA	0.0171
22nt	tRNA	0.0102
23nt	snoRNA	0.0015
23nt	snRNA	0.0164
23nt	tRNA	0.0081
24nt	snoRNA	0.0014
24nt	snRNA	0.0169
24nt	tRNA	0.007
25nt	snoRNA	0.0015
25nt	snRNA	0.0161
25nt	tRNA	0.0063
26nt	snoRNA	0.0017
26nt	snRNA	0.0135
26nt	tRNA	0.0078
27nt	snoRNA	0.0036
27nt	snRNA	0.0148
27nt	tRNA	0.011
28nt	snoRNA	0.0041
28nt	snRNA	0.0148
28nt	tRNA	0.0127
29nt	snoRNA	0.0139
29nt	snRNA	0.0166
29nt	tRNA	0.0201
30nt	snoRNA	0.0029
30nt	snRNA	0.0117
30nt	tRNA	0.0245
31nt	snoRNA	0.0016
31nt	snRNA	0.0128
31nt	tRNA	0.0219
32nt	snoRNA	0.0016
32nt	snRNA	0.0167
32nt	tRNA	0.0379
33nt	snoRNA	0.0019
33nt	snRNA	0.0128
33nt	tRNA	0.0276
34nt	snoRNA	0.0017
34nt	snRNA	0.021
34nt	tRNA	0.0196
35nt	snoRNA	0.0017
35nt	snRNA	0.0404
35nt	tRNA	0.0186
36nt	snoRNA	0.0017
36nt	snRNA	0.0183
36nt	tRNA	0.0144
37nt	snoRNA	0.0014
37nt	snRNA	0.0246
37nt	tRNA	0.076
38nt	snoRNA	0.0015
38nt	snRNA	0.0265
38nt	tRNA	0.0264
39nt	snoRNA	0.002
39nt	snRNA	0.0292
39nt	tRNA	0.0166
40nt	snoRNA	0.0014
40nt	snRNA	0.0264
40nt	tRNA	0.0476
41nt	snoRNA	0.0016
41nt	snRNA	0.0297
41nt	tRNA	0.0193
42nt	snoRNA	0.0014
42nt	snRNA	0.0402
42nt	tRNA	0.0124
43nt	snoRNA	0.0013
43nt	snRNA	0.0132
43nt	tRNA	0.004
44nt	snoRNA	0.0013
44nt	snRNA	0.0176
44nt	tRNA	0.0036
45nt	snoRNA	0.0016
45nt	snRNA	0.0164
45nt	tRNA	0.0024
46nt	snoRNA	0.0014
46nt	snRNA	0.015
46nt	tRNA	0.0029
47nt	snoRNA	0.001
47nt	snRNA	0.0084
47nt	tRNA	0.0029
48nt	snoRNA	0.0011
48nt	snRNA	0.0081
48nt	tRNA	0.0028
49nt	snoRNA	0.0011
49nt	snRNA	0.0076
49nt	tRNA	0.0031
50nt	snoRNA	0.001
50nt	snRNA	0.0092
50nt	tRNA	0.0025
51nt	snoRNA	0.0011
51nt	snRNA	0.0085
51nt	tRNA	0.0043
52nt	snoRNA	0.0013
52nt	snRNA	0.013
52nt	tRNA	0.009
53nt	snoRNA	0.0011
53nt	snRNA	0.0083
53nt	tRNA	0.0072
54nt	snoRNA	0.0011
54nt	snRNA	0.0083
54nt	tRNA	0.0071
55nt	snoRNA	0.001
55nt	snRNA	0.0092
55nt	tRNA	0.0036
56nt	snoRNA	0.0012
56nt	snRNA	0.0089
56nt	tRNA	0.0021
57nt	snoRNA	0.0015
57nt	snRNA	0.0113
57nt	tRNA	0.0015
58nt	snoRNA	0.0015
58nt	snRNA	0.016
58nt	tRNA	0.0018
59nt	snoRNA	0.0029
59nt	snRNA	0.0266
59nt	tRNA	0.0023
60nt	snoRNA	0.005
60nt	snRNA	0.0217
60nt	tRNA	0.0051
61nt	snoRNA	0.0295
61nt	snRNA	0.016
61nt	tRNA	0.0063
62nt	snoRNA	0.0477
62nt	snRNA	0.0407
62nt	tRNA	0.0046
63nt	snoRNA	0.0256
63nt	snRNA	0.0139
63nt	tRNA	0.0106
64nt	snoRNA	0.0219
64nt	snRNA	0.0137
64nt	tRNA	0.0095
65nt	snoRNA	0.0424
65nt	snRNA	0.01
65nt	tRNA	0.0096
66nt	snoRNA	0.0704
66nt	snRNA	0.0077
66nt	tRNA	0.0112
67nt	snoRNA	0.0702
67nt	snRNA	0.0096
67nt	tRNA	0.0177
68nt	snoRNA	0.0694
68nt	snRNA	0.0087
68nt	tRNA	0.0204
69nt	snoRNA	0.0884
69nt	snRNA	0.0071
69nt	tRNA	0.0232
70nt	snoRNA	0.0381
70nt	snRNA	0.006
70nt	tRNA	0.0029
71nt	snoRNA	0.0332
71nt	snRNA	0.007
71nt	tRNA	0.0032
72nt	snoRNA	0.0502
72nt	snRNA	0.0053
72nt	tRNA	0.0053
73nt	snoRNA	0.0443
73nt	snRNA	0.006
73nt	tRNA	0.0188
74nt	snoRNA	0.0645
74nt	snRNA	0.007
74nt	tRNA	0.1447
75nt	snoRNA	0.0704
75nt	snRNA	0.0061
75nt	tRNA	0.135
76nt	snoRNA	0.0432
76nt	snRNA	0.0172
76nt	tRNA	0.0259
77nt	snoRNA	0.0244
77nt	snRNA	0.0106
77nt	tRNA	0.0013
78nt	snoRNA	0.0261
78nt	snRNA	0.0096
78nt	tRNA	0.0004
79nt	snoRNA	0.0198
79nt	snRNA	0.0057
79nt	tRNA	0.0006
80nt	snoRNA	0.0144
80nt	snRNA	0.0073
80nt	tRNA	0.0011
81nt	snoRNA	0.0176
81nt	snRNA	0.0091
81nt	tRNA	0.0015

## Sheet:  fig1e
cell	SID	ADAR	ADARB1	ADARB2	AGO1	AGO2	AGO3	AGO4	DGCR8	DICER1	DROSHA	HENMT1	PIWIL1	PIWIL2	PIWIL3	PLD6
E3.1.443	E3	4.9362	0.2148	0	0.0517	2.6809	0.2745	0.1352	0.2307	0.5648	0.3063	2.6093	0.0159	0.183	0.2029	0.1551
E3.1.444	E3	2.9033	0.1004	0	0.4016	2.669	0.6108	0.0586	0.4769	0.343	0.1422	1.004	0.0084	0.2259	0.0669	0
E3.1.445	E3	6.5562	0	0	1.0675	3.1247	1.0389	0.1431	0.0409	0.6626	0.0654	3.3824	0.1636	0.9448	0.3926	0
E3.1.447	E3	6.9535	0.1849	0	0.3135	2.6447	0.2532	0.0804	0.0764	0.3296	0.0723	3.2637	0.004	0.0121	0.1929	0
E3.1.448	E3	6.9297	0	0	0.3219	2.6431	0.8133	0.0762	0.4236	0.7963	0.1017	2.5753	0.0339	0.2457	0.0085	0
E3.2.449	E3	5.7721	0.0437	0	0.7719	2.8788	0.034	0	0.2573	0.7525	0.4272	7.5586	0.0825	0.1748	0.7816	0.034
E3.2.450	E3	5.518	0.0932	0.0326	0.1445	3.542	0.2889	0	0.0233	0.7969	0.2144	3.4441	0.014	0.2144	0.0932	0
E3.2.453	E3	10.2202	0.2153	0.0146	0.6405	5.8902	0.166	0.1752	0.6678	1.9962	0.3467	4.4195	0.0274	0.2536	0.781	0.0255
E3.2.454	E3	6.7952	0.2126	0.0036	0.4251	6.5286	1.016	0.2126	0.5837	0.8359	0.3495	3.3147	0.1117	0.1261	0.5404	0
E3.2.455	E3	8.39	0.1868	0	0.0698	3.7234	0.4007	0	0.045	0.43	0.8262	6.3595	0.0991	0.3557	0.7699	0
E3.2.466	E3	2.9688	0	0	0.194	0.0129	0.5724	0	0.2458	0	0	7.3282	1.1481	0	0.0194	0.5659
E3.2.467	E3	12.8317	0.1744	0	1.0267	1.7224	0.2616	0	1.1853	0.7274	0.1447	7.5852	0	0.226	1.1278	0.6323
E3.3.457	E3	5.7792	0.0036	0	0.4883	3.8698	0.3535	0	0.0765	1.1988	0.1312	2.8422	0.0109	0.0036	0.215	0
E3.3.458	E3	6.7185	0.0547	0	0.7068	4.2911	0.3281	0	0.2103	1.3294	0.2103	2.3433	0.0042	0.2566	0.1515	0
E3.3.459	E3	3.4543	0.0339	0.0484	0.2616	2.9214	0.0533	0	0.3876	1.1385	0.1744	1.2451	0.0824	0.2858	0.1696	0
E3.3.460	E3	5.002	0.0667	0	0.2334	3.0584	0.1445	0	0.1254	0.9956	0.2207	3.7142	0.0238	0.135	0.1382	0.1159
E3.4.462	E3	7.6544	0.0461	0	0.549	5.4773	0.0419	0	0.5616	1.494	1.3473	5.8063	0.1844	0.308	0.5029	0.4715
E3.4.463	E3	8.5086	0	0.0637	0.2284	5.9725	0.0983	0	0.6931	1.1339	1.1127	7.3029	0.1593	0.1222	0.5417	0
E3.4.465	E3	5.7566	0.2256	0.1275	0.684	5.7566	0.1716	0	0.5933	1.091	1.042	6.1096	0.0319	0.4658	0.6056	0.0711
E3.45.3374	E3	0.8766	0	0	0.7873	1.4055	0.5748	0	0.058	0.2004	0	3.381	0	0.0024	0.2246	0
E3.45.3376	E3	3.3013	0.0092	0	0.8726	0.6285	0.5004	0	0	0.1678	0.0549	4.0579	0.5492	0.122	0.7994	0.0031
E3.45.3378	E3	0.1579	0	0	0.7538	0.2585	0.4308	0	0	0.1029	0	1.613	0	0.1747	0.28	0
E3.45.3380	E3	1.265	0	0	0.1763	0.6	0.099	0	0	0.5072	0	1.2773	0	0.1546	0.1206	0
E3.46.3382	E3	0.16	0	0	0.3538	0.0337	0.1011	0	0	0	0.2443	1.2971	0	0.2358	0.1853	0.1769
E3.46.3385	E3	0.2706	0	0	1.0517	0.2042	1.113	0.0153	0	0	0	1.0772	0	0.1583	0.0459	0
E3.46.3386	E3	0.1039	0	0	0.5638	0.1236	0.4204	0	0.0297	0.1434	0.1236	1.2018	0	0.5638	0	0
E3.46.3388	E3	0.1822	0	0	0.476	0.2645	0.7346	0.0118	0.0059	0	0.0705	1.622	0.2468	0.4878	0	0
E3.47.3389	E3	0.2661	0	0	0.423	0.1799	0.6661	0	0.1455	0.0115	0.0038	0.3579	0	0.7925	0.0689	0
E3.47.3390	E3	0.4246	0	0	0.6236	0.2824	0.9507	0	0.0041	0	0	0.7516	0	0.0691	0	0
E3.47.3391	E3	0.0242	0	0	0.0691	0.3285	0.6777	0.0207	0	0.1798	0.0553	0.4391	0	0.1556	0	0.1521
E3.47.3393	E3	0.1467	0	0	0.2475	0.1344	0.5806	0.1008	0.11	0.1222	0	0.7272	0	0.1589	0	0
E3.48.3397	E3	0.0961	0	0	0.1	0.2844	0.4668	0	0.0314	0.1412	0.0137	0.9394	0.151	0.153	0	0.1392
E3.48.3398	E3	0.2871	0	0	0.4794	0.0054	0.1354	0	0	0	0	1.1619	0	0.0677	0.0027	0
E3.48.3400	E3	0.0122	0	0	0.0061	0.5469	0.1161	0	0.3391	0.0183	0.0061	1.8086	0	0.0764	0	0
E3.48.3401	E3	0.5227	0	0	0.0207	0.3467	0.1889	0	0.0543	0.0078	0.0155	0.5899	0.0517	0.0026	0.0181	0
E3.48.3402	E3	0.1628	0	0	0.217	0.4108	0.7441	0.217	0.031	0.1783	0.1628	0.9301	0	0.1473	0.0078	0
E3.49.3403	E3	0.2085	0	0	0.5568	1.1803	0.5267	0	0	0.1462	0.0688	5.9381	0	0.316	0.3698	0
E3.49.3406	E3	0.5105	0	0	0.3892	0.2595	0.5077	0	0	0.0536	0	5.7738	0.0536	0.4428	0	0.0113
E3.49.3407	E3	0	0	0	0.5654	0.4581	0.232	0	0.0029	0.1334	0.0087	3.4881	0	0.7336	0.2378	0
E3.49.3408	E3	0.1354	0	0.0298	0	0.9916	0.5096	0	0.0207	0	0	4.6205	0.0849	0.3604	0.0872	0
E3.49.3409	E3	0	0.0205	0	0.1682	0.3159	0.1313	0	0.0636	0	0	4.0289	0.1456	0.9498	0	0
E3.49.3410	E3	0.2632	0	0	0.8548	0.2801	0.1497	0	0	0.0024	0	3.6727	0	0	0	0.0507
E3.49.3411	E3	0.1101	0	0	0	0.6112	0.9437	0	0.1944	0.096	0	1.8617	0	0.1124	0	0.103
E3.50.3412	E3	0.8634	0	0.0634	0.3317	1.1414	0.6634	0	0.0585	0.1024	0.278	5.0828	0.0829	0.3024	0.3512	0.0976
E3.50.3413	E3	0.7369	0	0	0.8766	1.2959	0.7623	0	0	0.127	0.0381	6.5557	0	0.1906	0.127	0
E3.50.3416	E3	0.7678	0	0	0.5382	0.6028	2.0594	0	0	0.1507	0.0431	6.3074	0	0.2799	0.5741	0
E3.50.3417	E3	0.8418	0	0	0.4277	0.2386	0.5672	0	0	0.009	0.054	8.3823	0.0495	0	0.4097	0
E3.51.3421	E3	1.29	0	0.1051	0.3526	1.2457	0.5277	0	0.3666	0.2872	0.1156	5.7765	0.0887	0.3759	0.2183	0
E3.51.3422	E3	0.5228	0	0	0.414	0.9532	0.487	0.006	0.1445	0.2517	0	6.0498	0.14	0.5943	0.1549	0
E3.51.3423	E3	0.5452	0	0	0	1.4539	0.8523	0	0	0.1661	0.0031	4.0139	0	0	0	0
E3.51.3426	E3	0.9889	0	0	0.3998	0.7128	0.6844	0	0	0.0896	0.0654	6.5222	0	0.1323	0	0
E3.52.3428	E3	2.6814	0	0.0467	0.4642	2.0269	0.3139	0	0.1703	0.3005	0.0301	7.0124	0.0033	0.6044	0.1803	0
E3.52.3429	E3	2.203	0	0	0.1985	1.0315	0.397	0	0.2374	0.2102	0.2374	8.6448	0.074	0.4476	0.2296	0
E3.52.3430	E3	1.4763	0	0	0.2026	1.0946	0.8297	0	0.7012	0.0195	0.1052	8.1178	0	0.2415	0.222	0
E3.52.3431	E3	1.8473	0.0136	0.0244	0.4537	2.7709	0.345	0	0.2988	0.0788	0.4863	8.3942	0.0163	0.2907	0	0
E3.52.3432	E3	1.9334	0.0304	0.0557	0.2559	2.8102	0.1571	0	0.3472	0.4916	0.0329	7.5234	0.0203	0.2509	0.185	0
E3.52.3433	E3	2.5011	0.3367	0	0.012	1.5271	0.0601	0	0.481	0.4569	0	4.7858	0	0.2285	0.012	0
E3.52.3434	E3	2.0726	0	0	0.1842	1.7349	0.1433	0	0.2891	0.2354	0.0026	7.6047	0	0	0.0179	0
E3.53.3436	E3	2.2599	0.0897	0	0.0897	2.1036	0.4398	0.1968	0.1157	0.0984	0.136	9.6124	0.2373	0.3472	0.6076	0
E3.53.3437	E3	0.22	0	0	0.0751	0.719	0.9336	0	0.0805	0.0215	0.3541	9.9853	0.1985	0.1663	1.1053	0
E3.53.3438	E3	1.8333	0	0	0.6068	0.8461	0.3974	0	0.2393	0.3077	0.3077	8.8715	0	0.3291	0.5598	0.0983
E4.10.1219	E4	1.1033	0.4903	0	0.119	0.5589	0.2308	0	0.3209	0.7968	0.2524	0.6526	0	0.1659	0.1046	0
E4.10.1221	E4	0.3436	0.8989	0	0.5713	0.3196	0.1798	0.016	0.2237	0.3276	0.1478	0.3036	0	0.5473	0.032	0
E4.10.1223	E4	1.2031	0.0069	0	1.3818	0.1856	0.1375	0	0	0	0	0.4744	0	0.9693	0	0.1719
E4.10.1225	E4	0.3815	0.0054	0	1.564	1.3569	0.1471	0	0.0817	0	0.0545	0.752	0	1.1335	0	0.049
E4.10.1227	E4	0.2214	0.487	0	1.3504	0.3321	0	0	0	0	0.0443	0.6641	0	0.7305	0.0443	0
E4.10.1228	E4	1.68	0	0	0.9915	0.4131	0.4957	0.0138	0.0138	0	0.0689	2.8091	0	0.8538	0	0
E4.10.1229	E4	0.9772	0.0233	0	0.47	1.7916	0.1954	0	0.5305	0.0698	0.0465	1.2704	0	0.684	0	0.2327
E4.10.1230	E4	10.3328	0.5965	0	2.3648	3.7283	0	0.0213	0.49	0.3196	0	4.4101	0	0.4474	2.0879	0.1491
E4.10.1231	E4	0.7552	0	0	1.1699	1.0218	0.0148	0	0	0	0.77	0.7404	0	0.0148	0	0
E4.10.1233	E4	0.3113	0	0	0.8696	1.6426	0.6334	0.0107	0	1.3742	0.0107	0.204	0	1.2132	0.4509	0
E4.2.10	E4	0.9209	0.1382	0	0.3273	0.2216	0.2907	0	0	0.2033	0.2521	1.0896	0	0.1281	0	0.2317
E4.2.13	E4	0.6667	0.1086	0	0.5469	0.7079	0.1536	0	0	0.0337	0.2847	0.1498	0	0.603	0.0037	0.2809
E4.3.472	E4	0.7769	0.0074	0	0.2812	0.8509	0.2146	0	0	0.111	0.2738	0.3108	0	0.3404	0	0.0074
E4.3.473	E4	0.8685	0	0	0.2357	1.017	0.0032	0	0.0194	0.3939	0.2809	0.2841	0	0.7846	0.0065	0
E4.3.476	E4	0.2884	0	0	0.4482	0.1819	0.3151	0	0.0089	0.3949	0	0.0444	0	0.2219	0	0.0843
E4.3.478	E4	0.2133	0	0	0.8397	1.0989	0.0567	0	0.0702	0.108	0.2565	0.4725	0	0.4914	0	0.3105
E4.3.479	E4	0.0297	0	0	0.2442	0.1782	0.0297	0	0	0.0429	0	0.5477	0	1.0393	0	0.4652
E4.3.480	E4	0.7652	0	0	1.1574	0.0346	0	0	0	0	0.5422	0	0	0.0423	0.6344	0.2384
E4.3.481	E4	3.6961	0	0.0026	0	1.6359	0	0	0	0.409	0	2.0755	0	0.5087	0	0.5623
E4.3.482	E4	0.5849	0.0926	0	1.0735	0.4087	0.1508	0	0.0708	0.7647	0.1508	0.6884	0	0.1308	0	0.7393
E4.3.484	E4	1.0016	0.2633	0	0.817	0.5477	0.3661	0	0.3359	0.2723	0	0.702	0	0.4509	0	0.0061
E4.3.485	E4	0.5659	0	0	1.5917	0.5285	0.1248	0.2746	0.2622	0.1997	0.2143	0.0042	0	0	0	0
E4.3.486	E4	1.8869	0	0	0.0363	1.9288	0	0.0028	0.2763	0.1814	0	0.4578	0	0.8011	0.2959	0.335
E4.3.487	E4	0.4875	0.1429	0	0.8703	1.2557	0.2807	0	0.0383	0.3063	0.1608	0.3701	0	0.4951	0.0383	0.0051
E4.3.488	E4	0.5459	0	0	0.6043	1.0371	0.2632	0	0.1053	0.078	0.4055	0.3743	0	0.2768	0	0.0019
E4.3.489	E4	0.312	0	0	0.3094	0.3692	0.4186	0	0.1768	0.104	0.078	0.2366	0	0.8085	0	0
E4.3.490	E4	0.6	0	0	0	0.6371	0.0027	0	0	0	0	0.5362	0.0027	0.1168	0	0.3982
E4.3.491	E4	1.5134	0	0	0	0.3072	0.3234	0	0	0	0	0.705	0	0	0	0.7438
E4.4.492	E4	0.349	0.0028	0	0.5623	0.3712	0.2549	0	0.2521	0.1662	0	0.6482	0	0.5042	0	0
E4.4.493	E4	0.0489	0	0	0.2236	0.1642	0.3947	0	0.0279	0	0.241	1.1388	0	0.1258	0	0.1013
E4.4.494	E4	1.1344	0.0867	0	0.2898	0.5127	0.2923	0	0.0025	0.2551	0.166	1.397	0	0.4112	0	0
E4.4.495	E4	0.3163	0	0	0.0487	0.2847	0.202	0	0.0998	0.0852	0	0.9708	0	0.8565	0	0.1338
E4.4.496	E4	0.693	0	0	0.3242	0.5398	0	0.0766	0	0.1888	0.3652	0.734	0	0.4365	0	0
E4.4.497	E4	0.2814	0	0	0.2738	0.1608	0.3465	0	0	0	0	0.5208	0	1.1507	0	0.0038
E4.4.498	E4	0.6372	0.0034	0	0.209	0.445	0.0657	0	0.2073	0.0523	0.1096	0.8429	0	0.2326	0	0
E4.4.499	E4	0.1737	0	0	0.4965	0.9527	0.307	0	0	0.014	0.3685	0.6983	0	0.1877	0.0895	0.2263
E4.4.500	E4	0.421	0	0	0.4761	0.8588	0.1603	0	0	0.1124	0	1.2368	0	0.4617	0	0.0981
E4.4.501	E4	1.6543	0	0	0.5069	0.4829	0	0	0	0	0	0.4932	0	0	0	0
E4.4.502	E4	0.371	0.0909	0	0.8643	0.0686	0.345	0	0.1428	0.2893	0.0241	1.2835	0	0.332	0.0074	0
E4.4.504	E4	0.5532	0.1162	0	0.7275	0.3271	0.2048	0	0.0031	0.3057	0.1987	0.7672	0	0.6297	0.1345	0.0428
E4.4.505	E4	0.6538	0.0468	0	0.445	0.5308	0.283	0	0.1015	0.162	0.0878	0.2771	0.0098	0.2537	0.0332	0.0703
E4.4.506	E4	0.3851	0.0368	0	0.7248	0.9541	0.2791	0.0822	0.0065	0.3462	0.1839	0.7637	0	0.5474	0	0.106
E4.4.507	E4	0.4582	0.2119	0	0.0592	0.6888	0.1496	0	0.053	0.2415	0.0312	0.8244	0	0	0	0
E4.4.508	E4	0.3813	0	0	0.1057	0.7241	0	0	0.2083	0.0032	0.0032	0.8779	0	0.2788	0	0.1698
E4.4.509	E4	1.1441	0	0	0.2224	1.1218	0.3904	0	0	0.4052	0.2817	0.3682	0	0.6968	0	0.0025
E4.5.510	E4	0.2723	0.035	0	0.3326	0.747	0.2276	0	0	0.1965	0.1109	0.6322	0	0.603	0	0.1829
E4.5.511	E4	0.2334	0.0374	0	0.7253	0.3422	0.278	0	0.1354	0.1907	0.1479	0.3493	0	0.7164	0.0962	0.18
E4.5.512	E4	0.201	0	0	0.836	0.6613	0.4137	0	0	0.2709	0.4224	0.0087	0	0	0	0.2709
E4.5.513	E4	0.7082	0	0	0.8042	0.5226	0.3712	0	0	0	0.0021	0.8064	0	0.2091	0	0.5184
E4.5.514	E4	0.7403	0.0471	0	0.8131	0.5349	0.1797	0	0.0749	0.2439	0.0235	0.2632	0	0.0813	0	0.0278
E4.5.515	E4	0.0019	0	0	1.408	0.3585	0.5341	0	0	0	0	0.9131	0	0.3417	0	0
E4.5.517	E4	0.3244	0.0378	0	0.635	1.2271	0.0601	0	0	0.0549	0.0755	0.2849	0	0.2866	0	0.7843
E4.5.518	E4	0.5275	0.0227	0	0.5973	0.7547	0.125	0.0649	0.0016	0.1412	0.185	0.3165	0	0.1834	0	0.3733
E4.5.520	E4	0.7524	0	0	0.8508	0.4476	0.2635	0.054	0	0.3429	0.3651	0.6254	0	0.0254	0.0127	0.0825
E4.5.521	E4	0.385	0	0	0.5315	0.4541	0.1109	0	0	0.0858	0	0.2616	0	0.3453	0	0.2783
E4.5.522	E4	0.5104	0.1094	0	0.2727	0.7446	0.4291	0.1718	0	0.1812	0.1086	0.4787	0	0.3522	0	0
E4.5.523	E4	0.3676	0	0	0.3097	0.4632	0.1511	0	0.0101	0.2266	0.0478	0.4808	0	0.0478	0.0025	0.1863
E4.5.524	E4	0.4091	0	0	0.4984	0.0831	0	0	0	0.0582	0.0997	0.4527	0	0.4611	0	0.7747
E4.5.525	E4	0.6285	0.1578	0	0.4448	0.7763	0.1894	0	0	0.132	0.1119	0.6586	0	0.5912	0.043	0.3472
E4.5.526	E4	1.2472	0.0953	0	0.4845	0.8674	0.0281	0.0531	0.0719	0.0016	0.3345	0.4517	0	0.2876	0	0.2876
E4.6.610	E4	1.5896	0	0	0	0.2373	0.0163	0	0.7899	0.8647	0	1.3165	0	0	0	0
E4.6.613	E4	0.4005	0.0778	0	0.1325	0.7779	0.1008	0	0.7087	0.0288	0.3803	0.5676	0	0.5387	0	0
E4.6.614	E4	1.449	0.0055	0	0	1.0641	0	0	0	0.0055	0	1.1493	0	0	0	0
E4.6.625	E4	0.5506	0	0	0.0132	0.9331	0.0956	0	0.211	0.3033	0.1945	1.1507	0	0.1649	0	0
E4.6.627	E4	0	0	0	0.2811	0.5221	0.1713	0	0.3052	0.257	0.0027	0.0107	0	0.2731	0	0
E4.7.642	E4	0	0	0	0	0	0	0	0.7256	0	0	0	0	0	0	0
E4.7.643	E4	0.7601	0.4343	0	0	0.153	0	0	0.0197	0	0	3.6818	0	0	0	0
E4.7.644	E4	1.1924	0	0	0	0.5168	0	0	0.0068	0	0	0.6485	0	0.8917	0	0
E4.7.645	E4	0.5128	0.0513	0	0.4038	1.4935	0.2019	0.1058	0.516	0.2115	0.1474	0.2276	0	0.7051	0	0.1891
E4.7.646	E4	0	0	0	0.0022	0.806	0	0	0	0.181	0	0	0	0.7952	0	0
E4.7.647	E4	0.5938	0	0	0.3026	1.0854	0.0113	0	0.0756	0.3744	0.2307	0.8888	0	0.2194	0	0
E4.8.1171	E4	0.2971	0	0	1.8814	1.0562	0	0	0	0	0.033	0.3631	0	0.2641	0.9902	0
E4.8.1173	E4	0.5205	0.0057	0	0.7264	0.6005	0.1887	0	0.0172	0.0572	0.0972	1.3155	0	0.0915	0	0.0686
E4.8.1175	E4	0.2975	0	0	0.5821	0.9314	0.2587	0	0.0259	0	0.1294	0.7632	0	0.7632	0	0.1552
E4.8.1177	E4	0.2519	0.0458	0	0.4122	1.7863	0.0687	0	0.0458	0.1832	0.2748	1.168	0	0.6183	0	0
E4.8.1178	E4	1.1858	0	0	1.9151	1.1977	0.332	0	0.0771	0.1067	0.0771	0.8419	0	0.1542	0	0
E4.8.1179	E4	1.3685	0.1564	0	1.0948	0.9384	0.0521	0	0	0.2867	0.1043	1.6683	0	0.1303	0	0
E4.8.1180	E4	0.4561	0	0	1.9385	0.5511	0.057	0	0	0.133	0.133	0.2471	0	1.4633	0	0.019
E4.8.1181	E4	0.3594	0	0	1.5887	1.8724	0.0757	0	0.7754	0.3215	0.3026	0.5863	0	0.5863	0	0
E4.8.1182	E4	0.0649	0	0	2.4815	0.3893	0.2108	0	0	0.2433	0.0973	0.3082	0	0.0487	0	0
E4.8.1183	E4	0.5327	0	0	0.7069	0.9527	0.1127	0.1024	0.1946	0.0717	0.1024	0.8605	0	0.9118	0	0
E4.8.1184	E4	1.0859	0	0	0.5373	0.743	0.0229	0	0.1372	0.0572	0.2743	0.503	0	0.1715	0	0
E4.8.1185	E4	0.9537	0	0	0.4488	0.6046	0.2992	0	0.0686	0.1434	0.2182	1.2654	0	0.1558	0	0.0062
E4.8.1187	E4	0.6557	0	0	1.4467	1.0374	0.2845	0	0.0937	0.0208	0.1561	0.961	0.0347	0.5343	0.0035	0
E4.8.1188	E4	0.7027	0	0	0.4239	0	0.0892	0	0	0.145	0.0781	0.647	0	0.3904	0	0.0669
E4.8.1189	E4	0.0803	0.0876	0	1.1753	1.022	0.0511	0	0.0949	0.1533	0.2117	0.6278	0	0.3212	0.0292	0.073
E4.8.1190	E4	0.2892	0.0336	0	0.8408	1.009	0.2556	0	0.0135	0.0202	0.2623	0.8274	0	0.3296	0	0.0269
E4.8.1191	E4	0.1647	0	0	1.3837	1.0543	0.2746	0	0.022	0.0329	0.1428	0.4722	0	0.5711	0	0.011
E4.8.1192	E4	0.5084	0.0958	0	0.6999	0.7736	0.1326	0	0.081	0.0295	0.2063	0.6999	0	0.3315	0.0147	0.0737
E4.8.1193	E4	0.2077	0	0	0.6675	1.2608	0.0593	0	0.089	0.2225	0.2373	0.7713	0	0.356	0	0.0148
E4.8.1194	E4	0.6074	0	0	0.8099	0.6412	0.2025	0	0.0169	0	0	1.0292	0	0.8774	0	0
E4.9.1195	E4	0.5517	0	0	1.0282	0.7273	0.4013	0	0.0502	0.1003	0.1756	0.7273	0	0.6646	0	0
E4.9.1197	E4	0.4194	0.015	0	1.4578	1.0035	0.357	0.1098	0.0524	0.5517	0.0724	0.7089	0	0.0624	0	0
E4.9.1200	E4	0.5428	0.0112	0	0.5931	0.3581	0.1651	0	0	0.0532	0.0783	0.1874	0	0.761	0.0028	0.0588
E4.9.1202	E4	0.3957	0.0258	0	0.7726	1.0278	0.2716	0	0.0023	0.3769	0.2271	0.8826	0	0.3395	0	0.014
E4.9.1203	E4	0.45	0	0	1.0218	0.8	0.3692	0	0	0.0846	0.1808	1.2949	0	0.3013	0.0487	0.0628
E4.9.1204	E4	0.4783	0.0047	0	0.4854	0.7799	0.3676	0.066	0.0942	0.0707	0.0754	0.9	0	0.4005	0	0
E4.9.1206	E4	0.2697	0.0771	0	1.3871	0.7192	0.7406	0	0.0813	0.3168	0.1456	1.066	0	0.6893	0	0.0342
E4.9.1207	E4	0.3726	0	0	0.6078	0.7717	0.3251	0	0.0211	0.3673	0.1084	0.5629	0	0.3938	0	0
E4.9.1208	E4	0.5393	0.0455	0	0.7061	0.8339	0.2014	0	0.1126	0.1581	0.2556	0.9487	0	0.8729	0.0801	0
E4.9.1209	E4	0.5248	0.0022	0	1.5615	0.5619	0.514	0	0.0871	0.5401	0.0196	0.7187	0	0.8972	0.0065	0.1067
E4.9.1210	E4	0.8765	0	0	0	0.7918	0	0	0	0.3386	0.0498	1.0906	0	0.1942	0	0.7669
E4.9.1211	E4	0.1425	0	0	0.274	0.771	0.0913	0	0	0.1863	0.1242	0.4348	0	0.4933	0	0
E4.9.1212	E4	0.178	0.0089	0	1.2549	1.4685	0.4005	0	0	0.5607	0.1068	0.8366	0	0.534	0	0
E4.9.1213	E4	0.1447	0	0	0.9685	0.6011	0.0891	0	0	0.0779	0.6902	0.5455	0	0.9351	0	0
E4.9.1214	E4	0.0809	0	0	0.8145	1.1322	0.0578	0	0	0.2195	0.1213	1.1091	0	0.6008	0	0
E4.9.1215	E4	0.2346	0.0084	0	1.0052	0.8879	0.2429	0	0.0419	0.0503	0.1424	0.712	0	1.2398	0	0
E4.9.1217	E4	3.0055	0	0	2.267	3.1944	0.3091	0	0	0.0343	0.1374	1.8205	0	0.6011	0.5667	0
E4.9.1218	E4	1.1301	0	0	1.9162	0.5405	0.6879	0	0	0	0.0328	0	0	0	0	0
E4.late.33.3157	E4	0.5921	0	0	0.1349	1.4316	0.1049	0	0.045	0.2399	0.1874	0.3598	0	0.6371	0	0.0824
E4.late.33.3158	E4	1.003	0	0	0.332	1.2608	0.136	0.0194	0.0318	0.4114	0.3337	0.6922	0	0.3179	0	0.03
E4.late.33.3159	E4	0.0108	0	0	0.1183	1.9969	0	0	0.0968	0.3378	0.198	0.9662	0	0.5961	0	0
E4.late.33.3160	E4	0.408	0.0051	0	0	0.8353	0.1527	0	0.1142	0.1899	0.2707	0.4516	0	0.1168	0	0
E4.late.33.3161	E4	0.5523	0.2132	0	0.4414	1.3415	0.1496	0	0.0773	0.2992	0.8491	0.4987	0	0.8179	0	0
E4.late.33.3162	E4	0.321	0	0	0.1754	0.6613	0.0743	0	0.1352	0.1724	0.1115	0.4934	0	0.2274	0	0
E4.late.33.3163	E4	0.192	0.0188	0	0.9942	0.8081	0.2191	0	0.1508	0.1355	0.5654	0.6114	0	0.0777	0	0.0483
E4.late.33.3165	E4	0.3034	0	0	0.1696	0.7002	0.0031	0	0.0685	0.126	0.3128	0.7796	0	0.1774	0	0
E4.late.33.3166	E4	0.4709	0.0257	0	0.566	1.2437	0.249	0	0.0724	0.0257	0.7049	1.3026	0	0.563	0	0.0755
E4.late.34.3171	E4	1.3765	0	0	0	0.6844	0.1384	0	0.0897	0.0663	0.5011	0.7487	0	0.4095	0	0
E4.late.34.3173	E4	0.701	0.1289	0	0	0.7209	0	0	0.1232	0.4631	0.1813	1.3256	0	0.1218	0	0
E4.late.34.3174	E4	0.7461	0.2029	0	0.1431	1.2241	0.1209	0	0.0431	0.4113	0.4432	0.9545	0	0.1278	0	0
E4.late.34.3175	E4	0.7231	0.0307	0.0013	0.0829	1.0024	0.0855	0	0.0695	0.2553	0.2138	0.7017	0	0.2994	0	0
E4.late.34.3176	E4	1.6167	0.1727	0	0.2746	0.9346	0	0	0	0.2392	0.3676	0.6733	0	0.0576	0	0
E4.late.34.3178	E4	0.2148	0	0	0.0226	1.8768	0.0226	0	0.0339	0.3957	1.0628	0.4183	0	0.2035	0	0
E4.late.34.3179	E4	1.112	0	0	0	0.1289	0.983	0	0.0322	0	0.0161	0.6768	0	0	0	0
E4.late.34.3180	E4	0.5421	0.1634	0	0	0.7649	0	0	0.0149	0.3416	0.349	0.2599	0	0.0371	0	0
E4.late.34.3183	E4	0.4997	0	0	0	1.1308	0.3419	0	0.0131	0.092	0	0.618	0	0.6049	0	0
E4.late.34.3185	E4	1.1041	0	0	0.1497	0.1965	0	0	0	0	0	0.6456	0	0	0	0
E4.late.34.3186	E4	0.0094	0	0	0	0.1982	0	0	0	0.1982	0	1.8023	0.1415	0.6417	0.0094	0
E4.late.34.3188	E4	0.5816	0.0941	0	0.2786	0.99	0.1844	0	0.0151	0.3011	0.9298	0.9279	0	0	0.1092	0
E4.late.34.3189	E4	0.7912	0	0	0	2.8633	0	0	0	2.2353	0	3.1521	0	0.4521	1.0549	0
E4.late.34.3190	E4	1.923	0	0	0.0309	0.8109	0	0	0	0	1.0735	2.0543	0	0.0154	0.224	0
E4.late.34.3191	E4	0.2798	0	0	0.0093	0.8207	0	0	0.0093	0.802	3.9543	3.4973	0	0.2052	0	0
E4.late.35.3197	E4	0.0965	0	0	0	0.3746	0.0154	0	0	0	0	1.0735	0	0.2896	0	0
E4.late.35.3199	E4	0.3609	0.0013	0	0.1971	0.3223	0.1585	0	0.0746	0.0839	0.1199	1.3743	0	0.1705	0.0519	0
E4.late.35.3200	E4	0.3934	0.0467	0	0.1934	0.2734	0.2	0	0.18	0.4201	0	1.0735	0	0.12	0.02	0
E4.late.35.3201	E4	0.724	0	0	0.5745	0.0262	0.4013	0	0	0	0.501	0.5614	0	0.118	0	0
E4.late.35.3202	E4	0	0	0	0	0.1823	0.1501	0	0	0	0	0.0429	0	0	0	0
E4.late.35.3203	E4	0.1353	0	0	0.8475	1.4565	0	0	0	0	0.0036	2.0156	0	0	0	0
E4.late.35.3204	E4	0.1681	0	0	0	0.5721	0.5044	0	0.0232	0	0.0348	2.1819	0	0.9682	0	0.0367
E4.late.35.3205	E4	0.2673	0.0817	0	0.6783	0.0817	0.1326	0.0044	0.0044	0	0.0574	2.7219	0	0.6363	0	0
E4.late.35.3208	E4	0.7397	0	0	0.2722	0.4769	0.2629	0	0.0116	0.1024	0.2094	0.3187	0	0.8607	0	0
E4.late.35.3209	E4	0.0051	0	0	1.2246	0.1684	1.3317	0	0	0	0	2.5206	0	0.7143	0	0
E4.late.35.3212	E4	1.859	0	0	0	0.2804	0	0	0.0411	0	0	1.0516	0.0411	0	0	0
E5.1.28	E5_TE	1.6017	0	0	0.2855	0.5008	0	0	0	0.4597	0.392	2.9614	0.0024	0	0	0
E5.1.30	E5_TE	0.9105	0.0583	0	0.3933	0.8741	0	0	0.0036	0.5973	0.0401	1.2929	0	0	0.0036	0.2112
E5.1.31	E5_ICM	2.1742	0	0	4.3589	1.2081	0.8174	0	0	1.2399	1.4756	1.7219	0	0	0	0
E5.10.936	E5_TE	1.2636	0	0	0.1701	1.2758	0.158	0	0.243	0.5954	0.1944	0.2309	0	0.0365	0	0.0365
E5.10.939	E5_TE	1.6254	0.1262	0	0.5444	1.0494	0.3472	0	0.3708	0.213	0.7338	0.3551	0	0	0.0079	0
E5.11.953	E5_ICM	1.0571	0.0387	0	0.3416	1.0185	0.2643	0	0.0193	0.3932	0.9218	0.1225	0	0	0	0
E5.11.955	E5_ICM	0.8183	0	0	0.0147	1.0173	0.0958	0	0.059	0.634	0.8551	0.833	0	0	0	0
E5.11.956	E5_ICM	1.2916	0	0	0.5185	1.2162	0	0	0.7071	1.0842	0.4714	0.33	0	0	0	0
E5.12.1033	E5_TE	1.5761	0	0	0	2.535	0.2866	0	0.011	0.0551	0.011	0.507	0	0	0	0
E5.12.1034	E5_TE	1.6196	0.1248	0	1.4887	1.9697	0.0639	0	0.5145	0.1218	0.6789	0.6363	0	0	0.1674	0.1735
E5.12.1036	E5_TE	1.5606	0.1054	0	0.291	1.3565	0	0	0.5135	0.5603	0.3429	0.0602	0.0853	0	0.0335	0
E5.12.1038	E5_TE	5.5012	0	0	0.1843	1.2658	0.2056	0	0.1442	0.6783	1.1483	1.4073	0.0027	0	0	0
E5.12.1039	E5_TE	2.4112	0	0	2.0804	0.7167	0	0	0.4004	0.647	0.3685	0.7921	0	0	0	0
E5.12.1041	E5_TE	2.1587	0.3033	0	0.1517	0.4424	0.2047	0.0126	0.7154	0.4171	1.2437	1.0212	0	0	0	0
E5.13.1750	E5_TE	1.9727	0	0	0.6968	0.9324	0.211	0.0981	0.2748	0.2503	0.6428	0.5889	0	0	0.0098	0
E5.13.1752	E5_TE	0.9319	0.0548	0	0.3563	0.8771	0.1919	0.0274	0.2741	0.3563	0.6304	0.8771	0	0	0	0
E5.13.1753	E5_TE	1.4442	0.0155	0	0.1734	1.0197	0.0751	0.0233	0.4917	0.4012	0.7143	0.484	0	0.0621	0.0181	0
E5.13.1754	E5_TE	1.4027	0.1107	0	0.4614	0.9598	0.0738	0.0185	0.5168	0.2399	0.4983	0.9044	0	0.0369	0.0185	0
E5.13.1755	E5_TE	1.461	0.0722	0	0.2366	1.2027	0.0849	0.0199	0.5652	0.2456	0.502	0.9373	0	0	0.0054	0
E5.13.1756	E5_TE	1.2334	0.1	0	0.1667	0.9667	0.1	0	0.2	0.2	0.2334	0.4334	0	0	0	0
E5.13.1757	E5_TE	1.0166	0	0	0.2148	1.2816	0	0.0716	0.2506	0.0716	0.2506	0.8162	0	0	0.0644	0
E5.13.1759	E5_TE	1.2661	0.058	0	0.2137	1.3839	0.1051	0	0.3405	0.2826	0.8079	0.8169	0	0.0543	0.0181	0
E5.13.1760	E5_TE	1.3197	0.0575	0	0.6522	0.9476	0.165	0.0422	0.6982	0.4143	0.3568	0.61	0	0	0	0
E5.13.1761	E5_TE	1.1345	0.1553	0	0.6502	1.3172	0.0487	0	0.533	0.4797	0.3106	0.2589	0	0	0.0168	0
E5.13.1762	E5_TE	1.2629	0	0	0.317	0.6118	0	0	0.1769	1.3023	0.9214	1.0516	0	0	0	0
E5.13.1763	E5_TE	1.0325	0.1001	0	0.4122	1.0286	0.0382	0.0158	0.4228	0.1686	0.6875	0.4978	0	0.1264	0.0659	0.0066
E5.13.1764	E5_TE	0.8462	0	0	0.3918	1.7826	0.1097	0	0.1254	0.1019	0.5642	0.2821	0	0	0	0
E5.13.1765	E5_TE	0.3058	0	0	0.1381	1.3612	0	0	0.1776	0.3156	0.651	0.2762	0	0	0	0
E5.13.1766	E5_TE	1.2011	0.1244	0	0.5072	0.8661	0.2488	0	0.7226	0.0431	0.4785	0.335	0	0	0.1292	0
E5.13.1767	E5_TE	1.9475	0.0139	0	0.2782	0.626	0.3617	0.16	0.5217	0.0348	0.4312	0.5703	0	0	0	0
E5.13.1768	E5_TE	1.0578	0.1915	0	0.3547	1.4125	0.1946	0	0.3233	0.2637	0.5085	0.3986	0	0	0.0753	0.0596
E5.13.1770	E5_TE	1.1472	0.2535	0	1.6674	0.1067	0.0333	0	0.1267	0.0867	1.3073	0	0	0	0	0
E5.13.1771	E5_TE	1.6363	0.1283	0	0.3251	0.6789	0.0066	0.0995	0.4334	0.2455	0.555	0.7983	0	0.1061	0.0066	0
E5.13.1773	E5_TE	2.0238	0.0101	0	0.4156	0.3311	0.1014	0	0.3075	0.3784	0.375	1.5913	0	0	0	0
E5.13.1774	E5_TE	1.7434	0.1993	0	0.4317	1.1623	0.0332	0.0166	0.2823	0.2657	0.3653	0.4981	0	0	0	0.0332
E5.13.1775	E5_TE	1.2838	0.098	0	0.7331	1.1655	0.1858	0.0372	0.4865	0.402	0.473	0.9155	0	0	0.0372	0.0473
E5.13.1776	E5_TE	1.1125	0.0321	0	0.5402	0.8683	0.1036	0.0222	0.3823	0.2615	0.4144	0.5821	0	0	0.0222	0
E5.13.1777	E5_TE	1.3126	0	0	0.3383	1.3171	0.2481	0.0677	0.203	0.6044	0.2977	0.5232	0	0	0.2075	0
E5.13.1779	E5_TE	1.8403	0	0	0.9034	0.8755	0	0	0.2008	0.2677	0.6302	1.9741	0	0	0	0.1227
E5.13.1780	E5_TE	1.6765	0.0137	0	0.4626	0.9619	0	0.1145	0.3985	0.3115	0.458	1.1818	0	0	0	0
E5.13.1781	E5_TE	0.716	0	0	0.6524	0.6126	0.008	0	0.5728	0.1671	0.5649	0.4933	0	0	0	0
E5.14.1782	E5_ICM	0.7963	0.0349	0	1.3547	0.3585	0.0571	0.1428	0.0063	0.2982	0.092	0.7107	0	0	0	0
E5.14.1783	E5_ICM	2.2427	0	0	1.4209	0.2871	0.1782	0	0.703	0.0941	0.4406	0.9258	0	0	0	0
E5.14.1784	E5_TE	0.6861	0.0383	0	0.2534	0.4877	0	0.0645	0.6216	0.0167	0.2941	0.9539	0	0.0908	0	0
E5.14.1788	E5_TE	1.5741	0	0	0.149	0.5234	0.2522	0	0.1566	0.2942	0.7183	0.7298	0	0	0	0
E5.14.1789	E5_TE	1.1043	0.0578	0	0.3085	0.8296	0.0916	0.0169	0.3662	0.2042	0.3141	0.6536	0	0.031	0.0141	0
E5.14.1791	E5_TE	0.4468	0	0	0.0165	0.0331	0.0165	0.0165	0.0496	0.2648	0.331	0	0	0	0	0
E5.14.1793	E5_ICM	1.7163	0	0	0.589	0.3355	0.5461	0.2847	0	0.3042	0.0507	0.5227	0	0	0	0
E5.14.1794	E5_TE	1.2369	0	0	1.1094	1.1596	0.085	0	0.6571	0.7499	0.0348	0.2628	0	0	0	0
E5.14.1795	E5_TE	1.6299	0.2405	0	0.3766	0.6762	0.1429	0.0893	0.2089	0.2859	0.3587	0.4068	0	0	0.1209	0.0192
E5.14.1797	E5_TE	0.9876	0.2038	0	0.7662	1.0474	0.2531	0	0.116	0.3585	0.2074	0.2144	0	0.1898	0	0
E5.14.1806	E5_ICM	1.4501	0.1015	0	0.928	0.636	0.1485	0.0049	0.24	0.2648	0.3737	1.408	0	0.0049	0.0272	0
E5.14.1807	E5_TE	0.9207	0	0	0.1128	0.7041	0.4152	0.1309	0.1399	0.158	0.1173	0.9568	0	0.185	0	0
E5.14.1811	E5_ICM	1.5796	0	0	0.6102	1.2317	0.2452	0.0228	0.8725	0.057	0.3079	0.3878	0	0	0	0
E5.14.1813	E5_ICM	1.0401	0.1829	0	0.5129	0.4806	0.0681	0	0.0681	0.1435	0.3192	1.223	0	0	0	0
E5.14.1916	E5_TE	1.8764	0	0	1.0008	0.8194	0.1197	0.1403	0.2619	0.1759	0.4022	0.8531	0	0	0.0655	0
E5.14.1918	E5_TE	1.3203	0	0	0.7452	0.5349	0	0	0.2783	0.1762	0.3865	1.6882	0	0.1422	0	0
E5.14.1919	E5_TE	1.8768	0	0	0.2737	0.3649	0	0	0.013	0.6647	0.2867	0.8341	0	0	0.013	0
E5.14.1923	E5_TE	1.8054	0.2593	0	0.2843	1.8303	0.1396	0	0.4389	0.2543	0.4239	1.1171	0	0	0.0648	0.01
E5.14.1924	E5_TE	1.3213	0.0071	0	0.6111	0.5946	0.2171	0.0142	0.2336	0.4483	0.427	0.7149	0	0	0.026	0.0212
E5.15.1820	E5_ICM	0.3627	0	0	0	1.5716	0.0806	0.0403	0.4836	0.0403	0.403	2.1761	0	0	0	0
E5.15.1823	E5_ICM	0.7643	0	0	0.0031	1.193	0.0031	0	0.4101	0.1429	0.3293	0.9755	0	0.1584	0	0
E5.15.1825	E5_ICM	4.1809	0	0	0.3604	1.4657	0	0	0	0	0	5.2621	0	1.4897	0.4565	0
E5.15.1826	E5_ICM	0.9444	0	0	0.3868	1.2413	0.2788	0	0.5217	0.1349	0.045	1.4212	0	0.1529	0	0
E5.15.1827	E5_ICM	1.1183	0	0	0.8461	1.1478	0.1034	0	0.3861	0.1013	0.0549	1.1225	0	0.2764	0	0
E5.15.1828	E5_ICM	0.7604	0.2412	0	0.3828	1.4998	0	0.1206	0.3671	0.5768	0.1206	1.8301	0	0.0052	0	0
E5.15.1829	E5_ICM	0.4829	0.1082	0	0.0125	0.8451	0	0	0	0.2997	0.0957	0.92	0	0.383	0	0
E5.15.1830	E5_ICM	0.0384	0	0	0.8828	0.1151	0.0384	0	0.1151	0	0.3454	2.1493	0	0	0	0
E5.15.1831	E5_ICM	1.5585	0.0105	0	0.007	0.8946	0.3879	0	0.5521	0.2726	0.007	3.0715	0	0	0	0
E5.15.1834	E5_ICM	0.7761	0	0	0.4898	1.0796	0.1069	0.3139	0.2449	0.3898	0.2104	0.9244	0	0.4312	0	0
E5.15.1835	EB_prelineage	0.9665	0.1329	0	0.2807	0.8358	0.0129	0.225	0.2829	0.0857	0.39	0.8165	0	0.0257	0	0.0493
E5.15.1838	EB_prelineage	0.9735	0	0	0.2147	1.1031	0.1036	0	0.3479	0.2628	0.1555	0.5441	0	0.3257	0	0
E5.15.1839	EB_prelineage	0.5058	0.0221	0	0.2908	1.138	0.1517	0	0.2402	0.1454	0.2782	0.8124	0.0411	0.3256	0	0
E5.15.1840	EB_prelineage	0.7977	0	0	0.1807	0.8726	0.0881	0	0.1719	0	0.5421	0.2556	0	0.357	0	0
E5.15.1843	EB_prelineage	0.6296	0.0826	0	0.0848	0.8038	0.2769	0.0491	0.2389	0.134	0.355	0.9355	0	0.451	0	0
E5.15.1845	EB_prelineage	1.175	0.1126	0	0.5114	0.968	0.0213	0.003	0.1278	0.2557	0.414	1.6468	0	0.0457	0	0
E5.16.1887	E5_TE	1.1075	0.0034	0	0.288	1.6973	0.2366	0	1.2893	0.6035	0.1372	0.5795	0	0	0	0.0446
E5.16.1888	E5_TE	1.6089	0.2809	0	0.7876	1.1342	0.2311	0.0996	0.6845	0.4569	0.1067	0.3627	0	0	0.0053	0.0604
E5.16.1889	E5_TE	0.7643	0.3512	0	0.0723	0.2272	0	0	1.8901	0.1239	0.2479	1.2394	0	0	0.63	0
E5.16.1890	E5_TE	0.8583	0	0	0.5918	0.7471	0.5456	0	0.3106	0.1112	0.2917	0.9086	0	0	0.0336	0
E5.16.1891	E5_TE	0.8153	0.217	0	0.3025	0.3441	0.1315	0	0.2433	0.2586	0.8131	0.2805	0	0	0	0
E5.16.1893	E5_TE	2.4036	0.1001	0	0.8513	1.3019	0	0	1.0015	0.1252	0.1001	0.1252	0	0	0.025	0.025
E5.16.1894	E5_TE	0.5321	0.1298	0	0.2206	1.2265	0.026	0	0.4023	0.305	0.0908	0.2336	0	0	0	0
E5.16.1897	E5_TE	1.28	0.0637	0	0.7702	0.845	0.1995	0	0.6345	0.4766	0.3907	0.64	0	0	0.0305	0
E5.16.1898	E5_TE	1.297	0	0	1.3466	0.576	0.0229	0.1183	0.1221	0.3319	0.1869	0.5112	0	0	0.0038	0
E5.16.1899	E5_TE	2.5658	0	0	0.1387	1.5256	0.0693	0	0.6761	0	0.2427	0.2254	0	0	0	0
E5.16.1900	E5_TE	2.3543	0	0	0	1.6854	0.0087	0	1.112	0.0087	0.0174	0.3649	0	0	0	0
E5.16.1901	E5_TE	0.951	0.155	0	0.8048	1.5497	0.3152	0.0141	0.3716	0.7132	0.287	0.4385	0	0	0	0
E5.16.1903	E5_TE	1.2775	0.0731	0	0.9277	1.0682	0.1391	0.1821	1.3507	0.1893	0.6352	0.2911	0	0	0.0172	0
E5.16.1904	E5_TE	1.2594	0.0492	0	1.0442	1.0912	0.1748	0.0011	0.781	0.9306	0.4074	0.5472	0	0	0.1081	0.0066
E5.16.1905	E5_TE	1.2922	0.1471	0	0.1885	1.5242	0.1777	0.1046	0.4057	0.997	0.3583	0.5183	0	0	0.1155	0.1264
E5.16.1906	E5_TE	1.1405	0.0359	0	1.6826	1.3642	0.0084	0	0.3829	0.0108	0.1783	0.4117	0	0	0.0215	0
E5.16.1907	E5_TE	1.2112	0.0635	0	0	0.2336	0.002	0.0102	0.7747	0.1988	0.5943	0.2254	0	0	0	0
E5.16.1909	E5_TE	1.1451	0	0	1.0672	0.9836	0.1114	0	0.5178	0.052	0.0278	1.4328	0	0.2376	0	0
E5.16.1910	E5_TE	2.0462	0.1449	0	0.498	0.9763	0.1159	0.004	0.3386	0.4875	0.5336	0.1673	0	0	0.0053	0.0013
E5.16.1912	E5_TE	1.8877	0.0683	0	1.6976	0.7965	0.1473	0.1687	0.3566	0.2968	0.3566	0.7495	0	0	0.032	0.0299
E5.16.1913	E5_TE	0.5255	0.1275	0	0.9041	0.4965	0.0193	0.0019	0.3381	0.1082	0.3072	0.6684	0	0	0.0039	0
E5.16.1914	E5_TE	1.1416	0.0606	0	0.8234	0.9269	0.0051	0.096	0.8916	0.4546	0.3157	0.1137	0	0	0	0
E5.16.1915	E5_TE	3.8936	0	0	0.0401	2.2177	0.6121	0	0.3211	0.8831	0.2408	0	0	0	0	0
E5.2.38	E5_TE	0.9099	0.4701	0	0.8492	1.8046	0	0	0.0227	0.508	0.6293	0.9023	0	0.2047	0.091	0
E5.2.42	E5_TE	0.8214	0.0581	0	1.17	0.6503	0.0129	0.0016	0.3034	0.3002	0.7778	1.9946	0	0.0016	0.5406	0
E5.2.46	E5_TE	1.6994	0.0872	0	0.669	0.7356	0.0269	0	0	0.0095	0.1474	0.2996	0	0	0.1839	0
E5.2.47	E5_TE	1.9116	0	0	0.1203	0.6016	0.0023	0	0.5539	0.0704	0.0023	0.7038	0	0	0.0045	0
E5.3.50	E5_ICM	2.2084	0	0	1.2463	0.1446	0.1097	0	0.1097	0.678	0.2493	0.9621	0	0	0	0
E5.3.51	E5_TE	1.0846	0.2605	0	0.003	1.8571	0	0.003	0.4151	0.2272	0.5635	0.0939	0	0	0.1182	0
E5.3.54	E5_TE	1.4894	0	0	0.0609	0.3044	0.2719	0	0.7711	0.6331	0.4586	0.1461	0	0.1664	0	0.0041
E5.3.55	E5_TE	0.4645	0.1418	0	0.2371	1.0707	0.2273	0.1491	0.4914	0.6698	0.5598	0.6454	0	0	0.0073	0
E5.3.56	E5_TE	1.5306	0.165	0	0.1963	1.138	0.0898	0	0.5784	0.1253	0	0.2255	0	0	0.3216	0
E5.3.57	E5_TE	2.2611	0.002	0	0.1625	1.4912	0.2153	0.002	0.1199	0.2539	0.4937	0.449	0	0	0.0325	0.1117
E5.3.59	E5_ICM	0.5993	0	0	0.6106	0.1498	0.1216	0	0.5286	1.1618	0.2996	0.8113	0	0	0.0028	0
E5.3.61	E5_ICM	0.2121	0.2121	0	0.1414	0	0	0.0511	0.0079	0	0.2946	0.9544	0	0	0	0
E5.37.3232	E5_TE	0.8108	0	0	1.7265	1.4552	0.0092	0.1387	1.2147	0.5827	0.0031	0.6259	0	0	0	0
E5.37.3235	E5_TE	2.2104	0.0005	0	0.2256	1.6767	0	0.0378	0.3092	0.2893	0.6692	0.2984	0	0	0	0
E5.37.3237	E5_TE	2.4692	0	0	0.281	0.4394	0.0986	0	0.6905	0.1704	0.4813	0.9416	0	0	0	0
E5.37.3239	E5_ICM	0.6199	0	0	0.3123	0.2983	0.4008	0	0.1491	0.1212	0.3029	0.6898	0	0	0	0
E5.37.3242	E5_ICM	2.5661	0	0	1.0159	1.0041	0	0	0.0294	0.1233	0.6577	1.3506	0	0	0	0
E5.37.3243	E5_ICM	3.8227	0	0	0.5181	0.7421	0	0	0.2941	0.126	0	0.112	0	0	0	0
E5.37.3245	E5_ICM	0.3398	0	0.0016	0.8793	0.8181	0.4026	0	1.2739	0.7778	0.9083	0.4944	0	0	0	0
E5.37.3246	E5_ICM	1.7305	0	0	0.5525	0	0	0	0	0	0.3653	0.8995	0	0	0.0594	0
E5.38.3255	E5_ICM	0.514	0	0	0.7879	0.6133	0.2124	0	0.641	0.4287	0.4247	0.2441	0	0.2739	0	0
E5.38.3256	E5_TE	0.9573	0.1401	0	0.2802	0.7939	0.2101	0	0	0.07	0.4903	0.8172	0	0.1401	0	0.0233
E5.39.3262	E5_TE	0.9639	0	0	1.0103	1.5988	0	0	0.6059	0.2074	0.402	0.2097	0	0	0.029	0
E5.39.3264	E5_TE	0.7597	0.0003	0	0.7409	3.0753	0.0034	0	0.3975	0.6857	0.7478	0.0199	0	0	0	0
E5.40.3278	E5_TE	0.055	0.2749	0	2.1718	1.9519	0.1375	0	0.8247	0.3024	0.7698	0.3574	0	0.1375	0	0
E5.40.3279	E5_TE	1.3322	0.1486	0	0.8198	5.1366	0.4996	0	0.1716	0.5944	0.0692	0.3945	0	0.0871	0	0
E5.40.3280	E5_TE	0.3091	0	0	0.1752	0.0824	0.0052	0	0.0052	0.7367	0.2164	0.7161	0	0	0	0
E5.40.3281	E5_ICM	0.9097	0.0491	0	1.15	1.3093	0.1044	0.0017	0.2117	0.5228	0.4918	0.3576	0	0.1912	0	0
E5.40.3282	E5_ICM	0.5282	0	0	1.6387	1.3468	0.1643	0.2611	0.6851	0.7893	1.3453	0	0	0	0	0
E5.40.3283	E5_TE	1.2926	0	0	0.2209	1.8673	0	0	0.0695	0.0429	0.3845	0	0	0.4336	0	0
E5.40.3286	E5_ICM	0.8505	0.1643	0	0.8312	0.7558	0.1082	0	0.7248	0.2204	0.5741	0.4948	0	0.0116	0	0
E5.40.3287	E5_ICM	0.6039	0	0	0.6144	0.2493	0.151	0	0.337	0.0913	0.3616	0.4529	0	0.0035	0	0.007
E5.40.3288	E5_ICM	0.9649	0	0	1.1645	1.8333	0.2362	0	0.4359	0.0898	0.3061	1.1578	0	0.4924	0	0
E5.40.3289	E5_ICM	1.0337	0.0495	0	0.4828	0.3528	0.1052	0	1.0275	0.3961	0.9718	0.978	0	0	0	0.1547
E5.40.3290	E5_ICM	1.3868	0	0	1.2716	2.9808	0.3824	0.3501	0.5529	0.2442	0.1474	1.6908	0	0.0046	0	0
E5.40.3291	E5_TE	1.418	0	0	1.0827	0.066	0	0	0.3737	0.1319	0.5331	0.5331	0	0	0	0
E5.40.3292	E5_ICM	0.3925	0	0	1.657	0.109	0	0	0.0981	0.3707	0.2616	0.1853	0	0.5233	0	0
E5.40.3294	E5_TE	0.5821	0.064	0	0.1684	0.6983	0.2668	0	0.2502	0.0711	0.262	0.2561	0	0.1008	0	0
E5.40.3296	E5_TE	1.4038	0	0	0.9218	1.0474	0.2857	0.0068	0.6541	0.0331	1.176	0.4038	0	0.0662	0	0
E5.40.3297	E5_TE	1.0908	0.037	0	1.0181	1.1529	0.0164	0.0351	0.2136	0.0399	0.689	0.2411	0	0.0938	0.0149	0
E5.40.3299	E5_TE	1.3509	0.0174	0	1.6072	2.3887	0.1238	0.0325	0.4085	0.6194	0.3829	0.0203	0	0.0436	0.0366	0
E5.40.3303	E5_TE	0.4307	0.0008	0	0.2373	1.1443	0.151	0	0.3948	1.3225	0.68	0.2989	0	0.4483	0	0
E5.41.3305	E5_TE	0.3477	0.1331	0	0.074	1.0023	0.0111	0	1.3351	0.2478	0.7989	1.1206	0	0.9024	0	0
E5.41.3306	E5_TE	3.5771	0.0399	0	0.693	2.4706	0	0	0.0439	0.4034	0.1937	1.2123	0	0.03	0	0
E5.41.3307	E5_TE	0.3368	0	0	1.0734	2.2766	0	0	0.0807	0.0281	0.0596	1.8136	0	0.0035	0	0
E5.41.3308	E5_TE	2.4276	0	0	0.3514	1.0435	0	0.0053	1.3309	0.8571	0.2822	3.354	0	0	0	0
E5.41.3309	E5_TE	0.6088	0.6649	0	0.2483	0.4886	0	0	0	0.3845	0.4886	0	0	0	0	0
E5.41.3310	E5_TE	0.233	0	0	1.2619	2.462	0	0	0.4866	0	1.1712	2.2723	0	0	0	0
E5.41.3313	E5_TE	1.4209	0	0	0	1.0316	0	0	0.0389	0.0195	0	0	0	1.2068	0.0584	0
E5.41.3315	E5_TE	0.5076	0	0	0	1.4839	0	0	0.2148	0.1171	1.191	0	0	0.3319	0	0
E5.41.3317	E5_TE	1.1038	0.1772	0	0.3407	0.6268	0.109	0	2.3984	0.0818	0.3952	0.9812	0	0	0	0
E5.41.3318	E5_TE	0.0375	0	0	0	0.1446	0.1392	0	0.1338	0	0.4176	0.3426	0	0	0	0
E5.41.3321	E5_TE	0	0	0	0.8705	0.8176	0	0	0.0041	0.2766	0	0.6915	0	0.0041	0	0
E5.41.3322	E5_TE	1.104	0	0	0.3295	1.6171	0	0	0.5861	0.0259	0.3272	0.8639	0	0.1554	0	0.0494
E5.41.3323	E5_TE	1.0089	0.1593	0	1.1095	0.8244	0.0615	0	0.6623	0.5366	0.0112	0.3437	0	0.0028	0	0
E5.41.3324	E5_TE	1.0153	0.0024	0	0.8436	2.207	0.5922	0.3191	0.7687	0.4859	0.307	0.4714	0	0.3215	0	0
E5.41.3325	E5_TE	1.4365	0	0	0.2076	1.2008	0	0	0.0898	0.0393	0.1627	0.5331	0	0.3647	0	0
E5.41.3326	E5_TE	1.1317	0.2394	0	0.5229	0.5054	0.0616	0	0.8714	0.0209	0.1627	0.495	0	0.3218	0.072	0
E5.41.3327	E5_TE	0.478	0.2094	0	0.492	1.7202	0.1535	0	0.1326	0.4362	0.2582	0.3001	0	0.8165	0	0
E5.41.3328	E5_TE	2.0738	1.3992	0	0	0.4374	0.0975	0	0.3926	0.1792	0.0422	1.112	0	0.3557	0	0
E5.42.3329	E5_TE	0.9008	0.3591	0	0.4139	1.8199	0.3835	0	0.0304	0.2496	0.5174	0.5722	0	0	0	0
E5.42.3330	E5_TE	1.07	0.0741	0	0.1439	1.32	0.1992	0	0.3881	0.1308	0.2689	0.423	0	0.016	0	0
E5.42.3331	E5_TE	0.0087	0	0	0	0.0131	0	0	0	0	0	0.0044	0	1.1933	0	0
E5.42.3332	E5_TE	1.6985	0.0914	0	0.0146	0.5796	0.0018	0	0.7441	0.6381	0.2359	0.0018	0	0.5174	0	0
E5.42.3333	E5_TE	1.8746	0	0	0.1577	1.1463	0.142	0	0.5442	0.163	0.1367	0.4995	0	0.3944	0	0
E5.42.3334	E5_TE	1.2125	0.2143	0	0.7259	1.6608	0.0518	0	0.7	0.1402	0.7929	0.2964	0	0.3018	0	0
E5.42.3335	E5_TE	1.6695	0.1222	0	0.4072	1.1809	0	0	0.4886	0.1425	0.1629	0.5701	0	0.1018	0	0
E5.42.3336	E5_TE	1.7681	0.001	0	0.5522	0.9651	0.2209	0	0.6746	0.3652	0.1224	0.4418	0	0.0517	0	0
E5.42.3337	E5_TE	0.5948	0	0	0.6339	1.08	0	0	0.0157	0	0	0.2504	0	0.1096	0	0
E5.42.3340	E5_TE	0.513	0.6372	0	0	1.0996	0.0184	0	0.1012	1.0973	0.3612	0.398	0	0.7545	0	0
E5.43.3343	E5_TE	0.0931	0.2774	0	0.66	1.241	0.0587	0	0.6701	0.8786	1.3099	0.3745	0	0	0	0
E5.43.3347	E5_TE	0.44	0.0159	0	0.0562	0.704	0	0	0.2216	0.1569	0.1919	0.7665	0	0.2852	0	0
E5.43.3348	E5_TE	1.0662	0.0036	0	0.3	0.7626	0.0036	0.1301	0.9723	0.4554	0.0325	0.3325	0	0.3072	0	0
E5.43.3349	E5_TE	0.127	0	0	0	0.7618	0	0	0.5502	0.0423	0.2962	0.0423	0	0	0	0
E5.43.3350	E5_TE	0.4198	0.2009	0	1.0823	1.5071	0.2238	0.2149	0.3989	0.6148	0.3352	1.9567	0	0.002	0.0477	0
E5.43.3352	E5_TE	1.3341	0.0154	0	1.0455	1.5567	0.0055	0	0.108	0.2302	0.4913	0.3757	0	0.1113	0	0
E5.43.3353	E5_TE	1.4202	0.1743	0	0.7183	1.684	0.4159	0	0.2513	0.311	0.4487	0.2465	0	0.027	0	0
E5.43.3355	E5_TE	1.2584	0.2777	0	0.537	1.1312	0.1427	0	0.0243	0.2602	0.2884	0.2923	0	0.2797	0	0
E5.43.3356	E5_TE	1.5412	0.285	0	0.2517	2.7597	0.9163	0	0.199	0.1742	0.7001	1.2164	0	0.0635	0	0
E5.43.3357	E5_TE	1.4351	0.1254	0	0.5893	0.4184	0	0	1.1276	0.4007	0.4562	1.3563	0	0.4861	0	0
E5.43.3358	E5_TE	1.1565	0.0817	0	0.3826	1.6767	0.0043	0	0.0086	0.2966	0.589	0.043	0	0.0817	0	0
E5.43.3360	E5_TE	0.5496	0.1205	0	0.4592	0.5044	0.0075	0.0075	0.0753	0.1732	0.4517	1.0916	0	0	0	0
E5.43.3361	E5_TE	1.8055	0.0038	0	0.0754	0.8896	0.0415	0	0.098	0.4787	0.6144	0.3619	0	0.1734	0.0188	0
E5.43.3362	E5_TE	3.9902	0.3851	0	0.0082	0.7784	0	0	0.9504	0.975	0.3195	0.0164	0	0	0	0
E5.43.3363	E5_TE	2.3656	0	0	0.4281	1.4325	0	0	0.0165	0.0439	0.0878	0.3787	0	0	0	0
E5.43.3364	E5_TE	0.7083	0	0	0	0.3984	0.1844	0.2361	1.5641	0.3025	0.0221	0.45	0	0	0.5017	0
E5.43.3365	E5_TE	0.3334	0	0	0.0098	1.8826	0	0	1.461	0.6079	1.2256	0.5589	0	0	0	0
E5.5.101	E5_TE	2.3748	0	0	0.5876	0.5631	0	0.2203	0.1469	0.661	0.661	0.5631	0	0	0	0
E5.5.96	E5_TE	0.785	0.2288	0	0.1144	0.7676	0.1296	0.0731	0.0695	0.6815	0.6243	0	0	0	0.055	0
E5.5.98	E5_TE	1.8683	0.552	0	0.1941	1.6135	0.0243	0	1.0433	0.3276	0.4307	0.273	0	0	0.0667	0
E5.6.360	E5_TE	0	0.4592	0	0	0	0.0247	0	0.0019	0	0	1.4251	0	0.5921	0	0
E5.6.361	EB_prelineage	0.6844	0.0772	0	0.5029	0.6844	0.282	0.0018	0.0754	0.1976	0.0916	0.652	0	0.9861	0.0629	0.0018
E5.6.362	E5_TE	0.5701	0.2369	0	0.4424	0.5571	0.2647	0	0.1647	0.3609	0.0814	0.9921	0	0.2314	0	0.1925
E5.6.363	E5_TE	2.624	0	0	0.0392	1.2158	0	0	0	0.0149	0	0	0	0	0	0
E5.6.364	E5_TE	0.7174	0.1837	0	0.4322	0.9659	0.0472	0	0.2117	0.0157	0.1365	1.3071	0	0.035	0	0
E5.6.365	E5_TE	1.5429	0	0	0	0.6434	0.0985	0	0.3611	0.1231	0.041	1.1637	0	0.5187	0	0
E5.6.369	E5_TE	1.1372	0	0	0	0.5294	0	0	0.0098	0.7353	0.1274	0.6274	0	0	0	0
E5.6.371	E5_TE	0.3641	0	0	0	0.3805	0.098	0	0.0093	0.0794	0.3244	0.5088	0	0.5508	0	0
E5.6.372	E5_TE	1.2529	0	0	0	0.3228	0.1881	0	0	0.0025	0.244	0.9352	0	0.3202	0	0
E5.6.373	E5_TE	1.2492	0	0	0.2498	0	0	0	0.0061	1.2553	0.0061	0.908	0	0.7739	0	0
E5.6.375	E5_TE	1.3945	0	0	0	0.5848	0	0	0.1333	0.722	0.4648	0.6801	0	0.2476	0	0
E5.6.379	E5_TE	0.7557	0.0761	0	0.2609	0.579	0.0489	0.0109	0.1278	0.2365	0.3452	0.6931	0	0.511	0.0136	0
E5.6.382	EB_prelineage	2.9348	0	0	0.3271	1.8643	0.4644	0	0	0	0.2104	0.3042	0	1.0385	0	0
E5.7.674	EB_prelineage	1.1867	0.0105	0	0.9828	0.7685	0.0418	0	0.3607	0.2248	0.2718	1.8924	0	0.1986	0	0.0523
E5.7.675	EB_prelineage	1.2688	0.1034	0	0.7707	0.7331	0.2632	0	0.3383	0.1974	0.3102	2.1335	0	0.047	0	0.0846
E5.7.676	EB_prelineage	0.6296	0	0	1.8799	1.41	0	0	0.5587	0.3547	0.1508	1.605	0	0.0177	0	0
E5.7.677	EB_prelineage	1.2165	0.1111	0	0.7722	0.7246	0.1692	0.0212	0.2644	0.1745	0.3015	1.3593	0	0	0	0.0529
E5.7.678	EB_prelineage	0.6092	0.1661	0	1.3153	0.7753	0.0969	0	0.1246	0.0138	0.2077	2.6167	0	0.0138	0	0
E5.7.679	EB_prelineage	0.9645	0.3078	0	0.171	0.5198	0.0205	0	0.8413	0.3625	0.3283	1.5527	0	0.3352	0	0
E5.7.680	EB_prelineage	0.5772	0.5425	0	0.0346	0.9235	0	0	0	1.72	0.4156	2.6319	0	0	0	0
E5.7.681	EB_prelineage	0.5746	0	0	0.7009	1.3177	0.0271	0.1083	0.1384	0.1594	0.2467	1.426	0	0	0	0
E5.7.682	EB_prelineage	0.773	0	0	0.7537	1.7449	0.1601	0.1574	0.6626	0.2347	0.1739	2.1093	0	0	0	0
E5.7.685	EB_prelineage	2.0407	0	0	0.4597	1.0428	0.0841	0	0.0112	0.157	0.3308	1.5697	0	0	0	0
E5.7.686	EB_prelineage	1.0949	0.1009	0	0.4037	1.3523	0.0454	0	0.6055	0.2321	0.3482	2.1394	0	0.2069	0	0
E5.7.688	EB_prelineage	0.8327	0.1048	0	0.9317	1.0424	0.0582	0	0.4892	0.2912	0.1747	1.9799	0	0.1747	0	0.0349
E5.7.689	EB_prelineage	0.9752	0.0197	0	0.8533	0.9537	0.1165	0.0197	0.3066	0.2313	0.2958	1.8787	0	0.2008	0	0.0394
E5.7.691	EB_prelineage	1.1301	0.0811	0	0.5334	0.9198	0.0836	0.0177	0.3459	0.2572	0.3915	1.775	0	0.242	0	0.0557
E5.7.692	E5_TE	0.7283	0.1579	0	0.3773	0.8658	0.1287	0	0.6142	0.079	0.1609	1.4332	0	0.0234	0	0
E5.7.693	EB_prelineage	0.8725	0.0443	0	0.4593	1.2147	0.1064	0.0018	0.3795	0.1011	0.3689	1.557	0	0.2234	0	0.0745
E5.7.695	EB_prelineage	1.4895	0.0048	0	0	1.2126	0.0143	0	0.5777	0.3628	0.2912	1.1649	0	0.4583	0	0.2101
E5.7.696	EB_prelineage	0.9124	0.1706	0	0.4284	0.8811	0.1567	0	0.4945	0.6512	0.2891	1.1841	0	0	0	0.1184
E5.7.697	EB_prelineage	0.4468	0.0646	0	0.1561	1.2327	0.1238	0.0161	0.5814	0.3607	0.4306	1.8086	0	0.1992	0	0.3337
E5.7.698	EB_prelineage	0.4226	0	0	0.1894	1.8215	0.4663	0	0.6193	0.1749	0.0874	1.8798	0	0.0073	0	0
E5.7.700	EB_prelineage	0.9168	0	0	0.3517	0.6531	0.1507	0	0.0628	0.6154	0.2637	2.3485	0	0	0	0
E5.7.701	EB_prelineage	1.0517	0.1578	0	0.1972	0.4338	0.1052	0	0.4864	0.4075	0.2235	1.3278	0	0	0	0.1183
E5.7.703	EB_prelineage	0.4664	0	0	0.4225	1.1935	0.1178	0	0.2905	0.2152	0.3455	1.1983	0	0.1146	0	0
E5.7.706	EB_prelineage	2.2689	0.0346	0	0.0346	3.6372	0.0173	0.1905	0	0.0346	0.2425	2.4421	0	0	0	0
E5.8.922	E5_ICM	0.891	0	0.0167	0.2747	1.3332	0.0402	0	0.2747	0.7269	0.3149	1.1021	0	0.1172	0.0469	0
E5.9.931	E5_ICM	0.3126	0.0447	0	0.2769	0.7502	0.2947	0	0.0268	0.5448	0.9467	1.295	0	0	0.0625	0
E5.early.31.3059	EB_prelineage	1.1623	0	0	0.0145	0.5957	0.7846	0	0.8136	0.1017	0.247	0.9008	0	0.0726	0	0
E5.early.31.3060	EB_prelineage	0.9128	0	0	0.2556	0.5111	0.073	0	1.1501	0.2738	0	1.2048	0	0.1095	0	0
E5.early.31.3062	EB_prelineage	0.7583	0.2623	0	0.0456	0.7127	0.1767	0	0.5017	0.2623	0.0912	1.3569	0	0.0171	0	0
E5.early.31.3064	EB_prelineage	1.4469	0.0253	0	0.2732	0.7437	0.1366	0	0.3289	0.1164	0.1923	0.855	0.0253	0.258	0	0.0202
E5.early.31.3070	EB_prelineage	1.1927	0.099	0	0	0.264	0.1886	0.0094	0.7731	0.3111	0.3064	0.6411	0	0.561	0.1697	0
E5.early.31.3071	EB_prelineage	1.1138	0.0117	0	0.1583	0.7211	0.0293	0.0176	0.3986	0.0586	0.4573	0.6449	0	0.0469	0	0
E5.early.31.3072	EB_prelineage	1.8122	0	0	0.256	0.8293	0.1331	0	0.645	0.256	0.3072	1.1774	0	0	0	0
E5.early.36.3215	EB_prelineage	0.1819	0	0	0.0235	0.8127	0.3668	0	0	0.8714	0.6367	0.7335	0	0.4812	0	0
E5.early.36.3216	EB_prelineage	1.1488	0.3067	0	0	1.6114	0	0.1351	0.2131	0.7485	0.946	0.3379	0	0.3899	0	0
E5.early.36.3217	EB_prelineage	0.6499	0.0321	0	0	0.0053	0	0	0.0134	0	0.8077	0.6125	0	0.0615	0	0
E5.early.36.3218	EB_prelineage	0.6132	0.1456	0	0.2974	0.8063	0.0399	0	0.0015	0.2376	0.9014	0.8631	0	0.2821	0	0
E5.early.36.3219	EB_prelineage	0.2888	0	0	0.6592	0.1333	0	0	0	0.3851	0	2.7033	0	0.3629	0	0
E5.early.36.3220	EB_prelineage	0.6654	0.1502	0	0.4176	1.0949	0	0	0	0.3139	0.5422	0.8772	0	0.356	0	0
E5.early.36.3221	EB_prelineage	0.6767	0	0	0.0019	0.476	0	0	0.2829	0.3135	0.7513	0.4072	0	0.1701	0	0
E5.early.36.3222	EB_prelineage	0.4395	0	0	0	1.5362	0	0	0	0.0079	0.3484	0.4474	0	0.1821	0	0
E5.early.36.3224	EB_prelineage	0.8882	0.0428	0	0.1408	0.8	0.0428	0.0695	0.0953	0.4348	0.4152	0.9684	0	0.5648	0	0
E5.early.36.3226	EB_prelineage	0.6054	0.0466	0	0.4834	1.1354	0.1375	0.051	0.1153	0.4502	0.8737	0.6963	0	0.2972	0	0
E6.1.72	E6_TE	1.8267	1.9378	0	1.1337	2.0589	0.4104	0	0.6695	1.2851	0.831	0.2052	0	0	0.6056	0
E6.1.78	E6_TE	1.3255	0.1026	0	0.1789	1.5366	0	0.0499	0.1613	1.1495	0.3255	0.3284	0	0.1759	0.563	0.1085
E6.1.79	E6_TE	1.3104	0	0	0.1109	1.1917	0	0	0.7016	0.7429	0.1496	0.1548	0	0	0.1574	0
E6.1.80	E6_TE	1.7647	0.0029	0	0.4564	0.9041	0.25	0.125	0.1715	0.8024	0.6803	0.1454	0	0.4622	0.1773	0
E6.1.81	E6_TE	1.5277	0.0693	0	0.1858	1.4143	0.6331	0	0.1102	1.2033	0.5323	0.5166	0	0.0126	0.3339	0.0063
E6.1.82	E6_TE	3.1497	0.0026	0.0053	0	0.1294	0.0026	0	0.169	0.3749	0.9452	0.0026	0	0	0	0
E6.1.83	E6_TE	2.0904	0	0	0.761	0.5978	0	0	0.7683	0	0.6381	0.3191	0	0	0.4052	0
E6.1.84	E6_TE	1.8659	0.1367	0	0	1.403	0	0.2824	0.6232	0.8619	0.0984	0.1458	0	0	0	0
E6.1.85	E6_TE	1.0001	0.3063	0	0	2.0633	0	0	0.0108	0.4127	0.1243	0.2126	0	0.2991	0.1892	0
E6.1.86	E6_TE	1.5637	0.1692	0	0.1052	1.5018	0.1403	0	0.6333	0.7984	0.3177	0.1135	0	0.0206	0.493	0
E6.1.88	E6_TE	2.5189	0.1178	0	0	3.5961	0.0075	0	0.331	0.9855	0.7835	0.5947	0	0.0019	0.0019	0
E6.1.89	E6_TE	0.3579	0.2016	0	0.1488	1.3074	0.4766	0	0.1771	0.2355	0.4088	0.0603	0	0.0264	0.0791	0
E6.1.90	E6_TE	1.5289	0.2645	0	0.5849	0.4746	0.1699	0.014	0.5814	0.3328	0.4659	0.0175	0	0	0.0263	0
E6.10.1043	E6_ICM	3.9929	0	0	0	0.9116	0.1769	0	0	0.1823	0.7329	0.3081	0	0	0	0
E6.10.1044	E6_ICM	4.5007	0.0035	0	0.3486	0.0621	0.9353	0	1.2011	0.2485	0.7731	0	0	0	0	0
E6.10.1045	E6_ICM	1.6413	0	0	0.0049	2.42	0.4387	0	0.3154	0.0444	1.1139	0.1972	0	0	0	0
E6.10.1046	E6_ICM	1.5323	0.9092	0	0.5296	0.4333	0.0057	0	0	0.0991	0.4248	0	0	0	0	0
E6.10.1048	E6_ICM	0.4267	0.0434	0	2.3069	0.9546	0.8678	0	0.3254	0.7448	0.0579	0.7015	0	0	0	0
E6.10.1049	E6_ICM	0.7306	0.3653	0	1.4508	0.7932	0.2818	0	0.7724	0.0731	1.837	0.7097	0	0	0	0
E6.10.1050	E6_ICM	0.6278	0	0	1.5938	2.0767	0	0	0.0069	0.1173	0.4071	1.304	0	0	0	0
E6.10.1052	E6_ICM	3.2217	0.0179	0	0.443	1.4453	0.2729	0	0.3311	0.2729	0.2506	1.0694	0	0	0	0
E6.10.1056	E6_ICM	0.8134	0.3963	0	1.7728	0.829	0.0104	0	0.3181	0.3337	0.1877	1.121	0	0	0	0
E6.10.1057	E6_ICM	0.9962	0.0776	0	1.4879	1.9278	0.2588	0.0776	0.3623	0.2652	0.5628	0.6598	0	0	0.0065	0
E6.10.1060	E6_ICM	2.1127	0	0	0.0052	0.8605	0.0206	0	0.4174	0.6956	0.675	0.4741	0	0	0	0
E6.11.1064	E6_TE	0.0963	0	0	0.4548	0.594	0.1445	0	0	0.0856	1.1719	0.503	0	0	0	0
E6.11.1076	E6_TE	0.7715	0.2637	0	0.1888	3.0762	0.3125	0	0.0846	0.5404	0.5046	0.0781	0	0.2995	0	0.0065
E6.12.1266	E6_TE	1.7751	0.2593	0	0.6219	1.149	0.0379	0	0.5165	0.3816	0.5798	0.4406	0	0	0	0
E6.12.1267	E6_TE	0.6952	0	0	0.3567	1.172	0.0692	0.4986	0.1674	0.1092	0.9427	0.2184	0	0	0	0
E6.12.1268	E6_TE	1.0584	0.1424	0	0.2431	1.5643	0.0025	0.14	0.496	0.2063	0.6753	0.2038	0	0.0025	0	0
E6.12.1271	E6_TE	1.5941	0.2434	0	0.4989	2.1904	0.1582	0.0365	0.9735	0.2434	0.864	0.1947	0	0	0.073	0.0122
E6.12.1272	E6_TE	3.2995	0.0805	0	0.1341	1.6631	0.0268	0	0.2235	1.1892	1.4038	0.9389	0	0.0089	0	0
E6.12.1273	E6_ICM	2.7436	0	0	0.6544	1.6613	0	0	0.1762	0.5789	0.6544	0.2769	0	0	0	0
E6.12.1274	E6_ICM	1.3421	0.1939	0	0.8065	1.6099	0.1785	0	0.511	0.3478	0.6403	1.2128	0	0	0.0954	0
E6.12.1275	E6_TE	1.0742	0.0202	0	0.6865	1.5184	0.3877	0	0.1696	0.109	1.0702	0.529	0	0	0.0727	0.0404
E6.12.1276	E6_TE	0.9982	0.1918	0	0.7993	1.7442	0.3126	0.0142	0.2273	0.2167	0.682	0.1741	0	0	0.0888	0.0071
E6.12.1277	E6_TE	1.3115	0.1527	0	0.5678	1.5605	0.1876	0	0.3519	0.508	0.9463	0.3951	0	0.0332	0.0166	0.01
E6.12.1278	E6_TE	1.3017	0.2391	0	0.6641	1.2486	0.2125	0	0.7571	0.7438	0.89	0.2258	0	0	0	0
E6.12.1279	E6_TE	1.3741	0.185	0	0.414	1.5679	0.3523	0.0352	0.2907	0.3964	0.5814	0.3611	0	0.0088	0	0
E6.12.1280	E6_TE	1.5068	0	0	0.478	1.6607	0	0.1053	0.3888	0.0648	0.5266	0.324	0	0	0	0
E6.12.1281	E6_ICM	2.9262	0.0602	0	0.1053	0.9929	0.4288	0	0.6319	0.1429	0.346	0.1881	0	0	0	0
E6.12.1286	E6_TE	0.8674	0.2366	0	0.8083	3.4698	0.5914	0	0.0789	0.4337	1.2617	0	0	0	0.0197	0
E6.12.1287	E6_TE	1.6527	0.0737	0	0.2947	1.8843	0.0105	0	0.8948	0.5369	0.5474	0.4737	0	0	0.1474	0.0105
E6.12.1288	E6_TE	1.9057	0	0	1.3325	2.0142	0.2479	0	0.2402	0.5113	0.6507	0.2556	0	0	0	0.0387
E6.12.1289	E6_ICM	1.3156	0.0213	0	0.6044	1.0738	0.2844	0	0.7111	0.1849	0.5547	0.6471	0	0	0	0.1493
E6.12.1290	E6_TE	1.4284	0.3658	0	0.8079	2.2919	0.2685	0.0532	0.6575	0.5348	1.3774	0.1968	0	0.037	0.0417	0.0185
E6.12.1293	E6_TE	1.0307	0.0125	0	0.4904	2.5184	0.1371	0	0.5735	0.5818	1.4171	0.4447	0	0	0.0125	0
E6.12.1482	E6_TE	1.6621	0.1382	0	0.5744	1.4331	0.1382	0.0158	0.3474	0.3948	0.8113	0.3218	0	0.0118	0.0415	0.0533
E6.12.1483	E6_TE	1.1408	0.143	0	0.7089	1.5013	0.0923	0.0536	0.414	0.2026	0.7	0.3753	0	0.0238	0.0238	0.0894
E6.12.1484	E6_TE	0.8603	0.0717	0	0.9679	1.872	0.2927	0	0.8683	0.223	0.8424	0.3923	0	0	0.1095	0.1872
E6.12.1486	E6_TE	1.5563	0.0625	0	0.4097	2.2159	0.158	0	0.474	0.4428	0.4961	0.1617	0	0	0.0386	0.0441
E6.12.1487	E6_TE	1.6564	0.1235	0	1.2461	2.042	0.2469	0.0893	0.2241	0.3191	0.8396	0.5718	0	0	0.0266	0
E6.12.1488	E6_TE	1.901	0.175	0	0.5516	0.9549	0.0741	0	1.0083	0.3648	0.5664	0.1542	0	0.0593	0	0
E6.13.1364	E6_TE	1.4894	0.1862	0	0.5585	2.2553	0.1946	0.0042	0.4824	0.6389	0.6305	0.4739	0	0.1016	0	0
E6.13.1365	E6_TE	1.0237	0.1911	0	0.8872	1.8427	0.4231	0	0.4504	0.4777	0.6006	0.4231	0	0	0.1365	0.0409
E6.13.1366	E6_TE	1.4383	0.3004	0	0.6393	2.084	0.0511	0	0.4475	0.4411	0.9141	0.3836	0	0.0384	0.032	0.0128
E6.13.1368	E6_TE	1.6213	0.1753	0	1.2561	2.1471	0.1899	0.1461	0.5842	0.5696	0.9202	0.1315	0	0	0.073	0
E6.13.1374	E6_TE	0.7057	0.1318	0	0.8814	1.9908	0.4146	0	0.6892	0.3872	0.9528	0.0934	0	0	0.1126	0.1208
E6.13.1375	E6_TE	0.4717	0.0046	0	1.1515	2.6266	0.1295	0	0.5688	0.3561	0.3468	0	0	0	0.2451	0.0046
E6.13.1376	E6_TE	1.1911	0.1054	0	0.6588	3.8263	0.2055	0.0632	0.1845	0.332	1.6391	0.4638	0	0	0.0316	0
E6.13.1377	E6_TE	2.1561	0.0935	0	1.8508	2.5113	0.4861	0.0062	0.1059	0.0997	0.5421	0.941	0	0.0623	0.0187	0
E6.13.1378	E6_ICM	1.4134	0.0452	0	1.1053	1.0988	0.1551	0.0194	0.4029	0.2822	0.4589	0.3189	0	0	0.0646	0.0129
E6.13.1379	E6_TE	1.2807	0.1343	0	0.9762	1.3524	0.197	0.0179	0.3135	0.3762	0.7434	0.3135	0	0	0.0716	0.1075
E6.13.1380	E6_TE	1.3646	0.2509	0	1.1539	1.2493	0.0552	0	0.2208	0.3813	0.4666	0.3763	0	0	0.0351	0.0251
E6.13.1381	E6_ICM	1.8752	0.0822	0	1.3373	0.5977	0.0523	0.0672	0.1644	0.5977	0.2167	0.5529	0	0	0	0
E6.13.1384	E6_TE	1.7299	0.0675	0	1.0548	2.0928	0.2954	0.0338	0.4641	0.1266	0.6076	0.5316	0	0	0.0084	0.0338
E6.13.1386	E6_TE	1.5666	0.1767	0	0.9475	2.054	0.1767	0.0593	0.3202	0.2597	0.6997	0.204	0	0	0.134	0.0285
E6.13.1387	E6_TE	1.0304	0.3148	0	1.5702	2.8574	0.2163	0.1125	0.4572	0.3534	0.735	0.6541	0	0	0.0545	0.0018
E6.13.1388	E6_TE	1.3531	0.1424	0	0.8111	1.7112	0.2572	0.2176	0.5816	0.091	0.4906	0.4075	0	0	0.0633	0.0257
E6.13.1389	E6_ICM	1.7355	0.0244	0	1.4004	1.3583	0.182	0.0089	0.4528	0.4949	0.395	1.1052	0	0.0244	0.0022	0.1065
E6.13.1391	E6_TE	1.4407	0.1209	0	0.736	2.5978	0.3002	0.073	0.2085	0.2898	0.6067	0.0751	0	0.3544	0	0.1605
E6.13.1392	E6_TE	0.8665	0.0779	0	0.9353	1.8476	0.353	0.0917	0.5181	0.0963	0.6327	0.2522	0	0	0.1054	0.11
E6.13.1393	E6_TE	1.2032	0.1119	0	1.0013	1.4515	0.5266	0.0491	0.4611	0.2701	0.7121	0.5429	0	0.0409	0.0382	0.0327
E6.13.1394	E6_TE	1.6794	0.2766	0	1.2973	2.8	0.3051	0.1654	0.4134	0.6501	1.0436	0.0884	0	0	0.1796	0.1654
E6.13.1395	E6_TE	2.839	0	0	1.1024	1.9409	0.1022	0	0.1958	0.5065	0.8343	0.4469	0	0.0511	0	0
E6.13.1396	E6_TE	1.44	0.1741	0	0.8205	1.5405	0.6195	0.0067	0.1038	0.3885	0.7368	0.5124	0	0	0.0737	0.0435
E6.13.1397	E6_TE	1.1768	0.083	0	0.713	0.9964	0.2606	0	0.355	0.252	0.6929	0.2835	0	0	0.0401	0.0143
E6.13.1398	E6_TE	1.1665	0.4609	0	1.3653	1.8438	0.2643	0	0.4413	0.1922	0.7165	0.509	0	0.0153	0.0328	0.0066
E6.13.1399	E6_TE	1.7485	0.0553	0	1.0642	1.7585	0.3371	0.0352	0.5258	0.2113	0.8227	0.5811	0	0	0.0101	0.0302
E6.14.1402	E6_TE	2.287	0.1183	0	1.5536	2.1095	0.1341	0.0118	0.4258	0.347	0.6033	0.2405	0	0	0.0039	0.0158
E6.14.1403	E6_TE	1.2652	0.103	0	0.7429	1.4417	0.1618	0	0.7135	0.5664	0.7356	0.1913	0	0	0.1765	0
E6.14.1404	E6_TE	1.6979	0.0802	0	0.9714	2.4539	0.2238	0.0845	0.4308	0.642	0.3632	0.4139	0.0042	0	0.1267	0.0296
E6.14.1405	E6_TE	1.1116	0.1112	0	0.6114	2.7234	0.0556	0.1112	0.667	0.2779	1.056	0.1112	0	0	0.1112	0
E6.14.1406	E6_TE	1.592	0.0198	0	0.4701	1.4893	0.162	0.1343	0.3318	0.6163	0.5491	0.7071	0	0.0869	0	0.0277
E6.14.1407	E6_TE	1.4729	0.0194	0	0.4554	1.4729	0.1163	0	0.4651	0.5523	0.4942	0.2035	0	0	0.1744	0
E6.14.1409	E6_TE	1.2565	0.1444	0	0.8929	2.1013	0.3743	0.1283	0.5454	1.1175	0.54	0.7272	0	0.2887	0.2192	0.0695
E6.14.1410	E6_TE	1.8275	0.0724	0	0.2171	2.3703	0.2171	0	0.2895	0.2533	0.5609	0.38	0	0	0	0
E6.14.1411	E6_TE	1.8508	0	0	0.3022	1.6619	0.3399	0	0.3022	1.2087	0.7932	0.0189	0	0	0	0
E6.14.1412	E6_TE	1.5433	0.0528	0	0.9976	3.5385	0.2113	0	0.1174	0.5105	1.0093	0.6631	0	0	0	0.0059
E6.14.1413	E6_TE	1.2601	0.2897	0	0.3693	0.9052	0.1231	0	0.2462	0.0362	0.2317	0.0869	0	0.0869	0	0.0072
E6.14.1414	E6_TE	1.4608	0.0801	0	1.3187	2.3351	0.3971	0.0182	0.9982	0.6084	1.0309	0.3971	0	0	0.0146	0.0291
E6.14.1416	E6_TE	1.8201	0.2251	0	0.939	2.4182	0.4309	0.0129	0.701	0.5531	1.3184	0.1544	0	0.0064	0.045	0.0643
E6.14.1417	E6_TE	1.6641	0.206	0	1.2996	3.0589	0.4834	0	0.2377	0.6974	0.2853	0.6102	0	0.0158	0.1664	0
E6.14.1418	E6_TE	1.7342	0.1851	0	0.957	2.3211	0.2485	0.1057	0.4653	0.6186	0.6662	0.2009	0	0.0476	0.0423	0.0106
E6.14.1419	E6_TE	1.5622	0.1986	0	0.7215	2.9656	0.1969	0.0033	0.3128	0.5445	0.5958	0.3293	0	0	0.1671	0
E6.14.1420	E6_TE	1.8323	0.0105	0	1.6112	1.2215	0.4002	0.2633	1.2005	0.337	0.4212	0	0	0	0.0211	0
E6.14.1421	E6_TE	1.1268	0.1129	0	0.52	1.8779	0.3546	0.021	0.7144	0.5148	0.6172	0.2521	0	0	0.0762	0
E6.14.1422	E6_TE	0.9064	0.2876	0	1.2922	2.4461	0.0946	0.0073	0.3058	0.4004	0.6552	0.2985	0	0.0036	0.04	0.0946
E6.14.1423	E6_TE	2.3229	0.0154	0	0.8307	2.1999	0.2769	0	0.3231	0.6	0.4692	0.2923	0	0	0.0692	0.1077
E6.14.1424	E6_TE	0.9288	0.5308	0	2.7571	3.3763	0.0885	0.0147	0.7372	0.0369	0.6561	0.0885	0	0	0.0147	0
E6.14.1425	E6_TE	0.5544	0.117	0	0.1933	1.5463	0.0407	0	0.4273	0.2086	0.8291	0	0	0.4934	0	0
E6.14.1426	E6_TE	2.5629	0.1682	0	1.1182	1.9197	0.2276	0	0.6531	0.4057	0.4849	0.2771	0	0	0.099	0
E6.14.1427	E6_TE	0.9492	0.7024	0	0.4936	2.4047	0.2721	0.0696	0.3481	1.1517	0.5063	0.6518	0	0.0316	0.0633	0
E6.14.1428	E6_TE	1.8232	0.0105	0	1.2172	1.7547	0.3926	0	1.0407	0.2213	0.6112	0.3109	0	0	0	0.0606
E6.14.1429	E6_TE	1.7036	0.1949	0	0.5929	1.4169	0.142	0	1.0606	0.5456	1.0133	0.2283	0	0	0	0.0223
E6.14.1431	E6_TE	1.5825	0.1181	0	1.7006	2.6453	0.2126	0	0.2598	0.8267	0.4015	0	0	0	0	0
E6.14.1432	E6_TE	3.3654	0.0614	0	0.6251	1.786	0.0056	0.1451	0.8539	0.0893	1.4176	0.7869	0	0	0	0
E6.14.1433	E6_TE	1.8216	0.5955	0	1.8057	2.8662	0.156	0	0.3408	0.258	0.6401	0.1338	0	0	0	0.0669
E6.15.1434	E6_TE	0.7543	0.2606	0	1.0978	1.2558	0.0869	0.1264	0.4166	0.0889	0.4206	0.2942	0	0	0.235	0.1303
E6.15.1435	E6_TE	0.6388	0	0	1.9016	0.0594	0	0	0.1337	0	0.7428	0.3566	0	0	0.624	0
E6.15.1436	E6_TE	0.2901	0.1562	0	0.943	1.2703	0.2734	0.0112	0.1265	0.2883	0.2715	1.222	0	0	0.3311	0.571
E6.15.1438	E6_TE	0.4503	0.1548	0	0.6873	2.3178	0.2686	0	0.553	0.3855	0.2954	0.8089	0	0.0111	0.0332	0.0316
E6.15.1439	E6_TE	0.5706	0.0444	0	0.7671	1.2996	0.0824	0	0.3233	0.317	0.1458	0.8368	0	0	0.2409	0.3233
E6.15.1441	E6_TE	0.3413	0	0	0.0228	2.4915	0.0114	0	0.0114	1.0466	0.091	1.9795	0	0	0.091	0.0114
E6.15.1442	E6_TE	0.8085	0	0	0	1.4744	0.409	0	0.1332	0.0571	1.1034	1.1034	0	0	1.3032	0
E6.15.1445	E6_TE	0.7949	0	0	0	0.7949	0	0	0	0.5299	1.2954	0.5594	0	0	0	0.9715
E6.15.1447	E6_TE	0.7509	0.4835	0.0309	0.6686	2.263	0	0	0.4423	0.216	1.1624	0.6378	0	0	0.2263	0.2572
E6.15.1450	E6_TE	0.6777	0.0082	0	0.3704	1.4843	0.0521	0	0.1289	0.3951	0.4719	0.6612	0	0.0027	0.3896	0
E6.15.1451	E6_TE	1.2355	0	0	0.3848	0.4051	0.162	0	0.6279	0.4658	0.5064	0.4861	0	0	0.1418	0
E6.15.1453	E6_TE	3.1431	0.4406	0	0.2937	0.235	0	0.0294	0.0881	0.4406	0.2056	2.6731	0	0	0.2937	0
E6.15.1454	E6_TE	0.7277	0.0239	0	0.8351	2.7439	0.0835	0	0.4414	0.7158	0.5249	0.513	0	0	0	0
E6.15.1455	E6_TE	1.4964	0	0	1.1466	2.1572	0.136	0.3304	0.3693	0.0194	0.9717	1.4381	0	0	0.0972	0
E6.15.1457	E6_TE	0.5172	0.2217	0	0.4285	1.3891	0.133	0	0.3399	0.266	0.4433	0.5024	0	0	0.1478	0.0887
E6.15.1458	E6_TE	0.839	0.1122	0	0.5444	0.6503	0.0918	0	0.394	0.1989	0.4756	0.8607	0	0	0.3239	0.3149
E6.15.1460	E6_TE	1.0101	0.0494	0	0.4968	1.0897	0.14	0.0439	0.1976	0.3321	0.5325	0.6862	0	0	0.1866	0.0549
E6.15.1461	E6_TE	0.9074	0.1084	0	0.3506	1.2687	0.0786	0	0.1636	0.3698	0.6396	0.799	0	0	0.2656	0.0361
E6.15.1462	E6_TE	0.7577	0.1221	0	0.887	0.9839	0.219	0.0323	0.1831	0.1508	0.7792	0.6823	0	0	0.3519	0.0395
E6.15.1463	E6_TE	0.5827	0.0862	0	0.6103	0.931	0.1965	0.0034	0.2172	0.2517	0.6793	0.8138	0	0	0.3103	0.0379
E6.15.1465	E6_TE	0.7948	0.0277	0	0.4475	1.4576	0.1747	0.0703	0.3026	0.2515	0.3985	1.2637	0	0	0.3239	0.1129
E6.15.1466	E6_TE	0.4122	0.0701	0	0.774	1.4806	0.0645	0.0308	0.5805	0.2832	0.5693	0.7852	0	0	0.0925	0.1514
E6.15.1467	E6_TE	0.8706	0.0577	0	0.7342	0.965	0.0787	0.0315	0.4563	0.2832	0.4458	0.5874	0	0	0.1364	0.236
E6.15.1468	E6_TE	0.7006	0.0923	0	0.5915	2.2149	0.0713	0.0126	0.2769	0.3733	0.5495	1.0655	0	0	0.2475	0.2475
E6.15.1469	E6_TE	0.3949	0.0838	0	0.4727	0.8257	0.0778	0.0838	0.2872	0.2812	0.2752	1.0412	0	0	0.2393	0.0539
E6.15.1470	E6_TE	0.131	0.1591	0	0.7345	1.5907	0	0	0.3602	0.1544	0.2901	0.4164	0	0	0.1918	0.1216
E6.15.1471	E6_TE	0.1292	0.4046	0	0.5844	1.3204	0.1798	0	0.8035	0.3259	0.073	0.1405	0	0	0.0225	0.0281
E6.15.1473	E6_TE	0.8795	0.1245	0	0.783	1.2905	0.0405	0.0825	0.2958	0.2475	0.3549	0.8297	0	0	0.1541	0.0903
E6.15.1474	E6_TE	1.0008	0.124	0	0.6642	1.4495	0.2185	0.003	0.4753	0.4635	0.3218	1.0716	0	0.0251	0.1638	0
E6.15.1475	E6_TE	0.9065	0.0801	0	0.4516	0.7335	0.2691	0.0801	0.3523	0.2659	0.5093	0.7752	0	0.0416	0.1473	0.1249
E6.15.1476	E6_TE	0.69	0.2117	0	0.5476	1.3069	0.0584	0	0.6535	0.2993	0.6388	0.9418	0	0	0.2555	0.2263
E6.15.1477	E6_TE	0.6778	0.0204	0	0.423	1.0397	0.1172	0	0.3568	0.5657	0.6524	0.8002	0	0.0051	0.2701	0
E6.15.1478	E6_TE	1.0381	0.0248	0	0.2151	0.9554	0.2523	0.029	0.1985	0.3391	0.7651	0.3474	0	0	0.5583	0.0579
E6.15.1479	E6_TE	0.9048	0.1365	0	0.5459	1.0977	0.1394	0	0.2047	0.2729	0.6883	0.8218	0	0	0.4658	0.3085
E6.15.1481	E6_TE	0.9678	0.1485	0	0.7043	1.0589	0.1821	0	0.4616	0.5127	0.5047	0.5909	0	0	0.3657	0.0894
E6.16.1493	E6_TE	1.1041	0.17	0	0.7187	1.2538	0.1338	0	0.3809	0.1791	0.492	0.3786	0	0.0023	0.093	0.0136
E6.16.1494	E6_TE	2.2575	0.0756	0	0.4912	1.3318	0.2456	0.0283	0.4534	0.1511	0.6895	0.3306	0	0	0	0
E6.16.1495	E6_TE	1.312	0.0965	0	1.0033	0.9068	0.2315	0.0193	0.2701	0.1736	0.4052	0.1929	0	0	0.1351	0
E6.16.1496	E6_TE	0.9463	0.0344	0	0.499	1.1958	0.3527	0	0.1549	0.043	0.3957	0.7399	0	0	0.1032	0.0172
E6.16.1497	E6_TE	1.1067	0.1067	0	0.691	0.6966	0.0449	0.0225	0.1348	0.0899	0.6517	0.6123	0	0	0.0674	0
E6.16.1499	E6_TE	1.6669	0.1295	0	0.9225	1.0964	0.3196	0.0486	0.5138	0.3884	0.9387	0.1659	0	0	0.1861	0.0364
E6.16.1503	E6_TE	1.868	0.245	0	0.7043	1.5312	0.3215	0	0.7656	0.1837	1.0718	0.9953	0	0	0.245	0
E6.16.1504	E6_TE	0.9171	0.246	0	0.7829	1.0513	0.1901	0	0.7605	0.246	0.5816	0.4138	0	0	0.2237	0.1454
E6.16.1505	E6_TE	1.1274	0.1369	0	0.5344	0.6973	0.2151	0.1173	0.2737	0.1564	0.7559	0.4236	0	0	0.189	0.0065
E6.17.1570	E6_TE	1.388	0.3186	0	2.1657	2.8246	0.5617	0.3132	1.1828	1.1126	0.9721	0.5563	0	0	0.2052	0
E6.17.1571	E6_TE	0.2447	1.4192	0	1.3703	4.8938	0.0489	0	0.2936	1.3213	0.5873	0	0	0.0489	0	0
E6.17.1573	E6_TE	0.9344	0.089	0	0.3471	1.2637	0.1691	0.1068	0.4272	0.1335	0.356	0.1958	0	0	0	0
E6.17.1574	E6_TE	1.1183	0.2312	0	0.9249	1.5696	0.0734	0	0.747	0.2735	0.4847	0.0044	0	0.0222	0.0089	0.0022
E6.17.1575	E6_TE	0.5894	0.115	0	1.4951	1.4089	0.4025	0.0431	0.1438	0.23	0.0575	0.115	0	0.115	0	0
E6.17.1576	E6_TE	0.7405	0.403	0	0.7203	1.7982	0.0554	0.3425	0.0806	0.4735	0.3727	0.4886	0	0.0806	0	0
E6.17.1579	E6_TE	0.4421	0	0	0.2079	0	0.2781	0	0.8783	0.363	0.3396	0.6178	0	0	0	0
E6.17.1581	E6_TE	0.5405	0.1858	0	0.3378	0.2745	0.1056	0	0.4518	0.1056	0.1731	0.1267	0	0	0	0
E6.17.1582	E6_TE	0.7524	0.1564	0	0.4489	0.5114	0.1803	0.0423	0.3054	0.16	0.5629	0.7708	0	0.0625	0	0
E6.17.1583	E6_TE	0.5843	0.2297	0	0.415	0.9832	0.3546	0	0.1491	0.1048	0.0887	0.5279	0	0.004	0.0282	0.0161
E6.17.1585	E6_TE	0.4825	0.2055	0	0.5629	0.8667	0.2323	0	0.3485	0.3753	0.4199	0.6344	0	0.0179	0.1251	0
E6.17.1586	E6_ICM	1.136	0	0	0.6352	0.4813	0.6547	0	0.2471	0.1366	0.6005	0.5983	0	0	0	0
E6.17.1587	E6_TE	1.05	0.2452	0	0.8971	0.7009	0.075	0.0836	0.225	0.1673	0.5307	0.4471	0	0.0058	0.1183	0.1731
E6.17.1588	E6_ICM	1.7419	0	0	1.4435	0.5334	0.2014	0	0.1716	0.3282	0.6378	0.8915	0	0	0.0149	0.0149
E6.17.1589	E6_TE	0.1555	0.2916	0	0.0065	0.8294	0.068	0	0.0097	0.0162	1.5681	1.2798	0	0	0	0.3046
E6.17.1590	E6_TE	0.7224	0.4289	0	0.517	0.4244	0.2032	0.1264	0.4131	0.1964	0.1603	0.5667	0	0	0	0.149
E6.17.1591	E6_TE	0.9821	0.1918	0	0.931	0.7213	0.3504	0.0639	0.2558	0.3581	0.4962	0.3018	0	0.0102	0.0742	0
E6.17.1592	E6_TE	0.9243	0.1471	0	0.3947	0.5106	0.2821	0	0.0935	0.3306	0.1731	0.4812	0	0	0.0035	0.0035
E6.17.1593	E6_TE	0.804	0.0605	0	0.8386	0.6268	0.294	0	0.2464	0.4798	0.3674	0.3934	0	0.0692	0.0476	0.0086
E6.17.1594	E6_TE	0.9656	0.3392	0	0.5646	0.968	0.2617	0.0073	0.3332	0.2387	0.1733	0.5307	0	0.0206	0.0194	0.0969
E6.17.1596	E6_TE	0.8596	0.2187	0	0.3117	0.8545	0.2086	0	0.1684	0.2187	0.1734	0.4474	0	0	0.186	0
E6.17.1598	E6_TE	1.2836	0.1683	0	0.643	1.2883	0.166	0	0.2829	0.0725	0.8067	0.2385	0	0.0351	0.0982	0.0608
E6.17.1599	E6_TE	0.9314	0.2222	0	1.1067	0.8336	0.159	0.055	0.3607	0.1855	0.2711	0.3669	0.0041	0.0061	0.0326	0.0306
E6.17.1600	E6_TE	1.3534	0.1469	0	0.183	1.2632	0.0593	0	0.2965	0.4254	0.1624	0.6445	0	0.0232	0.0825	0
E6.17.1601	E6_TE	0.7708	0.1847	0	0.5648	0.8135	0.0107	0.0675	0.341	0.3126	0.3375	0.6643	0	0	0.0995	0
E6.17.1603	E6_TE	1.1211	0.2293	0	1.2667	0.9719	0.2621	0.0036	0.2002	0.4186	0.3203	0.2257	0	0.0073	0.1092	0
E6.17.1606	E6_TE	0.5152	0.0096	0	1.0232	0.5775	0.1438	0	0.3666	0.1462	0.6661	0.4457	0	0	0.0551	0.103
E6.17.1607	E6_TE	1.1649	0.3078	0	0.3648	0.9233	0.1322	0.016	0.5335	0.1619	0.2986	0.538	0	0	0.1117	0.0638
E6.17.1608	E6_TE	1.4865	0	0	0.6363	1.1291	0.1137	0	0.3547	0.1002	0.3466	0.4576	0	0.0271	0.2139	0.1218
E6.17.1609	E6_TE	0.7735	0.4177	0	0.8895	0.5067	0.0425	0.1663	0.3906	0.4138	0.6188	0.1895	0	0	0.1122	0
E6.17.1610	E6_TE	1.1919	0.2145	0	0.5797	1.1797	0.0964	0	0.2919	0.3217	0.6557	0.5172	0	0	0.0502	0
E6.17.1611	E6_TE	0.1922	0.4869	0	1.0058	0.5765	0	0.4164	0.1281	0.0064	0.679	1.6015	0	0	0	0
E6.17.1613	E6_TE	0.7925	0	0	0.7577	0.1393	0.1219	0	0.27	0.3861	0.3513	0.3193	0	0	0	0
E6.17.1616	E6_TE	0.6205	0.0674	0	0.3777	0.7396	0.0832	0.018	0.4406	0.1619	0.5238	0.254	0	0.0225	0	0.2271
E6.17.1617	E6_ICM	0.4563	0.1844	0	0.848	0.8342	0.1797	0	0.2489	0.0737	0.2258	0.7236	0	0.0784	0.0968	0
E6.17.1618	E6_TE	0.0422	0.3774	0	0.2408	0.8937	0.221	0	0.3898	0.0397	0.1936	0.5437	0	0	0	0.0645
E6.17.1619	E6_TE	0.9798	0.1659	0	0.6726	0.8047	0.3041	0.0061	0.5099	0.1812	0.4331	0.3256	0	0.0983	0	0.0338
E6.17.1620	E6_TE	0.7008	0.0087	0	0.8907	0.6767	0.0393	0.072	0.2947	0.4148	0.3799	0.6353	0	0.0939	0.0437	0
E6.18.1622	E6_TE	1.2621	0.1902	0	0.5878	1.5041	0.1383	0	0.1729	0.3976	0.6916	0.536	0	0	0.0173	0.0173
E6.18.1623	E6_TE	1.6891	0.1173	0.0235	1.3841	1.9237	0.2581	0.2346	0.1642	0.6099	0.2815	0.4457	0	0	0.2111	0.0704
E6.18.1624	E6_TE	1.1122	0.111	0.0025	0.799	1.3268	0.1702	0.0888	0.3847	0.397	1.0062	0.0937	0	0.0641	0	0.0123
E6.18.1625	E6_TE	1.1368	0.0604	0	1.1406	2.0622	0.1171	0.136	0.7667	0.3097	0.7101	0.3664	0	0	0.0755	0.0076
E6.18.1626	E6_TE	1.4551	0.003	0	0.8761	1.4945	0.1455	0	0.0243	0.961	0.8518	0.5699	0	0	0	0
E6.18.1628	E6_TE	0.8643	0.5588	0	0.3427	3.1294	0.2906	0	0.4769	1.5274	3.3157	0.0149	0	0	0.0149	0
E6.18.1629	E6_TE	1.6525	0	0	0.5274	1.5002	0	0	0.293	0.1875	0.1524	0.7618	0	0	0.375	0
E6.18.1630	E6_TE	1.679	0.4241	0	0.459	0.1743	0	0	0.7727	0.5287	0.8482	0.5635	0	0.029	0	0
E6.18.1632	E6_TE	5.0508	0	0	2.5901	1.429	0.0154	0	0.2803	1.8571	0.1263	0	0	0	0	0
E6.18.1633	E6_TE	2.4808	0.0155	0	2.616	6.9323	0.371	0	0.2087	0	0.0348	0.1662	0	0	0	0.5217
E6.18.1635	E6_TE	0.6826	0.2687	0	0.3552	2.0232	0.3985	0.139	0.556	0.1792	1.007	0.2471	0	0	0	0.0649
E6.18.1636	E6_TE	1.4172	0.5253	0	0.6719	1.5178	0.1177	0	0.6583	0.2405	0.8374	0.3718	0	0.0068	0.0034	0
E6.18.1637	E6_TE	0.5768	0.6741	0	1.2472	1.4851	0.6092	0	0.4181	0.0541	0.739	0	0	0.0072	0	0
E6.18.1638	E6_TE	1.1907	0.1931	0	0.9091	1.1344	0.2655	0.0402	0.5229	0.2896	0.6275	0.2574	0.008	0	0.0402	0.0322
E6.18.1639	E6_TE	1.7967	0.2326	0	0.8514	1.574	0.3712	0.0495	0.4801	0.4108	0.9751	0.4455	0	0.0099	0.0148	0.0742
E6.18.1643	E6_TE	1.5111	0.1946	0	1.0027	1.6338	0.4067	0.0771	0.2928	0.3348	0.9414	0.1823	0	0	0	0
E6.18.1644	E6_TE	1.7381	0.1183	0	1.3232	1.994	0.4362	0.001	0.4866	0.3781	0.7009	0.2336	0.0029	0	0.2094	0
E6.18.1645	E6_TE	1.4787	0.325	0	0.9682	1.5012	0.361	0.0956	0.4858	0.2789	0.3126	0.4588	0	0.0011	0	0
E6.2.105	E6_TE	0.2841	0.165	0	0.2658	1.5673	0.0367	0	0.692	0.2612	0	0.9303	0	0	0	0.2016
E6.2.108	E6_TE	0.5904	0	0	0.006	0.4458	0	0	0.5302	0.1928	0.5422	0	0	0	0	0.3073
E6.2.109	E6_TE	1.4445	0.0777	0	0.0777	1.1183	0.1087	0.0155	0.0466	0.2019	0.5747	0.0777	0	0	0.2951	0
E6.2.115	E6_TE	3.3196	0	0	0.1911	1.2777	0.406	0	0	0.3463	0.0597	0.3224	0	0	0.2746	0
E6.2.116	E6_TE	1.4532	0.2837	0	0.9107	0.846	0.0697	0	0.2339	0.2588	0.3434	0.1642	0	0	0	0
E6.22.1846	E6_TE	0.6068	0.0348	0	0.414	0.8976	0.237	0.0822	0.3255	0.3793	0.3982	0.5626	0	0.0032	0.0822	0.079
E6.22.1847	E6_TE	0.9118	0.0468	0	0.5377	1.3092	0.0468	0.0935	0.2805	0.4442	0.2805	0.5143	0	0	0	0.0234
E6.22.1848	E6_TE	1.1405	0.0645	0	0.5132	1.5818	0.3521	0.0248	0.4413	0.538	0.5752	0.3893	0	0	0.0124	0.0322
E6.22.1849	E6_TE	1.2853	0	0	0.2902	1.8243	0.0829	0	0.4561	0.8292	1.1609	0.4975	0	0	0.0415	0.0829
E6.22.1850	E6_TE	1.1646	0	0	0.0914	1.3034	0.1964	0.0034	0.3893	0.5552	0.4537	0.3893	0	0	0.0745	0.0914
E6.22.1851	E6_TE	0.807	0.0649	0	0.2505	1.0389	0.0649	0	0.2505	0.3061	0.3896	0.4453	0	0	0.0371	0.0093
E6.22.1852	E6_TE	1.0379	0.1198	0	0.5509	1.9959	0.2874	0	0.2555	0.7265	0.8942	0.4391	0	0	0.0399	0.0639
E6.22.1853	E6_TE	0.6526	0	0	0.4153	1.2311	0.089	0	0.1187	0.3708	0.6081	0.3708	0	0	0.2966	0.0297
E6.22.1854	E6_TE	0.7187	0.093	0	0.0036	0.64	0.0715	0	0.2503	0.8224	0.5113	1.1692	0	0	0	0
E6.22.1856	E6_TE	1.1417	0.1522	0	0.6236	1.0773	0.1347	0.041	0.3952	0.5416	0.4128	0.5445	0	0	0.2196	0.0908
E6.22.1857	E6_TE	1.0389	0.0839	0	0.5247	1.553	0.3148	0.1049	0	0.1574	0.6086	0.7923	0	0	0.1207	0.0367
E6.22.1858	E6_TE	1.2139	0.0739	0	0.3743	1.0785	0.2635	0	0.5811	0.6451	0.49	0.6673	0	0.0714	0.096	0.1354
E6.22.1859	E6_TE	0.89	0.0181	0	0.296	1.0551	0.1409	0.006	0.4128	0.3322	0.3081	0.4349	0	0	0.0926	0.0544
E6.22.1860	E6_TE	0.7671	0.0223	0	0.4129	0.9512	0.3459	0	0.3515	0.3989	0.5579	0.544	0	0	0.0781	0.0335
E6.22.1861	E6_TE	0.5621	0.0957	0	0.299	1.1362	0.3349	0.0478	0.2153	0.0478	0.5861	0.7176	0	0	0.2272	0.0598
E6.22.1862	E6_TE	1.2279	0.0552	0	0.5795	1.0693	0.1035	0	0.2759	0.6968	0.5243	0.2759	0	0	0.0414	0
E6.22.1863	E6_TE	1.3075	0.0585	0	0.0716	2.2443	0.2212	0	0.2472	0.6245	1.5092	0.5855	0	0	0.1041	0
E6.22.1866	E6_TE	0.6617	0.0705	0	0.8792	0.5637	0.147	0.1195	0.1991	0.1869	0.4657	1.1458	0	0.0245	0.0123	0.0888
E6.22.1867	E6_TE	1.5747	0.0739	0	0.2866	1.6988	0.1418	0	0.2866	0.3989	0.8154	0.1832	0	0	0.1595	0.0207
E6.3.391	E6_TE	0.1424	1.8869	0	0.0032	0	0.5729	0	0.0388	1.6668	0.0129	0	0	0	0.0032	0
E6.6.722	E6_ICM	0.3149	0	0	0.5814	0.1575	0	0	0.4845	0	0.2786	0.0969	0	0	0	0
E6.7.738	E6_TE	0.4913	0.3179	0	0.516	1.5399	0.0206	0.0248	0.1115	0.1032	0.1032	0.0041	0	0	0	0
E6.7.742	E6_TE	0.5145	0	0	0	0.5588	0.1881	0.0055	0.3319	0.1826	0.1826	0.1881	0	0	0	0
E6.8.769	E6_TE	1.3866	0.1074	0	0.9014	1.6619	0.1551	0.0427	0.3102	0.6367	0.6602	0.2604	0	0.0669	0.0953	0.111
E6.8.771	E6_TE	1.6765	0.0172	0	0.9827	1.5157	0.2612	0.001	0.399	0.4746	0.5387	0.2402	0	0.0823	0.1923	0.0574
E6.8.775	E6_TE	1.1244	0	0	2.7333	2.5862	0.0173	0.9861	0.0086	0.173	0.1557	0.0173	0	0.0346	0.0519	0
E6.8.776	E6_TE	1.3354	0	0	0.3563	1.6371	0.3082	0.0064	0.4366	0.581	1.0914	0.3371	0	0.0096	0.0321	0.0161
E6.8.784	E6_TE	1.0557	0.1554	0	0.9074	1.098	0.1907	0.0035	0.1377	0.5261	1.1722	0.4343	0	0.0318	0.1589	0.0671
E6.8.789	E6_TE	0.9139	0.0319	0	0.4516	2.0404	0.4091	0.0106	0.6961	0.6004	0.8448	0.2444	0	0.0053	0.17	0.0053
E6.8.791	E6_TE	1.5608	0.2072	0	0.6547	1.3868	0.0138	0	0.1271	0.5967	1.3481	0.4558	0	0.047	0.0856	0.0249
E6.8.792	E6_ICM	0.7653	0	0	1.1384	0.7422	0.0231	0	0.1	0.7807	0.6	1.0422	0	0	0.1269	0.1923
E6.8.793	E6_TE	0.7113	0.0329	0	0.3383	1.3239	0.1664	0.1097	0.3785	0.1298	0.8357	0.2597	0	0	0.0457	0.0585
E6.8.794	E6_ICM	0.6484	0	0	1.1647	1.1287	0.084	0.06	0.048	0.3362	1.4889	1.3448	0	0	0	0.1201
E6.8.797	E6_TE	1.3738	0.042	0	0.7674	1.8987	0.1399	0.0606	0.3359	0.3779	1.1313	0.1446	0	0	0.1003	0.1143
E6.8.799	E6_TE	0.6284	0.0679	0	0.2845	1.7154	0.3991	0.1189	0.3779	0.3524	0.6412	0.1274	0	0	0.1656	0
E6.8.800	E6_TE	1.5075	0	0	0.201	1.0286	0.266	0	0.2069	0.0769	0.6207	0.7981	0	0.0118	0.0118	0.1005
E6.8.801	E6_ICM	1.2768	0.0438	0	0.5237	0.5164	0.2316	0	0.0407	0.3766	0.9107	0.5862	0	0	0.0115	0.0991
E6.8.802	E6_ICM	1.1369	0.0364	0	0.539	1.0605	0.1604	0.094	0.2983	0.3811	0.8449	0.43	0	0	0.0714	0.099
E6.8.804	E6_TE	0.8614	0.0627	0	0.4225	2.6184	0.2269	0	0.3822	0.3165	0.6031	0.0821	0	0	0.0104	0
E6.8.808	E6_TE	2.069	0.0106	0	0.4021	1.6423	0.3001	0.0176	0.2063	0.2555	0.8417	0.1125	0	0	0.0352	0
E6.8.809	E6_TE	1.5042	0	0	0.7322	1.6145	0.1754	0.0579	0.1934	0.6346	0.8877	0.696	0	0	0	0
E6.8.810	E6_TE	1.0299	0.0239	0	0.4512	2.5221	0.1244	0.0717	0.499	0.7429	1.0394	0.4288	0	0.0446	0.161	0.1052
E6.8.812	E6_TE	1.195	0.0496	0	1.0586	1.3933	0.1091	0.0273	0.481	0.3545	1.0537	0.4537	0	0.0025	0.0719	0.5107
E6.8.814	E6_TE	1.5892	0	0	0.492	2.4987	0.0032	0.1586	0.1974	0.7024	0.6927	0.2686	0	0	0.0259	0
E6.8.815	E6_ICM	1.1998	0.2325	0	0.9208	2.0294	0.0688	0	0.1023	0.1488	0.9636	0.6808	0	0	0.0186	0
E6.8.816	E6_ICM	1.2118	0	0	0.4324	1.2765	0.1243	0	0.2071	0.0388	0.5619	0.6292	0	0.4169	0	0
E6.8.817	E6_TE	0.7395	0.1377	0	0.266	2.4676	0.0472	0	0.415	0.2471	1.1998	0.3584	0	0.149	0	0.0226
E6.8.819	E6_TE	2.1177	0	0	0.2176	2.6114	0.3605	0	0.0617	0.2923	0.8835	0	0	0.0065	0.2988	0.2371
E6.8.825	E6_TE	0.6664	0	0	0.8904	1.5568	0.0056	0	0.3584	0.8064	0.5376	0.5264	0	0	0.3248	0
E6.8.832	E6_TE	1.1249	0.0694	0	0.6631	0.7812	0.2951	0	0.3229	0.2083	0.6736	0.4514	0	0	0.0069	0.1215
E6.9.1007	E6_TE	0.6047	0	0	0.0694	1.3713	0	0	0.2412	0.1652	0.304	0.0099	0	0	0	0
E6.9.1008	E6_TE	1.1787	0.0917	0.0131	0.943	1.1525	2.0169	0	0.4191	0.4584	0	0	0	0	0	0
E6.9.1011	E6_TE	0.5104	0.6256	0	0	1.8603	0.0659	0	0.3457	0	0.0329	0.9713	0	0	0	0
E6.9.1012	E6_TE	0.1682	0.5325	0	0.0981	0.3644	0	0	0.3924	0.7007	0.4765	0	0	0	0	0.1401
E6.9.1013	E6_TE	1.795	0.0149	0	0.5306	1.0884	0.1017	0	0.2554	0.3942	0.6049	0.1959	0	0	0	0
E6.9.1014	E6_TE	0.8692	0.1317	0	0.2239	1.0931	0.1317	0	0.3292	0.4741	0.3029	0.1054	0	0	0.1185	0
E6.9.1015	E6_TE	0.4116	0.3842	0	0.0659	2.4202	0.0329	0	0.6366	0.675	2.4367	0.0768	0	0	0	0.3677
E6.9.1016	E6_TE	1.1362	0	0	0.4434	2.1338	1.1639	0	0	0.9145	1.9121	1.441	0	0	0	0
E6.9.1017	E6_TE	0.8593	0	0	3.2297	5.689	2.4001	0	0.6222	0	0.1185	0	0	0	0	0
E6.9.1018	E6_TE	0	0.0788	0	0.0394	1.458	0	0	0	0.197	0.6305	0	0	0	0	0
E6.9.1020	E6_TE	1.5278	0.0353	0	0.6346	0.758	0.3114	0	0.3291	0.4348	1.1753	0.2409	0	0	0.1352	0
E6.9.1021	E6_TE	3.8529	0	0	0	2.025	1.0842	0	0	0	3.1182	1.9802	0	0	0	0
E6.9.1022	E6_ICM	1.5814	0	0	1.352	1.0775	0.4793	0	0.3114	0.168	0.8604	0.9833	0	0	0	0.1188
E6.9.1023	E6_TE	1.2067	0.0555	0	0.6241	1.3176	0.0832	0.0277	0.2635	0.3329	0.6935	0.0277	0	0.0832	0	0.0277
E6.9.1024	E6_ICM	0.9886	0.0636	0	1.3205	1.4476	0.1059	0	0.4237	0.2542	0.9462	0.5155	0	0	0	0.1624
E6.9.1026	E6_TE	0.6683	0.0278	0	0.1949	1.8657	0.3063	0	0.1114	0.3342	1.3645	0	0	0	0	0
E7.10.746	E7_TE	1.1665	0.006	0	1.068	3.1713	0.4922	0	1.0412	0.3431	1.25	0.2595	0	0	0	0
E7.10.748	E7_TE	0.8884	0.1491	0	0.2981	3.2077	0.5426	0	1.0493	0.2504	0.8466	0	0	0	0	0
E7.10.760	E7_ICM	1.1655	0	0	0.2684	0.7975	0.0843	0	0.7591	0	1.2652	0.7821	0	0	0	0
E7.10.761	E7_ICM	1.4927	0.0107	0	1.5425	0.4016	0.1955	0	0.0711	0	0.7002	1.5247	0	0	0	0
E7.10.762	E7_ICM	0.9437	0.0043	0	1.6043	0.6992	0.4633	0	0.1373	0.1373	0.4375	0.326	0	0	0	0
E7.10.763	E7_TE	2.0945	0.1529	0	0.4572	2.4436	0.2997	0	0.9082	0.2749	1.1538	0.1112	0	0.0077	0.017	0.0015
E7.10.764	E7_ICM	0.982	0	0	1.129	0.6213	0.3852	0	0.3273	0.2316	0.4632	0.5656	0	0	0	0
E7.10.766	E7_ICM	1.2023	0	0	2.1895	2.0223	0.0876	0.0239	0.207	0	0.7564	0.8917	0	0	0	0.0478
E7.11.835	E7_TE	0.9477	0.0846	0	0.4424	1.1338	0.1136	0.0145	0.7954	0.2152	0.7253	0.5343	0	0.0024	0.0097	0.0749
E7.11.836	E7_TE	1.6215	0.2632	0	0.2971	0.8574	0.0509	0.0085	0.2632	0.2886	0.416	0.1698	0	0	0	0.0255
E7.11.837	E7_TE	1.2434	0.1043	0	0.7272	1.0247	0.2238	0.0153	0.0966	0.0636	0.7933	0.2441	0	0	0.0381	0.1322
E7.11.838	E7_TE	1.6821	0	0	0.497	1.0704	0	0	0.5734	0.2103	0.5543	0.7264	0	0	0.0956	0.4779
E7.11.839	E7_TE	1.3421	0	0	0.4426	1.2203	0.4223	0.0264	0.1665	0.1076	0.4528	0.2274	0	0	0	0.0406
E7.11.840	E7_TE	1.692	0.0534	0.0063	0.722	3.023	0.4206	0.0659	0.1664	0.6278	0.5368	0.022	0.0063	0	0	0
E7.11.841	E7_ICM	0.8808	0.0493	0	0.2566	1.2114	0.111	0.185	0.9819	0.3355	0.0567	0.4466	0	0	0	0
E7.11.842	E7_ICM	1.7059	0.1418	0	0.1395	0.8301	0.0732	0.0137	0.5808	0.3933	0.3156	0.2264	0	0	0.0938	0.0046
E7.11.843	E7_ICM	3.8044	0.0052	0	0.1565	1.4654	0.3755	0.0235	0.1486	0.1199	0.5789	0.013	0.1226	0	0	0
E7.11.844	E7_ICM	1.048	0	0	0.5822	0.7998	0.1868	0	0.2746	0.2395	0.3713	0.2153	0	0.0769	0	0
E7.11.845	E7_ICM	0.9869	0.046	0	0.5137	1.0383	0.2677	0.0865	0.2406	0.3001	0.3326	0.2974	0	0.0081	0	0
E7.11.847	E7_ICM	1.2629	0.1951	0	0.4992	1.6431	0.3405	0.1653	0.205	0.0826	0.5852	0.2281	0	0	0	0.0033
E7.11.848	E7_TE	0.3179	0.0017	0	0.0716	1.1269	0.3562	0.0483	0.0899	0.0616	0.2847	0.8606	0	0	0	0
E7.11.849	E7_TE	0.9844	0.2515	0.0067	0.5903	0.981	0.711	0	0.2398	0.2415	0.3924	0.5634	0	0.0738	0.1073	0.1056
E7.11.850	E7_TE	0.9722	0.0923	0	0.4241	1.5376	0.4558	0	0.1558	0.2654	0.8424	0.3173	0	0.0721	0	0
E7.11.853	E7_TE	0.5632	0.011	0	0.243	1.7228	0.6074	0	0.0773	0.243	0.7399	0	0	0	0.0663	0.2209
E7.11.854	E7_TE	0.3816	0.2289	0	0.1661	1.212	0	0	0.2963	0.386	0.9965	0.009	0	0	0	0.1796
E7.11.856	E7_TE	1.373	0.0775	0	0.7136	1.1356	0.5204	0.0037	0.0492	0.3199	0.5795	0.2867	0	0	0	0
E7.12.858	E7_ICM	2.1507	0.1578	0	0.5847	0.9002	0.0742	0	0.471	0	0.8816	0.2645	0	0	0	0.1786
E7.12.862	E7_TE	0.6825	0.4846	0	0.4726	0.6279	0.3634	0.0051	0.8753	0.2065	0.4846	0.0478	0	0	0	0.1894
E7.12.869	E7_ICM	1.3503	0.0802	0	1.9866	0.4863	0.3001	0.0078	0.0931	0.1604	0.15	1.5779	0	0	0	0
E7.12.871	E7_ICM	1.8399	0.0501	0	1.5082	1.0045	0	0.3411	0.1064	0.1377	0.2409	2.4501	0	0	0.0031	0.4881
E7.12.872	E7_ICM	1.0998	0.1864	0	0.1198	1.0466	0	0	0.1545	0.0506	0.1971	0.4527	0	0	0.0639	0
E7.12.876	E7_TE	0.7592	2.6133	0	0.401	1.163	0.1649	0	0.4322	0.3441	0.4607	0.6228	0	0	0	0
E7.12.879	E7_ICM	1.9517	0.1285	0	1.1208	0.9475	0.2421	0	0.4453	0.3557	0.3437	1.1657	0	0.0359	0.0478	0
E7.13.881	E7_TE	0.731	0.1365	0	1.078	1.1891	0.2684	0.0254	0.354	0.2128	0.391	0.266	0	0.0139	0.037	0
E7.13.882	E7_ICM	1.4059	0.0138	0	0.6203	1.5024	0.317	0.0138	0.2068	0.5789	0.3032	0.51	0	0	0.0276	0.1241
E7.13.883	E7_ICM	0.8203	0.0492	0	0.6726	1.0062	0.2461	0.0711	0.5086	0.0875	0.4648	0.082	0	0.0273	0	0
E7.13.884	E7_ICM	3.0763	0	0	0.4807	0.8812	0.4967	0.032	0.1282	0.2564	0.705	0	0	0	0	0
E7.13.885	E7_TE	1.0934	0.9233	0	0.6318	0.7289	0.1417	0.1944	0.2835	0.2794	0.5184	0	0	0	0	0
E7.13.887	E7_TE	1.4664	0.1217	0	0.9857	0.4807	0.6997	0	0.2616	0.0061	0.2616	0.0122	0	0	0.2373	0
E7.13.891	E7_TE	0.6748	0.1088	0	0.878	1.0812	0.0653	0.058	0.254	0.283	0.1669	0.3991	0	0.0073	0	0.058
E7.14.893	E7_TE	2.1414	0.0053	0	0.3773	2.1946	0.0053	0	2.5134	0.0266	3.1138	0.9352	0	0	0	0
E7.14.894	E7_ICM	1.8509	0	0	0.99	2.3828	0.1876	0	0.7717	0.3567	1.2667	0.495	0	0.4858	0	0
E7.14.898	E7_TE	1.6826	0.1071	0	0.7373	2.798	0.46	0.0914	0.2332	0.2678	0.5892	0.7688	0	0	0	0.0599
E7.14.899	E7_TE	1.1776	0.0966	0	0.6685	1.1829	0.2428	0.0809	0.0261	0.0809	0.2794	0.2898	0	0	0	0
E7.14.900	E7_TE	1.3756	0.1274	0	0.5031	1.0508	0.1635	0.0085	0.2335	0.3949	0.5541	0.3121	0	0	0	0
E7.14.901	E7_TE	0.8005	0	0	0.3487	1.0396	0.2439	0.0458	0.2259	0.4076	0.6074	0.2947	0	0	0.0115	0.0409
E7.14.902	E7_TE	0.7408	0.0786	0	0.2376	1.1411	0.2713	0.0262	0.1684	0.2582	0.3854	0.0543	0	0	0.0636	0.1235
E7.14.903	E7_TE	0.866	0.0012	0	0.4646	1.4417	0.2687	0.1182	0.5196	0.178	0.4252	0.6534	0	0	0.0382	0.0012
E7.14.904	E7_ICM	2.1172	0.0072	0	0.3508	1.3011	0.1647	0.0286	0.3186	0.2148	0.5047	0.5172	0	0	0.0859	0.0447
E7.14.905	E7_ICM	1.7123	0	0	0.7856	1.3937	0.394	0.0365	0.2408	0.2335	0.54	0.1751	0	0.0024	0.0097	0
E7.14.906	E7_ICM	1.7568	0	0	0.5856	0.7529	0	0	0.8366	0	0.5856	0.4183	0	0	0	0
E7.14.907	E7_ICM	1.4363	0.1443	0	0.6872	1.1133	0.5635	0	1.1683	0.2818	0.2474	0.4055	0	0	0	0
E7.14.908	E7_TE	2.6501	0.0507	0	0.6594	2.5487	0.7481	0	0.5199	0.4692	0.4692	0.4945	0	0.0254	0	0.279
E7.14.909	E7_TE	1.4929	0.039	0	0.4249	1.8749	0.2612	0.0702	0.2651	0.6393	0.7991	0.5613	0	0	0.0429	0.0897
E7.14.910	E7_TE	0.8741	0	0	0.1147	1.4696	0.2841	0	0.3333	0.6938	0.4753	0.2513	0	0.0382	0	0
E7.14.911	E7_TE	1.2706	0.1477	0	0.9692	1.2765	0.6619	0.1655	0	0.0591	0.3664	0.2364	0	0.1655	0	0
E7.14.912	E7_TE	1.3797	0.0169	0	0.4662	1.4979	0.2869	0.057	0.3797	0.3375	0.3544	0.0063	0	0.1772	0	0
E7.14.913	E7_TE	2.3421	0	0	0.1508	1.3321	0.0358	0.0206	0.3439	0.4958	0.3547	0.46	0	0.0206	0.179	0.0456
E7.14.914	E7_TE	2.3016	0.295	0	0.7857	1.9598	0.0555	0	0.1314	0.4907	0.8529	0.2483	0	0	0.0029	0
E7.15.1078	E7_TE	1.6712	0.1768	0	1.1716	1.8093	0.2167	0	0.2612	0.3263	0.7404	0.0707	0	0	0.057	0
E7.15.1079	E7_TE	1.8181	0.238	0	0.1405	1.3335	0.2982	0.0143	0.7886	0.3671	0.6596	0.0029	0	0	0	0
E7.15.1082	E7_TE	1.1792	0.0014	0	0.5719	1.2919	0.3872	0.0014	0.1752	0.4469	0.2744	0.1752	0	0	0.0706	0
E7.15.1083	E7_TE	0.8253	0.2751	0	1.094	0.8957	0.2047	0	0.4478	0.0576	0.8701	0	0	0	0	0
E7.15.1087	E7_TE	1.2136	0.1154	0	0.6183	2.801	0.6783	0.0231	0.6599	0.2307	0.6553	0.2676	0	0.1892	0	0
E7.15.1090	E7_TE	2.0359	0.3441	0	0.8545	1.5484	0.4416	0	0.3613	0.9004	0.8258	0	0	0	0.2409	0
E7.15.1096	E7_TE	1.7883	0.2377	0	0.3512	1.3344	0.1026	0.1081	0.2863	0.5132	0.443	0.0432	0	0	0	0.0162
E7.15.1098	E7_TE	2.4171	0	0	0	0.7144	1.5955	0	1.3931	0.4405	0.0238	0	0	0	0	0
E7.15.1100	E7_TE	0.7533	0.1513	0	0.7896	2.6836	0.3631	0	0.6626	0.7291	1.3584	0	0	0	0	0
E7.16.1102	E7_TE	1.6424	0.0668	0	0.5007	1.6558	0.4139	0.0534	0.4807	0.2337	0.8012	0.1269	0	0	0	0
E7.16.1103	E7_TE	1.9161	0.2737	0	1.5251	0.5084	0.5866	0.2737	0.6257	0.2346	0.5866	0.1564	0	0.0782	0.1564	0
E7.16.1104	E7_TE	1.6645	0.2461	0	0.7348	1.3022	0.0649	0.0068	0.3794	0.2666	0.8511	0.3691	0	0.0137	0.0239	0
E7.16.1105	E7_TE	1.371	0.0292	0	0.2042	0.8459	0.2625	0	0.7293	0.2042	1.4294	0.3792	0	0	0	0.0583
E7.16.1106	E7_TE	1.8195	0.2325	0	0.9261	1.4075	0.2937	0.0367	0.6772	0.1102	1.3096	0.359	0	0.0449	0.2325	0
E7.16.1107	E7_TE	1.6028	0.2091	0	0.3833	1.5157	0.5401	0	0.4007	0.1742	0.3659	0.5052	0	0	0.1045	0.0697
E7.16.1108	E7_TE	1.4781	0.4995	0	0.9072	1.2538	0.2243	0	0.6218	0.0612	1.7431	0.2752	0	0.0204	0.1529	0
E7.16.1110	E7_TE	0.2503	0.036	0	0.4273	0.6208	0.1645	0.1175	0.6678	0.1991	0.7439	0.1687	0	0.0055	0.0014	0.1051
E7.16.1111	E7_TE	1.0784	0.4638	0	1.1123	0.9502	0.2375	0.0264	0.6976	0.3167	0.954	0.1282	0	0	0	0
E7.16.1112	E7_TE	1.5595	0.2351	0	1.0036	0.9954	0.2248	0.0552	0.5416	0.2575	0.6479	0.188	0	0.0245	0.0368	0.0123
E7.16.1113	E7_TE	0.5977	0.1892	0	1.0384	1.1269	0.2878	0.1308	0.4628	0.5494	0.6681	0.2234	0	0	0	0.0181
E7.16.1114	E7_TE	0.5044	0.3571	0	0.4761	1.2724	0.2465	0.1332	0.5129	0.0879	0.8473	0.2919	0	0.1077	0.0397	0
E7.16.1115	E7_TE	1.0055	0.09	0	0.0823	1.5533	0.3909	0	0.3317	0.0566	0.9798	0.0669	0	0	0	0
E7.16.1116	E7_TE	0.8902	0.0892	0	1.031	2.1909	0.349	0.002	0.8763	0.0595	0.6424	0.3252	0	0.1487	0.0178	0.0238
E7.16.1118	E7_TE	1.284	0.2668	0	0.8133	1.1842	0.2971	0.1041	0.3969	0.0781	1.1256	0.3969	0	0.0022	0.0217	0.013
E7.16.1119	E7_TE	0.9188	0.2522	0	1.5267	0.6183	0.6356	0.1278	1.1848	0.0967	0.5112	0.0035	0	0	0.1209	0
E7.16.1120	E7_TE	1.187	0.082	0	1.2629	1.3388	0.4098	0.003	0.8561	0.2125	0.5404	0.0941	0	0	0.1093	0
E7.16.1121	E7_TE	1.5025	0.3558	0	1.4102	1.513	0.4428	0.1186	0.4876	0.029	0.2952	0.0896	0	0.1819	0.1397	0.1582
E7.16.1122	E7_TE	1.2117	0.039	0	0.6602	0.6518	0.4791	0.0362	0.5683	0.0752	1.2563	0.1811	0	0	0.0947	0
E7.16.1123	E7_TE	1.1732	0.2176	0	1.1126	1.5753	0.1487	0.0826	0.7794	0.4544	0.9639	0.1102	0	0	0.1735	0.0275
E7.16.1124	E7_TE	1.2574	0.2276	0	1.0021	0.9188	0.1388	0.0833	0.3248	0.0777	0.7328	0.1971	0	0	0.0972	0
E7.16.1125	E7_TE	0.9714	0.1573	0	0.7203	0.9631	0.5133	0	0.483	0.1187	0.6127	0.287	0	0	0.011	0
E7.16.1126	E7_TE	1.6101	0.2189	0	0.8347	1.5896	0.4992	0.0327	0.804	0.3539	1.0659	0.1432	0	0	0.0471	0
E7.16.1127	E7_TE	1.3146	0.2132	0	1.1085	1.2265	0.3613	0.1498	0.3084	0.3895	0.6679	0.1886	0	0.0053	0.007	0.0652
E7.16.1128	E7_TE	1.0955	0.212	0	0.905	1.3194	0.3096	0	0.4287	0.2929	0.7216	0.1739	0	0.0024	0.0286	0.0214
E7.16.1129	E7_TE	1.2564	0.3222	0	0.8953	1.5916	0.4066	0.0281	0.2682	0.266	1.0013	0.2465	0	0	0.1038	0.0065
E7.16.1130	E7_TE	1.4381	0.1811	0	0.4656	1.3993	0.5665	0.0828	0.7372	0.2121	0.7165	0.0621	0	0.0673	0.163	0.0362
E7.16.1131	E7_TE	1.0751	0.8059	0	0.6616	0.9449	0.498	0	0.1707	0.3044	0.2235	0.1196	0	0	0	0
E7.16.1132	E7_TE	0.9489	0.1474	0	1.1531	2.0075	0.0246	0.121	0.4329	0.4877	1.1796	0.6049	0	0	0.3554	0
E7.16.1133	E7_TE	1.4038	0.7282	0	1.1049	1.4985	0.4041	0.0968	0.3894	0.1115	1.3533	0.2336	0	0.1684	0	0
E7.16.1134	E7_TE	1.2664	0.2354	0	0.7684	1.1905	0.1867	0.0934	0.4649	0.2081	0.8715	0.1323	0	0.1498	0.0019	0
E7.16.1135	E7_TE	1.6353	0.5468	0	0.2162	0.8138	0.4222	0.0712	0.3357	0.5493	0.9181	0	0	0.0025	0	0
E7.16.1136	E7_TE	0.4792	0	0	1.7001	1.6695	0.2779	0	1.1093	0.0044	1.2888	0.4398	0	0	0	0
E7.16.1138	E7_TE	1.483	0.2766	0	1.6324	1.1651	0.2353	0.0858	0.5993	0.3465	0.887	0.2893	0	0.035	0.0064	0.027
E7.16.1139	E7_TE	1.0584	0.2464	0	0.1123	0.7975	0.0904	0.0773	0.4622	0.0044	0.4622	0.0248	0	0.019	0	0
E7.16.1141	E7_TE	0.7882	0.2173	0	1.3592	1.514	0.208	0	0.2034	0.2797	0.1225	0.7351	0	0	0	0
E7.16.1142	E7_TE	1.1783	0.2827	0	0.9073	1.7937	0.2012	0.057	0.2501	0.1117	0.9783	0.0977	0	0.0302	0.0035	0
E7.16.1143	E7_TE	0.7201	0.3906	0	0.357	1.4249	0.0946	0.0427	0.4943	0.0641	0.6103	0.0488	0	0.0366	0.0061	0.0244
E7.16.1144	E7_TE	1.5239	0.035	0	0.8594	1.0775	0.3664	0.0133	1.5005	0.1216	0.7111	0.3364	0	0.0117	0.0083	0.0849
E7.16.1146	E7_TE	1.4326	0.1978	0	1.1724	1.0259	0.3939	0.1814	0.273	0.0513	0.7456	0.1264	0	0	0.1521	0.033
E7.16.1147	E7_TE	1.1325	0.1137	0.0259	0.5384	1.4914	0.2452	0.1715	0.8554	0.1655	0.5962	0.2492	0	0	0	0.0479
E7.16.1148	E7_TE	1.5759	0.0904	0	0.6346	1.3658	0.2963	0.0168	0.1303	0.4665	0.6472	0.0946	0	0	0.0168	0.2038
E7.16.1149	E7_TE	0.658	0.4101	0	0.596	1.1944	0.1836	0	0.5221	0.2766	0.9727	0.2384	0	0	0	0
E7.16.1150	E7_TE	1.1739	0.1828	0	0.8179	1.0007	0.1251	0	0.866	0.077	0.3175	0.4234	0	0	0.0674	0
E7.16.1152	E7_TE	0.5674	0.562	0	1.5995	1.4861	0.6809	0	0.6322	0.3458	0.3999	0.5782	0	0.3296	0	0
E7.16.1153	E7_TE	1.1424	0.1122	0	1.0438	0.7089	0.2295	0.0017	0.2193	0.0833	0.3995	0.1955	0	0.0085	0.0374	0
E7.16.1154	E7_TE	1.2386	0.1677	0	0.9676	1.2533	0.341	0	0.3336	0.4221	0.4866	0.1585	0	0.0516	0.0903	0.0074
E7.16.1155	E7_TE	1.177	0.3462	0	0.7616	1.3154	0.3462	0	0.45	0.4154	0.45	0.2423	0	0.1039	0	0
E7.16.1156	E7_TE	1.1625	0.4761	0	0.6507	1.5374	0.4483	0.1488	0.484	0.0139	0.9939	0	0	0	0	0
E7.16.1157	E7_TE	0.9839	0.3121	0	1.5127	0.9934	0.0881	0.0453	0.5074	0.4717	0.5241	0.5384	0	0	0	0.0905
E7.16.1158	E7_TE	0.818	0.4441	0	0.985	1.0317	0.1536	0.0634	0.5108	0.1669	0.4374	0.3005	0	0.0134	0.0668	0.0901
E7.16.1159	E7_TE	1.672	0.2098	0	0.7756	1.1698	0.1971	0	0.8074	0.4641	0.5404	0.1399	0	0.0064	0	0.0826
E7.16.1160	E7_TE	0.4947	0.2499	0	1.9135	1.6063	0.1224	0	0.4947	0.1302	0.3931	0.2603	0	0.0521	0.1614	0.0677
E7.16.1161	E7_TE	1.0904	1.3548	0	0	1.0243	0.4692	0.0727	0.3965	0	0	0.3106	0	0.4758	0	0
E7.16.1162	E7_TE	1.2956	0.2482	0	1.0947	1.1995	0.2396	0.0043	0.6528	0.2253	0.2052	0.4577	0	0.0043	0.0746	0.0172
E7.16.1163	E7_TE	0.6223	1.3436	0	0.4667	2.7579	0.0283	0	0.1556	0.2263	0.8627	0.3112	0	0	0.0141	0.198
E7.16.1164	E7_TE	1.4498	0.7241	0	1.4373	1.5136	0.4018	0	0.1121	0.1215	0.6104	0.3317	0	0.0358	0.0701	0
E7.16.1165	E7_TE	1.2393	0.4589	0	0.9401	2.4507	0.3289	0.1747	0.3772	0.3456	0.7804	0.3586	0	0.2192	0.0019	0.0632
E7.16.1166	E7_TE	1.3508	0.3592	0	0.8835	1.5753	0.2512	0	0.4551	0.1396	1.0547	0.3338	0	0	0.1165	0
E7.16.1167	E7_TE	0.9654	0.2144	0	0.5214	1.5089	0.3554	0.0401	0.3969	0.325	0.4993	0.242	0	0.1909	0.0775	0.0332
E7.16.1168	E7_TE	1.1813	0.1832	0	0.9177	1.0579	0.1816	0.0462	0.3561	0.3449	0.6938	0.1896	0	0.1267	0.0733	0.039
E7.16.1169	E7_TE	1.9369	0.149	0	0.5463	1.6389	0.3642	0.1324	0.447	0.4635	1.0595	0.3311	0	0.0828	0	0.0166
E7.16.1170	E7_TE	0.798	0.1412	0	1.0735	1.3706	0.1983	0.088	0.6606	0.1713	0.7339	0.206	0	0	0.0293	0
E7.17.1301	E7_TE	1.1151	0.0402	0	0.6329	1.0849	1.0247	0	0.7735	0.1808	0.5123	0.4922	0	0	0.1205	0.01
E7.17.1302	E7_TE	2.4561	0	0	0.793	0.6927	0.6984	0	0.5499	0.5306	0.4283	0.2856	0	0.083	0.0019	0.2547
E7.17.1303	E7_TE	0.601	0.0422	0	2.0349	0.6431	0.4323	0.2109	0.3479	0.1476	0.7908	0	0	0	0.4112	0.2741
E7.17.1304	E7_TE	2.0796	0.051	0	0.8359	1.31	0.7901	0.2294	0.107	0.0153	0.5811	0.0102	0	0.26	0.1529	0.1121
E7.17.1305	E7_TE	2.1706	0.0435	0	0.9711	0.4421	0.2138	0.1522	0.0833	0.2283	1.5835	0.4203	0	0.0326	0	0.0978
E7.17.1306	E7_TE	1.1991	0.2759	0	0.1273	0.3555	0.0902	0	0.0584	0.1857	1.1301	0.3661	0	0.0053	0.5306	0
E7.17.1307	E7_TE	1.4162	0.0026	0	0.532	0.3804	0.3907	0	1.4599	0.1799	1.2235	0.6451	0	0	0	0
E7.17.1308	E7_TE	0.3782	0	0	0.0189	0	0	0	0.4444	0	0	1.1441	0	0	0	0
E7.17.1309	E7_TE	1.081	0	0	1.1893	0.2544	0.641	0.0859	1.0312	0.2664	0.6857	0.0017	0	0	0	0.122
E7.17.1310	E7_TE	1.1336	0.048	0	0.7701	1.3129	0.1345	0	0.839	0.1329	1.0776	0.1249	0	0	0.0016	0.016
E7.17.1311	E7_TE	1.2574	0.008	0	0.7348	1.0392	0.4866	0.5366	0.5466	0.1061	0.1782	0.2183	0	0	0.0821	0.3324
E7.17.1312	E7_TE	2.3405	0	0	0.3796	1.0938	0.5533	0.0193	0.7174	0.5501	0.3748	0.7271	0	0	0.0836	0.4311
E7.17.1313	E7_TE	0.9597	0.1179	0	1.225	0.4848	0.036	0.1245	0.2096	0.2096	0.619	0.1048	0	0	0	0.0262
E7.17.1314	E7_TE	0.9908	0	0	0.6924	0.8262	0.2393	0	0.9528	0.2379	1.0429	0.2027	0	0.0084	0.1112	0.0521
E7.17.1315	E7_TE	1.3083	0.2446	0	0.2446	0.7738	0.2972	0.0852	0.2519	0.3062	0.5617	0.3715	0	0	0	0
E7.17.1316	E7_TE	2.6851	0	0	0.5787	1.0158	0.4246	0	0.408	0	0.6702	0	0	0	0	0
E7.17.1317	E7_TE	1.8942	0.1627	0	0.5619	1.0085	0.3342	0	0.6122	0.3549	0.5989	0.0902	0.0207	0.0133	0	0.3238
E7.17.1318	E7_TE	1.7385	0	0	0.7909	0.823	0.0428	0	1.2647	0.0499	0.9476	0.057	0	0	0	0
E7.17.1320	E7_TE	1.5374	0	0	2.3885	1.8366	0.5053	0	0.3888	0.1613	0.4766	0	0	0	0.2007	0
E7.17.1321	E7_TE	1.1156	0.0217	0	0.8213	1.3822	0.1676	0	0.5729	0.2207	0.5801	0.591	0	0	0.0905	0.1906
E7.17.1323	E7_TE	0.6863	0	0	0	2.6629	0.0275	0	1.0706	0.5079	1.5922	0	0	0	0	0
E7.17.1324	E7_TE	0.9131	0.1394	0	0.9755	0.358	0.2979	0	0.5911	0.1249	0.3124	0.2403	0	0	0	0
E7.17.1326	E7_TE	1.86	0.1722	0	0.1599	0.9777	0.4981	0.0461	0.2398	0.6856	0.6979	1.2298	0	0.0861	0	0
E7.17.1327	E7_TE	2.4308	0.2026	0	1.7002	0.6718	0.2753	0.0329	0.4709	0.1939	0.7964	0.6008	0	0	0.2753	0.0121
E7.17.1329	E7_TE	1.2861	0.0232	0.0054	0.4317	0.4994	0.041	0.1142	0.2016	0.0606	0.3014	0.396	0	0	0	0
E7.17.1330	E7_TE	1.2422	0	0	0.1685	0.206	0.1311	0	0.2247	0	0.5306	0.9114	0	0	0	0.5868
E7.17.1332	E7_TE	1.4052	0.3839	0	0.5396	0.1521	0.0869	0	1.0901	0.1376	0.3223	0.2209	0	0.2064	0.0326	0
E7.17.1333	E7_TE	1.634	0	0	0.3419	0.5771	0.9252	0.1505	0.7057	0.2039	0.7621	0.1098	0	0	0	0
E7.17.1334	E7_TE	1.8798	0	0	0.5166	0.6662	0.3239	0.0225	0.3464	0.4202	0.5043	0.6765	0	0	0	0.0389
E7.17.1335	E7_ICM	2.1222	0	0	2.1728	0.3972	0.0195	0.0935	0.3933	0.3699	0.0701	0.6308	0	0	0	0
E7.17.1336	E7_TE	0.5116	0.3387	0	0.9512	0.3819	0.233	0	0.7879	0.8816	1.0593	0	0	0	0	0
E7.17.1337	E7_TE	0.4906	0.0278	0	0.5415	0.3054	0.3887	0	0.8145	0.5507	0.4674	0.2453	0	0	0	0.199
E7.17.1338	E7_TE	0.944	0	0	0.343	1.1252	0	0.0192	0.6559	0.3924	0.5845	0.1756	0	0	0	0
E7.17.1339	E7_TE	1.8333	0	0	0.7423	1.6233	0.2437	0	1.121	0.2887	0.4574	0.8848	0	0	0	0
E7.17.1340	E7_TE	0.5851	0.1433	0	0.5403	0.7702	0.1254	0.0955	0.2239	0.2448	1.0449	0.621	0	0	0.003	0
E7.17.1341	E7_TE	1.2767	0.1186	0	0.6156	0.5061	0.5609	0	0.212	0.0137	0.3693	0.2804	0	0	0.0046	0.285
E7.17.1342	E7_TE	0.5467	0.0992	0	1.0353	0.1306	0.1717	0.0581	0.0435	0.1983	0.2782	0.7474	0	0	0	0.0484
E7.17.1343	E7_TE	2.0949	0.1462	0	1.2429	0.8914	0.4134	0.0197	0.5989	0.2446	0.3515	0.3234	0	0	0	0.0337
E7.17.1344	E7_TE	1.017	0.169	0	1.788	0.3262	0.9992	0	0.3558	0.1097	0.3736	1.1001	0	0	0	0
E7.17.1345	E7_TE	0.8199	0	0	0.5672	0.2011	0.2991	0	0.2733	0.0516	0.562	0.2114	0	0	0	0
E7.17.1346	E7_TE	1.1612	0	0	0.2215	0.466	0.0382	0	0.2712	0.0382	0.7066	0.7066	0	0	0.1222	0
E7.17.1347	E7_TE	0.7088	0.3082	0	0.8937	0.2466	0.0308	0.0308	0.0308	0	0.339	0.4623	0	0	0	0
E7.17.1348	E7_TE	1.696	0.1908	0	0.9328	0.4494	0.424	0.1526	0.5173	0.2671	0.4367	0.3562	0	0	0	0
E7.17.1349	E7_TE	2.2751	0.2202	0	1.0275	0.4036	0.4036	0.0734	1.3577	0.6972	1.321	0.1101	0	0	0	0
E7.17.1350	E7_TE	1.1806	0.195	0	0.8907	1.6207	0.0843	0	0.2662	0.2187	0.4664	0.1713	0	0	0	0.108
E7.17.1351	E7_TE	0.768	0.0751	0	0.3392	1.1896	0.6493	0.0024	0.0751	0.5379	0.5112	0.2277	0	0	0.0363	0
E7.17.1352	E7_TE	0.5348	0	0	0.8542	0.2625	0.3977	0.2488	0.7582	0.1508	0.6191	0.4192	0	0	0	0
E7.17.1353	E7_TE	0.7031	0.0444	0	0.4495	0.7971	0.1934	0.1699	0.4208	0.0209	0.5802	1.2937	0	0	0	0
E7.19.1538	E7_TE	2.0866	0	0	0	0.9112	0.0187	0	0.4136	0.4198	0	1.5922	0	0	0	0
E7.19.1542	E7_TE	1.5037	0	0	0.7711	1.4908	0.0466	0	0.4386	0.2217	0.8482	0.7631	0	0.0369	0.0016	0
E7.19.1543	E7_TE	0.4528	0.0017	0	0.9889	2.2858	0.0017	0	0.1182	2.1077	0.1532	0.3147	0	0	0	0.0233
E7.19.1544	E7_TE	1.518	0.1697	0	0.3425	1.1304	0.1571	0.0882	0.6456	0.2869	0.6693	0.272	0	0.0348	0.0074	0.0126
E7.19.1546	E7_TE	1.1304	0.0855	0	1.1175	1.4931	0.2284	0.0431	0.362	0.362	0.6076	0.3964	0	0.0115	0.0022	0.0194
E7.19.1547	E7_TE	1.358	0.0495	0	0.463	2.2481	0.3256	0.0371	0.432	0.4135	0.7229	0.4642	0	0	0.0111	0.0272
E7.19.1548	E7_TE	1.3341	0.0132	0	0.5596	1.8442	0.1179	0.1157	0.6852	0.2809	0.683	0.4451	0	0	0.0044	0.0242
E7.19.1549	E7_TE	1.0281	0.006	0	1.2426	1.4367	0.3568	0	0.2483	0.3652	0.5339	0.2543	0	0.0494	0	0.0615
E7.19.1550	E7_TE	1.7404	0.1377	0	0.6187	1.9896	0.2864	0.0317	0.5018	0.4876	0.7609	0.6067	0	0.0066	0.0033	0.0262
E7.19.1551	E7_TE	1.0583	0.0986	0	0.682	1.349	0.218	0.1334	0.9249	0.441	0.8492	0.23	0	0.0508	0.007	0.1185
E7.19.1552	E7_TE	1.4707	0.1568	0	0.537	1.7613	0.179	0.0009	0.5277	0.4742	0.5914	0.1495	0	0	0.0572	0.0775
E7.19.1553	E7_TE	1.2716	0.0425	0	0.8314	1.4006	0.2711	0.0898	0.5529	0.2646	0.6607	0.4655	0	0	0	0.0441
E7.19.1565	E7_TE	1.0933	0	0	0.3392	1.5721	0.1476	0	0.4868	0.7741	0.5187	0.2434	0	0	0	0.008
E7.19.1566	E7_TE	0.99	0.0034	0	1.2763	2.7175	0.1717	0.2492	0.6802	0.3704	1.6905	1.0742	0	0	0	0
E7.19.1568	E7_TE	0.1738	0	0	0.4221	0.6704	0.1986	0	1.1919	0	0.8443	0	0	0.0248	0	0
E7.19.1569	E7_TE	0.3689	0	0	0.0957	3.4435	0	0.0273	0.8882	0.0273	0.6012	0.7789	0	0	0	0
E7.2.138	E7_TE	1.6343	0.0157	0	0.3117	1.4613	0.1973	0	0.2316	0.3846	1.497	0	0	0	0	0
E7.2.139	E7_TE	0.5403	0.4145	0	0.0792	1.0014	0	0.0326	0.4564	0.2888	0.4751	0	0	0	0	0.0605
E7.2.141	E7_TE	0.9129	0	0	0.3744	0.6502	0.0722	0.1905	1.3924	0.6568	0.6371	0	0	0	0	0.3087
E7.2.142	E7_TE	2.0613	0.1948	0	0.2702	1.923	0.4525	0	0.8233	0.7793	2.363	0.1571	0	0	0	0
E7.2.144	E7_TE	1.1673	0	0	0.5982	1.0468	0	0	0.5732	0.7228	0.9471	0	0	0	0	0
E7.2.145	E7_TE	1.4033	0.168	0	0.981	1.3125	0.3588	0	0.2271	0.1998	0.4224	0.159	0	0.0091	0	0
E7.2.146	E7_TE	0.8289	0	0	0.0914	1.7797	0.3519	0.3925	1.032	0.1556	0.0034	0	0	0	0	0
E7.2.147	E7_TE	0.6899	0.004	0	0.3873	0.3308	0.1775	0	0	0	0.2703	0	0	0	0	0
E7.2.148	E7_TE	0.5693	0.0662	0	0.4369	1.9507	0.0177	0.0706	0.0044	0.0883	0.0044	0	0	0.0574	0	0
E7.2.149	E7_TE	2.2042	3.1603	0	0.4086	0.7477	0.5066	0	0.0225	0	0.382	0.1083	0	0	0	0
E7.2.151	E7_TE	0.77	0.0052	0	0.1801	0.3733	0.2114	0.1253	0.2193	0.0026	0.2297	0.0026	0	0	0	0
E7.2.152	E7_TE	2.7944	0	0	0.7791	0.3558	0.0307	0.3159	1.0491	0.3405	0.0092	0.0399	0	0	0	0
E7.2.154	E7_TE	1.6869	0.0031	0	0.223	1.7308	0.1759	0.1979	0.3361	1.0618	0.4712	0	0	0	0.1382	0.0817
E7.2.155	E7_TE	2.6187	0.0022	0	0.0022	2.5814	0.3547	0	0.1029	0.659	1.8764	0	0	0	0	0
E7.2.156	E7_TE	1.8391	0	0	0	1.2942	0.6293	0	0.0616	0.4055	1.1547	0	0	0	0	0.1719
E7.2.157	E7_TE	2.7365	0	0	0.798	1.1097	0.2534	0.0445	1.1028	0.4315	0.1473	0	0	0	0	0
E7.2.159	E7_TE	2.9602	0.5841	0	0	3.7899	0.1129	0.1386	0.3841	0.2911	0.0356	0.1287	0	0	0	0
E7.2.160	E7_TE	2.0158	0.0037	0	0.298	0.9895	0.1619	0.0037	1.8944	0.0478	0.6842	0	0	0	0	0
E7.2.163	E7_TE	1.4115	0	0	0.5415	3.4709	0	0.2916	1.6753	0.0602	0.125	0.6803	0	0	0	0
E7.2.164	E7_TE	0.0919	0.3921	0	0.2267	0.0817	0.4166	0.002	0.5534	0.7147	0.0143	0.2675	0	0	0.1368	0
E7.2.165	E7_TE	0.8455	0.0029	0	0.7541	1.1283	0.5256	0	0.0057	0.0828	0.677	0.0029	0	0	0	0
E7.2.166	E7_TE	4.6965	0.0482	0	0.8969	0.0579	0.4725	0	0.27	0.9258	0.5015	0.0579	0	0	0	0
E7.3.167	E7_TE	0.5013	0.1057	0	0.1292	0.3094	0.1253	0	0.1175	0.6149	0.2193	0.3133	0	0	0.0157	0.1762
E7.3.168	E7_TE	1.366	0	0	0.3036	0.5536	0	0	0.4196	0.0536	0.4107	0.8571	0	0	0	0.125
E7.3.170	E7_TE	1.4702	0.104	0	0.4438	0.8599	0.0347	0.0694	0.2358	0.3468	0.4577	0.1664	0	0.0902	0.1526	0.0694
E7.3.172	E7_TE	1.4824	0.3241	0	0.168	0.9663	0.012	0	0.4201	0.6242	0.7262	0.2401	0	0	0	0.006
E7.3.173	E7_TE	0.505	0.1949	0	0.3189	1.0366	0.3898	0.1772	0.1329	0.3544	0.5936	0.4385	0	0	0.0089	0.2303
E7.3.174	E7_TE	0.6803	0.0386	0	0.1327	0.7285	0.2485	0	0.1134	0.7116	0.0362	0.1086	0	0	0	0.1737
E7.3.175	E7_TE	2.2167	0.0457	0	0.3474	0.649	0.1828	0.0229	0.7176	0.2102	0.4479	0.1645	0	0.1097	0	0.0594
E7.3.176	E7_TE	1.2963	0.0739	0	0.0444	0.8872	0.0148	0	0.5175	0.0246	0.5126	0.2809	0	0.1627	0	0
E7.3.177	E7_TE	1.5023	0.0048	0	0.1839	1.7635	0.4137	0.0774	0.45	0.0194	1.1636	0	0	0	0	0
E7.3.178	E7_TE	1.5834	0.1324	0	1.0096	0.3862	0.0828	0	0.1103	1.6385	0.2593	0.0441	0	0	0	0
E7.3.179	E7_TE	1.899	0.0388	0	0.6152	0.2713	0.0824	0	0.4748	0.1163	0.3149	0.2277	0	0	0	0.1308
E7.3.181	E7_TE	1.1106	0.0823	0	0.3245	0.3748	0.2194	0.1965	0.1554	0.9963	0.4387	0.096	0	0	0.0229	0
E7.3.183	E7_TE	0.8129	0.021	0	0.2308	0.4877	0.0629	0	0.4038	0.2098	0.3409	0.5454	0	0	0	0.1101
E7.3.185	E7_TE	1.9409	0.0663	0	0.5606	0.5123	0.1688	0.006	0.657	0.7293	0.868	0.0964	0	0	0	0.0663
E7.3.186	E7_TE	1.5022	0.3112	0	0.4024	0.397	0.4131	0	0.177	0.5097	0.4721	0.2897	0	0	0.1341	0.1073
E7.3.187	E7_TE	0.999	0.3996	0	0.4104	1.4417	0.1998	0.162	0.675	0.4968	0.7344	0.2646	0	0	0.2862	0.108
E7.3.189	E7_TE	2.3261	0	0	0.0775	1.0177	0.0388	0.0097	0.2811	0.5767	1.1001	0	0	0	0	0
E7.3.190	E7_TE	1.439	0.2367	0	0.4859	0.4361	0.2056	0	0.0997	0.5108	0.7475	0.2243	0	0	0.0062	0
E7.4.191	E7_TE	2.0878	0.2016	0	0.3456	0.36	0.0576	0	0.5039	0.4895	0.5471	0.3168	0	0	0.2016	0
E7.4.193.1	E7_TE	0.377	0	0	0	1.4313	0	0.0033	0.8174	0.2269	0.9342	0	0	0	0.387	0
E7.4.193.2	E7_TE	0.5671	0	0	0	1.6664	0	0	0.6456	0.5148	1.4396	0	0	0	0.6195	0
E7.4.194	E7_TE	3.3329	0	0	0.1888	0.6609	0.4626	0	0	0.491	0.8309	0	0	0	0	0
E7.4.195	E7_TE	0.8886	0.2594	0	0.0096	0.9463	0.4948	0	0.0096	0.1777	0.4491	0.0648	0	0	0	0
E7.4.196	E7_TE	0.7213	0.1739	0	0.0614	0.2251	0.3428	0	0.7929	0.5372	0.4502	0	0	0	0	0.2097
E7.4.197	E7_TE	1.5794	0	0	0	0.502	0.361	0	0	0.3779	0	0	0	0	0.4964	0
E7.4.198	E7_TE	2.1655	0.1216	0	0	0.5398	0.8577	0	0.2454	0.3712	0.4928	0.6145	0	0	0.0981	0.1216
E7.4.200	E7_TE	1.6027	0.0912	0	0.4084	0.5473	0.2652	0	0.3543	0.3532	1.0787	0.5993	0	0	0.2652	0
E7.4.202	E7_TE	0.5766	0.0837	0	0	0.8709	0.7413	0	0.2201	0.054	0	0.0014	0	0	0	0
E7.4.203	E7_TE	0.5161	0	0	0.5424	1.5925	0.2366	0	0.5244	0.3113	0.2836	0.0125	0	0	0.0097	0
E7.4.204	E7_TE	1.1206	0	0	0.3224	0.8263	0.4123	0.0229	0.4369	0.71	0.6466	0	0	0	0.0088	0
E7.4.205	E7_TE	1.5232	0.0113	0	0	0.2599	0.2512	0	0.0088	0.0138	0.4445	0.6957	0	0	0	0.5161
E7.4.206	E7_TE	0.1429	0.4288	0	0.2606	0.1104	0.4886	0	0.0054	0.0127	0.7165	0.2588	0	0	0.0724	0
E7.4.207	E7_TE	1.3379	0.2748	0	0.1591	0.7328	0.282	0.1012	0.5737	0.6605	0.5086	0.3664	0	0	0	0.1615
E7.4.208	E7_TE	0.8188	0.2283	0	0.289	0.6368	0.3175	0	0.2836	0.2658	0.4977	0.2283	0	0.0535	0	0.0517
E7.4.210	E7_TE	1.4702	0.1083	0	0.1524	0.8164	0.0932	0.0038	0.383	0.4485	0.5732	0.3452	0	0.0592	0.2016	0
E7.4.211	E7_TE	1.7537	0.0988	0	0.1631	0.7953	0.2494	0.0267	0.4925	0.6808	0.5019	0.2071	0	0	0	0
E7.4.212	E7_TE	1.8438	0	0	0.0136	0	0.4338	0	1.871	0.8541	0.8541	0	0	0	0	0
E7.4.213	E7_TE	0.8213	0	0	0.2785	0.15	0.2964	0	0.1678	0.0071	0.2571	0.1857	0	0	0	0.0964
E7.4.214	E7_TE	0.8947	0.063	0	0.4537	0.7007	0.3554	0.0101	0.0076	0.2218	0.1336	0.3755	0	0.0126	0.1714	0
E7.4.216	E7_TE	1.3916	0	0	0.0019	2.6474	0	0	2.265	0.3416	0	0	0	0	0	0
E7.4.217	E7_TE	2.1111	0.2005	0	0.0745	0.2998	0.204	0.0798	0.4169	0.5109	0.8161	0.1437	0	0	0	0.1082
E7.4.218	E7_TE	1.5361	0.0012	0	0	1.0896	0	0	0	0	0.1747	0.2135	0	0	0.0243	0
E7.4.219	E7_TE	0.5382	1.1059	0	0	0.0899	0.7432	0	0.7122	0.4173	1.4082	0	0	0	0	0
E7.4.220	E7_TE	1.5339	0.0251	0	0.1194	0.7575	0.3803	0	0.3662	0.3128	0.6978	0.0597	0	0	0.0519	0.044
E7.4.221	E7_TE	3.8662	0	0	0.5768	0.9249	0.1844	0	0.9308	0.3304	0.9942	0.2788	0	0	0.1357	0
E7.4.222	E7_TE	2.4868	0.4546	0	0.5789	0.3061	0.3364	0.0333	0.297	0.3864	0.7986	0.2182	0	0	0	0.1227
E7.4.223	E7_TE	1.925	0.0968	0	0.1247	0.3816	0.3239	0	0.2122	0.4058	1.225	0.0223	0	0	0.0949	0.1433
E7.4.224	E7_TE	1.1171	0.0636	0	0.2369	1.564	0.3062	0	0.4449	0.2061	0.3371	0.1579	0	0	0	0
E7.4.225	E7_TE	1.5129	0.2777	0	0.0344	1.2405	0.4761	0.1164	0.3756	0.2619	0.246	0.0899	0	0.2698	0.0846	0
E7.4.226	E7_TE	1.6295	0.0481	0	0.2458	0.5236	0.4328	0	0.2404	0.0908	0.6037	0	0	0.1069	0.6091	0.1389
E7.4.227	E7_TE	1.8391	0.143	0	0.2418	0.688	0.5756	0.0409	0.3167	0.5347	0.5654	0.2691	0	0	0.1464	0
E7.4.228	E7_TE	0.8315	0.5188	0	0.0801	0.4615	0.2022	0	0.3967	0.4577	0.6027	0	0	0	0	0
E7.4.229	E7_TE	0.7836	0.118	0	0	0.7499	0	0	1.4619	0.4339	0	0	0	0	0.4508	0
E7.4.230	E7_TE	0.574	0	0	0	0.1176	0.3043	0	0.9682	0.657	0.6224	1.276	0	0	0	0
E7.5.232	E7_TE	2.0178	0.0944	0	0.4622	0.82	0.4423	0	0.492	0.3926	0.8598	0.2336	0	0.005	0.0149	0
E7.5.233	E7_TE	1.4412	0.0482	0	0.0077	1.4354	0.1042	0	0.6328	0.0174	0.818	0.7466	0	0	0.2508	0
E7.5.235	E7_TE	4.6547	0.0117	0	0.4731	0.219	0.9755	0	0.002	0.3206	0.0156	0.8719	0	0	0.7526	0.0039
E7.5.237	E7_TE	2.2255	1.9308	0	0	0.7811	0	0	0.3316	0.6485	0.2579	0	0	0	0.2579	0
E7.5.240	E7_TE	1.9493	0.1307	0	0.4392	1.1217	0.6352	0.0036	0.1016	0.0036	1.4955	0.2033	0	0	0.3884	1.4774
E7.5.241	E7_TE	1.9603	0.0198	0	0.4882	0.907	0.0347	0	0.0149	0.622	0.0719	0.0025	0	0	0	0.565
E7.5.243	E7_TE	0.139	0	0	0	0.8374	0.0093	0	0.0062	0.0371	0	0	0	0	0	0
E7.5.245	E7_TE	1.1369	0	0	0.0311	0.8224	0.6946	0	0.4008	0.7775	0.6151	0	0	0	0.6877	0
E7.5.246	E7_TE	0.8658	0.058	0	0	1.8338	0.5641	0	0.8287	0.4503	0	0.4178	0	0	0.0441	0
E7.6.247	E7_TE	1.3674	0.1399	0	0.5097	0.8453	0.2424	0.3667	0.3108	0.2828	0.7148	0.4227	0	0	0	0
E7.6.248	E7_TE	2.9438	0	0	0	0.905	0.0213	0	0	0.0319	0	0.7612	0	0	0	0
E7.6.249	E7_TE	1.2519	0.1134	0	0.6387	0.567	0.2245	0.1759	0.3517	0.0023	0.4582	0.4189	0	0	0.0324	0.0185
E7.6.250	E7_TE	1.8747	0	0	0.5732	0.3486	0.2479	0	0.3951	0.6275	0.1394	0.0077	0	0.1859	0.0387	0
E7.6.251	E7_TE	1.902	0.0462	0	0.0336	0.6844	0.6508	0.508	1.6081	0.7474	0.5542	0.655	0	0	0.0546	0
E7.6.252	E7_TE	1.8953	0.0088	0	0.6479	0.908	0.2512	0.1102	0.4716	0.2645	0.432	0.4055	0	0	0	0
E7.6.253	E7_TE	2.3323	0	0	0	1.3605	0	0	0.15	0.7331	0.6035	0.3853	0	0.075	0	0
E7.6.254	E7_TE	1.2178	0.2421	0	0.3903	0.4409	0.2783	0.0542	0.3361	0.1193	0.8131	0.2891	0	0.047	0.1879	0
E7.6.255	E7_TE	0.7188	0.1127	0	0.6624	0.8127	0.0799	0.0047	0.1597	0.1221	0.3805	0.2349	0	0.0893	0.1503	0
E7.6.257	E7_TE	0.9921	0.0418	0	0.4184	1.0131	0.2182	0.0508	0.1255	0.2122	0.7292	0.6186	0	0.003	0.0209	0.0807
E7.6.258	E7_TE	1.4307	0.0317	0	1.1404	1.1932	0	0	0.7761	1.9481	0.4382	1.0189	0	0.1161	0	0
E7.6.259	E7_TE	4.1189	0.1562	0	0.8896	1.0458	1.5645	0	0.8059	0.5494	0.7195	0.8896	0	0	0.0056	0
E7.6.260	E7_TE	1.0129	0	0	0.626	1.0375	0.2982	0	0.2686	0.7615	0.4535	0.1553	0	0	0.1848	0
E7.6.261	E7_TE	1.7697	0	0	0.2539	0.8048	0.0859	0	0.2422	0.3243	0.5079	0.2578	0	0.0781	0	0
E7.6.262	E7_ICM	1.2953	0.2036	0	0.2003	0.6076	0.4307	0.0467	0.3172	0.6243	1.3153	0.227	0	0	0.01	0
E7.6.267	E7_TE	1.589	0.0027	0	0.2898	0.7985	0.1282	0.1776	0.4927	0.3659	0.8092	0.5034	0	0.028	0.0027	0
E7.6.274	E7_TE	1.7281	0	0	0.0517	2.6544	0.2993	0.1675	0.2352	0.0624	1.3914	0.3225	0	0	0.0748	0
E7.6.275	E7_TE	1.5412	0.1986	0	0.3158	0.9493	0.3158	0	0.3913	0.1231	0.8898	0.1946	0	0.0079	0.0338	0.1053
E7.6.276	E7_TE	1.0521	0.3812	0	0.2531	1.6421	0.3446	0.0518	0.2272	0.9194	0.337	0.3964	0	0.0366	0	0
E7.6.278	E7_TE	3.4184	0.7434	0	0.6107	0.5609	0.3418	0	0.0299	0.4912	1.822	0	0	0	0	0.0033
E7.7.280	E7_TE	1.072	0.0711	0	0.3534	0.4264	0.2191	0	0.2132	0.2843	0.1678	0.2112	0	0	0	0
E7.7.281	E7_TE	0.8842	0.1532	0	0.6061	1.3653	0.3024	0.086	0.3024	0.1089	0.7687	0.1371	0	0	0	0
E7.7.282	E7_TE	2.4642	0.2041	0	0.7226	1.4399	0.3053	0	0.6251	0.0126	0.9792	0.1807	0	0	0	0.3722
E7.7.283	E7_TE	1.4029	0.2338	0	0.8732	1.2566	0.1368	0	0.2322	0.6458	0.3547	0.4804	0	0	0.2545	0
E7.7.284	E7_TE	1.1868	0.0573	0	0.3735	0.2355	0.2863	0	0.2421	0.4685	0.3553	0.9864	0	0	0	0
E7.7.285	E7_TE	1.6902	0.2688	0	0.8936	0.8408	0	0	0.0871	0.6898	0.5204	0.2602	0	0.0012	0.1387	0
E7.7.286	E7_TE	1.3353	0	0	0.1507	0.3471	0	0	0.0426	0	0.0015	0.5572	0	0	0.0076	0
E7.7.293	E7_TE	1.5528	0	0	0.2375	1.5163	0.0731	0	0.8221	0.5846	0.3654	1.4615	0	0	0.0183	0.1644
E7.7.294	E7_TE	0.9424	0	0	0.6602	0.1438	0.3221	0	0.1491	0.0027	1.1394	0	0	0	0	0
E7.7.299	E7_TE	1.6296	0.0886	0	1.1665	0.9149	0.2373	0	0.1773	0.2316	0.243	0.506	0	0	0.2745	0
E7.7.300	E7_TE	1.567	0.1492	0	0.232	1.3283	0.0176	0	0.3012	0.1791	0.2293	0.4613	0	0	0	0
E7.7.301	E7_TE	0.8599	0	0	0	0.442	0.3415	0.0281	0.9041	0.4058	0.002	0	0	0	0	0.1025
E7.7.302	E7_TE	0.313	0	0	0.7337	0.7048	0	0	0.0594	0.1349	0.4431	1.0579	0	0	0	0
E7.7.307	E7_TE	1.4989	0.2675	0	0.3619	0.7254	0.1629	0	0.355	0.3396	0.8078	0.2109	0	0	0.0154	0.0909
E7.7.309	E7_TE	1.4881	0.3773	0	0.0725	0.4821	0.0322	0	0.2451	0.2918	0.366	0.5788	0	0	0	0
E7.7.310	E7_TE	0.3981	0.1169	0	0	1.3112	0.7962	0.2148	0.654	0.4708	0.9447	0.8973	0	0	0	0.2401
E7.8.311	E7_ICM	1.2191	0	0	0.7983	0.8898	0.2699	0.2264	0.0137	0.3637	0.4712	0.9309	0	0	0.0252	0.231
E7.8.312	E7_ICM	1.31	0.0906	0	0.3069	0.3975	0.1124	0	0.4126	0.1107	0.5401	0.7665	0	0	0.0738	0.161
E7.8.313	E7_TE	1.2319	0	0	0.3664	0.3611	0.1593	0	0.008	0.5469	0.2761	0.1646	0	0	0.1699	0.4434
E7.8.314	E7_TE	1.4241	0.0028	0	0.1649	1.1143	0.6282	0	0.0028	0.2331	0.8698	0.83	0	0	0	0
E7.8.315	E7_TE	1.3265	0	0	0.0921	0.7775	0.062	0.0053	0.3719	0.0921	0.3861	0.2338	0	0	0	0.2072
E7.8.316	E7_TE	1.1079	0	0	0.4628	0.4098	0.4118	0.0431	0.1784	0.3726	0.402	0.5569	0	0	0	0.2177
E7.8.317	E7_ICM	1.3766	0.0058	0	0.258	0.474	0.2557	0.0187	0.2545	0.153	0.9306	0.655	0	0	0.0035	0.0747
E7.8.319	E7_TE	1.4615	0.0284	0	0.3291	0.7165	0.1531	0	0.2126	0.3792	0.6474	0.2018	0	0	0.1449	0.1165
E7.8.320	E7_TE	2.0403	0.0355	0	0.1292	0.2513	0.4089	0.0369	0.2953	0.3578	0.6531	0.9286	0	0.0511	0.0057	0.0582
E7.8.321	E7_TE	1.0002	0.0292	0.0011	0.315	0.6463	0.2912	0.0065	0.2999	0.7588	0.5045	0.3193	0	0	0.0141	0.1808
E7.8.322	E7_TE	0.9472	0.052	0	0.2825	0.342	0.2215	0	0.403	0.1992	0.6364	0.4699	0	0.0297	0.1472	0
E7.8.323	E7_TE	0.8366	0.1564	0	0.056	0.5512	0.1916	0	0.1329	0.1499	0.5095	0.013	0	0.0013	0.1355	0.0612
E7.8.324	E7_TE	1.7397	0.0303	0	0.1985	0.6999	0.2086	0.1346	0.1413	0.3298	0.286	0.1884	0	0.0067	0.037	0
E7.8.325	E7_TE	1.2643	0	0	0.4069	0.6346	0.0896	0	0.4915	0.1593	0.9009	0.3995	0	0	0	0.1643
E7.8.327	E7_ICM	2.6918	0	0	0.5248	1.555	0.1469	0.0016	0.3988	0	0.3779	0.0016	0	0	0	0
E7.8.329	E7_ICM	1.0793	0.0022	0	0.1275	0.7957	0.4045	0	0.0044	0.1956	0.699	1.1848	0	0	0.2264	0.0022
E7.8.331	E7_TE	0.8163	0.0311	0	0.2307	0.6953	0.0409	0	0.2356	0.0229	1.0846	0.0605	0	0	0.1243	0.3566
E7.8.340	E7_TE	2.081	0	0	0.3624	1.5545	0.6975	0	0	0.9801	0.3214	0.1755	0	0	0.0114	0
E7.8.341	E7_TE	1.6624	0	0	0	0.8077	0	0	0	0	0.0522	0	0	0	0	0.4178
E7.8.350	E7_TE	0.893	0	0	0.2148	0.7319	0.2656	0	0.0396	0.2487	0.3985	0.3335	0	0	0.2883	0
E7.9.531	E7_TE	0.1437	0	0	0.0025	1.0601	0.6589	0	0.8644	0.5102	1.1072	0	0	0	0	0
E7.9.532	E7_TE	0.003	0	0	0.0444	0.1392	0.1392	0	0.2607	0.6517	0.3377	0.3288	0	0	0	0
E7.9.534	E7_TE	1.6076	0	0	0.7768	0.5814	0	0.0024	1.304	0.7297	1.6806	0	0	0	0	0
E7.9.535	E7_TE	0.4331	0.1031	0	0	1.4437	0.0825	0	0.8544	0.274	0.9546	0.0383	0	0	0	0
E7.9.536	E7_TE	0.3996	0	0	0.6385	1.7938	0.3238	0	0.2618	0.4433	0.9784	0.8153	0	0	0.3124	0
E7.9.537	E7_TE	0.8103	0.463	0	0.2182	0.8326	0.2738	0	0.2649	0.2182	0.9461	0.2805	0	0	0.0289	0
E7.9.538	E7_TE	0.0034	0	0	0.1363	0.6406	0.4293	0	0.0511	0.3918	1.1517	0.4157	0	0	0	0
E7.9.541	E7_TE	1.25	0	0	0.1795	0.891	0.1903	0	0.4823	0.1146	0.2141	0.3655	0	0	0	0.2422
E7.9.545	E7_TE	0.6772	0	0	0.2443	1.85	0.5725	0.0652	0.8052	0.6702	0.6888	0.3816	0	0	0	0.3421
E7.9.546	E7_TE	0.334	0.1924	0	0.4702	0.4702	0	0	0.008	0.7427	0.8522	0.4729	0	0	0.0053	0
E7.9.548	E7_TE	2.4163	0.0139	0	0.5194	1.7581	0.1889	0.025	0.9471	0.5888	0.7943	0.1639	0	0	0.0417	0
E7.9.549	E7_TE	0.8443	0	0	0.3718	0.4755	0.7163	0	0.2255	0.509	0.448	0.1859	0	0	0.0274	0
E7.9.551	E7_TE	0.6619	0.0881	0	0.5738	1.4438	0.4911	0.2162	0.5524	0.2882	1.1956	0.6619	0	0	0.1735	0.2509
E7.9.555	E7_TE	0.3568	0.2501	0	0	1.3571	0.1573	0.222	0.0562	0.6631	0.0337	0.3737	0	0.0112	0	0
E7.9.556	E7_ICM	0.3838	0.004	0	0.091	0.4827	0.3996	0	0.7083	0.3996	0.9971	0.368	0	0	0	0.004
E7.9.557	E7_TE	1.2629	0.1153	0	0.2456	0.9772	0.2606	0.01	0.0501	0.5011	0.7317	0.1554	0	0	0	0
E7.9.559	E7_TE	0.9811	0.1362	0	0.3604	0.9651	0.1001	0	0.2483	0.5046	0.2843	0.3163	0	0	0	0
E7.9.560	E7_TE	1.2693	0.0655	0	0.3104	0.8658	0.0138	0	0.2621	0.0034	0.5691	0.2414	0	0	0.0103	0.0552
E7.9.561	E7_TE	1.3041	0.1084	0	0.4141	0.9829	0.1277	0	0.1974	0.2786	1.2267	0.4063	0	0	0.0155	0
E7.9.563	E7_TE	0.6825	0	0	0	0.2347	0.0903	0	0	0.1228	0.6752	0	0	0	1.0219	0
E7.9.564	E7_TE	0.7824	0	0	0.1103	0.8292	0	0	0.3076	0	1.401	0.1705	0	0	0	0
E7.9.567	E7_TE	0.202	0.0337	0	0.4378	0.266	0.0842	0	1.256	0.889	0.4782	0.5489	0	0	0	0.1078
E7.9.569	E7_ICM	1.0066	0.0382	0	0.3313	1.2063	0.4205	0.3908	0.3228	0.4205	1.3931	1.1256	0	0	0	0.0595
E7.9.570	E7_TE	0.1108	0.1728	0	1.3025	0.731	0.4962	0	0.5183	0	0.2082	0	0	0	0	0.4209
E7.9.571	E7_ICM	1.8756	0.1596	0	0.7183	0.4988	0.1463	0	0.5753	0.6784	0.3858	0.123	0	0	0	0.0998

## Sheet:  fig2a
cell	UMAP_1	UMAP_2	devTime	pj	EML
E6_41_33	-5.50623	0.437319	E6	Co-seq	mural
E6_41_41	-5.23137	0.565526	E6	Co-seq	mural
E6_42_17	-3.25368	-2.73671	E6	Co-seq	mural
E6_43_25	-2.98243	-3.1065	E6	Co-seq	mural
E6_43_41	-2.26465	-1.105	E6	Co-seq	mural
E6_40_9	-3.76127	4.34783	E6	Co-seq	polar
E5_30_9	7.28233	-2.26743	E5	Co-seq	EarlyTE
E4_30_1	11.0325	2.19352	E4	Co-seq	Prelineage
E4_30_9	10.3965	-0.102374	E4	Co-seq	Prelineage
E5_31_1	2.97842	-6.57146	E5	Co-seq	EPI
E7_44_25	-4.42882	3.12416	E7	Co-seq	polar
E7_44_41	-2.98653	-4.25378	E7	Co-seq	polar
E6_41_34	-4.94675	0.283221	E6	Co-seq	mural
E6_41_42	-4.00577	0.331356	E6	Co-seq	mural
E6_43_2	2.65062	-6.5721	E6	Co-seq	EPI
E6_43_18	-0.321405	-0.897972	E6	Co-seq	mural
E6_43_34	-3.32022	-2.04193	E6	Co-seq	mural
E6_40_10	0.357374	-5.43025	E6	Co-seq	PE
E5_30_10	2.75399	-4.01425	E5	Co-seq	EPI
E7_44_26	3.17467	-6.58724	E7	Co-seq	EPI
E6_41_27	-3.49437	2.9084	E6	Co-seq	mural
E6_41_35	-5.4207	0.611134	E6	Co-seq	mural
E6_42_11	-2.50484	-0.503447	E6	Co-seq	mural
E6_42_19	8.43345	1.56978	E6	Co-seq	unknown
E6_40_3	-5.50169	5.01641	E6	Co-seq	polar
E6_40_11	-3.93715	2.27867	E6	Co-seq	polar
E6_40_19	-4.20811	2.92701	E6	Co-seq	polar
E5_30_3	-2.85829	-2.57146	E5	Co-seq	EarlyTE
E5_31_3	-2.9111	-2.26193	E5	Co-seq	EarlyTE
E6_41_4	3.23855	-6.71564	E6	Co-seq	EPI
E6_41_36	-3.66032	-0.457597	E6	Co-seq	mural
E6_41_44	-5.6916	0.395218	E6	Co-seq	mural
E6_42_12	-0.0606172	-0.981102	E6	Co-seq	mural
E6_42_20	-4.99947	-0.00404029	E6	Co-seq	mural
E6_43_4	0.510388	-5.27436	E6	Co-seq	PE
E6_43_36	-1.73066	-0.571322	E6	Co-seq	mural
E5_31_20	-0.20472	-1.34149	E5	Co-seq	EarlyTE
E5_32_4	2.92706	-6.06278	E5	Co-seq	EPI
E7_44_20	0.174258	-5.56063	E7	Co-seq	PE
E6_41_5	3.2015	-6.37398	E6	Co-seq	EPI
E6_41_29	-3.85235	2.49968	E6	Co-seq	polar
E6_41_37	-4.48983	0.768247	E6	Co-seq	mural
E6_41_45	-5.43559	1.0945	E6	Co-seq	mural
E6_42_13	-4.64345	0.692967	E6	Co-seq	mural
E6_42_21	-3.49001	-1.98597	E6	Co-seq	mural
E6_42_29	-3.07401	-3.8057	E6	Co-seq	mural
E6_43_5	-5.60461	5.75235	E6	Co-seq	polar
E6_43_13	0.688179	-5.14147	E6	Co-seq	PE
E6_40_13	2.95802	-7.19625	E6	Co-seq	EPI
E6_40_21	0.192817	-5.23431	E6	Co-seq	PE
E5_32_5	2.35068	-6.54784	E5	Co-seq	EPI
E7_44_21	8.4935	1.85152	E7	Co-seq	unknown
E7_44_45	8.61818	1.78162	E7	Co-seq	mural
E6_41_22	8.64683	1.55101	E6	Co-seq	unknown
E6_41_30	-4.19068	1.49744	E6	Co-seq	polar
E6_41_46	-4.31713	1.03737	E6	Co-seq	mural
E6_42_22	-2.20441	-1.18041	E6	Co-seq	mural
E6_43_22	-2.7113	-3.96463	E6	Co-seq	mural
E6_40_6	-5.10819	5.55466	E6	Co-seq	polar
E6_40_14	-4.20906	6.6125	E6	Co-seq	polar
E6_40_22	-4.08101	0.77586	E6	Co-seq	polar
E5_32_6	8.77091	1.75454	E5	Co-seq	Prelineage
E5_32_14	8.34318	1.48324	E5	Co-seq	Prelineage
E7_44_6	-6.11563	0.505649	E7	Co-seq	mural
E7_44_22	8.00328	1.61364	E7	Co-seq	mural
E7_44_38	-5.07349	5.89426	E7	Co-seq	polar
E6_41_7	-5.52053	0.904115	E6	Co-seq	mural
E6_41_23	8.57653	1.67932	E6	Co-seq	unknown
E6_41_31	-4.26157	4.81082	E6	Co-seq	polar
E6_41_39	-4.77771	0.932811	E6	Co-seq	mural
E6_41_47	-4.63119	-0.335429	E6	Co-seq	mural
E6_42_7	-4.26582	3.55362	E6	Co-seq	polar
E6_42_15	-2.18117	-2.3949	E6	Co-seq	mural
E6_42_23	-1.31404	-2.43669	E6	Co-seq	mural
E6_42_31	-0.67927	-2.74071	E6	Co-seq	mural
E6_43_7	2.2669	-0.577944	E6	Co-seq	mural
E6_43_15	0.423272	-5.41807	E6	Co-seq	PE
E6_40_7	-4.87184	6.30793	E6	Co-seq	polar
E5_30_7	2.64455	-4.18765	E5	Co-seq	EPI
E5_30_15	2.82818	-3.96728	E5	Co-seq	PE
E4_30_7	11.1322	1.30548	E4	Co-seq	Prelineage
E5_32_15	-2.50647	-1.56832	E5	Co-seq	EarlyTE
E5_32_23	-5.58877	7.09011	E5	Co-seq	EarlyTE
E5_32_31	-1.48631	-2.31915	E5	Co-seq	EarlyTE
E7_44_7	8.64231	1.72473	E7	Co-seq	unknown
E7_44_15	-4.19498	1.69941	E7	Co-seq	mural
E6_41_8	-4.8875	0.909324	E6	Co-seq	mural
E6_41_32	-4.67441	-0.252808	E6	Co-seq	mural
E6_41_40	-2.76101	-0.333974	E6	Co-seq	mural
E6_42_16	8.60773	1.6151	E6	Co-seq	unknown
E6_42_24	-0.0564867	-0.92656	E6	Co-seq	mural
E6_42_32	-3.72676	-0.11302	E6	Co-seq	mural
E6_43_8	8.48792	1.7502	E6	Co-seq	unknown
E6_43_24	-2.6328	-2.41454	E6	Co-seq	mural
E6_40_16	-4.2245	6.37604	E6	Co-seq	polar
E5_30_8	3.01545	-1.80217	E5	Co-seq	EarlyTE
E5_31_24	0.114218	-1.09898	E5	Co-seq	EarlyTE
E5_32_16	3.08403	-5.49719	E5	Co-seq	EPI
E5_32_32	-1.71248	-1.71102	E5	Co-seq	EarlyTE
E7_44_8	-5.17396	0.833983	E7	Co-seq	mural
E7_44_32	-5.58531	0.888892	E7	Co-seq	mural
E7_44_40	-4.38851	1.39145	E7	Co-seq	mural
E7_44_48	-4.05019	-0.309017	E7	Co-seq	mural
E4.10.1219	10.6542	2.01043	E4	Petropoulos et al	Prelineage
E4.10.1221	10.7227	2.07621	E4	Petropoulos et al	Prelineage
E4.10.1223	9.91436	1.71888	E4	Petropoulos et al	Prelineage
E4.10.1225	11.0546	1.78334	E4	Petropoulos et al	Prelineage
E4.10.1227	10.8553	1.91784	E4	Petropoulos et al	Prelineage
E4.10.1228	8.98075	1.74398	E4	Petropoulos et al	Prelineage
E4.10.1229	9.18389	1.7574	E4	Petropoulos et al	Prelineage
E4.10.1230	8.6737	1.66355	E4	Petropoulos et al	Prelineage
E4.10.1231	8.96385	1.7209	E4	Petropoulos et al	Prelineage
E4.10.1233	10.2735	1.6552	E4	Petropoulos et al	Prelineage
E4.2.10	10.1182	1.80618	E4	Petropoulos et al	Prelineage
E4.2.13	10.153	1.68978	E4	Petropoulos et al	Prelineage
E4.3.472	11.6562	0.404982	E4	Petropoulos et al	Prelineage
E4.3.473	11.8078	-0.233046	E4	Petropoulos et al	Prelineage
E4.3.476	11.391	0.781118	E4	Petropoulos et al	Prelineage
E4.3.478	11.4627	0.628598	E4	Petropoulos et al	Prelineage
E4.3.479	11.2251	0.413263	E4	Petropoulos et al	Prelineage
E4.3.480	11.693	0.373105	E4	Petropoulos et al	Prelineage
E4.3.481	8.69706	1.7515	E4	Petropoulos et al	Prelineage
E4.3.482	11.866	-0.298547	E4	Petropoulos et al	Prelineage
E4.3.484	11.9058	-0.318167	E4	Petropoulos et al	Prelineage
E4.3.485	11.6213	0.513787	E4	Petropoulos et al	Prelineage
E4.3.486	8.69408	1.76879	E4	Petropoulos et al	Prelineage
E4.3.487	12.0008	-0.177306	E4	Petropoulos et al	Prelineage
E4.3.488	11.9618	0.0710377	E4	Petropoulos et al	Prelineage
E4.3.489	11.4178	0.766494	E4	Petropoulos et al	Prelineage
E4.3.490	11.6462	0.490184	E4	Petropoulos et al	Prelineage
E4.3.491	11.6061	0.49237	E4	Petropoulos et al	Prelineage
E4.4.492	10.8335	0.452864	E4	Petropoulos et al	Prelineage
E4.4.493	11.0211	0.473254	E4	Petropoulos et al	Prelineage
E4.4.494	10.5356	0.5261	E4	Petropoulos et al	Prelineage
E4.4.495	10.9929	0.74779	E4	Petropoulos et al	Prelineage
E4.4.496	10.5901	0.340137	E4	Petropoulos et al	Prelineage
E4.4.497	10.7966	0.473649	E4	Petropoulos et al	Prelineage
E4.4.498	10.7446	0.363823	E4	Petropoulos et al	Prelineage
E4.4.499	10.9411	0.508401	E4	Petropoulos et al	Prelineage
E4.4.500	10.9301	1.15344	E4	Petropoulos et al	Prelineage
E4.4.501	11.5696	-0.475469	E4	Petropoulos et al	Prelineage
E4.4.502	10.8752	0.396202	E4	Petropoulos et al	Prelineage
E4.4.504	11.7777	-0.310756	E4	Petropoulos et al	Prelineage
E4.4.505	11.9595	-0.0331818	E4	Petropoulos et al	Prelineage
E4.4.506	11.6674	-0.384422	E4	Petropoulos et al	Prelineage
E4.4.507	11.5664	-0.378919	E4	Petropoulos et al	Prelineage
E4.4.508	10.8176	1.10592	E4	Petropoulos et al	Prelineage
E4.4.509	11.6607	-0.404683	E4	Petropoulos et al	Prelineage
E4.5.510	11.8928	-0.026774	E4	Petropoulos et al	Prelineage
E4.5.511	11.9083	0.169345	E4	Petropoulos et al	Prelineage
E4.5.512	12.0879	0.1681	E4	Petropoulos et al	Prelineage
E4.5.513	12.0407	0.217385	E4	Petropoulos et al	Prelineage
E4.5.514	11.9779	-0.226557	E4	Petropoulos et al	Prelineage
E4.5.515	11.5632	0.499373	E4	Petropoulos et al	Prelineage
E4.5.517	11.8653	-0.387903	E4	Petropoulos et al	Prelineage
E4.5.518	12.0172	0.0843353	E4	Petropoulos et al	Prelineage
E4.5.520	12.0749	-0.210414	E4	Petropoulos et al	Prelineage
E4.5.521	11.7723	0.108119	E4	Petropoulos et al	Prelineage
E4.5.522	11.9253	0.147331	E4	Petropoulos et al	Prelineage
E4.5.523	11.5814	0.38402	E4	Petropoulos et al	Prelineage
E4.5.524	11.246	0.573567	E4	Petropoulos et al	Prelineage
E4.5.525	11.985	-0.0860149	E4	Petropoulos et al	Prelineage
E4.5.526	11.6965	-0.0655288	E4	Petropoulos et al	Prelineage
E4.6.610	8.45493	-1.16418	E4	Petropoulos et al	Prelineage
E4.6.613	8.19956	-1.18652	E4	Petropoulos et al	Prelineage
E4.6.614	8.52508	1.3632	E4	Petropoulos et al	Prelineage
E4.6.625	8.84142	-0.80402	E4	Petropoulos et al	Prelineage
E4.6.627	8.81318	-0.649694	E4	Petropoulos et al	Prelineage
E4.7.642	7.65799	-2.02594	E4	Petropoulos et al	Prelineage
E4.7.643	7.73912	-1.9057	E4	Petropoulos et al	Prelineage
E4.7.644	7.9222	-1.8862	E4	Petropoulos et al	Prelineage
E4.7.645	8.9787	-0.672948	E4	Petropoulos et al	Prelineage
E4.7.646	8.86854	-0.870908	E4	Petropoulos et al	Prelineage
E4.7.647	9.14537	-0.519051	E4	Petropoulos et al	Prelineage
E4.8.1171	10.6135	1.68249	E4	Petropoulos et al	Prelineage
E4.8.1173	11.0681	2.08767	E4	Petropoulos et al	Prelineage
E4.8.1175	11.2041	1.73733	E4	Petropoulos et al	Prelineage
E4.8.1177	10.9738	2.1914	E4	Petropoulos et al	Prelineage
E4.8.1178	11.0114	2.16483	E4	Petropoulos et al	Prelineage
E4.8.1179	10.8942	2.21127	E4	Petropoulos et al	Prelineage
E4.8.1180	11.0125	1.92057	E4	Petropoulos et al	Prelineage
E4.8.1181	11.1334	1.85044	E4	Petropoulos et al	Prelineage
E4.8.1182	10.9834	2.21494	E4	Petropoulos et al	Prelineage
E4.8.1183	11.0175	1.65475	E4	Petropoulos et al	Prelineage
E4.8.1184	11.0485	2.20584	E4	Petropoulos et al	Prelineage
E4.8.1185	10.9716	1.99001	E4	Petropoulos et al	Prelineage
E4.8.1187	11.1089	1.88835	E4	Petropoulos et al	Prelineage
E4.8.1188	11.0681	1.12833	E4	Petropoulos et al	Prelineage
E4.8.1189	11.1435	1.32738	E4	Petropoulos et al	Prelineage
E4.8.1190	11.1457	1.90897	E4	Petropoulos et al	Prelineage
E4.8.1191	10.9544	1.36515	E4	Petropoulos et al	Prelineage
E4.8.1192	11.0753	1.51441	E4	Petropoulos et al	Prelineage
E4.8.1193	10.9283	1.79679	E4	Petropoulos et al	Prelineage
E4.8.1194	11.1608	1.79256	E4	Petropoulos et al	Prelineage
E4.9.1195	9.97079	1.75385	E4	Petropoulos et al	Prelineage
E4.9.1197	11.0236	1.40305	E4	Petropoulos et al	Prelineage
E4.9.1200	11.104	1.78856	E4	Petropoulos et al	Prelineage
E4.9.1202	10.8889	1.36577	E4	Petropoulos et al	Prelineage
E4.9.1203	10.9371	1.7962	E4	Petropoulos et al	Prelineage
E4.9.1204	10.9767	1.90207	E4	Petropoulos et al	Prelineage
E4.9.1206	10.6039	1.54914	E4	Petropoulos et al	Prelineage
E4.9.1207	10.6132	1.64993	E4	Petropoulos et al	Prelineage
E4.9.1208	10.6932	1.46958	E4	Petropoulos et al	Prelineage
E4.9.1209	10.5794	1.6528	E4	Petropoulos et al	Prelineage
E4.9.1210	11.2515	0.651574	E4	Petropoulos et al	Prelineage
E4.9.1211	10.7172	1.63325	E4	Petropoulos et al	Prelineage
E4.9.1212	10.8663	1.69062	E4	Petropoulos et al	Prelineage
E4.9.1213	10.8024	1.56774	E4	Petropoulos et al	Prelineage
E4.9.1214	10.7876	1.50897	E4	Petropoulos et al	Prelineage
E4.9.1215	10.898	0.86365	E4	Petropoulos et al	Prelineage
E4.9.1217	8.83114	1.70926	E4	Petropoulos et al	Prelineage
E4.9.1218	11.3135	0.805671	E4	Petropoulos et al	Prelineage
E4.late.33.3157	9.82414	-0.324566	E4	Petropoulos et al	Prelineage
E4.late.33.3158	9.88469	-0.297939	E4	Petropoulos et al	Prelineage
E4.late.33.3159	9.78078	-0.46353	E4	Petropoulos et al	Prelineage
E4.late.33.3160	9.73778	-0.435792	E4	Petropoulos et al	Prelineage
E4.late.33.3161	9.69163	-0.466461	E4	Petropoulos et al	Prelineage
E4.late.33.3162	9.61544	-0.50421	E4	Petropoulos et al	Prelineage
E4.late.33.3163	10.2438	-0.397732	E4	Petropoulos et al	Prelineage
E4.late.33.3165	9.84125	-0.288584	E4	Petropoulos et al	Prelineage
E4.late.33.3166	9.72779	-0.410598	E4	Petropoulos et al	Prelineage
E4.late.34.3171	8.08246	-0.216063	E4	Petropoulos et al	Prelineage
E4.late.34.3173	7.80266	-0.407333	E4	Petropoulos et al	Prelineage
E4.late.34.3174	7.97053	-0.231955	E4	Petropoulos et al	Prelineage
E4.late.34.3175	7.97032	-0.22397	E4	Petropoulos et al	Prelineage
E4.late.34.3176	7.91468	-0.220195	E4	Petropoulos et al	Prelineage
E4.late.34.3178	8.2901	1.37268	E4	Petropoulos et al	Prelineage
E4.late.34.3179	7.84088	-0.509313	E4	Petropoulos et al	Prelineage
E4.late.34.3180	7.99908	-0.303475	E4	Petropoulos et al	Prelineage
E4.late.34.3183	8.22075	-0.366257	E4	Petropoulos et al	Prelineage
E4.late.34.3185	7.89326	0.129516	E4	Petropoulos et al	Prelineage
E4.late.34.3186	8.09884	0.378375	E4	Petropoulos et al	Prelineage
E4.late.34.3188	7.82275	-0.440433	E4	Petropoulos et al	Prelineage
E4.late.34.3189	8.44882	1.4463	E4	Petropoulos et al	Prelineage
E4.late.34.3190	7.92517	-0.0530394	E4	Petropoulos et al	Prelineage
E4.late.34.3191	8.38791	1.42354	E4	Petropoulos et al	Prelineage
E4.late.35.3197	10.4449	0.102379	E4	Petropoulos et al	Prelineage
E4.late.35.3199	10.419	0.109301	E4	Petropoulos et al	Prelineage
E4.late.35.3200	10.2856	0.0386911	E4	Petropoulos et al	Prelineage
E4.late.35.3201	11.3009	-0.406672	E4	Petropoulos et al	Prelineage
E4.late.35.3202	10.4305	0.0948478	E4	Petropoulos et al	Prelineage
E4.late.35.3203	10.3962	0.118962	E4	Petropoulos et al	Prelineage
E4.late.35.3204	10.2423	0.0870131	E4	Petropoulos et al	Prelineage
E4.late.35.3205	10.2125	-0.0281877	E4	Petropoulos et al	Prelineage
E4.late.35.3208	10.6526	0.213618	E4	Petropoulos et al	Prelineage
E4.late.35.3209	10.3427	0.169826	E4	Petropoulos et al	Prelineage
E4.late.35.3212	10.3182	0.0175973	E4	Petropoulos et al	Prelineage
E5.15.1820	7.01466	-2.59349	E5	Petropoulos et al	ICM
E5.15.1823	7.32128	-2.4287	E5	Petropoulos et al	ICM
E5.15.1825	8.55113	1.37221	E5	Petropoulos et al	ICM
E5.15.1826	7.19061	-2.51562	E5	Petropoulos et al	ICM
E5.15.1827	7.15125	-2.44064	E5	Petropoulos et al	ICM
E5.15.1828	7.07417	-2.5762	E5	Petropoulos et al	ICM
E5.15.1829	7.23469	-2.27064	E5	Petropoulos et al	ICM
E5.15.1830	7.49503	-2.10921	E5	Petropoulos et al	ICM
E5.15.1831	7.45506	-2.39966	E5	Petropoulos et al	ICM
E5.15.1834	7.21637	-2.54169	E5	Petropoulos et al	ICM
E5.15.1835	7.61412	-2.39737	E5	Petropoulos et al	Prelineage
E5.15.1838	7.70107	-2.36272	E5	Petropoulos et al	Prelineage
E5.15.1839	7.82699	-2.43463	E5	Petropoulos et al	Prelineage
E5.15.1840	7.92947	-2.30266	E5	Petropoulos et al	Prelineage
E5.15.1843	7.78785	-2.38768	E5	Petropoulos et al	Prelineage
E5.15.1845	7.57251	-2.41052	E5	Petropoulos et al	Prelineage
E5.38.3255	3.412	-4.22603	E5	Petropoulos et al	ICM
E5.38.3256	7.39602	-1.1774	E5	Petropoulos et al	EarlyTE
E5.41.3305	3.25303	-1.51499	E5	Petropoulos et al	EarlyTE
E5.41.3306	3.30244	-0.6009	E5	Petropoulos et al	EarlyTE
E5.41.3307	3.15197	-0.787345	E5	Petropoulos et al	EarlyTE
E5.41.3308	3.07876	-0.626044	E5	Petropoulos et al	EarlyTE
E5.41.3309	3.19744	-1.42107	E5	Petropoulos et al	EarlyTE
E5.41.3310	3.22318	-1.30843	E5	Petropoulos et al	EarlyTE
E5.41.3317	2.81634	-1.19974	E5	Petropoulos et al	EarlyTE
E5.41.3318	3.21385	-1.68295	E5	Petropoulos et al	EarlyTE
E5.41.3321	3.07702	-1.37079	E5	Petropoulos et al	EarlyTE
E5.41.3322	3.00845	-0.853828	E5	Petropoulos et al	EarlyTE
E5.41.3323	2.88874	-1.19487	E5	Petropoulos et al	EarlyTE
E5.41.3324	3.25026	-1.56932	E5	Petropoulos et al	EarlyTE
E5.41.3325	3.1035	-1.31669	E5	Petropoulos et al	EarlyTE
E5.41.3326	3.10879	-1.42557	E5	Petropoulos et al	EarlyTE
E5.41.3327	2.93709	-1.35825	E5	Petropoulos et al	EarlyTE
E5.41.3328	2.73884	-0.891301	E5	Petropoulos et al	EarlyTE
E5.42.3329	3.00984	-1.34341	E5	Petropoulos et al	EarlyTE
E5.42.3330	3.34554	-1.57933	E5	Petropoulos et al	EarlyTE
E5.42.3331	2.91046	-1.53004	E5	Petropoulos et al	EarlyTE
E5.42.3332	3.38816	-1.73512	E5	Petropoulos et al	EarlyTE
E5.42.3333	3.0969	-1.60407	E5	Petropoulos et al	EarlyTE
E5.42.3334	3.4602	-1.843	E5	Petropoulos et al	EarlyTE
E5.42.3335	3.1987	-1.6679	E5	Petropoulos et al	EarlyTE
E5.42.3336	3.53861	-1.94042	E5	Petropoulos et al	EarlyTE
E5.42.3337	3.4837	-1.56968	E5	Petropoulos et al	EarlyTE
E5.42.3340	3.69129	-1.68496	E5	Petropoulos et al	EarlyTE
E5.43.3343	3.18238	-0.924518	E5	Petropoulos et al	EarlyTE
E5.43.3347	3.40882	-1.59288	E5	Petropoulos et al	EarlyTE
E5.43.3348	3.09768	-1.37621	E5	Petropoulos et al	EarlyTE
E5.43.3349	2.7467	-1.05653	E5	Petropoulos et al	EarlyTE
E5.43.3350	3.48329	-2.16303	E5	Petropoulos et al	EarlyTE
E5.43.3352	3.57381	-1.96723	E5	Petropoulos et al	EarlyTE
E5.43.3353	3.66691	-1.87621	E5	Petropoulos et al	EarlyTE
E5.43.3355	3.61211	-1.88205	E5	Petropoulos et al	EarlyTE
E5.43.3356	3.72418	-1.87494	E5	Petropoulos et al	EarlyTE
E5.43.3357	3.59034	-1.90575	E5	Petropoulos et al	EarlyTE
E5.43.3358	2.47975	-1.05758	E5	Petropoulos et al	EarlyTE
E5.43.3360	2.56674	-0.871798	E5	Petropoulos et al	EarlyTE
E5.43.3361	2.57614	-1.09716	E5	Petropoulos et al	EarlyTE
E5.43.3362	2.57262	-0.855472	E5	Petropoulos et al	EarlyTE
E5.43.3363	2.49205	-0.938341	E5	Petropoulos et al	EarlyTE
E5.43.3364	2.4584	-0.956737	E5	Petropoulos et al	EarlyTE
E5.43.3365	2.44622	-0.978862	E5	Petropoulos et al	EarlyTE
E5.6.360	8.55909	-1.56627	E5	Petropoulos et al	EarlyTE
E5.6.361	10.7893	1.21533	E5	Petropoulos et al	Prelineage
E5.6.362	11.1656	0.833851	E5	Petropoulos et al	EarlyTE
E5.6.363	8.47679	-1.72496	E5	Petropoulos et al	EarlyTE
E5.6.364	8.33476	-2.1622	E5	Petropoulos et al	EarlyTE
E5.6.365	8.56848	-1.61415	E5	Petropoulos et al	EarlyTE
E5.6.369	8.40349	-1.84665	E5	Petropoulos et al	EarlyTE
E5.6.371	8.52349	-1.94719	E5	Petropoulos et al	EarlyTE
E5.6.372	8.5243	-1.95123	E5	Petropoulos et al	EarlyTE
E5.6.373	8.4402	-1.89084	E5	Petropoulos et al	EarlyTE
E5.6.375	8.53491	-1.85514	E5	Petropoulos et al	EarlyTE
E5.6.379	8.40364	-1.66728	E5	Petropoulos et al	EarlyTE
E5.6.382	8.98976	1.61283	E5	Petropoulos et al	Prelineage
E5.7.674	7.59952	-1.95766	E5	Petropoulos et al	Prelineage
E5.7.675	8.25986	-1.52083	E5	Petropoulos et al	Prelineage
E5.7.676	7.56692	-2.08105	E5	Petropoulos et al	Prelineage
E5.7.677	8.02856	-1.77904	E5	Petropoulos et al	Prelineage
E5.7.678	7.79158	-2.21626	E5	Petropoulos et al	Prelineage
E5.7.679	7.53429	-2.05118	E5	Petropoulos et al	Prelineage
E5.7.680	8.22752	-1.71558	E5	Petropoulos et al	Prelineage
E5.7.681	7.53122	-2.12095	E5	Petropoulos et al	Prelineage
E5.7.682	7.4079	-2.18301	E5	Petropoulos et al	Prelineage
E5.7.685	8.11975	-1.86112	E5	Petropoulos et al	Prelineage
E5.7.686	7.86465	-1.79949	E5	Petropoulos et al	Prelineage
E5.7.688	8.21228	-1.6197	E5	Petropoulos et al	Prelineage
E5.7.689	7.93496	-2.07398	E5	Petropoulos et al	Prelineage
E5.7.691	7.78098	-1.96338	E5	Petropoulos et al	Prelineage
E5.7.692	8.25253	-1.62864	E5	Petropoulos et al	EarlyTE
E5.7.693	8.13496	-1.68584	E5	Petropoulos et al	Prelineage
E5.7.695	8.19279	-1.32026	E5	Petropoulos et al	Prelineage
E5.7.696	8.29123	-1.56102	E5	Petropoulos et al	Prelineage
E5.7.697	7.94077	-2.18105	E5	Petropoulos et al	Prelineage
E5.7.698	7.86041	-2.057	E5	Petropoulos et al	Prelineage
E5.7.700	8.0748	-2.05038	E5	Petropoulos et al	Prelineage
E5.7.701	8.16854	-1.41711	E5	Petropoulos et al	Prelineage
E5.7.703	7.78885	-2.02149	E5	Petropoulos et al	Prelineage
E5.7.706	7.26449	-1.11968	E5	Petropoulos et al	Prelineage
E5.early.31.3059	7.66164	-1.72042	E5	Petropoulos et al	Prelineage
E5.early.31.3060	9.1515	-0.582623	E5	Petropoulos et al	Prelineage
E5.early.31.3062	7.84903	-1.16286	E5	Petropoulos et al	Prelineage
E5.early.31.3064	9.33742	-0.506196	E5	Petropoulos et al	Prelineage
E5.early.31.3070	7.78439	-1.10245	E5	Petropoulos et al	Prelineage
E5.early.31.3071	7.71854	-1.53553	E5	Petropoulos et al	Prelineage
E5.early.31.3072	7.71685	-1.68236	E5	Petropoulos et al	Prelineage
E5.early.36.3215	7.78097	-0.27732	E5	Petropoulos et al	Prelineage
E5.early.36.3216	7.62915	-0.291263	E5	Petropoulos et al	Prelineage
E5.early.36.3217	7.66951	-0.443732	E5	Petropoulos et al	Prelineage
E5.early.36.3218	7.60677	-0.416195	E5	Petropoulos et al	Prelineage
E5.early.36.3219	7.72607	-0.350207	E5	Petropoulos et al	Prelineage
E5.early.36.3220	7.62915	-0.437668	E5	Petropoulos et al	Prelineage
E5.early.36.3221	7.64113	-0.468816	E5	Petropoulos et al	Prelineage
E5.early.36.3222	7.77358	-0.264048	E5	Petropoulos et al	Prelineage
E5.early.36.3224	7.61821	-0.514983	E5	Petropoulos et al	Prelineage
E5.early.36.3226	7.8065	-0.220031	E5	Petropoulos et al	Prelineage
E5.13.1773	2.41079	-4.69606	E5	Petropoulos et al	EarlyTE
E5.13.1779	2.60727	-5.18909	E5	Petropoulos et al	EarlyTE
E5.13.1780	2.53474	-4.84335	E5	Petropoulos et al	EarlyTE
E5.14.1782	2.17042	-4.47407	E5	Petropoulos et al	ICM
E5.14.1806	2.39122	-4.47561	E5	Petropoulos et al	ICM
E5.14.1807	2.51159	-4.42523	E5	Petropoulos et al	EarlyTE
E5.14.1813	2.36837	-4.56352	E5	Petropoulos et al	ICM
E5.14.1918	2.41162	-5.15041	E5	Petropoulos et al	EarlyTE
E5.16.1898	2.37159	-5.04672	E5	Petropoulos et al	EarlyTE
E5.16.1909	2.41208	-5.2434	E5	Petropoulos et al	EarlyTE
E5.3.50	2.81157	-5.48461	E5	Petropoulos et al	ICM
E5.37.3239	3.1508	-5.15892	E5	Petropoulos et al	ICM
E5.37.3242	3.14177	-5.18747	E5	Petropoulos et al	ICM
E5.37.3246	3.18579	-5.14513	E5	Petropoulos et al	ICM
E5.40.3286	3.30805	-5.00702	E5	Petropoulos et al	ICM
E5.40.3290	3.26932	-4.92886	E5	Petropoulos et al	ICM
E5.12.1038	1.05313	-5.00728	E5	Petropoulos et al	EarlyTE
E5.1.31	2.44137	-4.17355	E5	Petropoulos et al	ICM
E5.14.1783	2.30624	-4.74163	E5	Petropoulos et al	ICM
E5.14.1793	2.01471	-4.50135	E5	Petropoulos et al	ICM
E5.14.1811	1.56237	-4.78081	E5	Petropoulos et al	ICM
E5.16.1890	2.18112	-4.68019	E5	Petropoulos et al	EarlyTE
E5.16.1891	2.13417	-4.57457	E5	Petropoulos et al	EarlyTE
E5.37.3243	1.01331	-5.11384	E5	Petropoulos et al	ICM
E5.37.3245	1.803	-4.89775	E5	Petropoulos et al	ICM
E5.40.3288	3.31963	-4.74449	E5	Petropoulos et al	ICM
E5.40.3289	3.10866	-4.75188	E5	Petropoulos et al	ICM
E5.40.3292	3.28142	-4.74363	E5	Petropoulos et al	ICM
E5.9.931	2.5421	-4.15227	E5	Petropoulos et al	ICM
E5.13.1750	2.14611	-4.461	E5	Petropoulos et al	EarlyTE
E5.13.1771	1.8797	-4.20181	E5	Petropoulos et al	EarlyTE
E5.14.1784	2.10981	-4.41066	E5	Petropoulos et al	EarlyTE
E5.14.1794	2.23398	-4.39231	E5	Petropoulos et al	EarlyTE
E5.16.1897	2.09837	-4.53771	E5	Petropoulos et al	EarlyTE
E5.16.1913	2.24001	-4.6799	E5	Petropoulos et al	EarlyTE
E5.3.59	2.96495	-5.09275	E5	Petropoulos et al	ICM
E5.3.61	2.95819	-5.30926	E5	Petropoulos et al	ICM
E5.40.3281	3.24287	-4.76448	E5	Petropoulos et al	ICM
E5.40.3282	3.30159	-4.83405	E5	Petropoulos et al	ICM
E5.40.3287	3.25446	-4.79962	E5	Petropoulos et al	ICM
E5.8.922	2.78145	-3.93774	E5	Petropoulos et al	ICM
E5.10.936	0.272188	-2.62011	E5	Petropoulos et al	EarlyTE
E5.10.939	0.581411	-2.83812	E5	Petropoulos et al	EarlyTE
E5.11.953	2.54454	-4.13141	E5	Petropoulos et al	ICM
E5.11.955	2.68557	-4.14422	E5	Petropoulos et al	ICM
E5.11.956	2.79014	-4.3172	E5	Petropoulos et al	ICM
E5.12.1033	-1.26398	-2.30625	E5	Petropoulos et al	EarlyTE
E5.12.1034	-1.07923	-2.78507	E5	Petropoulos et al	EarlyTE
E5.12.1036	0.189636	-2.76291	E5	Petropoulos et al	EarlyTE
E5.12.1039	-0.303556	-2.22143	E5	Petropoulos et al	EarlyTE
E5.12.1041	0.703925	-3.35651	E5	Petropoulos et al	EarlyTE
E5.1.28	-0.829859	-2.89462	E5	Petropoulos et al	EarlyTE
E5.1.30	-1.04048	-2.93259	E5	Petropoulos et al	EarlyTE
E5.13.1752	0.624154	-2.93052	E5	Petropoulos et al	EarlyTE
E5.13.1753	0.53939	-2.72598	E5	Petropoulos et al	EarlyTE
E5.13.1754	0.979931	-3.19412	E5	Petropoulos et al	EarlyTE
E5.13.1755	0.607695	-2.87473	E5	Petropoulos et al	EarlyTE
E5.13.1756	0.802361	-3.11319	E5	Petropoulos et al	EarlyTE
E5.13.1757	0.595922	-2.89094	E5	Petropoulos et al	EarlyTE
E5.13.1759	0.448187	-1.65435	E5	Petropoulos et al	EarlyTE
E5.13.1760	-0.105973	-2.67044	E5	Petropoulos et al	EarlyTE
E5.13.1761	0.145361	-2.68013	E5	Petropoulos et al	EarlyTE
E5.13.1762	0.291668	-2.0388	E5	Petropoulos et al	EarlyTE
E5.13.1763	0.36656	-2.51865	E5	Petropoulos et al	EarlyTE
E5.13.1764	0.65431	-2.8771	E5	Petropoulos et al	EarlyTE
E5.13.1765	0.58554	-1.53231	E5	Petropoulos et al	EarlyTE
E5.13.1766	-0.198184	-2.61279	E5	Petropoulos et al	EarlyTE
E5.13.1767	-0.498288	-2.64036	E5	Petropoulos et al	EarlyTE
E5.13.1768	0.312911	-2.77256	E5	Petropoulos et al	EarlyTE
E5.13.1770	0.484281	-2.68451	E5	Petropoulos et al	EarlyTE
E5.13.1774	0.435709	-1.27756	E5	Petropoulos et al	EarlyTE
E5.13.1775	-0.172821	-2.78493	E5	Petropoulos et al	EarlyTE
E5.13.1776	-0.21862	-2.85903	E5	Petropoulos et al	EarlyTE
E5.13.1777	0.508771	-3.14875	E5	Petropoulos et al	EarlyTE
E5.13.1781	-0.0328547	-2.6466	E5	Petropoulos et al	EarlyTE
E5.14.1788	0.437625	-2.82248	E5	Petropoulos et al	EarlyTE
E5.14.1789	0.697202	-3.08619	E5	Petropoulos et al	EarlyTE
E5.14.1790	1.8128	-4.17742	E5	Petropoulos et al	EarlyTE
E5.14.1791	0.2242	-1.73709	E5	Petropoulos et al	EarlyTE
E5.14.1795	0.434305	-3.10435	E5	Petropoulos et al	EarlyTE
E5.14.1797	0.0466125	-2.87186	E5	Petropoulos et al	EarlyTE
E5.14.1916	2.13068	-4.19546	E5	Petropoulos et al	EarlyTE
E5.14.1919	1.9248	-4.50959	E5	Petropoulos et al	EarlyTE
E5.14.1923	-0.721611	-2.36921	E5	Petropoulos et al	EarlyTE
E5.14.1924	0.0510223	-3.0765	E5	Petropoulos et al	EarlyTE
E5.16.1887	-1.00278	-2.19721	E5	Petropoulos et al	EarlyTE
E5.16.1888	-1.30662	-2.43959	E5	Petropoulos et al	EarlyTE
E5.16.1889	-1.07114	-2.01248	E5	Petropoulos et al	EarlyTE
E5.16.1893	0.0608157	-1.41919	E5	Petropoulos et al	EarlyTE
E5.16.1894	-1.10084	-2.21599	E5	Petropoulos et al	EarlyTE
E5.16.1899	-0.615999	-2.39807	E5	Petropoulos et al	EarlyTE
E5.16.1900	-0.856363	-2.71245	E5	Petropoulos et al	EarlyTE
E5.16.1901	-1.07415	-3.00957	E5	Petropoulos et al	EarlyTE
E5.16.1903	-1.33997	-2.98826	E5	Petropoulos et al	EarlyTE
E5.16.1904	-1.42688	-2.94832	E5	Petropoulos et al	EarlyTE
E5.16.1905	-1.32419	-2.96936	E5	Petropoulos et al	EarlyTE
E5.16.1906	-1.46954	-2.98513	E5	Petropoulos et al	EarlyTE
E5.16.1907	-1.32823	-2.87503	E5	Petropoulos et al	EarlyTE
E5.16.1910	-0.55972	-3.4146	E5	Petropoulos et al	EarlyTE
E5.16.1912	-1.78398	-2.79908	E5	Petropoulos et al	EarlyTE
E5.16.1914	-0.350911	-2.6574	E5	Petropoulos et al	EarlyTE
E5.16.1915	-0.214111	-1.88114	E5	Petropoulos et al	EarlyTE
E5.2.38	0.340503	-2.61355	E5	Petropoulos et al	EarlyTE
E5.2.42	0.279501	-2.33039	E5	Petropoulos et al	EarlyTE
E5.2.46	0.113631	-2.68236	E5	Petropoulos et al	EarlyTE
E5.2.47	0.501353	-1.88324	E5	Petropoulos et al	EarlyTE
E5.3.51	0.396535	-1.60088	E5	Petropoulos et al	EarlyTE
E5.3.54	0.0336469	-1.36372	E5	Petropoulos et al	EarlyTE
E5.3.55	0.00967896	-1.43333	E5	Petropoulos et al	EarlyTE
E5.3.56	0.0676211	-1.43559	E5	Petropoulos et al	EarlyTE
E5.3.57	-0.268718	-1.69211	E5	Petropoulos et al	EarlyTE
E5.37.3232	0.511149	-1.3412	E5	Petropoulos et al	EarlyTE
E5.37.3235	0.147531	-1.32058	E5	Petropoulos et al	EarlyTE
E5.37.3237	0.00987816	-1.18883	E5	Petropoulos et al	EarlyTE
E5.39.3262	1.1968	-1.40716	E5	Petropoulos et al	EarlyTE
E5.39.3264	0.823491	-1.88165	E5	Petropoulos et al	EarlyTE
E5.40.3278	0.661516	-1.3049	E5	Petropoulos et al	EarlyTE
E5.40.3279	0.647492	-1.40643	E5	Petropoulos et al	EarlyTE
E5.40.3280	2.97207	-4.8581	E5	Petropoulos et al	EarlyTE
E5.40.3283	2.37752	-1.57802	E5	Petropoulos et al	EarlyTE
E5.40.3291	1.02576	-1.56666	E5	Petropoulos et al	EarlyTE
E5.40.3294	1.28922	-1.33461	E5	Petropoulos et al	EarlyTE
E5.40.3296	3.28094	-4.68449	E5	Petropoulos et al	EarlyTE
E5.40.3297	3.11025	-4.56077	E5	Petropoulos et al	EarlyTE
E5.40.3299	3.16585	-4.66628	E5	Petropoulos et al	EarlyTE
E5.40.3301	2.9291	-4.67455	E5	Petropoulos et al	EarlyTE
E5.40.3303	3.27777	-4.59591	E5	Petropoulos et al	EarlyTE
E5.41.3313	2.37886	-1.07609	E5	Petropoulos et al	EarlyTE
E5.41.3315	2.41245	-0.920538	E5	Petropoulos et al	EarlyTE
E5.5.101	0.247473	-1.69418	E5	Petropoulos et al	EarlyTE
E5.5.96	-0.0470039	-2.03792	E5	Petropoulos et al	EarlyTE
E5.5.98	0.192482	-1.57118	E5	Petropoulos et al	EarlyTE
E6.10.1046	3.12271	-6.29963	E6	Petropoulos et al	EPI
E6.10.1048	3.02446	-6.38833	E6	Petropoulos et al	EPI
E6.10.1049	3.10484	-6.38504	E6	Petropoulos et al	EPI
E6.10.1050	2.84661	-6.47648	E6	Petropoulos et al	EPI
E6.10.1055	2.81223	-6.29966	E6	Petropoulos et al	EPI
E6.10.1056	2.68193	-6.40272	E6	Petropoulos et al	EPI
E6.10.1057	2.76063	-6.42549	E6	Petropoulos et al	EPI
E6.12.1274	2.18818	-6.57644	E6	Petropoulos et al	EPI
E6.12.1289	2.01899	-6.63522	E6	Petropoulos et al	EPI
E6.13.1381	2.74366	-6.9607	E6	Petropoulos et al	EPI
E6.13.1389	2.44715	-6.72587	E6	Petropoulos et al	EPI
E6.17.1586	2.43234	-6.28328	E6	Petropoulos et al	EPI
E6.17.1588	2.38995	-6.2516	E6	Petropoulos et al	EPI
E6.17.1611	2.06951	-6.24486	E6	Petropoulos et al	EarlyTE
E6.17.1612	2.19428	-6.04536	E6	Petropoulos et al	EPI
E6.6.722	3.1212	-5.17469	E6	Petropoulos et al	EPI
E6.8.794	3.07823	-6.68071	E6	Petropoulos et al	EPI
E6.8.801	2.20886	-6.76505	E6	Petropoulos et al	EPI
E6.9.1022	2.31408	-6.62791	E6	Petropoulos et al	EPI
E6.10.1043	0.299258	-5.38421	E6	Petropoulos et al	PE
E6.10.1044	0.319891	-5.33184	E6	Petropoulos et al	PE
E6.10.1060	0.609546	-5.30216	E6	Petropoulos et al	PE
E6.10.1061	0.478713	-5.36164	E6	Petropoulos et al	EPI
E6.12.1281	0.179685	-5.2157	E6	Petropoulos et al	PE
E6.22.1866	1.74614	-6.95552	E6	Petropoulos et al	EarlyTE
E6.6.718	2.94196	-5.02812	E6	Petropoulos et al	EPI
E6.6.720	3.04879	-4.99461	E6	Petropoulos et al	EPI
E6.8.816	2.14769	-6.74462	E6	Petropoulos et al	EPI
E6.12.1279	0.0249205	-5.25208	E6	Petropoulos et al	EarlyTE
E6.13.1378	2.81085	-7.06184	E6	Petropoulos et al	EPI
E6.13.1382	0.368271	-5.49387	E6	Petropoulos et al	EPI
E6.17.1579	-2.72676	-4.72493	E6	Petropoulos et al	mural
E6.17.1584	2.70509	-3.73971	E6	Petropoulos et al	EarlyTE
E6.17.1617	2.19387	-6.21824	E6	Petropoulos et al	EPI
E6.6.715	2.89092	-4.93209	E6	Petropoulos et al	EPI
E6.8.791	1.78107	-7.05528	E6	Petropoulos et al	EarlyTE
E6.8.792	1.96803	-6.94277	E6	Petropoulos et al	EPI
E6.8.802	1.96288	-7.01214	E6	Petropoulos et al	EPI
E6.8.813	1.86774	-7.12454	E6	Petropoulos et al	EPI
E6.8.815	2.15722	-6.853	E6	Petropoulos et al	EPI
E6.9.1024	2.00678	-6.90053	E6	Petropoulos et al	EPI
E6.10.1045	0.471194	-5.2525	E6	Petropoulos et al	PE
E6.10.1047	2.99311	-6.14823	E6	Petropoulos et al	EPI
E6.10.1052	2.90118	-6.31476	E6	Petropoulos et al	EPI
E6.10.1058	2.76901	-6.02171	E6	Petropoulos et al	EPI
E6.11.1064	-1.64962	2.54102	E6	Petropoulos et al	polar
E6.11.1070	-4.62369	5.90724	E6	Petropoulos et al	EPI
E6.11.1076	-2.06306	-0.400692	E6	Petropoulos et al	mural
E6.12.1266	-2.69503	-2.56403	E6	Petropoulos et al	mural
E6.12.1267	-1.78828	-2.52202	E6	Petropoulos et al	mural
E6.12.1268	-1.9704	-1.84372	E6	Petropoulos et al	mural
E6.12.1270	-0.430997	-1.06602	E6	Petropoulos et al	EPI
E6.12.1271	-2.76739	1.6042	E6	Petropoulos et al	polar
E6.12.1272	-2.2687	-1.42113	E6	Petropoulos et al	mural
E6.12.1273	0.529834	-5.44703	E6	Petropoulos et al	PE
E6.12.1275	-2.01464	-1.32784	E6	Petropoulos et al	mural
E6.12.1276	-2.05485	-1.09105	E6	Petropoulos et al	mural
E6.12.1277	-2.35717	-1.62007	E6	Petropoulos et al	polar
E6.12.1278	-2.3137	-1.49708	E6	Petropoulos et al	mural
E6.12.1280	-4.41572	7.07565	E6	Petropoulos et al	polar
E6.12.1286	-2.26827	-1.55954	E6	Petropoulos et al	polar
E6.12.1287	-2.25211	-2.07222	E6	Petropoulos et al	mural
E6.12.1288	-2.24887	-1.09629	E6	Petropoulos et al	polar
E6.12.1290	-2.77827	0.507042	E6	Petropoulos et al	mural
E6.12.1293	-1.88044	0.555793	E6	Petropoulos et al	mural
E6.12.1482	-2.99247	-1.29024	E6	Petropoulos et al	polar
E6.12.1483	-2.48553	-2.06384	E6	Petropoulos et al	polar
E6.12.1484	-4.64974	7.11049	E6	Petropoulos et al	polar
E6.12.1486	-2.28676	-2.00774	E6	Petropoulos et al	mural
E6.12.1487	-2.9285	-2.4268	E6	Petropoulos et al	mural
E6.12.1488	-2.58962	-2.41775	E6	Petropoulos et al	mural
E6.13.1364	-1.84326	-1.34912	E6	Petropoulos et al	mural
E6.13.1365	-2.06983	-1.34074	E6	Petropoulos et al	mural
E6.13.1366	-1.76532	-1.0086	E6	Petropoulos et al	mural
E6.13.1368	-1.89195	-0.675059	E6	Petropoulos et al	mural
E6.13.1374	-2.40568	-0.509195	E6	Petropoulos et al	mural
E6.13.1375	-2.39281	0.135403	E6	Petropoulos et al	mural
E6.13.1376	-1.98693	0.724016	E6	Petropoulos et al	mural
E6.13.1377	-4.3076	2.92464	E6	Petropoulos et al	polar
E6.13.1379	-3.78653	-0.0159091	E6	Petropoulos et al	mural
E6.13.1380	-5.22536	0.580578	E6	Petropoulos et al	polar
E6.13.1384	-5.26775	3.36877	E6	Petropoulos et al	polar
E6.13.1386	-4.23256	2.59414	E6	Petropoulos et al	polar
E6.13.1387	-4.25177	2.45137	E6	Petropoulos et al	polar
E6.13.1388	-4.37598	3.12871	E6	Petropoulos et al	polar
E6.13.1391	-3.70436	1.66107	E6	Petropoulos et al	polar
E6.13.1392	-3.8882	-0.506263	E6	Petropoulos et al	mural
E6.13.1393	-4.36193	0.280793	E6	Petropoulos et al	polar
E6.13.1394	-3.87706	1.87728	E6	Petropoulos et al	polar
E6.13.1395	-4.14146	3.01731	E6	Petropoulos et al	polar
E6.13.1396	-3.30213	0.186215	E6	Petropoulos et al	mural
E6.13.1397	-4.90187	0.876047	E6	Petropoulos et al	polar
E6.13.1398	-4.20479	0.712363	E6	Petropoulos et al	polar
E6.13.1399	-4.8537	3.64694	E6	Petropoulos et al	polar
E6.13.1400	-6.47581	2.53021	E6	Petropoulos et al	EPI
E6.14.1402	-5.24848	4.95193	E6	Petropoulos et al	EarlyTE
E6.14.1403	-2.3864	1.79589	E6	Petropoulos et al	mural
E6.14.1404	-2.0336	1.85928	E6	Petropoulos et al	polar
E6.14.1405	-4.99166	4.81342	E6	Petropoulos et al	polar
E6.14.1406	-3.0832	2.11271	E6	Petropoulos et al	mural
E6.14.1407	-2.63175	1.98066	E6	Petropoulos et al	mural
E6.14.1409	-2.76941	1.26613	E6	Petropoulos et al	mural
E6.14.1410	-2.65214	2.02599	E6	Petropoulos et al	mural
E6.14.1411	-2.10432	2.57381	E6	Petropoulos et al	polar
E6.14.1412	-3.32244	2.29302	E6	Petropoulos et al	mural
E6.14.1413	-6.21892	0.376684	E6	Petropoulos et al	mural
E6.14.1414	-2.38628	1.15981	E6	Petropoulos et al	mural
E6.14.1416	-2.04574	1.37314	E6	Petropoulos et al	mural
E6.14.1417	-2.00779	1.79087	E6	Petropoulos et al	mural
E6.14.1418	-2.30065	1.75164	E6	Petropoulos et al	mural
E6.14.1419	-2.2041	1.88898	E6	Petropoulos et al	mural
E6.14.1420	-2.24178	3.04263	E6	Petropoulos et al	polar
E6.14.1421	-2.05253	1.90745	E6	Petropoulos et al	polar
E6.14.1422	-4.20873	4.00888	E6	Petropoulos et al	polar
E6.14.1423	-1.84004	1.67269	E6	Petropoulos et al	mural
E6.14.1424	-2.14815	1.82951	E6	Petropoulos et al	mural
E6.14.1425	-2.68884	2.03337	E6	Petropoulos et al	mural
E6.14.1426	-1.94097	1.71033	E6	Petropoulos et al	mural
E6.14.1427	-1.98799	1.62954	E6	Petropoulos et al	mural
E6.14.1428	-2.94168	2.18905	E6	Petropoulos et al	mural
E6.14.1429	-2.72732	0.906603	E6	Petropoulos et al	mural
E6.14.1431	-1.93681	1.89875	E6	Petropoulos et al	mural
E6.14.1432	-1.9447	1.78708	E6	Petropoulos et al	mural
E6.14.1433	-2.08876	1.84532	E6	Petropoulos et al	mural
E6.15.1434	-2.80658	-3.81779	E6	Petropoulos et al	polar
E6.15.1435	-2.8484	-3.04651	E6	Petropoulos et al	polar
E6.15.1436	-3.16394	-2.59977	E6	Petropoulos et al	mural
E6.15.1438	-3.16392	-2.71477	E6	Petropoulos et al	mural
E6.15.1439	-3.3241	-2.78208	E6	Petropoulos et al	mural
E6.15.1441	-3.25185	-2.05425	E6	Petropoulos et al	mural
E6.15.1442	-3.3372	-2.10679	E6	Petropoulos et al	mural
E6.15.1445	-3.55427	-1.51066	E6	Petropoulos et al	mural
E6.15.1446	3.25308	-0.515998	E6	Petropoulos et al	mural
E6.15.1447	-3.23918	-2.33089	E6	Petropoulos et al	mural
E6.15.1450	-3.41744	-2.23686	E6	Petropoulos et al	mural
E6.15.1451	-3.50056	-1.80781	E6	Petropoulos et al	mural
E6.15.1453	-3.68173	-1.61587	E6	Petropoulos et al	mural
E6.15.1454	-3.47183	-1.58354	E6	Petropoulos et al	mural
E6.15.1455	-3.73995	-1.57319	E6	Petropoulos et al	mural
E6.15.1457	-3.86221	-2.35363	E6	Petropoulos et al	mural
E6.15.1458	-3.73833	-2.26521	E6	Petropoulos et al	mural
E6.15.1460	-3.78293	-2.26785	E6	Petropoulos et al	mural
E6.15.1461	-3.68808	-2.24419	E6	Petropoulos et al	mural
E6.15.1462	-3.73455	-1.94795	E6	Petropoulos et al	mural
E6.15.1463	-3.6082	-2.34837	E6	Petropoulos et al	mural
E6.15.1465	-3.74139	-2.47462	E6	Petropoulos et al	mural
E6.15.1466	-3.30057	-2.71116	E6	Petropoulos et al	mural
E6.15.1467	-3.30818	-2.60483	E6	Petropoulos et al	mural
E6.15.1468	-3.42024	-2.65286	E6	Petropoulos et al	mural
E6.15.1469	-3.22727	-2.59836	E6	Petropoulos et al	mural
E6.15.1470	-3.42934	-2.53354	E6	Petropoulos et al	mural
E6.15.1471	-3.43432	-1.24282	E6	Petropoulos et al	mural
E6.15.1473	-3.35244	-2.78825	E6	Petropoulos et al	mural
E6.15.1474	-3.72762	-2.39194	E6	Petropoulos et al	mural
E6.15.1475	-3.1628	-2.64323	E6	Petropoulos et al	mural
E6.15.1476	-3.68325	-2.55909	E6	Petropoulos et al	mural
E6.15.1477	-3.64573	-2.47086	E6	Petropoulos et al	mural
E6.15.1478	-3.91443	-2.00814	E6	Petropoulos et al	polar
E6.15.1479	-3.9411	-2.32338	E6	Petropoulos et al	mural
E6.15.1481	-3.83937	-2.2992	E6	Petropoulos et al	mural
E6.16.1493	-5.27249	1.0453	E6	Petropoulos et al	mural
E6.16.1494	-4.92228	1.44781	E6	Petropoulos et al	polar
E6.16.1495	-5.34727	3.68528	E6	Petropoulos et al	polar
E6.16.1496	-4.56773	0.764149	E6	Petropoulos et al	mural
E6.16.1497	-5.38736	3.27606	E6	Petropoulos et al	polar
E6.16.1499	-4.52356	1.74677	E6	Petropoulos et al	EarlyTE
E6.16.1500	-6.10554	1.40994	E6	Petropoulos et al	EPI
E6.16.1501	-5.46342	0.99313	E6	Petropoulos et al	EPI
E6.16.1503	-3.48553	-0.18675	E6	Petropoulos et al	mural
E6.16.1504	-5.70669	1.25795	E6	Petropoulos et al	mural
E6.16.1505	-5.59704	3.02969	E6	Petropoulos et al	polar
E6.17.1570	-2.31585	-0.776662	E6	Petropoulos et al	mural
E6.17.1571	-2.12385	-0.402762	E6	Petropoulos et al	mural
E6.17.1573	-3.06535	-4.76383	E6	Petropoulos et al	polar
E6.17.1574	-3.07665	-4.18742	E6	Petropoulos et al	mural
E6.17.1575	-3.27169	-4.51099	E6	Petropoulos et al	polar
E6.17.1576	-3.02363	-4.4539	E6	Petropoulos et al	polar
E6.17.1581	-3.26738	-4.31849	E6	Petropoulos et al	mural
E6.17.1582	-3.25043	-4.5264	E6	Petropoulos et al	polar
E6.17.1583	-3.29175	-4.51938	E6	Petropoulos et al	mural
E6.17.1585	-2.81135	-4.86661	E6	Petropoulos et al	polar
E6.17.1587	-2.89996	-4.93374	E6	Petropoulos et al	EarlyTE
E6.17.1589	-3.1065	-4.29342	E6	Petropoulos et al	mural
E6.17.1590	-3.06744	-4.14694	E6	Petropoulos et al	mural
E6.17.1591	-3.04383	-4.20645	E6	Petropoulos et al	mural
E6.17.1592	-3.12158	-4.4563	E6	Petropoulos et al	mural
E6.17.1593	-2.92817	-4.31423	E6	Petropoulos et al	mural
E6.17.1594	-3.15697	-4.6557	E6	Petropoulos et al	polar
E6.17.1596	-3.08863	-4.51251	E6	Petropoulos et al	mural
E6.17.1598	-3.15546	-4.4739	E6	Petropoulos et al	polar
E6.17.1599	-2.94681	-4.70018	E6	Petropoulos et al	EarlyTE
E6.17.1600	-2.6365	-4.69204	E6	Petropoulos et al	EarlyTE
E6.17.1601	-3.03028	-4.50993	E6	Petropoulos et al	polar
E6.17.1603	-2.92805	-4.45347	E6	Petropoulos et al	mural
E6.17.1606	-2.83956	-4.37011	E6	Petropoulos et al	mural
E6.17.1607	-3.29611	-4.40111	E6	Petropoulos et al	polar
E6.17.1608	-2.85258	-4.48312	E6	Petropoulos et al	mural
E6.17.1609	-2.86525	-4.7224	E6	Petropoulos et al	mural
E6.17.1610	-3.00684	-4.27452	E6	Petropoulos et al	mural
E6.17.1613	-2.78141	-4.87773	E6	Petropoulos et al	mural
E6.17.1616	-2.88927	-5.02272	E6	Petropoulos et al	EarlyTE
E6.17.1618	-3.036	-4.76839	E6	Petropoulos et al	polar
E6.17.1619	-2.86032	-4.87976	E6	Petropoulos et al	EarlyTE
E6.17.1620	-2.78675	-4.85248	E6	Petropoulos et al	EarlyTE
E6.1.72	-0.898656	-0.674964	E6	Petropoulos et al	mural
E6.1.77	-0.0164876	-2.38473	E6	Petropoulos et al	EPI
E6.1.78	-1.04038	-1.65356	E6	Petropoulos et al	mural
E6.1.79	-0.926807	-1.75748	E6	Petropoulos et al	mural
E6.1.80	-0.808993	-2.00012	E6	Petropoulos et al	mural
E6.18.1622	-3.77068	2.61062	E6	Petropoulos et al	mural
E6.18.1623	-3.92384	2.70336	E6	Petropoulos et al	polar
E6.18.1624	-3.88102	2.66319	E6	Petropoulos et al	polar
E6.18.1625	-3.87652	2.73156	E6	Petropoulos et al	polar
E6.18.1626	-3.92976	2.54081	E6	Petropoulos et al	polar
E6.18.1628	-1.92766	1.81845	E6	Petropoulos et al	mural
E6.18.1629	-3.2732	2.34332	E6	Petropoulos et al	mural
E6.18.1630	-3.67795	4.42945	E6	Petropoulos et al	polar
E6.18.1632	-3.52306	2.65261	E6	Petropoulos et al	mural
E6.18.1633	-3.20198	2.2164	E6	Petropoulos et al	mural
E6.18.1634	-5.00735	3.90901	E6	Petropoulos et al	polar
E6.18.1635	-3.92443	2.47086	E6	Petropoulos et al	polar
E6.18.1636	-3.5911	2.67306	E6	Petropoulos et al	polar
E6.18.1637	-3.91434	2.5685	E6	Petropoulos et al	polar
E6.18.1638	-4.38335	2.48597	E6	Petropoulos et al	EarlyTE
E6.18.1639	-4.38942	2.56116	E6	Petropoulos et al	EarlyTE
E6.18.1642	-5.92197	0.555326	E6	Petropoulos et al	mural
E6.18.1643	-4.49959	2.77563	E6	Petropoulos et al	EarlyTE
E6.18.1644	-4.3649	2.49977	E6	Petropoulos et al	EarlyTE
E6.18.1645	-4.55291	2.83057	E6	Petropoulos et al	EarlyTE
E6.1.81	-0.171828	-2.54838	E6	Petropoulos et al	mural
E6.1.82	-0.353527	-1.1269	E6	Petropoulos et al	mural
E6.1.83	-0.111289	-1.24312	E6	Petropoulos et al	mural
E6.1.84	-0.521652	-1.71032	E6	Petropoulos et al	mural
E6.1.85	-0.194316	-2.29363	E6	Petropoulos et al	mural
E6.1.86	0.0747786	-1.92904	E6	Petropoulos et al	polar
E6.1.88	-1.45685	-1.12053	E6	Petropoulos et al	mural
E6.1.89	-0.461153	-2.13931	E6	Petropoulos et al	mural
E6.1.90	-0.0162874	-2.39947	E6	Petropoulos et al	mural
E6.2.105	-5.90412	-0.053628	E6	Petropoulos et al	mural
E6.2.108	-3.9394	-0.0690163	E6	Petropoulos et al	mural
E6.2.109	-3.51664	-0.184242	E6	Petropoulos et al	mural
E6.2.115	-6.0136	0.0461006	E6	Petropoulos et al	mural
E6.2.116	-3.93693	-0.11008	E6	Petropoulos et al	mural
E6.22.1846	-4.70141	-1.25113	E6	Petropoulos et al	mural
E6.22.1847	-4.63447	-1.23992	E6	Petropoulos et al	polar
E6.22.1848	-4.42486	-1.38037	E6	Petropoulos et al	mural
E6.22.1849	-2.11748	-0.119826	E6	Petropoulos et al	mural
E6.22.1850	-4.53459	-1.33508	E6	Petropoulos et al	mural
E6.22.1851	-4.37745	-1.39682	E6	Petropoulos et al	mural
E6.22.1852	1.56424	-6.90169	E6	Petropoulos et al	EarlyTE
E6.22.1853	-4.56456	-1.39647	E6	Petropoulos et al	mural
E6.22.1854	-4.18449	-1.80795	E6	Petropoulos et al	mural
E6.22.1856	-4.47892	-1.27804	E6	Petropoulos et al	mural
E6.22.1857	-4.53871	-1.24979	E6	Petropoulos et al	polar
E6.22.1858	-4.35371	-1.52634	E6	Petropoulos et al	mural
E6.22.1859	-4.27608	-1.46037	E6	Petropoulos et al	mural
E6.22.1860	-4.58238	-1.37164	E6	Petropoulos et al	mural
E6.22.1861	-4.61595	-1.26838	E6	Petropoulos et al	mural
E6.22.1862	-4.47783	-1.16107	E6	Petropoulos et al	mural
E6.22.1863	-2.59231	1.08185	E6	Petropoulos et al	polar
E6.22.1867	-2.08762	0.136671	E6	Petropoulos et al	polar
E6.3.391	0.521633	-1.74237	E6	Petropoulos et al	mural
E6.6.710	0.495688	-1.61944	E6	Petropoulos et al	EPI
E6.6.712	0.103158	-1.31447	E6	Petropoulos et al	EPI
E6.6.713	0.617148	-1.4572	E6	Petropoulos et al	EPI
E6.6.714	0.17691	-1.23336	E6	Petropoulos et al	EPI
E6.6.725	-0.368237	-1.74055	E6	Petropoulos et al	EPI
E6.7.737	-0.149802	-0.938828	E6	Petropoulos et al	EPI
E6.7.738	-3.00232	-0.411633	E6	Petropoulos et al	mural
E6.7.742	-3.12227	-0.402264	E6	Petropoulos et al	mural
E6.8.769	-1.75403	-0.848835	E6	Petropoulos et al	EarlyTE
E6.8.771	-1.91943	-0.345957	E6	Petropoulos et al	mural
E6.8.775	-1.95304	0.0154252	E6	Petropoulos et al	mural
E6.8.776	-1.8216	-0.306755	E6	Petropoulos et al	mural
E6.8.784	-1.91345	-0.921748	E6	Petropoulos et al	mural
E6.8.789	-1.89106	-0.440256	E6	Petropoulos et al	mural
E6.8.793	-2.1644	-0.948124	E6	Petropoulos et al	mural
E6.8.797	-2.04506	-0.598519	E6	Petropoulos et al	mural
E6.8.799	-2.29883	-0.982509	E6	Petropoulos et al	polar
E6.8.800	-3.50389	-1.26049	E6	Petropoulos et al	mural
E6.8.804	-1.92762	-0.809972	E6	Petropoulos et al	mural
E6.8.808	-5.54034	2.7808	E6	Petropoulos et al	polar
E6.8.809	-2.05323	-1.12778	E6	Petropoulos et al	mural
E6.8.810	-2.04641	-0.599461	E6	Petropoulos et al	mural
E6.8.812	-2.1761	-0.0942963	E6	Petropoulos et al	polar
E6.8.814	-4.66686	4.22396	E6	Petropoulos et al	polar
E6.8.817	-2.39263	-1.43697	E6	Petropoulos et al	polar
E6.8.819	-1.84079	-0.745528	E6	Petropoulos et al	mural
E6.8.825	-2.2898	-1.29178	E6	Petropoulos et al	mural
E6.8.832	-4.01438	-0.045145	E6	Petropoulos et al	polar
E6.9.1007	-3.53945	-1.17852	E6	Petropoulos et al	mural
E6.9.1008	-1.86932	0.361686	E6	Petropoulos et al	mural
E6.9.1011	-3.37215	-1.43527	E6	Petropoulos et al	mural
E6.9.1012	-2.68783	-1.08247	E6	Petropoulos et al	mural
E6.9.1013	-4.04122	-1.22286	E6	Petropoulos et al	polar
E6.9.1014	-4.04655	-0.585413	E6	Petropoulos et al	polar
E6.9.1015	-2.31481	0.0818318	E6	Petropoulos et al	mural
E6.9.1016	-2.07089	0.672778	E6	Petropoulos et al	mural
E6.9.1017	-2.01904	0.653793	E6	Petropoulos et al	mural
E6.9.1018	-3.12512	-1.38695	E6	Petropoulos et al	mural
E6.9.1020	-2.14543	-0.8779	E6	Petropoulos et al	mural
E6.9.1021	-3.63061	-1.2145	E6	Petropoulos et al	mural
E6.9.1023	-3.59711	-1.12314	E6	Petropoulos et al	polar
E6.9.1026	-1.51544	-1.00724	E6	Petropoulos et al	mural
E7.10.760	3.01849	-6.76304	E7	Petropoulos et al	EPI
E7.10.761	2.56877	-6.70823	E7	Petropoulos et al	EPI
E7.10.762	2.78867	-6.8233	E7	Petropoulos et al	EPI
E7.10.766	3.26452	-6.61468	E7	Petropoulos et al	EPI
E7.12.858	3.16819	-6.72984	E7	Petropoulos et al	EPI
E7.12.869	2.95309	-6.53432	E7	Petropoulos et al	EPI
E7.12.871	3.13147	-6.57786	E7	Petropoulos et al	EPI
E7.17.1335	2.77992	-6.83795	E7	Petropoulos et al	EPI
E7.17.1347	3.03225	-6.92808	E7	Petropoulos et al	EarlyTE
E7.17.1353	2.75292	-6.89265	E7	Petropoulos et al	EarlyTE
E7.6.262	2.77673	-7.14222	E7	Petropoulos et al	EPI
E7.8.311	2.76683	-7.04963	E7	Petropoulos et al	EPI
E7.8.329	2.93106	-7.02464	E7	Petropoulos et al	EPI
E7.9.569	2.99622	-7.0025	E7	Petropoulos et al	EPI
E7.10.764	3.07178	-6.70579	E7	Petropoulos et al	EPI
E7.11.843	0.264097	-5.36509	E7	Petropoulos et al	PE
E7.11.855	0.250154	-5.43621	E7	Petropoulos et al	PE
E7.13.884	0.0466609	-5.32661	E7	Petropoulos et al	PE
E7.13.892	0.118037	-5.38239	E7	Petropoulos et al	PE
E7.14.894	0.346002	-5.29723	E7	Petropoulos et al	PE
E7.14.904	-0.243172	-5.23898	E7	Petropoulos et al	PE
E7.16.1135	-0.16706	-5.20531	E7	Petropoulos et al	EarlyTE
E7.6.265	-6.92615	4.70694	E7	Petropoulos et al	EPI
E7.6.266	-6.83832	5.04411	E7	Petropoulos et al	EPI
E7.8.327	0.21751	-5.47343	E7	Petropoulos et al	PE
E7.9.539	0.0294257	-5.54578	E7	Petropoulos et al	EPI
E7.11.842	0.112894	-5.46667	E7	Petropoulos et al	PE
E7.12.872	0.706674	-5.15328	E7	Petropoulos et al	PE
E7.12.879	0.813715	-5.28923	E7	Petropoulos et al	PE
E7.13.882	-0.0477245	-5.29226	E7	Petropoulos et al	PE
E7.13.883	-0.237998	-5.15404	E7	Petropoulos et al	PE
E7.14.895	-6.19181	5.09187	E7	Petropoulos et al	EPI
E7.14.905	-6.77904	4.59101	E7	Petropoulos et al	PE
E7.14.908	-6.66842	4.78463	E7	Petropoulos et al	EarlyTE
E7.16.1169	-5.89137	6.6848	E7	Petropoulos et al	EarlyTE
E7.17.1342	2.78798	-6.89098	E7	Petropoulos et al	EarlyTE
E7.17.1343	-3.32499	5.19002	E7	Petropoulos et al	EarlyTE
E7.17.1346	2.99635	-6.96768	E7	Petropoulos et al	EarlyTE
E7.17.1348	2.9774	-7.03212	E7	Petropoulos et al	EarlyTE
E7.6.264	-6.64055	5.03883	E7	Petropoulos et al	EPI
E7.8.312	2.76575	-7.31663	E7	Petropoulos et al	EPI
E7.8.317	2.6635	-7.24097	E7	Petropoulos et al	EPI
E7.9.556	2.42369	-7.14763	E7	Petropoulos et al	EPI
E7.9.571	2.79348	-7.11279	E7	Petropoulos et al	EPI
E7.10.746	-2.32831	2.84001	E7	Petropoulos et al	polar
E7.10.747	-2.88352	1.85	E7	Petropoulos et al	EPI
E7.10.748	-2.8768	1.24681	E7	Petropoulos et al	mural
E7.10.763	-1.83868	1.59142	E7	Petropoulos et al	mural
E7.11.833	-6.3719	5.35559	E7	Petropoulos et al	EarlyTE
E7.11.835	-5.43305	4.20024	E7	Petropoulos et al	mural
E7.11.836	-5.32473	4.26437	E7	Petropoulos et al	polar
E7.11.837	-5.26052	3.72469	E7	Petropoulos et al	mural
E7.11.838	-5.28585	4.02644	E7	Petropoulos et al	mural
E7.11.839	-5.87572	4.8486	E7	Petropoulos et al	polar
E7.11.840	-5.06614	4.59536	E7	Petropoulos et al	polar
E7.11.841	0.0114864	-5.39786	E7	Petropoulos et al	PE
E7.11.844	-5.86298	4.41647	E7	Petropoulos et al	PE
E7.11.845	-6.25261	4.55595	E7	Petropoulos et al	PE
E7.11.847	-6.64865	4.87531	E7	Petropoulos et al	PE
E7.11.848	-5.75011	4.49628	E7	Petropoulos et al	polar
E7.11.849	-5.61384	4.57697	E7	Petropoulos et al	polar
E7.11.850	-5.54548	4.37177	E7	Petropoulos et al	mural
E7.11.851	-5.7	4.80974	E7	Petropoulos et al	EPI
E7.11.852	-5.46463	4.4862	E7	Petropoulos et al	EPI
E7.11.853	-5.98189	5.01063	E7	Petropoulos et al	EarlyTE
E7.11.854	-5.7971	4.54809	E7	Petropoulos et al	EarlyTE
E7.11.856	-5.572	4.73671	E7	Petropoulos et al	polar
E7.12.860	-3.30446	-0.216682	E7	Petropoulos et al	EPI
E7.12.861	1.96604	-6.99484	E7	Petropoulos et al	EPI
E7.12.862	-6.05744	5.5742	E7	Petropoulos et al	polar
E7.12.863	-3.58708	-0.458217	E7	Petropoulos et al	EPI
E7.12.864	-3.60285	-0.255786	E7	Petropoulos et al	EPI
E7.12.870	-2.92165	-0.402071	E7	Petropoulos et al	EPI
E7.12.874	-2.89679	-0.538437	E7	Petropoulos et al	EPI
E7.12.875	-3.1394	-0.351184	E7	Petropoulos et al	EPI
E7.12.876	-2.22966	0.822181	E7	Petropoulos et al	mural
E7.12.878	-3.02032	-0.496614	E7	Petropoulos et al	EPI
E7.13.881	-5.98875	5.87387	E7	Petropoulos et al	polar
E7.13.885	-5.96061	5.81914	E7	Petropoulos et al	polar
E7.13.887	-5.51466	5.06662	E7	Petropoulos et al	mural
E7.13.891	-5.94459	4.9446	E7	Petropoulos et al	polar
E7.14.893	-2.38458	2.28005	E7	Petropoulos et al	mural
E7.14.896	-5.88622	4.60201	E7	Petropoulos et al	EPI
E7.14.897	-6.23542	5.46782	E7	Petropoulos et al	EPI
E7.14.898	-5.81574	5.13531	E7	Petropoulos et al	EarlyTE
E7.14.899	-6.16815	5.24336	E7	Petropoulos et al	EarlyTE
E7.14.900	-5.98989	5.4973	E7	Petropoulos et al	EarlyTE
E7.14.901	-6.19772	5.49513	E7	Petropoulos et al	EarlyTE
E7.14.902	-6.24917	5.43966	E7	Petropoulos et al	EarlyTE
E7.14.903	-6.08508	5.39721	E7	Petropoulos et al	EarlyTE
E7.14.906	-6.57733	4.90926	E7	Petropoulos et al	PE
E7.14.907	-6.66927	4.94588	E7	Petropoulos et al	PE
E7.14.909	-5.79277	5.08258	E7	Petropoulos et al	polar
E7.14.910	-5.0682	4.6334	E7	Petropoulos et al	polar
E7.14.911	-5.27173	4.44405	E7	Petropoulos et al	polar
E7.14.912	-5.00484	4.30108	E7	Petropoulos et al	mural
E7.14.913	-5.88292	5.10341	E7	Petropoulos et al	polar
E7.14.914	-6.06051	5.25789	E7	Petropoulos et al	EarlyTE
E7.15.1078	-3.31823	1.36862	E7	Petropoulos et al	mural
E7.15.1079	-3.23577	1.66547	E7	Petropoulos et al	polar
E7.15.1082	-3.35468	1.62165	E7	Petropoulos et al	mural
E7.15.1083	-3.03409	1.40615	E7	Petropoulos et al	mural
E7.15.1087	-2.02992	2.23156	E7	Petropoulos et al	polar
E7.15.1090	-1.90614	2.14382	E7	Petropoulos et al	mural
E7.15.1096	-2.69983	1.26839	E7	Petropoulos et al	mural
E7.15.1098	-3.20572	2.44938	E7	Petropoulos et al	mural
E7.15.1100	-2.39997	2.44653	E7	Petropoulos et al	polar
E7.16.1102	-5.66827	6.49315	E7	Petropoulos et al	polar
E7.16.1103	-5.25882	6.41704	E7	Petropoulos et al	mural
E7.16.1104	-4.9334	6.20661	E7	Petropoulos et al	mural
E7.16.1105	-3.57725	4.54334	E7	Petropoulos et al	mural
E7.16.1106	-3.88031	5.12722	E7	Petropoulos et al	mural
E7.16.1107	-4.37029	6.74157	E7	Petropoulos et al	mural
E7.16.1108	-4.91994	6.49477	E7	Petropoulos et al	mural
E7.16.1110	-5.71851	6.63937	E7	Petropoulos et al	polar
E7.16.1111	-4.94052	6.68101	E7	Petropoulos et al	polar
E7.16.1112	-4.9111	6.9113	E7	Petropoulos et al	polar
E7.16.1113	-4.68544	6.92245	E7	Petropoulos et al	polar
E7.16.1114	-5.42382	7.02551	E7	Petropoulos et al	polar
E7.16.1115	-4.21465	6.55805	E7	Petropoulos et al	mural
E7.16.1116	-3.78053	6.14393	E7	Petropoulos et al	mural
E7.16.1118	-4.88413	6.46028	E7	Petropoulos et al	polar
E7.16.1119	-5.22882	6.94387	E7	Petropoulos et al	polar
E7.16.1120	-5.01954	6.54819	E7	Petropoulos et al	polar
E7.16.1121	-3.78291	6.39815	E7	Petropoulos et al	mural
E7.16.1122	-4.84579	6.73034	E7	Petropoulos et al	polar
E7.16.1123	-5.44851	6.90868	E7	Petropoulos et al	polar
E7.16.1124	-4.46635	6.55649	E7	Petropoulos et al	mural
E7.16.1125	-5.5103	6.9262	E7	Petropoulos et al	polar
E7.16.1126	-4.25413	6.80721	E7	Petropoulos et al	polar
E7.16.1127	-4.76302	6.76104	E7	Petropoulos et al	polar
E7.16.1128	-5.16989	7.05187	E7	Petropoulos et al	polar
E7.16.1129	-3.68348	6.3561	E7	Petropoulos et al	mural
E7.16.1130	-5.08401	7.0588	E7	Petropoulos et al	polar
E7.16.1131	-3.59489	6.24501	E7	Petropoulos et al	mural
E7.16.1132	-4.04031	6.63141	E7	Petropoulos et al	mural
E7.16.1133	-4.25415	6.72468	E7	Petropoulos et al	polar
E7.16.1134	-4.66358	6.64532	E7	Petropoulos et al	mural
E7.16.1136	-5.61057	6.77069	E7	Petropoulos et al	polar
E7.16.1138	-4.17104	6.77818	E7	Petropoulos et al	mural
E7.16.1139	-5.24076	7.10137	E7	Petropoulos et al	polar
E7.16.1141	-4.61525	6.66053	E7	Petropoulos et al	polar
E7.16.1142	-5.23388	7.21253	E7	Petropoulos et al	polar
E7.16.1143	-5.24329	6.57661	E7	Petropoulos et al	polar
E7.16.1144	-5.5117	6.64996	E7	Petropoulos et al	polar
E7.16.1146	-5.52954	7.00998	E7	Petropoulos et al	polar
E7.16.1147	-5.67675	6.91451	E7	Petropoulos et al	polar
E7.16.1148	-5.35325	7.17856	E7	Petropoulos et al	polar
E7.16.1149	-4.22865	6.84342	E7	Petropoulos et al	polar
E7.16.1150	-3.29814	4.79208	E7	Petropoulos et al	mural
E7.16.1152	-3.27976	5.01044	E7	Petropoulos et al	mural
E7.16.1153	-3.44067	5.94115	E7	Petropoulos et al	mural
E7.16.1154	-4.26299	6.82097	E7	Petropoulos et al	mural
E7.16.1155	-4.96091	6.64536	E7	Petropoulos et al	mural
E7.16.1156	-3.6721	6.3097	E7	Petropoulos et al	mural
E7.16.1157	-3.59837	6.15389	E7	Petropoulos et al	mural
E7.16.1158	-3.58745	5.31733	E7	Petropoulos et al	mural
E7.16.1159	-4.14162	5.87637	E7	Petropoulos et al	mural
E7.16.1160	-3.52139	6.20654	E7	Petropoulos et al	mural
E7.16.1161	-3.54521	6.26697	E7	Petropoulos et al	mural
E7.16.1162	-4.32527	6.90363	E7	Petropoulos et al	polar
E7.16.1163	-4.97797	6.49834	E7	Petropoulos et al	mural
E7.16.1164	-3.59914	6.24703	E7	Petropoulos et al	mural
E7.16.1165	-4.35423	6.92638	E7	Petropoulos et al	polar
E7.16.1166	-5.23458	7.11756	E7	Petropoulos et al	polar
E7.16.1167	-5.3167	7.13098	E7	Petropoulos et al	polar
E7.16.1168	-5.63666	6.88087	E7	Petropoulos et al	EarlyTE
E7.16.1170	-4.4506	6.92376	E7	Petropoulos et al	polar
E7.17.1301	-2.98261	5.14415	E7	Petropoulos et al	mural
E7.17.1302	-2.9521	5.49148	E7	Petropoulos et al	mural
E7.17.1303	-3.40275	5.67463	E7	Petropoulos et al	polar
E7.17.1304	-3.19815	5.54343	E7	Petropoulos et al	mural
E7.17.1305	-3.16683	5.68445	E7	Petropoulos et al	mural
E7.17.1306	-3.328	5.33925	E7	Petropoulos et al	mural
E7.17.1307	-3.5901	5.27795	E7	Petropoulos et al	polar
E7.17.1308	-5.16973	6.42708	E7	Petropoulos et al	polar
E7.17.1309	-3.66885	5.11437	E7	Petropoulos et al	polar
E7.17.1310	-2.74588	5.20856	E7	Petropoulos et al	mural
E7.17.1311	-4.517	4.62172	E7	Petropoulos et al	polar
E7.17.1312	-3.04361	5.49688	E7	Petropoulos et al	polar
E7.17.1313	-2.77244	5.28969	E7	Petropoulos et al	mural
E7.17.1314	-3.27724	5.47546	E7	Petropoulos et al	polar
E7.17.1315	-3.36045	5.74366	E7	Petropoulos et al	polar
E7.17.1316	-4.33895	6.15106	E7	Petropoulos et al	polar
E7.17.1317	-3.98264	5.88268	E7	Petropoulos et al	polar
E7.17.1318	-3.92207	5.95825	E7	Petropoulos et al	polar
E7.17.1320	-3.69049	5.72681	E7	Petropoulos et al	polar
E7.17.1321	-2.84868	5.16086	E7	Petropoulos et al	mural
E7.17.1323	-3.632	4.64155	E7	Petropoulos et al	mural
E7.17.1324	-2.7963	5.12375	E7	Petropoulos et al	mural
E7.17.1326	-4.23451	5.66637	E7	Petropoulos et al	polar
E7.17.1327	-3.05052	5.54807	E7	Petropoulos et al	mural
E7.17.1329	-3.49779	4.64773	E7	Petropoulos et al	mural
E7.17.1330	-3.35956	4.87926	E7	Petropoulos et al	mural
E7.17.1332	-2.99391	5.28417	E7	Petropoulos et al	mural
E7.17.1333	-3.56749	5.39298	E7	Petropoulos et al	polar
E7.17.1334	-4.12304	4.93122	E7	Petropoulos et al	EarlyTE
E7.17.1336	-3.64277	5.65599	E7	Petropoulos et al	polar
E7.17.1337	-3.13868	5.39508	E7	Petropoulos et al	mural
E7.17.1338	-3.56265	5.58034	E7	Petropoulos et al	polar
E7.17.1339	-3.71853	4.95008	E7	Petropoulos et al	polar
E7.17.1340	-2.9973	5.41294	E7	Petropoulos et al	mural
E7.17.1341	-3.77554	5.20729	E7	Petropoulos et al	polar
E7.17.1344	-2.7225	5.28305	E7	Petropoulos et al	mural
E7.17.1345	-3.48721	5.0869	E7	Petropoulos et al	polar
E7.17.1349	-2.83345	5.18488	E7	Petropoulos et al	mural
E7.17.1350	-3.04228	5.14707	E7	Petropoulos et al	mural
E7.17.1351	-3.38915	5.23455	E7	Petropoulos et al	mural
E7.17.1352	-2.87243	5.41629	E7	Petropoulos et al	mural
E7.19.1538	-2.61892	2.26967	E7	Petropoulos et al	mural
E7.19.1542	-4.58894	4.16022	E7	Petropoulos et al	polar
E7.19.1543	-2.0494	2.16135	E7	Petropoulos et al	mural
E7.19.1544	-5.01108	4.55183	E7	Petropoulos et al	polar
E7.19.1545	-3.90857	3.22704	E7	Petropoulos et al	polar
E7.19.1546	-4.08155	3.20875	E7	Petropoulos et al	polar
E7.19.1547	-3.99676	3.17071	E7	Petropoulos et al	polar
E7.19.1548	-3.97137	3.2008	E7	Petropoulos et al	polar
E7.19.1549	-3.90456	3.2973	E7	Petropoulos et al	polar
E7.19.1550	-3.8519	3.0987	E7	Petropoulos et al	polar
E7.19.1551	-3.9484	3.17233	E7	Petropoulos et al	polar
E7.19.1552	-4.01135	3.15141	E7	Petropoulos et al	polar
E7.19.1553	-4.77981	6.28174	E7	Petropoulos et al	polar
E7.19.1565	-4.52807	4.02487	E7	Petropoulos et al	polar
E7.19.1566	-2.33808	2.31082	E7	Petropoulos et al	mural
E7.19.1567	-2.05374	2.28213	E7	Petropoulos et al	mural
E7.19.1568	-1.92228	2.34864	E7	Petropoulos et al	mural
E7.19.1569	-2.52287	2.24203	E7	Petropoulos et al	mural
E7.2.138	-1.69686	3.0913	E7	Petropoulos et al	mural
E7.2.139	-1.59031	3.24646	E7	Petropoulos et al	polar
E7.2.141	-1.45601	2.97159	E7	Petropoulos et al	mural
E7.2.142	-2.18956	2.9354	E7	Petropoulos et al	polar
E7.2.144	-1.37525	2.97147	E7	Petropoulos et al	mural
E7.2.145	-2.45222	3.19226	E7	Petropoulos et al	polar
E7.2.146	-2.22935	3.20229	E7	Petropoulos et al	polar
E7.2.147	-5.81769	6.10836	E7	Petropoulos et al	polar
E7.2.148	-1.59158	3.15685	E7	Petropoulos et al	mural
E7.2.149	-2.43415	3.26113	E7	Petropoulos et al	polar
E7.2.151	-5.70895	6.23258	E7	Petropoulos et al	polar
E7.2.152	-1.89632	2.39086	E7	Petropoulos et al	mural
E7.2.154	-1.82988	2.07508	E7	Petropoulos et al	mural
E7.2.155	-1.92297	1.82599	E7	Petropoulos et al	mural
E7.2.156	-1.53841	3.20204	E7	Petropoulos et al	mural
E7.2.157	-1.47584	3.05873	E7	Petropoulos et al	mural
E7.2.159	-1.94577	3.2018	E7	Petropoulos et al	polar
E7.2.160	-1.46178	3.16362	E7	Petropoulos et al	mural
E7.2.163	-1.54198	3.1398	E7	Petropoulos et al	mural
E7.2.164	-1.41109	2.89118	E7	Petropoulos et al	mural
E7.2.165	-1.4779	3.01	E7	Petropoulos et al	mural
E7.2.166	-1.86507	3.16988	E7	Petropoulos et al	polar
E7.3.167	-4.49822	2.68916	E7	Petropoulos et al	polar
E7.3.168	-4.64046	0.418271	E7	Petropoulos et al	mural
E7.3.170	-4.44444	1.01519	E7	Petropoulos et al	mural
E7.3.172	-3.92262	1.26012	E7	Petropoulos et al	mural
E7.3.173	-3.90071	1.20887	E7	Petropoulos et al	mural
E7.3.174	-3.94835	1.07244	E7	Petropoulos et al	mural
E7.3.175	-4.64893	0.934185	E7	Petropoulos et al	polar
E7.3.176	-4.39178	0.93184	E7	Petropoulos et al	mural
E7.3.177	-3.42332	0.787622	E7	Petropoulos et al	mural
E7.3.178	-3.7369	1.12254	E7	Petropoulos et al	mural
E7.3.179	-4.85077	1.50853	E7	Petropoulos et al	polar
E7.3.181	-4.64435	1.08434	E7	Petropoulos et al	mural
E7.3.183	-4.46463	0.056984	E7	Petropoulos et al	mural
E7.3.185	-3.6537	1.20945	E7	Petropoulos et al	mural
E7.3.186	-4.10002	1.42572	E7	Petropoulos et al	polar
E7.3.187	-3.52604	0.93109	E7	Petropoulos et al	mural
E7.3.189	-4.5656	1.25248	E7	Petropoulos et al	mural
E7.3.190	-4.6867	0.501288	E7	Petropoulos et al	mural
E7.4.191	-6.05565	1.43328	E7	Petropoulos et al	polar
E7.4.192	-6.22158	0.854225	E7	Petropoulos et al	EPI
E7.4.193.1	-6.36204	0.488765	E7	Petropoulos et al	mural
E7.4.193.2	-6.06285	0.284243	E7	Petropoulos et al	mural
E7.4.194	-6.73903	1.4539	E7	Petropoulos et al	polar
E7.4.195	-6.20323	0.88291	E7	Petropoulos et al	mural
E7.4.196	-5.96877	1.35246	E7	Petropoulos et al	mural
E7.4.197	-6.43389	0.6562	E7	Petropoulos et al	mural
E7.4.198	-5.66654	1.13282	E7	Petropoulos et al	mural
E7.4.200	-5.97645	1.50236	E7	Petropoulos et al	polar
E7.4.202	-6.51414	0.986016	E7	Petropoulos et al	mural
E7.4.203	-5.95165	2.55524	E7	Petropoulos et al	polar
E7.4.204	-6.26242	1.05016	E7	Petropoulos et al	mural
E7.4.205	-6.41062	1.26623	E7	Petropoulos et al	mural
E7.4.206	-6.2638	1.30902	E7	Petropoulos et al	mural
E7.4.207	-6.49392	1.58102	E7	Petropoulos et al	polar
E7.4.208	-6.06281	1.6447	E7	Petropoulos et al	polar
E7.4.210	-6.05543	1.22732	E7	Petropoulos et al	mural
E7.4.211	-5.87093	1.38179	E7	Petropoulos et al	polar
E7.4.212	-6.13151	1.91745	E7	Petropoulos et al	polar
E7.4.213	-6.27538	1.44597	E7	Petropoulos et al	polar
E7.4.214	-6.2683	1.53001	E7	Petropoulos et al	polar
E7.4.216	-6.19055	0.740408	E7	Petropoulos et al	mural
E7.4.217	-6.09117	1.247	E7	Petropoulos et al	mural
E7.4.218	-6.07101	0.698236	E7	Petropoulos et al	mural
E7.4.219	-6.2886	1.25216	E7	Petropoulos et al	mural
E7.4.220	-6.06664	1.51991	E7	Petropoulos et al	polar
E7.4.221	-6.24937	1.42067	E7	Petropoulos et al	polar
E7.4.222	-6.24075	1.45763	E7	Petropoulos et al	polar
E7.4.223	-5.98177	1.3351	E7	Petropoulos et al	mural
E7.4.224	-6.20225	0.836424	E7	Petropoulos et al	mural
E7.4.225	-6.03982	0.956272	E7	Petropoulos et al	mural
E7.4.226	-5.91599	1.56321	E7	Petropoulos et al	polar
E7.4.227	-6.04254	1.18536	E7	Petropoulos et al	mural
E7.4.228	-6.1942	1.07504	E7	Petropoulos et al	mural
E7.4.229	-6.69399	1.22825	E7	Petropoulos et al	mural
E7.4.230	-6.4606	1.13752	E7	Petropoulos et al	mural
E7.5.232	-3.29488	1.14529	E7	Petropoulos et al	mural
E7.5.233	-4.83761	0.900195	E7	Petropoulos et al	polar
E7.5.235	-6.0816	0.157336	E7	Petropoulos et al	mural
E7.5.237	-1.11112	-0.686777	E7	Petropoulos et al	mural
E7.5.240	-4.16376	0.521035	E7	Petropoulos et al	mural
E7.5.241	-3.8968	0.589318	E7	Petropoulos et al	mural
E7.5.243	-5.93673	0.0821464	E7	Petropoulos et al	mural
E7.5.245	-4.29229	0.449024	E7	Petropoulos et al	mural
E7.5.246	-5.71461	-0.0366911	E7	Petropoulos et al	mural
E7.6.247	-5.77972	4.86915	E7	Petropoulos et al	polar
E7.6.248	-6.022	5.31956	E7	Petropoulos et al	polar
E7.6.249	-5.75318	4.68207	E7	Petropoulos et al	polar
E7.6.250	-5.43331	4.97253	E7	Petropoulos et al	polar
E7.6.251	-5.69965	5.12232	E7	Petropoulos et al	polar
E7.6.252	-5.95732	5.29161	E7	Petropoulos et al	EarlyTE
E7.6.253	-5.62364	4.21331	E7	Petropoulos et al	polar
E7.6.254	-6.00382	5.56009	E7	Petropoulos et al	polar
E7.6.255	-5.92757	5.28023	E7	Petropoulos et al	polar
E7.6.257	-5.71498	4.4694	E7	Petropoulos et al	polar
E7.6.258	-6.4865	5.28859	E7	Petropoulos et al	polar
E7.6.259	-6.65231	5.04053	E7	Petropoulos et al	EarlyTE
E7.6.260	-3.66656	1.09626	E7	Petropoulos et al	mural
E7.6.261	-6.5073	5.18198	E7	Petropoulos et al	EarlyTE
E7.6.267	-4.07442	1.21929	E7	Petropoulos et al	mural
E7.6.274	-5.15264	4.34824	E7	Petropoulos et al	mural
E7.6.275	-6.02637	5.7144	E7	Petropoulos et al	polar
E7.6.276	-3.75221	1.25631	E7	Petropoulos et al	mural
E7.6.278	-4.46302	5.23709	E7	Petropoulos et al	mural
E7.7.280	-4.0522	1.47352	E7	Petropoulos et al	mural
E7.7.281	-5.33817	4.54178	E7	Petropoulos et al	polar
E7.7.282	-4.30735	3.1889	E7	Petropoulos et al	polar
E7.7.283	-3.19327	1.10301	E7	Petropoulos et al	mural
E7.7.284	-4.37349	1.06059	E7	Petropoulos et al	mural
E7.7.285	-3.22944	1.68624	E7	Petropoulos et al	mural
E7.7.286	-4.00206	2.73546	E7	Petropoulos et al	mural
E7.7.293	-3.54966	1.09993	E7	Petropoulos et al	mural
E7.7.294	-4.21573	1.18235	E7	Petropoulos et al	mural
E7.7.299	-4.64985	0.97956	E7	Petropoulos et al	mural
E7.7.300	-4.92528	0.616795	E7	Petropoulos et al	mural
E7.7.301	-5.79636	5.6294	E7	Petropoulos et al	polar
E7.7.302	-4.79095	0.852942	E7	Petropoulos et al	mural
E7.7.307	-3.34971	1.34039	E7	Petropoulos et al	mural
E7.7.309	-3.8486	1.30502	E7	Petropoulos et al	mural
E7.7.310	-4.52629	3.18318	E7	Petropoulos et al	polar
E7.8.313	-5.60573	2.51011	E7	Petropoulos et al	polar
E7.8.314	-4.3256	1.83163	E7	Petropoulos et al	mural
E7.8.315	-5.71761	2.59765	E7	Petropoulos et al	polar
E7.8.316	-5.93201	2.49256	E7	Petropoulos et al	polar
E7.8.318	-6.15579	2.07851	E7	Petropoulos et al	EPI
E7.8.319	-5.73508	2.32182	E7	Petropoulos et al	polar
E7.8.320	-5.81993	1.65729	E7	Petropoulos et al	mural
E7.8.321	-5.99859	1.81278	E7	Petropoulos et al	mural
E7.8.322	-6.0258	2.35484	E7	Petropoulos et al	polar
E7.8.323	-6.1507	2.04043	E7	Petropoulos et al	mural
E7.8.324	-5.82825	2.57729	E7	Petropoulos et al	polar
E7.8.325	-6.32914	2.34668	E7	Petropoulos et al	polar
E7.8.328	-6.09532	1.23762	E7	Petropoulos et al	EPI
E7.8.330	-6.64865	1.90231	E7	Petropoulos et al	EPI
E7.8.331	-6.55428	2.14415	E7	Petropoulos et al	polar
E7.8.333	-6.34746	2.16388	E7	Petropoulos et al	EPI
E7.8.335	-6.52191	1.33161	E7	Petropoulos et al	EPI
E7.8.339	-6.36547	2.39623	E7	Petropoulos et al	EPI
E7.8.340	-6.60155	2.11546	E7	Petropoulos et al	mural
E7.8.341	-6.68912	1.91427	E7	Petropoulos et al	mural
E7.8.342	-6.67462	2.09253	E7	Petropoulos et al	EPI
E7.8.343	-6.41988	2.20774	E7	Petropoulos et al	EPI
E7.8.344	-6.63839	1.283	E7	Petropoulos et al	EPI
E7.8.347	-6.6529	2.30581	E7	Petropoulos et al	EPI
E7.8.350	-6.18778	1.4537	E7	Petropoulos et al	mural
E7.9.531	-4.88233	0.408075	E7	Petropoulos et al	mural
E7.9.532	-4.84102	-0.462549	E7	Petropoulos et al	mural
E7.9.534	-5.00254	-0.0385033	E7	Petropoulos et al	mural
E7.9.535	-4.79463	-0.0817612	E7	Petropoulos et al	polar
E7.9.536	-4.76144	-0.569953	E7	Petropoulos et al	mural
E7.9.537	-4.58755	-0.543036	E7	Petropoulos et al	mural
E7.9.538	-4.71889	0.269338	E7	Petropoulos et al	polar
E7.9.541	-5.47461	3.72309	E7	Petropoulos et al	polar
E7.9.545	-4.52816	-0.567708	E7	Petropoulos et al	mural
E7.9.546	-4.75509	0.413148	E7	Petropoulos et al	mural
E7.9.548	-4.4538	-0.42349	E7	Petropoulos et al	mural
E7.9.549	-4.55936	0.169295	E7	Petropoulos et al	mural
E7.9.551	-4.36863	-0.538661	E7	Petropoulos et al	mural
E7.9.555	-4.46627	-0.187399	E7	Petropoulos et al	polar
E7.9.557	-4.25718	-0.515775	E7	Petropoulos et al	polar
E7.9.559	-4.3986	-0.52947	E7	Petropoulos et al	polar
E7.9.560	-4.75523	-0.660395	E7	Petropoulos et al	polar
E7.9.561	-4.29838	-0.687021	E7	Petropoulos et al	polar
E7.9.562	2.18407	-7.17406	E7	Petropoulos et al	EPI
E7.9.563	-5.17141	0.352189	E7	Petropoulos et al	polar
E7.9.564	-4.70379	0.386862	E7	Petropoulos et al	mural
E7.9.567	-4.8423	-0.753584	E7	Petropoulos et al	mural
E7.9.568	-4.0409	0.116723	E7	Petropoulos et al	EPI
E7.9.570	-4.72501	-0.638274	E7	Petropoulos et al	mural
E7.9.573	-3.72551	-0.149249	E7	Petropoulos et al	EPI

## Sheet:  fig2b
Gene	E6_41_33	E6_41_41	E6_42_17	E6_43_25	E6_43_41	E6_40_9	E5_30_9	E5_31_1	E7_44_25	E7_44_41	E6_41_34	E6_41_42	E6_43_2	E6_43_18	E6_43_34	E6_40_10	E5_30_10	E7_44_26	E6_41_27	E6_41_35	E6_42_11	E6_40_3	E6_40_11	E6_40_19	E5_30_3	E5_31_3	E6_41_4	E6_41_36	E6_41_44	E6_42_12	E6_42_20	E6_43_4	E6_43_36	E5_31_20	E5_32_4	E7_44_20	E6_41_5	E6_41_29	E6_41_37	E6_41_45	E6_42_13	E6_42_21	E6_42_29	E6_43_5	E6_43_13	E6_40_13	E6_40_21	E5_32_5	E7_44_45
NANOG	0	0	0	0	0	0	0	1.30556	0	0	0	0	0.685429	0	0	0	0	0	0	0	0	1.00635	0	0	0	0	0	0	0	0	0	0	0	0	0.915452	0	0.415651	0	0	0.0247862	0	0	0	0	0	0	0	1.25803	0
SOX2	0	0	0	0	0	0	0	0	0	0	0	0	0.790015	0	0	0	0.553391	0	0	0	0	0	0	0	0	0	2.27179	0	0	0	0	0	0	0	0	0	0	0	0	0	0	0	0	0	0	0	0	1.33565	0
PDGFRA	0	0	0	0	0	0	0	0	0	0	0	0	0	0	0	3.4926	0.396869	0	0	0	0	0	0	0	0	0	0	0	0	0	0	0	0	0	0	2.23986	0	0	0	0	0	0	0	0	0	0	2.29789	0	0
SOX17	0	0	0	0	0	0	0	0	0	0	0	0	0	0	0	0	0	0	0	0	0	0	0	0	0	0	0	0	0	0	0	1.20393	0	0	0	0	0	0	0	0	0	0	0	0	0	0	0	0	0
GATA2	0	0.508939	0	1.23381	1.37997	0	0	0	1.46699	0.656415	0.328363	0	0	0	0	0	0	0	1.09652	0	0	1.91477	1.465	0	2.02996	0	0	0	0.241396	0	0	0	0	1.06374	0	0	0	0.99007	0	0.423315	0	0	0	1.48952	0	1.05129	0.508741	2.15526	0
GATA3	0	0.403894	0	0	2.99475	0	0	0	0.956033	1.98917	0	1.58979	0	0.609822	1.85078	0	0	0	0	0	0.82534	0	1.57681	0.279063	2.48682	3.31943	0	0.817609	0	0	2.78871	0	1.22988	0	0	0	0	0.50463	0	0	0.154349	0.0401137	1.78094	1.56294	0	0	0	1.36088	1.21632
GCM1	0	0	0	0	0	2.58946	0	0	1.64934	0.0453494	0	0	0	0	0	0	0	0	0	0	0	2.53137	0	0.675833	0	0	0	0	0	0	0	0	0	0	3.37453	0	0	0	0	0	0	0.020258	0	2.3636	0	0	0	3.44039	0
CYP19A1	0	0	0	0	0	1.57914	0	0	0	0	0	0	0	0	0	0	0	0	0	0	0	1.00635	0	0	0	0	0	0	0	0	0	0	0	0	0	0	0.415651	0	0	0	0	0	0	2.82944	0	1.05129	0	0.00744542	0
[truncated: 42 more columns]

## Sheet:  fig2c
cell	RNA_EML	UMAP_1	UMAP_2	big_EML
E6_41_1	None	1.05807	1.7057	TE
E6_41_41	mural	0.896197	-2.02551	TE
E6_42_9	None	-2.46371	1.02711	ICM
E6_42_17	mural	-2.34917	-1.6148	TE
E6_40_1	None	1.99335	1.10654	TE
E6_40_9	polar	1.50838	0.778737	TE
E6_40_17	None	1.02873	0.299622	TE
E7_44_1	None	1.43579	-1.01351	TE
E7_44_9	None	2.08318	-0.571113	TE
E7_44_25	polar	1.95932	-1.60666	TE
E7_44_41	polar	2.43082	0.638955	TE
E6_41_42	mural	-1.51869	-2.20086	TE
E6_42_10	None	-2.32911	0.32427	TE
E6_42_18	None	-2.17161	0.710691	TE
E6_42_26	None	-1.6856	0.200357	TE
E6_43_2	EPI	-1.89767	1.65798	ICM
E6_43_18	mural	-0.41978	0.63966	TE
E6_43_26	None	0.686394	0.0586411	TE
E6_40_2	None	2.79485	-1.30848	TE
E6_40_18	None	1.57747	-0.0798758	TE
E7_44_10	None	1.54121	1.28915	TE
E7_44_18	None	1.89498	-1.08576	TE
E7_44_26	EPI	-1.5673	2.64342	ICM
E7_44_34	None	-1.77854	1.96373	ICM
E7_44_42	None	2.32577	-1.81609	TE
E6_41_11	None	-0.399542	-1.83613	TE
E6_41_19	None	1.40723	0.110483	TE
E6_41_27	mural	-1.76926	-0.917357	TE
E6_41_35	mural	-1.13984	-2.47506	TE
E6_41_43	None	-0.260848	-2.4621	TE
E6_42_3	None	-1.65801	1.17682	ICM
E6_42_19	unknown	-2.03135	-1.77313	TE
E6_43_11	None	-1.69909	1.35317	ICM
E6_43_19	None	-0.277996	0.45113	TE
E6_43_27	None	-0.526034	0.892036	TE
E6_40_11	polar	2.24556	-0.801872	TE
E6_40_19	polar	0.977212	0.934652	TE
E7_44_3	None	2.56532	-1.10638	TE
E7_44_11	None	1.37078	-0.532637	TE
E7_44_19	None	-1.17524	3.06206	ICM
E7_44_27	None	-1.27563	1.84674	ICM
E7_44_35	None	3.06709	-0.869303	TE
E7_44_43	None	2.49148	-0.593606	TE
E6_41_4	EPI	-1.25402	2.40868	ICM
E6_41_12	None	-2.32112	1.85927	ICM
E6_41_20	None	0.612528	1.3213	TE
E6_41_28	None	0.631719	-1.05535	TE
E6_41_36	mural	-1.32606	-1.89707	TE
E6_41_44	mural	-1.72289	-2.26372	TE
E6_42_4	None	-2.20414	-0.964631	TE
E6_42_12	mural	-1.97306	-0.681796	TE
E6_42_20	mural	-2.19528	-0.377317	TE
E6_42_28	None	-1.38286	0.715912	TE
E6_43_4	PE	-2.20884	2.63026	ICM
E6_43_12	None	-1.36794	1.63431	ICM
E6_43_20	None	1.27009	-0.189621	TE
E6_43_36	mural	-0.565066	1.62879	TE
E6_40_4	None	-0.98023	-1.18918	TE
E6_40_12	None	1.23316	1.52039	TE
E6_40_20	None	0.101636	1.74035	ICM
E7_44_12	None	-1.77315	2.81366	ICM
E7_44_28	None	0.209114	-1.80038	TE
E7_44_36	None	1.90718	-0.43009	TE
E7_44_44	None	0.986417	2.11461	TE
E6_41_5	EPI	-1.58255	2.81633	ICM
E6_41_13	None	-0.203911	-1.30726	TE
E6_41_29	polar	-0.765038	-1.65867	TE
E6_41_37	mural	-1.12553	-2.18374	TE
E6_41_45	mural	-1.09523	-1.19788	TE
E6_42_13	mural	-2.46201	-0.948772	TE
E6_42_21	mural	-1.88786	-0.0271963	TE
E6_42_29	mural	-2.92879	-0.00494995	TE
E6_43_5	polar	0.462192	-0.32291	TE
E6_43_13	PE	-1.38883	1.91065	ICM
E6_43_29	None	0.0895046	0.367848	TE
E6_40_5	None	1.31428	0.631434	TE
E6_40_13	EPI	-2.11066	2.45154	ICM
E6_40_21	PE	-1.93382	2.21148	ICM
E7_44_5	None	2.62716	-0.270436	TE
E7_44_13	None	2.16079	-1.24339	TE
E7_44_21	unknown	3.17437	-0.0672602	TE
E7_44_29	None	1.65881	-1.07689	TE
E7_44_37	None	0.632682	-1.46018	TE
E7_44_45	mural	2.91604	0.317648	TE
E6_41_6	None	-0.483537	-2.27352	TE
E6_41_14	None	-1.44812	2.86063	ICM
E6_41_30	polar	1.43237	-2.08059	TE
E6_41_38	None	-1.17285	-1.73404	TE
E6_41_46	mural	-0.649634	-2.44961	TE
E6_42_14	None	-2.7146	0.0587841	TE
E6_42_22	mural	-1.45002	-0.284065	TE
E6_42_30	None	-1.4296	-0.227565	TE
E6_43_6	None	-1.11105	0.169738	TE
E6_43_14	None	-0.940102	1.85313	ICM
E6_43_22	mural	-0.392094	1.51071	TE
E6_40_6	polar	2.54246	-1.69297	TE
E6_40_14	polar	1.15408	1.20021	TE
E7_44_6	mural	2.27624	-0.421559	TE
E7_44_14	None	-1.84831	2.71606	ICM
E7_44_22	mural	2.47301	-0.878374	TE
E7_44_30	None	1.65576	-1.68142	TE
E7_44_38	polar	3.08546	-0.678008	TE
E6_41_23	unknown	-0.490013	-1.9739	TE
E6_41_39	mural	-1.466	-2.26501	TE
E6_41_47	mural	-1.12092	-1.49792	TE
E6_42_7	polar	-0.828102	-0.390333	TE
E6_42_15	mural	-2.48602	-0.40649	TE
E6_42_23	mural	-2.64681	-0.428152	TE
E6_43_7	mural	-1.01053	0.425768	TE
E6_43_23	None	0.228933	0.805593	TE
E6_43_31	None	-0.767197	1.05715	TE
E6_40_7	polar	2.20093	-2.01946	TE
E6_40_15	None	2.70318	0.893483	TE
E6_40_23	None	0.708759	1.5891	TE
E7_44_7	unknown	2.16894	-0.0235423	TE
E7_44_15	mural	2.24565	-0.0898346	TE
E7_44_23	None	3.02015	-0.0442924	TE
E7_44_31	None	1.0005	-0.521984	TE
E7_44_47	None	2.27839	1.45926	TE
E6_41_16	None	-0.974613	2.12429	ICM
E6_41_24	None	-1.48863	-1.08674	TE
E6_41_40	mural	-0.484873	-0.978763	TE
E6_42_16	unknown	-2.09072	0.240176	TE
E6_42_24	mural	-2.07728	-0.102195	TE
E6_42_32	mural	-1.59127	-1.36721	TE
E6_43_16	None	-0.0055786	0.700716	TE
E6_43_24	mural	0.186176	0.091991	TE
E6_40_8	None	1.67515	0.136504	TE
E6_40_16	polar	1.88074	0.790773	TE
E6_40_24	None	0.350203	1.81332	TE
E7_44_8	mural	0.377336	-2.29315	TE
E7_44_32	mural	0.818095	-0.996498	TE
E7_44_40	mural	2.13434	0.555469	TE
E7_44_48	mural	2.3977	1.1772	TE

## Sheet:  fig2d
miRNA	E6_41_1	E6_41_41	E6_42_9	E6_42_17	E6_40_1	E6_40_9	E6_40_17	E7_44_1	E7_44_9	E7_44_25	E7_44_41	E6_41_42	E6_42_10	E6_42_18	E6_42_26	E6_43_2	E6_43_18	E6_43_26	E6_40_2	E6_40_18	E7_44_10	E7_44_18	E7_44_26	E7_44_34	E7_44_42	E6_41_11	E6_41_19	E6_41_27	E6_41_35	E6_41_43	E6_42_3	E6_42_19	E6_43_11	E6_43_19	E6_43_27	E6_40_11	E6_40_19	E7_44_3	E7_44_11	E7_44_19	E7_44_27	E7_44_35	E7_44_43	E6_41_4	E6_41_12	E6_41_20	E6_41_28	E6_41_36	E6_41_44
hsa-miR-376c-3p	0	0	0	0	0	0	0	0	0	0	0	0	0	0	0	2.31606	0	0	0	0	0	0	1.2289	2.63724	0	0	0	0	0.643376	0	0	0	2.53133	0	0	0	0	0	0	1.35005	0	0	0	1.41281	1.85068	0	0	0	0
hsa-miR-376a-3p	0	0	0	0	0	0	0	0	0	0	0	0	0	0	0.989789	0	0	0	0.500176	0	0	0	1.88274	2.1638	0	0	0	0	0	0	0	0	0	0	0	0	0	0	0	0	0	0	0	1.41281	0	0	0	0	0
hsa-miR-525-5p	3.55165	2.81673	2.22513	3.48687	3.804	3.61272	3.51035	3.28157	3.8434	4.00941	4.25503	4.34206	3.00969	2.84358	3.88777	2.31606	2.3212	3.89922	3.2783	3.93182	3.94359	3.93599	2.94849	0	3.11165	3.5953	3.87918	3.83171	4.68522	3.66398	2.49541	4.52341	2.27048	3.19349	3.09914	3.31004	3.57629	3.27847	3.49378	3.36392	1.44042	4.07438	3.52314	2.11273	2.63539	3.13421	2.43931	3.73429	4.3232
hsa-miR-518b	0	3.57072	2.22513	3.48687	3.0721	3.08555	3.51035	2.91516	3.22441	3.58319	3.19714	2.7024	1.2695	2.84358	1.98466	1.86914	3.16912	3.45196	3.70235	3.39336	2.75587	3.35	1.2289	0	2.09622	3.64022	2.97404	2.81095	2.95304	3.96296	1.73094	2.22227	2.53133	2.34315	1.5322	0	3.61357	4.08373	3.12081	3.36392	1.44042	2.58596	3.91935	2.11273	1.85068	3.13421	2.43931	2.97051	3.91231
[truncated: 85 more columns]

## Sheet:  fig2h_sup2c
miRNA	E3_2_6	E3_6_6	E3_3_1	E3_3_2	E3_3_3	E3_3_4	E3_3_5	E3_5_5	E3_5_3	E3_5_4	E3_1_1	E3_1_2	E3_1_4	E3_1_5	E3_2_2	E3_2_4	E3_2_5	E3_2_7	E4_12_9	E4_8_1	E4_8_2	E4_8_3	E4_8_4	E4_8_5	E4_8_6	E4_8_7	E4_8_8	E4_8_9	E4_8_10	E4_8_11	E4_8_12	E4_8_13	E4_8_14	E4_8_15	E4_8_16	E4_2_1	E4_2_2	E4_2_3	E4_2_6	E4_2_7	E4_5_1	E4_5_2	E4_5_3	E4_5_4	E4_5_5	E4_5_7	E4_5_8	E4_5_10	E4_1_3
hsa-miR-891a-5p	1.32685	-0.510646	0.43981	0.0175617	0.483642	0.407775	0.915277	2.5	2.5	2.5	0.418595	-0.039548	-0.132512	0.982728	0.548342	-0.510646	0.115331	0.593059	-0.510646	2.02104	0.455977	1.5526	1.49273	2.19346	1.91647	1.44089	1.87177	0.877929	2.22147	2.5	1.9618	1.56177	1.60945	2.48929	2.41554	2.5	1.77258	2.5	1.47463	2.5	1.46315	1.58458	2.44441	1.05172	0.789139	0.997235	0.264135	0.559534	-0.510646
hsa-miR-509-3-5p	2.0611	-0.453649	2.00638	0.486781	1.28325	0.57812	1.49783	0.427252	1.7571	0.8302	2.5	1.25812	1.51736	2.41	2.5	2.29553	2.5	2.5	-0.453649	-0.453649	0.869245	1.17358	2.28812	0.410502	0.629229	1.07477	-0.453649	0.594924	-0.453649	1.20383	2.5	1.44858	0.730635	2.5	1.97531	0.193142	2.5	2.3622	-0.453649	1.7889	2.24764	1.84812	2.5	2.5	2.00774	0.342661	2.18904	2.5	1.22107
hsa-miR-2110	1.15103	2.5	0.262356	0.940578	1.18442	0.680852	1.37178	2.05856	1.80095	2.09085	0.399728	0.894404	0.337772	1.11984	0.371088	1.32265	-0.0627221	1.48095	-0.689855	1.19473	-0.17062	0.96794	1.87166	1.69484	1.74174	1.26529	0.872371	0.0777386	-0.689855	0.523478	2.5	0.702645	0.177084	1.7796	1.08823	0.89872	0.646276	0.497597	1.29909	2.5	2.3077	1.77755	1.89332	1.26778	2.5	1.85667	0.901427	0.811844	1.43051
hsa-miR-589-5p	2.5	-0.611385	0.262483	0.744596	0.303642	1.01342	2.00139	1.16572	1.95166	1.71608	2.5	1.26114	1.69865	2.2782	2.39783	-0.611385	2.5	2.5	-0.611385	1.41875	1.89808	1.17444	2.5	0.642615	-0.611385	1.49475	0.718821	0.215491	0.86649	1.65193	2.05692	1.6252	1.67666	2.5	1.65722	1.9985	1.85272	0.667775	1.19299	-0.611385	1.82658	0.958027	0.89252	1.49744	0.158034	1.01595	-0.0329086	1.78399	2.5
hsa-miR-192-5p	0.905278	-0.799389	-0.634813	-0.0937887	-0.309561	-0.41538	0.0391529	-0.238108	0.249429	0.740005	-0.310663	-0.32143	0.0760963	0.206934	0.134157	0.507012	0.903131	0.43673	0.25887	1.0625	1.20376	1.60372	1.03477	1.34127	1.72879	1.50868	0.892887	1.88366	1.48772	0.894976	1.26757	0.927778	1.37695	0.641129	1.02596	0.418138	0.0884479	-0.117083	1.01757	0.981217	0.334969	0.693523	0.228348	1.05875	0.701873	0.159429	0.41158	-0.0552234	-0.494798
hsa-miR-7-5p	1.13946	-0.850924	0.0582746	0.812209	0.379834	0.403121	0.0776919	0.848749	0.48867	0.506496	0.596539	0.346733	0.0417778	0.19789	0.939458	-0.241445	1.01025	1.12704	-2.09915	1.24671	0.728567	1.11975	0.975037	1.93818	1.29178	0.944162	1.33305	1.09906	0.939227	1.32715	1.24957	1.0276	1.2602	1.36411	0.868554	1.27895	1.59129	0.842671	1.10216	1.01556	0.835118	0.613051	0.64534	0.922794	0.45266	1.32104	0.891617	0.202791	0.628247
hsa-miR-182-5p	0.47402	0.257714	-0.190575	-1.24618	-0.572396	-0.924293	-0.714952	-1.00179	-0.565666	0.308719	0.566828	-0.399289	0.418108	0.917824	1.11755	0.452176	0.00994428	0.474772	1.2556	1.19359	0.788295	0.958651	1.46147	1.33055	0.650239	0.890024	1.21276	0.89887	0.781977	0.480928	0.63009	1.31034	0.483967	0.624164	1.26642	1.17718	0.814993	1.66779	1.1807	-0.237634	-0.294238	0.795408	0.686713	0.961013	-0.344357	0.722071	0.129611	0.470232	1.47472
hsa-miR-628-3p	1.90423	-0.517367	1.4074	0.178747	0.398153	1.46675	0.135347	0.330904	0.557396	0.929271	1.66355	0.895792	0.834426	1.72997	-0.517367	-0.517367	0.307596	1.33157	-0.517367	-0.517367	0.165661	-0.517367	1.707	0.314774	-0.517367	0.279975	0.0933904	2.00337	1.97094	1.07871	0.549911	-0.517367	1.52732	1.89052	0.194157	1.9694	1.69821	1.04467	0.721249	0.326126	0.71297	1.07703	0.926966	2.5	-0.517367	-0.517367	0.797298	1.95854	2.27187
hsa-miR-204-5p	-0.401802	2.5	1.07534	1.64682	1.14491	0.324709	1.03707	0.772408	0.387514	0.681624	0.670885	0.0430929	0.288014	0.988839	-0.401802	2.5	0.740144	1.01174	-0.401802	2.5	-0.401802	1.76723	-0.401802	2.5	2.5	-0.401802	1.84671	-0.401802	-0.401802	0.802814	1.07557	0.565861	2.42853	2.5	1.43035	2.49083	2.5	-0.401802	1.31274	2.5	2.00181	1.32405	0.34021	1.63844	2.5	2.5	1.79891	2.33264	-0.401802
hsa-miR-514a-3p	-0.504676	2.5	1.65014	1.15534	0.855389	0.399082	2.07558	1.46929	0.472955	0.811221	0.799083	0.554695	0.724949	2.21695	1.27451	-0.504676	0.245731	1.50629	2.5	-0.504676	0.654087	-0.504676	-0.504676	1.91872	2.40489	0.220606	0.97289	1.15991	-0.504676	-0.504676	-0.504676	1.97968	-0.504676	0.738898	0.142544	0.998993	1.09409	1.296	1.49959	2.37922	-0.504676	1.2386	1.16583	2.5	1.05347	0.786367	1.177	2.5	0.962259
hsa-miR-509-3p	2.38231	-0.548801	1.68066	1.03358	1.37554	2.01387	1.72044	2.1186	2.36127	2.5	2.30734	2.13599	2.17955	2.5	1.26081	2.5	2.06337	1.08228	-0.548801	0.493248	0.775185	2.12991	0.75335	0.580984	-0.548801	1.99707	0.967379	1.75116	1.28705	0.62877	0.238626	0.802656	0.959746	-0.548801	-0.548801	0.670814	0.747948	-0.117426	-0.0597336	1.04444	-0.548801	1.2937	2.5	0.0403758	1.19992	0.917338	1.63075	0.491754	-0.548801
hsa-miR-585-3p	-0.424095	-0.424095	1.20486	0.195092	-0.10235	0.571355	0.42474	-0.424095	0.317453	0.274241	1.6989	1.09046	1.33387	1.74748	0.555263	2.5	2.5	0.903907	-0.424095	-0.424095	1.23256	2.4119	1.87115	-0.424095	0.931991	0.612823	-0.424095	1.95573	-0.424095	-0.424095	2.07935	0.485008	1.05898	1.35381	0.50122	1.72567	1.19656	0.336271	1.18669	1.59248	-0.424095	1.64937	0.894133	-0.424095	1.80356	0.573122	0.494558	0.566375	2.5
hsa-miR-195-5p	2.5	2.5	0.9781	0.480514	0.91815	0.964078	0.624732	-0.828391	-0.252516	0.25566	0.836383	0.599962	1.02809	0.375767	1.14056	2.10639	1.80731	1.82855	-0.828391	1.34345	0.813567	1.11701	0.586275	1.65782	1.86606	0.54967	0.853928	1.37456	0.821716	0.360422	1.20696	0.843376	1.31064	1.61539	0.866374	1.04657	1.30497	0.798502	1.29514	1.10061	1.1242	0.65113	0.348491	1.58914	-0.324955	0.7474	0.162206	0.498238	0.0357092
hsa-miR-513a-5p	-0.508083	-0.508083	2.5	2.1839	2.5	1.36993	1.90344	2.31091	1.70923	2.29384	2.1081	0.963793	1.64369	2.5	2.5	2.5	2.24706	2.5	-0.508083	2.07401	1.36101	1.12398	-0.508083	-0.508083	0.578011	1.02487	0.686342	1.39793	-0.508083	0.398313	0.603541	2.33659	0.679718	-0.508083	-0.508083	1.66844	0.789905	1.95082	0.781998	0.370457	1.30048	0.790512	1.4047	1.63648	-0.508083	-0.508083	1.67215	0.960887	1.17161
hsa-miR-92b-3p	-0.866157	2.16975	1.17628	1.65549	1.4305	1.91805	1.30096	-0.268478	0.49886	1.34008	0.710547	-0.0455797	0.530877	0.748861	-0.866157	0.999125	0.204153	0.436575	-0.866157	1.48466	1.02253	2.5	1.73607	0.637576	0.959186	0.582642	0.581788	0.423216	2.5	1.42278	0.490191	2.23516	1.10247	0.0971019	2.06906	0.298569	0.987052	1.27317	0.686323	2.5	0.357295	1.72814	2.5	1.56797	2.5	0.533999	1.2153	0.87833	0.270115
hsa-miR-183-5p	0.798788	-1.65443	0.425654	-0.387715	0.184386	0.251932	0.507319	-0.181798	-0.640809	0.570743	1.21882	0.152036	0.852582	1.13242	2.04527	-1.65443	0.224496	1.33374	2.5	1.52846	0.681176	1.09133	1.53302	1.7834	1.23022	1.35388	0.882787	0.494708	0.846341	1.12217	0.0887087	1.2425	0.519068	0.203306	1.10994	0.974986	1.20063	1.26876	1.87248	0.117718	0.856031	1.16135	0.875129	1.6031	-1.27172	1.00831	0.31408	0.245533	0.871099
hsa-miR-508-3p	-0.457336	-0.457336	2.5	1.94025	2.11691	2.5	2.5	1.17019	1.13723	1.83933	1.63673	2.32598	1.15217	1.88911	1.58487	-0.457336	1.75427	2.5	2.5	1.01734	0.872734	-0.457336	0.242569	1.14151	0.631416	2.5	0.180356	0.596925	1.42695	0.451278	0.657009	1.45521	-0.457336	2.05674	0.924614	1.72451	0.843829	1.60954	1.3672	0.423355	0.827258	0.450244	1.46013	1.08157	1.33116	1.02457	0.608761	1.01523	-0.457336
hsa-miR-146a-5p	2.5	2.25219	0.411587	0.780908	0.459875	1.5074	0.989503	-0.677264	0.50373	0.698251	0.920102	0.877361	1.24059	0.757234	1.29368	-0.677264	1.44103	1.64632	-0.677264	0.282993	-0.212888	-0.677264	0.173736	-0.111509	0.604062	0.323382	-0.262023	0.00923103	1.01449	0.407877	0.631522	0.568114	0.0980804	0.959806	0.22261	2.0858	2.02968	2.5	2.5	1.15434	0.159216	0.625706	-0.677264	-0.677264	-0.677264	-0.155924	-0.196997	-0.159451	1.84919
hsa-miR-5683	-0.49249	2.5	1.11778	1.17342	0.765278	0.0982985	0.464703	2.5	0.14937	1.5779	2.5	2.29942	1.44742	2.18718	-0.49249	2.48748	2.4851	0.656984	2.5	-0.49249	0.941458	-0.49249	-0.49249	-0.49249	-0.49249	0.405032	-0.49249	-0.49249	0.626974	0.487087	0.708885	0.294399	0.791212	-0.49249	0.308432	1.85976	0.258553	1.2658	0.90175	1.25299	0.248367	0.0209377	0.110903	-0.49249	-0.49249	0.370668	0.987354	0.364828	1.32281
hsa-miR-29b-3p	2.5	2.5	0.8552	0.987455	1.70413	0.937664	0.654539	-0.513246	0.280483	-0.513246	0.448652	0.0806594	-0.513246	0.778003	2.2599	2.5	0.275913	0.239876	-0.513246	0.83785	1.64856	0.302806	0.128004	0.951606	0.484264	1.45376	0.58376	-0.513246	2.43271	0.319223	0.507712	0.732124	0.577676	-0.513246	0.167398	1.86559	2.5	0.980997	1.59452	1.55251	1.14781	0.679434	0.868403	0.896693	-0.513246	0.84447	0.878042	1.37643	-0.513246
hsa-miR-302d-5p	-1.0498	-1.0498	-1.0498	-1.0498	-1.0498	-1.0498	-1.0498	-0.656376	-0.913274	-1.0498	-0.92281	-1.0498	-0.514819	-1.0498	-1.0498	-1.0498	-1.0498	-1.0498	-1.0498	1.79024	0.959493	0.211307	1.38631	0.783384	1.87959	-0.679997	1.52183	1.82378	0.378511	-0.309546	1.13601	0.716086	1.23772	1.5334	0.738764	0.428331	0.345767	0.629836	0.163654	0.420627	1.03085	0.230854	-0.198049	0.729366	2.43257	1.25279	-0.312441	1.2426	1.33028
hsa-miR-16-2-3p	2.18246	-0.998765	0.474125	-0.192505	0.44246	0.23488	0.440808	-0.998765	0.20579	-0.367461	0.462051	0.0261204	-0.410712	0.398538	1.69569	2.40674	-0.485837	0.583622	-0.998765	0.542628	0.406337	1.50326	1.09628	1.21699	1.32197	1.14672	1.80229	0.939489	1.79115	1.53934	0.19814	1.55953	2.31899	1.45939	0.967837	1.17694	1.08891	1.07707	0.62798	1.70634	0.852276	0.553973	-0.100737	0.889482	1.14459	0.82978	0.150721	0.229466	1.31172
hsa-miR-340-5p	-0.497345	-0.497345	0.288706	0.318305	1.66217	1.39414	1.88059	0.496591	-0.15243	0.419744	2.05808	0.230117	1.08658	1.08428	0.385055	-0.497345	0.46928	2.09305	-0.497345	1.15758	2.1506	-0.497345	-0.497345	0.477691	1.71092	2.5	0.846355	1.64687	-0.497345	1.37281	0.753206	0.321754	-0.497345	1.10455	2.24329	0.23244	1.56209	1.33292	0.279366	-0.497345	0.273838	0.963544	0.130747	-0.497345	0.603566	0.401145	0.69906	1.15521	-0.497345
hsa-miR-7-1-3p	-0.454147	-0.454147	-0.134689	0.491332	0.199976	0.585513	-0.143746	-0.454147	-0.0543305	-0.0783182	-0.454147	-0.454147	-0.454147	-0.155099	2.5	-0.454147	0.666338	0.932833	-0.454147	2.5	1.98323	1.67413	1.94303	2.5	2.10562	0.628822	1.75211	2.03137	0.896622	2.5	2.5	2.5	2.323	1.40272	2.07296	0.391799	1.23848	2.5	1.91932	2.47891	1.21693	1.23928	2.04021	2.5	0.821999	2.5	2.5	2.22891	-0.454147
hsa-miR-941	2.5	-0.657038	-0.36481	1.32534	-0.0734407	1.12252	0.441681	2.5	2.5	2.5	1.41083	0.671415	0.44153	1.95413	2.47051	-0.657038	2.07362	1.16325	-0.657038	0.243291	1.05168	-0.113246	1.69723	-0.657038	0.994377	0.653712	0.902905	0.509477	1.63816	0.360382	1.76437	1.77003	0.069919	0.877866	0.833946	1.37453	2.5	1.82086	1.47284	0.331424	2.20264	2.38908	2.5	2.41185	1.82933	1.71673	1.88849	2.31636	2.19922
hsa-miR-502-3p	0.416604	-0.802342	0.143094	-9.79467e-06	-0.08382	0.795154	0.508361	-0.0507967	0.254027	0.657171	1.1299	1.31028	1.10033	0.744855	-0.454437	1.54314	-0.0714475	0.299108	-0.802342	2.5	1.74632	0.28255	0.0576206	-0.0650877	1.77157	1.88504	0.832264	0.472571	1.40224	-0.0313356	2.5	1.61742	-0.26441	0.897221	0.370314	1.04907	1.86357	0.172693	2.00703	0.850547	-0.499858	0.302281	1.43834	0.5035	0.387774	0.455132	0.362416	1.39124	-0.802342
hsa-miR-25-5p	-0.871376	-0.871376	-0.585313	0.368988	0.0616258	0.253758	-0.340756	1.62947	0.337521	0.607085	0.38013	-0.670822	0.312979	0.995653	-0.401453	-0.871376	-0.871376	-0.534269	2.19213	2.0423	1.83197	1.3942	2.11868	1.35237	2.26653	1.28185	2.21799	1.69414	0.254754	0.513092	1.16186	1.07553	1.6197	2.5	0.289639	1.49405	2.10951	2.38108	2.24374	2.5	0.986337	0.12353	1.07992	1.28436	0.607638	1.21892	1.98058	0.00869449	0.869111
hsa-miR-25-3p	0.771556	-2.5	0.031837	0.805274	0.0531384	0.351196	0.493884	1.63823	0.765287	0.478085	0.693003	-1.00917	-0.645676	0.768554	0.685246	-0.253959	0.58499	0.678961	-2.5	1.02252	1.26038	1.26212	1.37256	1.48464	1.04638	0.945267	1.52734	0.8511	1.43309	0.925092	1.01801	1.61099	1.06211	1.85595	1.17246	1.41103	1.76605	1.50872	1.86201	1.62816	1.23442	1.29482	1.9017	1.1002	1.78295	1.3821	1.33674	1.06763	0.549311
hsa-miR-500a-3p	0.575178	-0.725689	0.283287	-0.275504	-0.379567	0.213729	-0.304226	-0.725689	0.176298	0.831914	1.94018	0.939743	0.987172	0.925491	1.36521	1.77742	-0.725689	0.0187071	-0.725689	-0.00444971	-0.390225	-0.302814	2.29832	0.0611138	1.40346	1.70608	1.01877	0.634907	-0.725689	0.0971343	0.708741	1.00628	0.802087	-0.0292112	-0.725689	0.378793	0.936164	1.14604	1.55748	0.419622	0.17593	0.453172	0.0130866	-0.725689	1.21629	-0.725689	-0.0577754	-0.00556021	-0.725689
hsa-miR-30e-3p	0.7794	-0.941192	-0.941192	-0.0198344	-0.599005	-0.397322	-0.624479	1.32143	-0.0126718	-0.0627831	0.608393	-0.113705	-0.587116	0.245262	0.448548	-0.941192	-0.355041	-0.941192	-0.941192	0.0623403	0.963398	-0.335066	1.45294	0.146833	0.39788	0.519807	0.212953	1.27376	-0.234574	0.192853	-0.941192	0.999371	1.04402	0.0301784	-0.941192	0.543573	0.927622	2.3269	1.43283	1.61676	1.17409	0.191659	-0.220971	0.521772	-0.273611	1.14839	0.372389	-0.400043	1.69912
hsa-miR-191-5p	0.75943	-2.5	0.122119	0.56018	0.0535957	-0.465388	-0.12281	-1.13545	-0.79506	0.640334	0.206626	0.425181	0.635877	0.348216	-0.13718	-0.108364	0.110761	0.818803	1.80943	1.06038	1.23268	1.26484	0.831418	1.03036	0.61053	0.886875	0.613781	0.843927	1.14572	0.491694	1.56358	-0.0495713	0.544711	0.747602	0.620304	1.49081	1.41595	1.44943	1.40399	1.05494	1.55413	0.824134	0.805459	1.31439	0.96415	0.817857	1.03655	0.666873	-0.00923393
hsa-miR-335-5p	1.44878	2.5	1.40237	-0.0710718	0.789008	-0.00999464	0.544409	-0.684227	-0.684227	-0.440497	0.201478	0.341604	-0.24528	-0.305625	1.03863	2.5	1.64576	0.944362	-0.684227	1.49941	-0.0825981	1.23663	0.870375	0.0487442	0.975813	0.612173	-0.146256	0.927661	0.191764	1.27006	1.64307	-0.0684792	0.320281	-0.684227	-0.0574986	1.15643	1.26731	1.70417	0.406778	1.2179	0.399485	0.0814272	0.933393	1.58405	0.143369	0.565942	-0.684227	-0.0133681	-0.684227
hsa-miR-1304-3p	-0.604007	-0.604007	-0.604007	0.894298	1.26187	0.830524	0.0567955	0.974092	-0.305992	0.860557	-0.0659009	-0.604007	0.132776	-0.604007	-0.604007	-0.604007	-0.604007	0.868566	2.5	1.9058	0.68567	0.25964	0.0746424	0.238446	-0.604007	0.203215	0.0143186	0.418237	1.91514	-0.604007	0.476496	0.103713	2.22464	-0.604007	0.735974	0.0265433	0.0714728	0.510155	0.649957	2.5	1.15392	0.27601	0.422209	0.888164	-0.604007	2.37335	1.51518	0.823838	1.02866
hsa-miR-16-5p	1.77354	2.1154	-0.505015	-0.735981	-0.743541	-0.542451	-0.719041	-0.383744	-0.753929	-1.05671	-1.14487	-0.929964	-1.17572	-0.9058	0.97412	1.27393	0.828518	0.429711	0.777086	1.11101	0.540043	0.941194	0.460992	0.976874	0.850964	0.714588	0.736003	0.784432	0.376589	0.891437	1.66385	0.708528	1.0386	1.24469	0.821867	1.00002	0.805544	1.02075	0.164825	1.0875	0.246776	0.210535	0.482772	0.474936	0.904151	0.811368	0.286383	0.382005	0.389673
hsa-miR-96-5p	2.5	-0.78922	0.258945	0.160915	0.56119	0.249011	-0.0275912	-0.167683	-0.78922	-0.78922	-0.39977	-0.78922	-0.424085	-0.474282	2.5	1.15052	0.323813	0.830632	-0.78922	2.5	1.71471	1.55439	2.13776	2.36859	2.29434	2.5	1.73783	1.87967	1.03399	2.5	1.59823	2.00055	1.25799	0.975063	2.47499	0.741919	1.13796	1.86429	1.12781	1.53378	0.815488	2.05728	1.88755	0.719437	-0.78922	1.36562	1.37533	2.17745	2.5
hsa-miR-132-3p	2.05077	2.28416	0.628	0.671765	-0.220103	0.906168	1.58509	1.17109	0.897262	0.149727	-0.170777	-0.0830869	0.0922028	-0.0112098	0.26041	-0.709111	1.45532	0.301348	-0.709111	-0.709111	1.15305	0.80583	0.160426	0.354674	0.600127	0.313332	0.0875411	-0.709111	0.54459	1.54768	-0.709111	0.195285	1.23187	2.03738	0.210365	2.29287	1.84782	1.80671	2.23909	0.791054	1.82244	2.49608	2.44984	2.19954	1.68565	0.671378	0.575204	0.270656	-0.709111
hsa-miR-194-5p	1.89689	-1.58171	-0.811194	0.292312	0.0877415	-0.429233	0.327144	-1.21163	-0.422162	-0.476772	-0.48587	-0.672508	-0.75366	-1.06664	-0.140285	1.55217	0.806409	0.412394	-1.58171	0.900783	0.73695	1.68356	0.611965	0.819398	1.70218	1.06653	0.278513	1.73529	0.697501	0.504674	1.08562	0.865117	0.907628	0.640766	0.696943	-0.337953	0.155324	0.114184	-0.275607	-0.011067	0.00814159	0.856388	0.217051	0.518662	1.00625	1.35094	0.0919803	0.995251	-0.364835
hsa-miR-148a-3p	0.714496	-0.402123	0.71724	0.362453	0.380355	0.263304	0.0816499	-0.716252	-0.16242	0.193871	1.27716	0.20388	0.281566	0.588956	-1.04083	0.90012	0.348816	-0.377511	1.56534	0.419993	-0.391478	0.293992	-0.296547	0.831814	0.236969	-0.175323	0.797649	0.0361784	0.0126158	0.209641	-1.48205	0.0887011	0.528685	0.16911	0.793588	0.499515	0.612584	0.172794	0.673713	0.586718	0.661764	0.63772	0.118098	1.20382	-1.02146	0.848741	0.0535998	1.42236	-0.670661
hsa-miR-652-3p	-1.57724	-1.57724	-1.03142	0.253357	-0.103876	-0.562371	0.789724	1.52578	1.23278	0.417208	-0.375486	-0.619927	0.00322382	-0.570572	0.112714	-1.57724	0.233734	0.760685	0.933936	-0.854807	0.337802	0.665723	0.745892	0.245575	0.331936	0.882759	0.955129	1.12155	0.264454	0.868877	-0.225778	0.941787	0.945549	0.755623	1.0943	1.09368	0.603287	0.884833	0.976237	0.46438	1.57529	1.50987	2.1601	1.4154	0.997014	1.45633	1.30981	0.808649	0.3235
hsa-miR-372-5p	1.19073	-1.72514	-0.705371	-0.612521	-0.485141	-0.523372	-1.19962	-1.72514	-0.0812895	-0.70519	-0.162078	-1.22379	-0.835792	-0.757704	-0.302858	0.12017	-0.813299	-1.28554	0.388286	0.724379	0.0796239	-0.554618	0.627853	0.13013	0.993826	0.345216	1.02331	1.36664	-0.399425	0.926349	1.25897	0.498173	0.87795	0.672499	0.523247	0.433023	0.11001	0.750021	0.698969	0.290707	0.60135	-0.231671	-0.0486748	0.0772735	0.941643	1.52274	-0.0736789	0.515203	-1.03091
hsa-miR-1296-5p	-0.727126	2.5	0.256692	1.41075	1.73663	0.967804	0.368445	-0.0608686	0.117025	0.243895	-0.512071	-0.474689	0.0157241	-0.727126	1.19933	2.5	2.5	2.34847	2.5	0.38221	1.37827	-0.0570952	1.91942	0.475612	0.753126	0.42887	0.886957	0.0659473	-0.727126	0.526483	0.111146	0.711597	0.168591	0.346658	-0.168274	1.77606	0.251683	-0.727126	0.24572	0.968993	1.31595	1.99777	0.7153	1.9863	2.5	0.833684	0.52158	0.380619	1.46363
hsa-miR-378a-3p	-1.25259	-2.17581	-2.5	-2.5	-2.5	-2.5	-1.55592	-1.63962	-1.35206	-1.47754	-2.21837	-2.5	-1.46823	-2.43729	-2.44924	-2.5	-1.47659	-1.61666	1.18518	0.553518	-0.900755	0.388922	-0.438569	-0.119005	0.0839281	-0.0186233	0.428855	0.425145	0.062595	0.272243	0.711754	-0.146893	0.70317	0.7565	0.266182	-0.962152	-0.70261	-0.875611	-0.473731	-0.929951	-0.502973	-0.551572	-0.457457	-0.278858	0.00841603	-0.101639	-0.293645	-0.358278	0.845999
hsa-miR-148a-5p	-0.387557	-0.387557	-0.387557	-0.158837	-0.156136	-0.387557	-0.387557	-0.387557	-0.387557	-0.387557	-0.387557	-0.387557	-0.387557	-0.387557	-0.387557	-0.387557	-0.387557	-0.387557	2.5	-0.387557	-0.387557	-0.387557	1.26334	0.390815	-0.387557	-0.387557	0.183736	-0.387557	-0.387557	0.42645	0.610759	0.266331	-0.387557	-0.387557	-0.387557	0.195031	0.236543	-0.387557	0.232493	0.401433	-0.387557	-0.387557	0.113849	-0.387557	-0.387557	0.329709	-0.0438921	0.324856	-0.387557
hsa-miR-367-5p	-0.233576	-0.233576	-0.233576	-0.233576	-0.233576	-0.233576	-0.233576	-0.233576	-0.233576	-0.233576	-0.233576	-0.233576	-0.233576	-0.233576	-0.233576	-0.233576	-0.233576	-0.233576	-0.233576	-0.233576	-0.233576	0.780734	-0.233576	-0.233576	-0.233576	0.714466	0.492617	-0.233576	-0.233576	-0.233576	-0.233576	-0.233576	-0.233576	-0.233576	0.612429	-0.233576	-0.233576	-0.233576	-0.233576	-0.233576	-0.233576	-0.233576	-0.233576	0.715927	-0.233576	-0.233576	-0.233576	-0.233576	-0.233576
hsa-miR-454-3p	0.615501	-1.01215	1.09937	0.99373	0.833869	0.550696	0.894448	-1.01215	-0.454452	-0.0398102	0.676138	-0.594855	-0.522994	-0.588764	0.936352	-1.01215	1.62791	1.28499	-1.01215	-1.01215	1.04756	-1.01215	1.01772	0.778541	0.729135	-1.01215	1.50012	0.682132	-0.343703	0.479121	0.763758	1.547	0.865824	0.606283	1.35603	0.392412	0.755717	-0.619163	-0.17963	-1.01215	-0.185195	0.0595067	0.464155	0.718723	0.139195	-0.0581755	0.973459	0.3156	0.0717944
hsa-miR-335-3p	-1.15175	1.3152	0.0379068	-0.304412	-0.0965412	0.179508	0.093355	-0.259286	-0.403544	-0.570421	-0.576039	0.374496	-0.165046	-0.108871	-0.0318921	-1.15175	0.875345	-0.567089	-1.15175	0.267621	-0.422397	0.0968124	-0.141255	0.644272	0.985265	-0.309087	-0.495175	0.633063	0.90973	0.958142	0.360996	0.839085	0.814256	0.226857	-0.393948	0.0446797	1.44045	-0.257424	1.27806	0.663439	-0.157585	-0.654072	-0.571392	-0.307881	-0.171014	-0.339137	-0.0932611	0.522981	-1.15175
hsa-miR-485-3p	-0.171494	-0.171494	-0.171494	-0.171494	-0.171494	-0.171494	-0.171494	-0.171494	-0.171494	-0.171494	-0.171494	-0.171494	-0.171494	-0.171494	-0.171494	-0.171494	-0.171494	-0.171494	-0.171494	2.5	-0.171494	-0.171494	-0.171494	-0.171494	-0.171494	2.5	-0.171494	-0.171494	-0.171494	-0.171494	-0.171494	-0.171494	-0.171494	-0.171494	-0.171494	-0.171494	-0.171494	-0.171494	-0.171494	-0.171494	-0.171494	-0.171494	-0.171494	-0.171494	-0.171494	-0.171494	-0.171494	-0.171494	-0.171494
hsa-miR-381-3p	-0.316964	-0.316964	-0.316964	-0.316964	0.623802	-0.316964	-0.316964	-0.316964	0.0764457	-0.316964	-0.316964	-0.316964	0.0254914	-0.316964	-0.316964	-0.316964	-0.316964	-0.316964	-0.316964	1.57064	-0.316964	-0.316964	-0.316964	-0.316964	1.07665	-0.316964	-0.316964	-0.316964	-0.316964	-0.316964	-0.316964	-0.316964	-0.316964	-0.316964	-0.316964	-0.316964	-0.316964	-0.316964	-0.316964	-0.316964	-0.316964	-0.316964	-0.316964	0.750292	-0.316964	-0.316964	0.174058	-0.316964	-0.316964
hsa-miR-376a-3p	-0.288817	-0.288817	-0.288817	-0.288817	-0.288817	-0.288817	-0.288817	-0.288817	-0.288817	-0.288817	-0.288817	-0.288817	0.618972	-0.288817	-0.288817	-0.288817	-0.288817	-0.288817	-0.288817	-0.288817	-0.288817	-0.288817	-0.288817	-0.288817	-0.288817	-0.288817	-0.288817	-0.288817	-0.288817	-0.288817	-0.288817	-0.288817	-0.288817	-0.288817	-0.288817	-0.288817	-0.288817	-0.288817	-0.288817	-0.288817	-0.288817	-0.288817	0.687661	-0.288817	-0.288817	-0.288817	0.997993	-0.288817	-0.288817
hsa-miR-411-5p	-0.148674	-0.148674	-0.148674	-0.148674	-0.148674	-0.148674	-0.148674	-0.148674	-0.148674	0.991154	-0.148674	-0.148674	-0.148674	-0.148674	-0.148674	-0.148674	-0.148674	-0.148674	-0.148674	-0.148674	-0.148674	-0.148674	-0.148674	-0.148674	-0.148674	-0.148674	-0.148674	-0.148674	-0.148674	-0.148674	-0.148674	-0.148674	-0.148674	-0.148674	-0.148674	-0.148674	-0.148674	-0.148674	-0.148674	-0.148674	-0.148674	-0.148674	-0.148674	-0.148674	-0.148674	-0.148674	-0.148674	2.5	-0.148674
hsa-miR-154-3p	-0.155029	-0.155029	-0.155029	-0.155029	-0.155029	-0.155029	-0.155029	-0.155029	-0.155029	-0.155029	-0.155029	-0.155029	-0.155029	-0.155029	-0.155029	-0.155029	-0.155029	-0.155029	-0.155029	-0.155029	-0.155029	-0.155029	-0.155029	-0.155029	-0.155029	-0.155029	-0.155029	-0.155029	-0.155029	-0.155029	-0.155029	-0.155029	-0.155029	-0.155029	-0.155029	-0.155029	-0.155029	-0.155029	-0.155029	-0.155029	-0.155029	-0.155029	-0.155029	-0.155029	-0.155029	-0.155029	-0.155029	-0.155029	-0.155029
hsa-miR-376c-3p	-0.306226	-0.306226	-0.306226	-0.306226	0.0605194	-0.306226	0.0325434	-0.306226	-0.306226	-0.306226	-0.306226	-0.306226	-0.306226	-0.306226	-0.306226	-0.306226	-0.306226	-0.306226	-0.306226	-0.306226	-0.306226	-0.306226	-0.306226	-0.306226	-0.306226	-0.306226	-0.306226	-0.306226	-0.306226	-0.306226	-0.306226	-0.306226	-0.306226	-0.306226	-0.306226	-0.306226	-0.306226	-0.306226	-0.306226	-0.306226	-0.306226	-0.306226	-0.306226	-0.306226	-0.306226	-0.306226	-0.306226	-0.306226	-0.306226
hsa-miR-409-3p	-0.174104	-0.174104	-0.174104	-0.174104	-0.174104	-0.174104	-0.174104	-0.174104	-0.174104	-0.174104	-0.174104	-0.174104	-0.174104	-0.174104	-0.174104	-0.174104	-0.174104	-0.174104	-0.174104	-0.174104	-0.174104	-0.174104	-0.174104	-0.174104	-0.174104	-0.174104	-0.174104	2.5	-0.174104	-0.174104	-0.174104	-0.174104	-0.174104	-0.174104	-0.174104	-0.174104	-0.174104	-0.174104	-0.174104	-0.174104	-0.174104	-0.174104	-0.174104	-0.174104	-0.174104	2.5	-0.174104	-0.174104	-0.174104
hsa-miR-370-3p	-0.106529	-0.106529	-0.106529	-0.106529	-0.106529	-0.106529	-0.106529	-0.106529	-0.106529	-0.106529	-0.106529	-0.106529	-0.106529	-0.106529	-0.106529	-0.106529	-0.106529	-0.106529	-0.106529	-0.106529	-0.106529	-0.106529	-0.106529	-0.106529	-0.106529	-0.106529	-0.106529	-0.106529	-0.106529	-0.106529	-0.106529	-0.106529	-0.106529	-0.106529	-0.106529	-0.106529	-0.106529	-0.106529	-0.106529	-0.106529	-0.106529	-0.106529	-0.106529	-0.106529	-0.106529	-0.106529	-0.106529	-0.106529	-0.106529
hsa-miR-136-3p	-0.1693	-0.1693	-0.1693	-0.1693	-0.1693	-0.1693	0.232545	-0.1693	-0.1693	0.317248	-0.1693	-0.1693	-0.1693	-0.1693	-0.1693	-0.1693	-0.1693	-0.1693	-0.1693	-0.1693	-0.1693	-0.1693	-0.1693	-0.1693	-0.1693	-0.1693	-0.1693	-0.1693	-0.1693	-0.1693	-0.1693	-0.1693	-0.1693	-0.1693	-0.1693	-0.1693	-0.1693	-0.1693	-0.1693	-0.1693	-0.1693	-0.1693	-0.1693	-0.1693	-0.1693	-0.1693	-0.1693	-0.1693	-0.1693
hsa-miR-299-5p	-0.156155	-0.156155	-0.156155	-0.156155	-0.156155	-0.156155	0.925156	-0.156155	-0.156155	-0.156155	-0.156155	-0.156155	-0.156155	-0.156155	-0.156155	-0.156155	-0.156155	-0.156155	-0.156155	-0.156155	2.5	-0.156155	-0.156155	-0.156155	-0.156155	-0.156155	-0.156155	-0.156155	-0.156155	-0.156155	-0.156155	-0.156155	-0.156155	-0.156155	-0.156155	-0.156155	-0.156155	-0.156155	-0.156155	-0.156155	-0.156155	-0.156155	-0.156155	-0.156155	-0.156155	-0.156155	-0.156155	-0.156155	-0.156155
hsa-miR-299-3p	-0.146044	-0.146044	-0.146044	-0.146044	-0.146044	-0.146044	0.642978	-0.146044	-0.146044	-0.146044	-0.146044	-0.146044	-0.146044	-0.146044	-0.146044	-0.146044	-0.146044	-0.146044	-0.146044	-0.146044	-0.146044	-0.146044	-0.146044	-0.146044	-0.146044	-0.146044	-0.146044	-0.146044	-0.146044	-0.146044	-0.146044	-0.146044	-0.146044	-0.146044	-0.146044	-0.146044	-0.146044	-0.146044	-0.146044	-0.146044	-0.146044	-0.146044	-0.146044	-0.146044	-0.146044	-0.146044	-0.146044	-0.146044	-0.146044
hsa-miR-369-3p	-0.212725	-0.212725	-0.212725	-0.212725	-0.212725	-0.212725	-0.212725	-0.212725	-0.212725	-0.212725	-0.212725	-0.212725	-0.212725	-0.212725	-0.212725	-0.212725	-0.212725	-0.212725	-0.212725	-0.212725	-0.212725	-0.212725	-0.212725	-0.212725	-0.212725	-0.212725	-0.212725	-0.212725	-0.212725	-0.212725	-0.212725	-0.212725	-0.212725	-0.212725	-0.212725	-0.212725	-0.212725	-0.212725	-0.212725	-0.212725	-0.212725	1.3065	-0.212725	-0.212725	-0.212725	-0.212725	-0.212725	-0.212725	-0.212725
hsa-miR-127-3p	-0.373402	-0.373402	-0.126183	-0.11639	-0.373402	-0.0893272	-0.373402	-0.373402	0.225945	-0.0825599	-0.373402	-0.373402	-0.373402	-0.373402	-0.373402	-0.373402	-0.373402	-0.373402	-0.373402	-0.373402	-0.373402	-0.373402	0.331187	-0.373402	-0.373402	-0.373402	-0.373402	-0.373402	-0.373402	-0.373402	-0.373402	-0.373402	-0.373402	-0.373402	-0.373402	-0.373402	-0.373402	-0.373402	-0.373402	-0.373402	-0.373402	-0.373402	-0.373402	-0.373402	-0.373402	0.432586	0.0127728	-0.373402	-0.373402
hsa-miR-146b-5p	-1.04749	1.98864	-1.04749	-0.34328	-0.861648	-0.664098	-0.719355	-0.445985	0.474543	0.545426	-0.49441	-0.0188281	0.335096	0.696295	0.227435	-1.04749	-0.0267464	-1.04749	-1.04749	0.962717	0.271198	0.505333	-0.788817	-0.0194395	0.74211	-0.739811	-0.604971	-0.657854	0.521584	-0.431593	-0.635648	-0.777737	-0.258485	-0.519941	-0.772926	1.11768	-0.566602	0.40202	-0.197243	-0.214189	0.582094	0.204982	-0.840641	0.568185	-1.04749	0.245145	0.66316	0.637842	0.386455
hsa-miR-708-5p	-0.168342	-0.168342	-0.168342	-0.168342	-0.168342	-0.168342	-0.168342	-0.168342	-0.168342	-0.168342	-0.168342	-0.168342	-0.168342	-0.168342	-0.168342	-0.168342	-0.168342	-0.168342	-0.168342	-0.168342	-0.168342	-0.168342	-0.168342	-0.168342	-0.168342	-0.168342	-0.168342	-0.168342	-0.168342	-0.168342	-0.168342	-0.168342	-0.168342	-0.168342	-0.168342	-0.168342	-0.168342	-0.168342	-0.168342	-0.168342	-0.168342	-0.168342	-0.168342	-0.168342	-0.168342	-0.168342	-0.168342	-0.168342	-0.168342
hsa-miR-146b-3p	-0.279168	-0.279168	-0.279168	-0.279168	-0.279168	-0.279168	-0.279168	-0.279168	-0.279168	0.221652	-0.279168	-0.279168	-0.279168	-0.279168	-0.279168	-0.279168	-0.279168	-0.279168	-0.279168	-0.279168	2.0265	-0.279168	-0.279168	-0.279168	-0.279168	1.16397	-0.279168	-0.279168	1.52083	-0.279168	-0.279168	-0.279168	-0.279168	-0.279168	-0.279168	2.5	-0.279168	0.779076	-0.279168	-0.279168	-0.279168	-0.279168	0.691036	-0.279168	-0.279168	-0.279168	1.5689	-0.279168	-0.279168
hsa-miR-302a-5p	-1.75478	-1.18978	-2.40937	-2.47978	-2.47978	-2.47978	-2.47978	-2.22582	-2.15801	-2.24545	-2.11314	-2.29391	-0.717155	-2.29119	-1.89419	-2.47978	-1.68783	-1.92623	-0.333741	0.826216	-0.399334	-0.188815	-0.466402	-0.170208	-0.431583	-0.598429	0.615858	0.482534	-0.561711	-0.708478	0.13724	-0.24291	-0.771499	0.780403	0.258325	-1.43214	-1.81646	-1.57075	-1.05569	-1.67323	-1.13668	-1.44111	-1.46245	-1.03842	-0.231838	0.489985	-1.07158	-0.0607204	-0.623471
hsa-miR-302b-5p	-1.53963	-1.53963	-1.53963	-1.53963	-1.53963	-1.53963	-1.53963	-1.53963	-1.53963	-1.4249	-1.1227	-1.53963	-0.683018	-1.53963	-1.53963	-0.441944	-1.53963	-1.31563	0.496017	1.16288	0.570429	0.128913	0.969027	0.630685	1.39683	-0.108854	0.976264	1.43837	0.626541	0.572719	1.43501	0.166435	1.22125	1.86076	1.05742	-0.218169	-0.81086	-0.155303	-0.154222	0.402028	0.0953388	-0.620585	-0.490986	-0.47187	1.32164	0.403275	-0.235448	0.618262	-0.383109
hsa-miR-21-5p	-0.932552	-0.160148	-0.411235	-0.809632	-0.974963	-0.842495	-1.15455	-0.135959	-0.642677	-0.887093	0.519009	0.406074	-0.364242	-1.00388	-0.919804	-0.169217	-1.05673	-1.01884	-1.92368	-0.264703	-0.826561	-0.614555	-1.20132	-1.29694	-0.863356	-0.511365	-0.0798251	-0.647782	-0.663234	-1.92368	-0.368965	-0.239628	0.260304	-0.938165	-0.218643	-0.260313	0.128119	-0.680966	-0.556147	-0.450196	-0.859033	-0.416676	-0.32975	-1.32043	-0.953584	-1.60984	-0.420158	-0.726476	-0.402755
hsa-miR-367-3p	-0.719963	-2.01066	-1.93425	-2.01066	-2.01066	-2.01066	-2.01066	-2.01066	-2.01066	-1.92077	-1.7589	-1.90625	-1.39404	-2.01066	-1.766	-2.01066	-2.01066	-1.6789	-2.01066	-0.0212562	-1.27647	-0.28292	-0.915956	-0.852884	-0.643421	-1.34263	-0.150362	0.459414	-0.552876	-0.684449	0.158226	-0.88098	-0.552829	0.389556	-0.239487	-1.63116	-1.60579	-1.65312	-2.01066	-1.50688	-1.16557	-1.19933	-1.29708	-1.53182	-0.174358	-0.800848	-1.41003	-1.36889	-1.48673
hsa-miR-525-5p	-0.385182	-0.219166	-0.842226	-1.07262	-1.3911	-1.16501	-2.5	-1.9185	-0.981783	-0.970303	-1.66005	-1.87212	-1.26579	-1.22402	-1.80601	-2.5	-0.71056	-1.32005	-0.828271	-0.923835	-1.05798	-0.0205505	-0.448381	-0.304756	-0.059449	-0.550122	-0.241182	-0.430001	-1.16387	-0.529907	-0.749557	-0.72668	-0.996298	-0.0965335	-1.12421	-0.624811	-1.31731	-0.951597	-0.889088	-0.918485	-0.715737	-0.58501	-0.484193	-0.548	-1.41021	-0.106902	-0.336976	-0.925754	0.312819
hsa-miR-516b-5p	-0.28903	-0.431315	-0.200564	-0.675956	-1.54596	-0.560965	-2.5	-1.81985	-0.949704	-0.883429	-1.47773	-1.89226	-1.41644	-1.63048	-0.500234	-0.841942	-1.35099	-0.985561	-1.0841	-0.956167	-0.732393	-1.0333	-1.03346	-0.722405	-0.607044	-0.684938	0.152239	-0.927651	-0.445531	-0.880896	-1.16795	-0.878202	-0.598936	-0.619545	-1.53327	-1.03977	-1.35982	-1.75409	-1.90119	-1.04912	-1.15879	-0.656362	-0.589282	-0.245703	-1.70777	-0.743314	-0.598296	-0.400553	-1.59312
hsa-miR-519c-3p	-0.999227	-1.32166	-0.915042	-0.985496	-1.51415	-0.827114	-2.5	-2.17543	-2.11863	-1.28599	-1.91619	-2.20979	-1.9719	-1.89348	-1.08311	-1.98491	-0.856555	-0.607881	-2.5	0.186271	-0.5999	0.199738	-0.420682	-0.23436	-0.635377	-0.618538	-0.318861	-0.804348	-0.590826	-0.679907	-0.177844	-0.566781	-0.169416	0.130424	-0.468935	-0.957201	-1.84053	-1.38994	-1.04886	-1.96628	-0.581329	-1.37601	-1.14754	0.0934409	-2.35791	-0.287496	-1.27203	0.130364	-1.92826
hsa-miR-518b	-1.43269	0.00745272	-0.340693	-0.373124	-1.00731	-0.523335	-1.92804	-2.30058	-1.17886	-1.28197	-2.20245	-1.70982	-1.96162	-2.07482	-0.448787	-2.30058	-0.338776	-0.395695	0.268406	-0.105969	-0.476742	0.609545	0.0525436	0.947423	0.541903	-0.0484475	0.53691	0.35068	0.472427	0.142483	0.270559	0.606793	0.184899	0.347218	0.189579	-0.35784	-0.347259	-0.2399	0.0947473	-0.133681	0.434118	0.498091	-0.0260415	0.227571	-0.0803665	0.556997	0.235517	-0.263166	0.229288
hsa-miR-522-3p	-0.554209	-2.20676	-0.669642	-1.13166	-1.6617	-1.17257	-2.1117	-2.20676	-0.784802	-0.355624	-1.52771	-1.33989	-1.4899	-1.57751	-0.832441	-1.10556	-1.32567	-0.898298	-2.20676	-1.17555	-1.26673	-0.115055	-0.670493	-0.724394	-0.654164	-0.945037	-0.23774	-0.691618	-0.180535	-1.05711	-0.851391	-0.495236	-1.04455	-0.855522	-0.353652	-1.17236	-1.47566	-0.943773	-1.11845	-0.546456	-0.139729	-0.358779	-0.906013	0.0240887	-1.49423	-0.983444	-0.822196	-0.522567	-1.04654
hsa-miR-524-5p	-1.72215	-0.893388	-0.790029	-0.818003	-1.25065	-0.772854	-2.02868	-2.10106	-1.34671	-1.35003	-1.80907	-1.96369	-1.80732	-1.74017	-1.51252	-1.62302	-1.23077	-0.607987	-2.5	0.518678	-0.357363	-0.330906	-0.128622	-0.151828	-0.577238	-0.218617	-0.0501109	-0.98007	0.694499	-0.30037	0.146148	0.0163691	0.482021	1.1169	-0.0349984	-0.164532	-0.797312	-0.968501	-0.806003	-0.130421	-0.505423	-0.244832	-0.618768	0.233625	-0.575443	0.000476052	-0.554541	-0.737166	-1.1537
hsa-miR-103a-3p	-0.560523	-1.56602	-0.901028	-0.435823	-0.369981	-0.437742	0.196008	-0.787449	-0.361805	-0.417184	-0.809067	-1.19184	-0.742732	-1.38754	-0.276298	-1.56602	0.706842	0.0103482	0.472484	0.249378	-0.538242	-0.334738	-0.389194	-1.06956	-0.0162023	-0.602028	-0.400455	-1.14676	-0.816674	-0.528085	-0.766709	-0.122216	-0.554819	-0.998359	-0.41574	-0.614037	-0.939302	-0.241438	-1.56602	-1.38249	0.49731	-0.473463	0.558019	-1.56602	-0.854764	-0.175104	0.0268952	-0.103249	-0.0230496
hsa-miR-516a-5p	-2.5	0.502962	-0.875708	-1.03048	-1.14625	-0.85864	-1.69931	-2.4101	-2.42783	-1.77025	-1.78183	-1.84201	-2.13022	-2.15744	-1.47965	-2.20485	-1.22787	-1.76341	-1.232	-0.241031	-1.60248	-0.627101	-0.992661	-0.764115	0.0675312	-1.40503	-0.239382	-1.07425	-0.280365	-0.798954	-0.714026	-1.22539	-0.143389	0.286999	-0.288293	-0.439449	-2.39053	-1.27328	-1.10031	-0.956341	-0.619276	-0.969126	-1.30274	0.213938	-1.66592	-0.792772	-1.26496	-1.1052	-1.1364
hsa-miR-519a-3p	-1.47791	-1.90456	-0.469057	-0.883791	-0.711325	-0.492417	-1.29832	-1.90456	-1.57127	-1.73804	-1.62802	-1.90456	-1.8251	-1.73989	-1.67103	-1.0836	-1.2477	-1.01903	-0.382106	-1.13578	-1.0733	-0.778652	-0.711709	-1.07839	-0.46638	-0.243052	-0.621299	-0.775004	-0.393986	-1.04748	-0.208569	-0.628599	-0.375065	0.290891	-0.636066	-1.25653	-1.69765	-0.824661	-1.09321	-0.666784	-0.873987	-0.279994	-0.212284	-1.44749	-0.763458	-0.364988	-0.476801	-0.0728456	-0.515049
hsa-miR-27b-3p	-1.1131	-0.333922	-0.916085	-1.35944	-1.35197	-1.29372	-1.27501	-0.30952	-0.701516	-0.970568	0.211271	0.0176126	-0.187824	-1.21319	-0.748801	-1.01989	-0.208371	-0.496175	-2.11292	-2.11292	-1.58696	-0.792313	-0.237704	-1.23176	-0.19812	-0.688218	-1.18169	-1.07217	-0.345099	-1.45394	-1.02203	-0.824729	-0.959332	-0.771711	-0.273566	-0.731465	-0.726607	-0.859306	-0.876865	-0.0520602	-0.608335	-0.278655	-0.709949	-0.686557	-0.3329	0.045127	-0.254023	-0.58308	-0.961308
hsa-miR-517b-3p	-0.912301	-2.12765	-1.29484	-1.41181	-1.98366	-1.19412	-2.5	-2.00794	-1.08445	-1.24191	-1.97274	-2.5	-2.18123	-2.32856	-0.509713	-1.45426	-0.0465841	-0.763696	-0.667725	0.722319	-0.0867191	0.710077	0.293932	0.643698	0.802852	0.0530503	0.539386	0.0808442	0.869037	0.896103	0.618459	0.66512	0.612852	1.3665	0.921789	0.213761	-0.0192101	-0.255332	-0.365358	0.20658	0.467069	0.412219	0.433865	0.114304	0.450681	0.864337	0.137748	-0.0226961	0.18875
hsa-miR-517a-3p	-0.912561	-2.12745	-1.29495	-1.41188	-1.98351	-1.19428	-2.5	-2.00779	-1.08465	-1.24205	-1.9726	-2.5	-2.18101	-2.32828	-0.510126	-1.45432	-0.047173	-0.764012	-0.259387	0.721438	-0.0872928	0.709201	0.293214	0.642847	0.801941	0.0524236	0.538574	0.0802069	0.8681	0.895156	0.617618	0.664261	0.612012	1.36538	0.920832	0.213074	-0.0198094	-0.255842	-0.365826	0.205895	0.466285	0.411456	0.433093	0.113654	0.449903	0.863402	0.137089	-0.0232941	0.188072
hsa-miR-512-5p	-0.0221658	-0.378183	-0.921373	-0.936682	-1.33299	-1.16779	-2.49261	-1.93822	-1.70044	-1.86543	-2.20741	-1.62963	-1.50956	-1.9602	-0.753429	-1.16492	-0.638653	-1.06111	-0.112157	0.786244	0.36381	0.660351	0.554732	0.58006	1.06172	0.636471	0.347294	0.435394	0.770398	0.265301	0.686882	0.928605	0.0724293	1.14645	1.03883	-0.429677	-0.398777	-0.972433	-0.747782	-0.703176	0.1454	-0.0333477	0.0524815	0.291037	-0.0584547	0.537328	0.0632692	-0.157519	-0.301219
hsa-miR-512-3p	-0.349287	-1.28111	-1.79002	-1.63824	-2.5	-2.01167	-2.5	-2.14491	-1.21036	-1.51002	-2.429	-2.44011	-2.21779	-2.02396	-1.37395	-2.5	-1.35188	-1.40182	0.664336	0.46497	-0.0797686	0.54298	0.0786855	0.649127	0.221488	-0.0144799	0.387345	0.334218	0.76941	0.557566	0.291117	0.30014	0.600079	0.900616	0.628254	-0.837954	-1.65962	-1.24815	-0.946944	-1.44206	-0.0537144	-0.408615	0.0180213	0.309666	-0.0473798	0.578873	-0.176703	-0.886638	0.151145
hsa-miR-520d-5p	-1.76217	-0.0262891	-0.865465	-0.758807	-1.1598	-0.697938	-1.6701	-1.76217	-1.23569	-1.02118	-1.3646	-1.51205	-1.38114	-1.28654	-0.594269	-1.76217	-0.908818	-1.17618	1.12563	-0.763424	-0.851735	-0.299463	-0.545496	-0.902364	-0.258448	-0.726034	-0.147193	-1.76217	0.0455574	-0.64871	-0.69772	-0.833762	0.387572	-0.169404	-0.487909	-0.613647	-0.869584	-0.811073	-0.708121	-0.154131	-0.968874	-0.364491	-0.393204	-0.21672	-1.38365	-0.412625	-0.216632	-0.0872068	0.305259
hsa-miR-517c-3p	-1.39037	-1.39037	-0.515559	-0.622043	-0.545339	-0.880788	-1.2027	-1.39037	-0.74739	-1.06085	-1.16659	-1.12898	-1.08397	-1.39037	-0.169866	-1.39037	-0.750822	-0.611942	-1.39037	-0.795732	-0.261813	0.455821	-0.118896	-0.491836	0.877921	0.222875	-0.706487	0.340593	0.32157	0.161135	0.593821	-0.0767865	-0.214043	1.45067	-0.224035	-0.898573	-1.10946	-0.321127	-0.462708	-0.256152	0.143873	0.24523	0.43695	-0.523497	0.424737	0.457039	0.354677	-0.558693	-0.216058
hsa-miR-526b-5p	-0.721162	-0.576416	-0.710796	-0.213612	-0.926911	-0.22031	-2.06643	-1.49784	-0.629601	-0.15137	-1.35061	-1.62644	-1.21746	-0.706601	-0.849616	-1.29222	-1.29313	-1.20251	-2.43279	0.375286	0.561066	-0.266308	0.250833	-0.0616259	-1.31664	0.274559	0.445262	-0.661457	0.327398	-0.303979	0.201275	0.663358	0.772936	0.151626	0.87453	-0.0973701	-0.272973	-0.650106	-0.993263	-0.282296	0.145991	-0.114046	-0.0121845	0.606369	-0.264494	0.463288	-0.00102967	0.452337	0.022318
hsa-miR-520d-3p	-1.1544	-2.1303	-1.7783	-1.53387	-1.93621	-1.47974	-2.0382	-1.50211	-1.51483	-1.38907	-1.818	-1.76713	-1.50907	-1.52066	-0.962022	-2.1303	-1.51812	-1.54412	1.80227	-0.785712	-0.384393	-1.25146	-0.299947	0.0876684	0.415093	-0.907902	-0.314773	-1.72338	-0.167229	-0.338503	-0.59947	-0.247886	-0.521486	-0.821177	-0.451458	-1.28816	-0.917669	-0.784827	-0.420003	-1.04462	-0.791015	-0.822265	-1.11109	-0.44295	-1.17511	-0.629589	-0.459926	-0.787292	-0.632741
hsa-miR-519b-3p	-0.63974	-2.5	-0.783371	-0.510142	-0.86521	-0.588397	-2.01824	-2.29589	-1.98565	-1.57406	-2.36338	-2.09871	-1.99043	-2.40663	-0.788464	-1.66792	-1.09675	-0.861153	0.427869	-1.17716	-0.394239	0.293049	-0.217589	-0.137289	-0.387336	-0.259379	0.0338352	-0.529031	-0.184784	-0.0767662	0.140731	-0.189982	0.00520867	0.354522	0.0519674	-0.769323	-0.306199	-0.840657	-1.01854	-0.849709	-1.11793	-0.161776	-0.630873	-0.0697075	-1.02018	-0.521847	-0.406783	0.0322369	0.337692
hsa-miR-373-3p	0.436638	-2.5	-2.5	-1.73921	-2.5	-2.5	-2.5	-1.40678	-1.75062	-2.06498	-2.27937	-2.5	-2.5	-2.4262	-1.44423	-2.21286	-2.26068	-2.5	0.299938	-0.235007	-0.864458	-0.35796	-0.53896	-0.373677	-0.320438	-0.762808	-0.438532	-0.278124	-0.22551	-0.687789	-0.156622	-0.634171	-0.00989415	-0.216959	-0.798582	-1.61758	-1.33351	-1.46601	-1.51715	-0.622389	-0.545738	-1.13244	-0.777134	-1.35184	-0.307498	-0.255573	-1.27611	-0.755011	-0.388054
hsa-miR-1323	-0.212866	0.516849	-1.73764	-1.75596	-2.5	-2.03013	-2.5	-2.28742	-2.5	-1.67672	-2.5	-2.5	-2.29339	-2.5	-1.6547	-2.5	-1.55279	-1.59412	0.93306	0.102557	-1.10115	-0.655769	-0.560093	-0.564761	-0.743379	-0.355864	-0.242049	0.0201378	-0.286442	-0.518677	-0.510701	-0.334856	0.105343	0.25732	-0.199102	-0.707702	-0.879741	-0.942194	-1.15949	-0.831353	-1.1265	-1.14587	-1.70431	-0.560067	-1.45376	-0.177878	-1.54793	-1.19807	-0.14938
hsa-miR-130a-3p	0.0412081	0.195414	-1.78229	-1.56375	-1.56124	-1.65824	-1.4827	-1.39294	-1.28898	-1.65528	-1.12442	-1.49732	-1.44825	-1.68123	-1.43663	-1.78229	-1.40364	-1.53433	0.47112	-0.250881	-0.958613	-1.06307	-1.20777	-1.78229	-1.30367	-1.41632	-1.03672	-0.942345	-0.953948	-1.38286	-1.29242	-0.941523	-1.25885	-1.15479	-0.928289	-1.49641	-1.47604	-1.51392	-1.47803	-0.129858	-1.4802	-1.21002	-1.53625	-1.41575	-0.996054	-0.870177	-1.31363	-0.645867	-0.502048
hsa-miR-522-5p	-1.44697	-2.5	-1.25704	-1.30477	-1.86328	-1.14628	-2.38221	-2.23833	-0.672139	-1.078	-1.70723	-1.88409	-1.70523	-1.52667	-1.95719	-1.96824	-2.04377	-1.69673	0.114062	-0.119311	-0.463736	-0.691445	-0.0440268	-0.659351	-0.356592	-0.27328	-0.0312192	-0.823064	-0.349704	-0.521446	0.256046	0.0274664	0.304557	-0.113779	0.201737	-0.537541	-1.2874	-0.785706	-1.1696	-1.09389	0.0534607	-0.242492	0.013797	-0.146499	-0.552208	0.0226111	-0.397306	0.464679	1.26215
hsa-miR-519b-5p	-1.45314	-2.5	-1.26319	-1.31092	-1.86951	-1.15241	-2.3885	-2.2446	-0.678217	-1.08413	-1.71344	-1.89032	-1.71143	-1.53285	-1.96342	-1.97448	-2.05001	-1.70293	0.108081	-0.125321	-0.469788	-0.697525	-0.0500277	-0.665427	-0.362631	-0.279309	0.0173938	-0.82916	-0.355743	-0.527505	0.250081	0.0214743	0.298599	-0.119789	0.195766	-0.543602	-1.29355	-0.791797	-1.17573	-1.10002	0.0474717	-0.248517	0.0078032	-0.152512	-0.558271	0.0166184	-0.40335	0.45874	1.25631
hsa-miR-519c-5p	-1.44633	-2.5	-1.25643	-1.30415	-1.86259	-1.14568	-2.38144	-2.23759	-0.671613	-1.07742	-1.70656	-1.88339	-1.70456	-1.52602	-1.95648	-1.96753	-2.04305	-1.69606	0.114478	-0.118863	-0.463239	-0.690916	-0.0435892	-0.658827	-0.35611	-0.27281	0.0238146	-0.822517	-0.349224	-0.520941	0.256441	0.027894	0.304946	-0.113332	0.20214	-0.537034	-1.28679	-0.785164	-1.169	-1.0933	0.0538846	-0.242027	0.0142265	-0.146047	-0.551699	0.0230394	-0.396819	0.465044	1.26241
hsa-miR-518e-5p	-1.43001	-2.5	-1.24082	-1.28837	-1.84471	-1.13049	-2.36161	-2.21829	-0.658206	-1.06248	-1.68926	-1.86543	-1.68727	-1.5094	-1.93824	-1.94925	-2.02448	-1.6788	0.124929	-0.107534	-0.450615	-0.677436	-0.0325436	-0.645468	-0.343889	-0.260902	0.0346068	-0.808542	-0.337029	-0.5081	0.266359	0.0386708	0.314681	-0.102024	0.212261	-0.524133	-1.27107	-0.77133	-1.15372	-1.07831	0.0645637	-0.230235	0.0250547	-0.134616	-0.538743	0.0338345	-0.384445	0.474178	1.26854
hsa-miR-523-5p	-1.45715	-2.5	-1.26788	-1.31544	-1.87204	-1.15749	-2.38917	-2.24579	-0.68499	-1.08945	-1.71652	-1.89277	-1.71452	-1.53658	-1.96562	-1.97663	-2.0519	-1.70605	0.0985053	-0.134065	-0.477304	-0.704229	-0.0590399	-0.672246	-0.370529	-0.287504	0.00814138	-0.835396	-0.363665	-0.534816	0.24	0.0122073	0.288344	-0.128552	0.185878	-0.550855	-1.29813	-0.798166	-1.18074	-1.10529	0.038112	-0.256822	-0.00141506	-0.161159	-0.565472	0.0073687	-0.411103	0.447914	1.24264
hsa-miR-484	-1.48656	-1.48656	-1.37484	-0.961405	-1.15218	-1.23725	-1.27482	-1.48656	-1.34673	-1.23148	-1.11845	-1.48656	-1.14085	-1.48656	-1.12883	-1.48656	-1.48656	-1.00148	-1.48656	-0.815633	0.136783	0.596492	0.114076	0.206298	0.0328918	-0.0456753	0.762057	-0.289138	-0.0236511	-0.728376	0.0612684	0.604343	0.409809	0.679983	1.10319	0.791027	0.404779	-0.546203	0.100636	-0.460745	-0.250901	-0.174885	-0.00110942	-0.786413	0.36629	-0.30377	-0.492204	-0.310432	-0.72049
[truncated: 75 more rows]
[truncated: 206 more columns]

## Sheet:  fig2i
chr	start	end	strand	mature_miRNA	cluster	conservation	miRNA_family
[truncated: 305 more rows]

[truncated: 33 more sheets:  fig3a,  fig3c_3d,  fig4b,  fig4b_ICM,  fig4b_TE,  fig4c_4d_4e,  fig5a,  fig5c_5d,  fig5e_5f,  fig6a,  fig6b,  fig6c_fig6d,  fig6e_6f,  fig7b_sup8b,  fig7c,  fig7d_sup8b,  sup1a,  sup1b,  sup3a,  sup3b …]
